# Supplementary material for: mRNA stability fine-tunes gene expression in the developing cortex to control neurogenesis
Source: PLoS Biol. 2025 Feb 6;23(2):e3003031. doi: 10.1371/journal.pbio.3003031 (PMC11838918; doi:10.1371/journal.pbio.3003031)
Supplement: S2 Table — (XLSX) [file pbio.3003031.s008.xlsx]

## Sheet: Supp Table S2
	Supplemental Table S2 - List of transcripts with variable half-lives: related to Fig. 2

## Sheet: Clusters
Gene	Cluster	E11_HL_Zscore	E14_HL_Zscore	E16_HL_Zscore
Zeb1	1	-0.910175	-0.922175	-0.341874
Ywhae	1	1.88728	1.53491	2.54027
Ykt6	1	0.256811	0.342984	0.978229
Vim	1	0.698697	0.75443	1.21702
Ubqln4	1	0.207224	0.0896494	0.657073
Uba1	1	1.17802	1.24118	1.70802
Tubb4b	1	-0.0444776	-0.0761181	0.771869
Top2a	1	-0.0494975	-0.265376	0.518764
Tnc	1	-0.00267482	0.0121649	1.33013
Stat3	1	-0.372723	-0.332477	0.909108
Sox8	1	-1.40335	-1.6121	-1.11837
Smc4	1	-0.231679	-0.431814	0.362889
Smc1a	1	0.908118	1.02186	1.94162
Serpinh1	1	0.722573	0.00256008	1.03878
Rrm2	1	-0.657619	-0.78518	-0.229312
Rnps1	1	0.102996	-0.0482759	1.03205
Rgs8	1	-0.641784	-0.802277	0.498387
Rac1	1	0.655209	0.881565	1.42335
Ptprz1	1	1.46691	1.30425	2.01712
Prdx5	1	1.04028	1.20144	2.53016
Ppme1	1	0.137719	0.116682	0.762366
Ppil1	1	-0.306849	-0.573504	-0.0658291
Plk1	1	-0.798109	-0.964428	0.0338708
Pfn2	1	0.380502	0.383374	0.650413
Pds5b	1	-0.469067	-0.469051	-0.112841
Pafah1b2	1	-0.439199	-0.327291	-0.110588
Olig1	1	-0.487008	-0.766705	-0.188654
Ociad1	1	0.00550099	-0.0171355	0.54116
Ntng1	1	-0.455308	-0.572631	0.412223
Ndufa4	1	4.65941	5.03216	9.82397
Msi2	1	0.152581	0.0507153	0.766634
Mki67	1	-0.709161	-0.75468	-0.0522024
Mif	1	4.40892	3.10173	5.04782
Mcm3	1	-0.29317	-0.426768	0.160696
Mapk1	1	-0.167548	-0.127175	0.296274
Kif22	1	-0.20416	-0.284855	0.573084
Kcnn4	1	-1.12636	-1.13525	1.27032
Incenp	1	-0.353436	-0.40247	0.1446
Hp1bp3	1	0.160717	0.266845	0.743188
Hnrnpu	1	0.121245	-0.037715	0.326972
Hectd3	1	0.264014	0.263423	1.29882
Gm7292	1	-0.444813	-0.180802	3.51629
Gm5648	1	-0.372561	-0.424778	1.19086
Gm35040	1	0.0320647	0.0790369	0.627566
Gm12346	1	0.787264	0.640262	1.31491
Gas1	1	-1.41505	-1.46006	-0.88227
Fat1	1	-0.426435	-0.537719	-0.0640809
Fabp7	1	1.92233	2.08523	3.04436
Eprs	1	0.664703	0.564359	1.78104
Eif6	1	-0.0457587	0.0304474	1.95418
Ect2	1	-0.798608	-0.953075	-0.133438
Ddah1	1	0.91551	1.38063	2.69571
Dclk2	1	0.315675	0.173099	0.766165
Cks1b	1	-0.34142	-0.504198	0.375137
Ckap5	1	-0.283627	-0.347101	-0.0337546
Cenpa	1	0.353078	-0.142732	0.905093
Cdca8	1	0.125101	-0.170875	0.588775
Ccnd2	1	-0.0741612	-0.407904	0.0852381
Ccna2	1	0.0889635	-0.328881	1.05045
Bub3	1	-0.357979	-0.403756	-0.00609034
Atxn7l3b	1	-0.0710293	-0.0629427	0.210369
Atad5	1	-0.804569	-0.960691	-0.585133
Aspm	1	-0.743168	-0.835074	-0.00190181
Arl6ip1	1	-0.310437	-0.205418	0.620494
Arhgap18	1	-0.162887	-0.200583	0.755061
Apobec1	1	-0.159516	-0.477936	0.753594
Anp32e	1	1.11279	0.994502	1.89773
Aldoc	1	1.65312	1.32881	2.88643
2900097C17Rik	1	-0.420281	-0.07497	0.913774
Zmynd11	2	0.492708	0.900502	1.38276
Zmiz1	2	-0.865891	-0.751948	-0.619663
Zfr	2	-0.449809	-0.335165	0.0886964
Zfp445	2	-0.418767	-0.150967	0.374447
Zcchc24	2	-1.0026	-0.69686	-0.209186
Ywhab	2	0.623066	0.86896	1.44455
Tubb2a-ps2	2	1.27314	1.89622	2.863
Tspan7	2	0.489663	0.915514	1.51113
Tnpo2	2	-0.0755683	0.214638	0.926394
Tfrc	2	-0.332576	-0.156126	0.0904229
Stx1a	2	0.0705962	0.701156	1.93649
Stx12	2	0.374755	0.540969	1.2206
Spout1	2	-0.613316	-0.103979	0.701963
Slc1a3	2	-0.236959	-0.0966487	0.79161
Serinc1	2	-0.156408	0.246283	0.621531
Rpl15	2	-0.00326825	0.677809	1.2382
Rangap1	2	0.124597	0.330335	0.865302
Ralgapa2	2	0.172114	0.278515	1.29593
Ptms	2	1.41389	2.15397	2.89747
Plagl1	2	0.0789752	0.158189	0.448788
Pip4k2b	2	-0.08803	0.402782	0.71689
Olig2	2	-1.60508	-1.45608	-0.983737
Oip5os1	2	-0.640718	0.0176196	0.410649
Nnat	2	4.22652	4.84118	5.43509
Nfix	2	-0.228294	-0.00102835	0.3121
Mir100hg	2	-0.823012	-0.647749	-0.210288
Mfn1	2	0.148025	0.48594	0.789113
Marcksl1	2	1.14879	1.52899	2.28819
Map4	2	0.0754047	0.331718	1.07446
Map1b	2	-0.13181	0.251585	0.527574
Magt1	2	-0.345864	-0.0154682	0.836242
Lrig1	2	-1.11337	-0.813005	-0.47132
Lin7c	2	-0.620302	-0.320387	0.0163492
Kifap3	2	0.25399	0.685714	1.1883
Kif21b	2	0.23088	0.2911	0.419439
Kif1a	2	0.783556	1.24661	1.75504
Inpp5f	2	-0.182686	0.372763	1.20462
Gnb1	2	0.715881	0.977751	1.26621
Gm7832	2	0.271433	0.56046	0.973485
Fryl	2	-0.476379	-0.265712	0.0710567
Eif4g2	2	0.479257	0.611095	0.886032
Dync1i2	2	0.454858	0.619737	1.24207
Dnaja1	2	-0.289323	0.00435024	0.388236
Dhx9	2	0.0605869	0.478845	1.13304
Dcx	2	1.85299	3.21379	4.37514
Dazap1	2	0.457251	0.789283	1.30709
Cfl1	2	3.56616	4.09607	4.86679
Cdk16	2	1.13748	1.97449	2.53283
Cdc42	2	0.240882	0.623651	1.08949
Cct7	2	0.716638	1.00036	1.26441
Calm2	2	0.186125	0.458	1.23664
Brd2	2	-0.722569	-0.554262	0.0455738
Basp1	2	0.268496	0.583216	1.08086
Azin1	2	0.0565055	0.14431	0.744333
Atp6ap1	2	0.399634	1.01869	1.56185
App	2	0.383742	0.601576	0.978589
Ywhag	3	-0.496006	0.0967865	0.287677
Wdr13	3	1.35189	4.03427	5.93481
Vopp1	3	-0.183579	0.663612	0.943295
Ubxn2b	3	-0.536426	0.199527	-0.0720527
Ube3a	3	-0.938957	-0.790245	-0.762398
Tubb2b	3	1.20319	2.03944	2.57046
Ttc3	3	1.20318	2.1062	2.28327
Tomm20	3	-0.297947	0.250897	0.424052
Thra	3	2.0985	3.69378	4.4878
Syngap1	3	-0.267331	0.552918	0.420841
Syn1	3	0.557976	1.27825	1.38884
Stxbp1	3	0.911296	2.35444	2.1727
Ssbp2	3	-0.36151	0.187305	0.540665
Sptan1	3	0.313472	1.27765	1.70848
Sox4	3	-1.16106	-0.91245	-0.824642
Snrpn	3	0.638734	1.97595	2.92812
Sh3glb1	3	-0.0726723	0.472661	0.451956
Rragb	3	-0.309584	0.722259	0.967826
Rc3h2	3	-0.931577	-0.534824	-0.50369
Rbfox2	3	-0.120984	0.599556	1.09331
Pten	3	-0.906064	-0.598811	-0.509061
Prkacb	3	-0.652508	-0.234334	0.0103242
Ppp3cb	3	-0.0513025	0.582889	0.764383
Ppp2r5b	3	0.0689009	1.00669	1.10077
Pkia	3	-0.0659078	0.617365	0.866591
Peg10	3	0.58095	1.86017	2.83472
Pak3	3	-0.852862	-0.174702	-0.020696
Nrcam	3	-0.251957	0.509582	0.364874
Nr4a1	3	-1.41329	-1.0713	-0.953366
Ndnf	3	-1.00809	0.873404	0.640562
Msi1	3	-0.447212	0.104978	0.415059
Mpped2	3	-0.699816	-0.279413	-0.30322
Mllt11	3	0.931162	1.28574	1.40459
Mgrn1	3	0.251506	0.704967	0.99067
Maz	3	0.592709	1.02012	1.37514
Map9	3	-0.388295	0.218111	0.326272
Kif3c	3	-0.444827	-0.00483987	-0.00681531
Epn1	3	1.43007	2.81118	3.13328
Enc1	3	-0.743892	-0.190466	-0.225378
Dner	3	0.608708	1.16588	1.50473
Dnajc5	3	-0.172394	0.130713	0.29623
Dlg4	3	1.01718	3.02115	2.27346
Depdc5	3	0.0077447	0.573354	0.375911
Dda1	3	-0.225865	0.271742	0.333057
Cep170	3	-0.759178	-0.3365	-0.363141
Cdc42bpa	3	-0.453141	0.27727	0.435643
Ccni	3	0.377294	1.62842	1.45913
Cbarp	3	-0.552084	0.311269	0.112008
Camk2g	3	-0.151772	0.593263	0.942281
Brsk1	3	0.466003	1.50475	1.653
Blcap	3	-0.130923	0.653452	0.642204
BC005537	3	-0.425255	0.210959	0.512332
Atp6v0a1	3	0.118386	0.918632	1.21704
Arl8a	3	-0.224641	0.71061	0.860243
Aldh4a1	3	0.886584	3.53095	2.53349
Agap1	3	-0.391796	0.151664	0.199957
4933431E20Rik	3	-0.37276	0.0823729	0.475848
Zdhhc8	4	-0.284309	0.108602	-0.521395
Wdr47	4	-0.636118	-0.0825246	-0.390132
Wasf1	4	-0.53791	-0.217529	-0.619418
Tspan11	4	-0.364934	1.08135	-0.572848
Tnrc18	4	-0.719181	-0.370037	-0.647918
Smg6	4	-0.477155	-0.00458855	-0.396543
Slc38a10	4	0.904632	2.49843	0.482442
Slc35b1	4	0.312543	0.700311	0.453
Sec22c	4	-0.443103	-0.109837	-0.800212
Rae1	4	-0.388962	0.765467	0.0107882
Pou6f1	4	1.27129	2.26948	1.00178
Pgap1	4	-0.482794	-0.252267	-0.521016
Lrrc57	4	-0.683334	0.178365	-0.452606
Lemd3	4	-1.35029	-1.0459	-1.19616
Khdrbs3	4	0.93716	1.31417	0.574481
Kdm6b	4	-0.714618	-0.491642	-0.927359
Igfbp2	4	1.36368	1.91104	1.13459
Ercc5	4	-0.493033	0.551332	-0.362446
Eef2	4	2.26551	2.90531	1.86022
Dut	4	0.909653	2.38418	1.30145
Dok5	4	-0.54198	0.180787	-0.236565
Daam1	4	-0.666061	-0.191971	-0.588057
Chst2	4	-0.669015	0.180792	-0.153247
Atp6v0a2	4	-0.438347	-0.143684	-0.661427
Appl1	4	-0.0822921	0.152417	-0.00567618
Acvr2a	4	-1.15806	-0.746847	-0.942945
Zfp626	5	-0.340799	-0.0272855	-1.0771
Vdac1	5	2.52542	2.12861	1.5028
Sox11	5	-0.461462	-0.398941	-0.751574
Slc39a10	5	-0.544178	-0.463338	-0.78188
Slc35a4	5	0.0218217	-0.350132	-0.825506
Sema6d	5	-0.82302	-0.655904	-1.05968
Sdcbp	5	0.261583	-0.0792117	-0.465665
Satb2	5	-0.885938	-0.777591	-1.22026
Rusc2	5	0.144107	-0.12185	-0.691392
Rps5	5	5.57044	5.4063	3.30591
Rpl22	5	4.37799	2.94148	1.48855
Rnf44	5	-0.329525	-0.560198	-0.950916
Rack1	5	5.1312	4.78985	2.44172
Prkar2a	5	0.0647868	-0.124666	-0.635672
Ppp2r5e	5	-0.337812	-0.205828	-0.680601
Pam	5	0.727453	0.537217	-0.280299
Mbtd1	5	0.0151081	-0.199163	-0.412199
Lrrn2	5	-0.117338	-0.340216	-0.875216
Ints8	5	-0.300875	-0.374031	-0.542928
Ier5	5	-1.2127	-1.24852	-1.35452
Gnai3	5	-0.10735	-0.320347	-0.66178
Gnai2	5	1.75653	1.90673	1.01688
Gm12174	5	5.75171	6.24588	2.40658
Gga2	5	-0.35433	-0.473091	-0.848366
Fam174b	5	-0.0988927	-0.221058	-0.778825
Epha3	5	-0.256668	-0.537107	-1.05428
Eif4b	5	-0.261455	-0.325085	-0.520465
Cnr1	5	-0.136187	-0.400564	-0.779807
Cep170b	5	1.3947	1.38698	-0.0916596
Celf2	5	0.52147	0.274444	-0.151524
Camta1	5	-0.134987	-0.147178	-1.02819
Bach2	5	-0.788174	-0.676742	-1.12966
B3galnt1	5	-0.876696	-0.797185	-1.1625
Arhgdia	5	0.890301	0.61993	0.051752
Abhd10	5	-0.346703	-0.432781	-1.20209
6330403K07Rik	5	3.04229	2.14609	0.87418
Tubb5	6	2.18565	0.939285	1.42188
Topbp1	6	0.607532	-0.319783	0.226385
Tnks2	6	-0.451551	-0.595401	-0.417766
Slc7a11	6	0.626081	-0.641582	0.166062
Rpa1	6	0.717155	-0.0520128	0.588834
Golm1	6	1.35189	-0.20118	0.264472
Gm8822	6	1.16048	-0.056078	0.956291
Fbxw2	6	0.0977365	-0.27691	-0.0729395
Dhx40	6	-0.468627	-0.756292	-0.523887
Ccnd1	6	-0.343846	-0.694505	-0.285516
Bclaf1	6	0.00514603	-0.422509	-0.206579
Zfp41	7	-0.173733	-0.69338	-0.795007
Zbtb18	7	-0.701685	-0.992425	-1.08805
Zbtb17	7	0.372816	-0.387447	-0.460396
Wdr61	7	0.760822	-0.0495661	-0.00107392
Tiam1	7	-0.461465	-0.869426	-1.11958
Thap12	7	0.238277	-0.0223442	-0.216388
Tenm3	7	-0.184331	-0.292184	-0.332622
Tbr1	7	-0.12024	-0.644889	-0.882654
Tafa2	7	0.699519	-0.148728	-0.28772
Syt14	7	-0.297427	-0.560623	-0.795855
Sfr1	7	-0.00387907	-0.253369	-0.36472
Sez6	7	2.61076	0.966151	0.812009
Rbm38	7	-0.388808	-0.879615	-1.06221
Ptk7	7	0.630904	-0.0363612	-0.300757
Pprc1	7	-0.400818	-0.858591	-0.927301
Pom121	7	-0.455988	-0.589637	-0.750643
Plxnb2	7	0.26142	-0.0963642	-0.202292
Pbx1	7	-0.224048	-0.645547	-0.704932
Nup50	7	-0.809974	-1.05526	-1.12565
Mzt1	7	0.551455	-0.250557	-0.2388
Mfap2	7	2.21777	0.477076	0.12384
Lsm10	7	0.138109	-1.07111	-1.00193
Lrrn3	7	-0.0535747	-0.918681	-1.16955
Lrfn5	7	0.306244	-0.471406	-0.629661
Jpt2	7	0.0961286	-0.244728	-0.490935
Itsn2	7	-0.649175	-1.01124	-1.03877
Igf2r	7	-0.0858064	-0.468093	-0.727779
Gpm6a	7	0.527228	0.321915	0.1293
Gnl1	7	2.27294	0.931334	0.547509
Git2	7	0.0424468	-0.562569	-0.578686
Fndc3a	7	-0.4228	-0.618339	-0.794038
Fam118a	7	-0.382985	-0.741095	-0.945459
Dazap2	7	1.48982	0.591517	-0.106972
Dapk1	7	0.495441	-0.0133376	-0.330278
Clcn5	7	-0.767783	-1.15416	-1.19114
Cep78	7	0.956807	-0.705854	-0.518414
Cdk4	7	1.54664	1.1006	0.869284
Ccnj	7	-1.15262	-1.57267	-1.47713
Armc10	7	-0.0790009	-0.552535	-0.754855
