# Supplementary material for: mRNA stability fine-tunes gene expression in the developing cortex to control neurogenesis
Source: PLoS Biol. 2025 Feb 6;23(2):e3003031. doi: 10.1371/journal.pbio.3003031 (PMC11838918; doi:10.1371/journal.pbio.3003031)
Supplement: S4 Table — (XLSX) [file pbio.3003031.s010.xlsx]

## Sheet: Supp Table S4
Supplemental Table S4: List of genes enriched in progenitors or neurons

## Sheet: Gene List
Gene	Cell Type
Zfp36l1	progenitor
Sox9	progenitor
Sox2	progenitor
Smc4	progenitor
Smc2	progenitor
Serpinh1	progenitor
Rcn1	progenitor
Qk	progenitor
Prdx1	progenitor
Pbk	progenitor
Nr2e1	progenitor
Nap1l1	progenitor
Id4	progenitor
Hes5	progenitor
Hes1	progenitor
Grb10	progenitor
Gnai2	progenitor
Gcsh	progenitor
Gas1	progenitor
Eef1d	progenitor
Dek	progenitor
Cdv3	progenitor
Cdca8	progenitor
Cdca7	progenitor
Cdca3	progenitor
Ccnd2	progenitor
Ccnb1	progenitor
Ccna2	progenitor
Birc5	progenitor
Anp32b	progenitor
Myl12a	progenitor
H1f0	progenitor
Cnn3	progenitor
Clic1	progenitor
Sstr2	progenitor
Rnd2	progenitor
Rcor2	progenitor
Ppib	progenitor
Npc2	progenitor
Nfib	progenitor
Nfia	progenitor
Mfng	progenitor
Mfap2	progenitor
Kif21a	progenitor
Insm1	progenitor
Igsf8	progenitor
Gadd45g	progenitor
Ezr	progenitor
Eomes	progenitor
Cul1	progenitor
Cdk4	progenitor
Cdk2ap1	progenitor
Cbfa2t2	progenitor
Sox4	progenitor
Sox11	progenitor
Igfbpl1	progenitor
Tubb3	neuron
Tuba1a	neuron
Tmsb10	neuron
Tbr1	neuron
Tagln3	neuron
Stmn3	neuron
Rufy3	neuron
Rtn1	neuron
Rab3a	neuron
Neurod6	neuron
Neurod2	neuron
Mllt11	neuron
Map2	neuron
Gng3	neuron
Gdi1	neuron
Elavl3	neuron
Dpysl3	neuron
Crmp1	neuron
Chd3	neuron
Celf4	neuron
Cdk5r1	neuron
Calm2	neuron
Bcl11a	neuron
Basp1	neuron
Arpc5	neuron
Aplp1	neuron
Ank3	neuron
Zbtb18	neuron
Stmn1	neuron
Snap25	neuron
Olfm1	neuron
Nsg2	neuron
Nrep	neuron
Myt1l	neuron
Klf7	neuron
Id2	neuron
Dpysl5	neuron
Dlgap4	neuron
Dcx	neuron
Ctxn1	neuron
Chl1	neuron
Cd24a	neuron
Atat1	neuron
Ttc28	neuron
Tsc22d1	neuron
Soga3	neuron
Scg5	neuron
Robo2	neuron
Rbfox2	neuron
Podxl2	neuron
Parp6	neuron
Mn1	neuron
Mkrn1	neuron
Gpm6a	neuron
Fam49a	neuron
Dbn1	neuron
Atp6v0b	neuron
