# Supplementary material for: mRNA stability fine-tunes gene expression in the developing cortex to control neurogenesis
Source: PLoS Biol. 2025 Feb 6;23(2):e3003031. doi: 10.1371/journal.pbio.3003031 (PMC11838918; doi:10.1371/journal.pbio.3003031)
Supplement: S6 Table — (XLSX) [file pbio.3003031.s012.xlsx]

## Sheet: Supplemental Table S6
	Supplemental Table S6. Primers used in this study

## Sheet: Genotyping
Primer name	Gene	Sequence (5'-3')
Cnot3-F1	Cnot3	AGTGTCATCTAGAGTGCAGATATTCTGT
Cnot3-LoxP-R1	Cnot3	GGATAGACTTAACATCCATTCCTGGGCTG
Cnot3-LoxP-R2	Cnot3	ACTGCCTCCTAGCCTTCTGACCACCACAC
CreRecombF	Cre	GCATTACCGGTCGATGCAACGAGTGATGAG
CreRecombR	Cre	GAGTGAACGAACCTGGTCGAAATCAGTGCG
p53-loxF	Trp53	GGTTAAACCCAGCTTGACCA
p53-loxR	Trp53	GGAGGCAGAGACAGTTGGAG

## Sheet: qPCR
Primer name	Gene	F/R	Sequence (5'-3')
oLS20	Cnot3	F	GGCGACAAGGATAAGCAGGA
oLS21	Cnot3	R	TTGTCCAGCATTCGCAGGAT
oLS120	Cnot2	F	CTTCTTCACCTTGTCGGCCT
oLS121	Cnot2	R	GATTGCAGCCAGCTTATCCC
oLS110	Cnot1	F	CCTACATTCCAGCAGACCGA
oLS111	Cnot1	R	GGTTGGATGTGGTGGGTGAT
oLS7	18S rRNA	F	GTAACCCGTTGAACCCCATT
oLS8	18S rRNA	R	CCATCCAATCGGTAGTAGCG
oLS201	Sesn2	F	CTGAACAACTCAGGGGGCTT
oLS202	Sesn2	R	CCAGCTCAAAACGGTTCTCC
oLS203	Eda2r	F	TACCAAGGTGAACTAGAAAGGTCT
oLS204	Eda2r	R	CCCCATTTTTGAACGCTGGT
oLS205	Sox2	F	CACAACTCGGAGATCAGCA
oLS206	Sox2	R	CTCCGGGAAGCGTGTACTTA
oLS165	Cdkn1a	F	CAGACCAGCCTGACAGATTTCTA
oLS166	Cdkn1a	R	GAGGGCTAAGGCCGAAGATG
oLS167	Ccng1	F	GGCGCTATCTATCCTTGCGT
oLS168	Ccng1	R	TCTCGGCCACTTATCTTGGA
oLS213	Klf8	F	AGACGGCAAAAGTGCTGGAT
oLS214	Klf8	R	ACCATTGTCGCTGGCTCAT
oLS175	Kif18a	F	AAGGAGTGGTTGTTCAGGGTC
oLS176	Kif18a	R	GTCTTGTTGTCGCAAATAAATCTGG
oLS171	Rspo3	F	AAAGTGCCTTGACAGTTGCC
oLS172	Rspo3	R	CTGGCCTCACAGTGTACAATAC
oLS177	Clk1	F	GCAAGTCCTCTGGTAGGAGTG
oLS178	Clk1	R	CCTTCGGTGACTCTTCCCG
oLS219	Vldlr	F	TGCAAGGCAGTAGGCAAAGA
oLS220	Vldlr	R	GAGCCACCGTGTTCCTTAGT
