# Supplementary material for: mRNA stability fine-tunes gene expression in the developing cortex to control neurogenesis
Source: PLoS Biol. 2025 Feb 6;23(2):e3003031. doi: 10.1371/journal.pbio.3003031 (PMC11838918; doi:10.1371/journal.pbio.3003031)
Supplement: S7 Table — (XLSX) [file pbio.3003031.s013.xlsx]

## Sheet: Supplemental Table S7
	Supplemental Table S7. List of statistical analyses

## Sheet: stats
Figure	Comparison	Statistical Test	Number of samples	p-value
1J	E11.5 HL vs PctOpt	One-way ANOVA with Tukey's HSD	2374 transcripts per quartile	Q1 vs Q2: < 1e-7; Q2 vs Q3: <1e-7; Q3 vs Q4 1e-7
1J	E14.5 HL vs PctOpt	One-way ANOVA with Tukey's HSD	2352 transcripts per quartile	Q1 vs Q2: < 1e-7; Q2 vs Q3: <1e-7; Q3 vs Q4 1e-7
1J	E16.5 HL vs PctOpt	One-way ANOVA with Tukey's HSD	2554 transcripts per quartile	Q1 vs Q2: < 1e-7; Q2 vs Q3: <1e-7; Q3 vs Q4 1e-7
1K	E11.5 HL vs m6A	Wilcoxon rank-sum test	1882 m6A, 8960 no m6A transcripts	<2.2e-16
1K	E14.5 HL vs m6A	Wilcoxon rank-sum test	1878 m6A, 8792 no m6A transcripts	<2.2e-16
1K	E16.5 HL vs m6A	Wilcoxon rank-sum test	1912 m6A, 9919 no m6A transcripts	<2.2e-16
2B	Cluster 1 HL z-score	One-way ANOVA with Tukey's HSD	69 transcripts	E11.5 vs E16.5: 1.719e-4; E14.5 vs E16.5: 3.03e-5
2B	Cluster 2 HL z-score	One-way ANOVA with Tukey's HSD	56 transcripts	E11.5 vs E16.5: 5.97e-5; E14.5 vs E16.5: 0.0235
2B	Cluster 3 HL z-score	One-way ANOVA with Tukey's HSD	57 transcripts	E11.5 vs E14.5: 1.84e-4; E11.5 vs E16.5: 5.7e-6
2B	Cluster 4 HL z-score	One-way ANOVA with Tukey's HSD	26 transcripts	E11.5 vs E14.5: 0.035; E14.5 vs E16.5: 0.0348
2B	Cluster 5 HL z-score	One-way ANOVA with Tukey's HSD	36 transcripts	E11.5 vs E16.5: 0.0479
2B	Cluster 6 HL z-score	One-way ANOVA with Tukey's HSD	11 transcripts	E11.5 vs E14.5: 0.0242
2B	Cluster 7 HL z-score	One-way ANOVA with Tukey's HSD	39 transcripts	E11.5 vs E14.5: 5.01e-4; E11.5 vs E16.5: 1.12e-5
3C	E14 vs E11 DEG HL	One-way ANOVA with Tukey's HSD	510 Up, 8639 NS, 341 Down transcripts	NS vs Down: 2.43e-4; Up vs Down: <1e-7; Up vs NS: 1.33 e-5
3D	E16 vs E14 DEG HL	One-way ANOVA with Tukey's HSD	343 Up, 8771 NS, 376 Down transcripts	NS vs Down: 2e-7; Up vs Down: <1e-7; Up vs NS: 0.0328
3E	prog. vs neuron HL	Wilcoxon rank-sum test	56 progenitor, 57 neuron transcripts per stage	E11.5: 3.911e-4; E14.5: 1.163e-5; E16.5: 4.2e-3
4C	CNOT1 protein expression	One-way ANOVA with Tukey's HSD	4 Ctrl, 4 cHet, 4 cKO brains	Ctrl vs cHet: 3.526e-4, Ctrl vs cKO: 1.918e-4
4C	CNOT2 protein expression	One-way ANOVA	4 Ctrl, 4 cHet, 4 cKO brains	0.409 (NS)
4C	CNOT3 protein expression	One-way ANOVA with Tukey's HSD	4 Ctrl, 4 cHet, 4 cKO brains	cHet vs cKO: 0.03024, Ctrl vs cKO: 0.0017455
4D	Cortex area	One-way ANOVA with Tukey's HSD	4 Ctrl, 4 cHet, 4 cKO brains	Ctrl vs cKO: 3.163e-4, cHet vs cKO: 4.277e-4
4D	Cortex thickness	One-way ANOVA with Tukey's HSD	4 Ctrl, 4 cHet, 4 cKO brains	Ctrl vs cKO: 5.103e-4, cHet vs cKO: 0.008673
4E	Tbr1 density	One-way ANOVA with Tukey's HSD	4 Ctrl, 3 cHet, 5 cKO brains	Ctrl vs cKO: 0.03567
4F	Ctip2 density	One-way ANOVA with Tukey's HSD	4 Ctrl, 4 cHet, 4 cKO brains	Ctrl vs cKO: 7.73e-5, cHet vs cKO: 3.16e-5
4G	Rorb density	One-way ANOVA with Tukey's HSD	4 Ctrl, 4 cHet, 4 cKO brains	Ctrl vs cKO: 5e-7, cHet vs cKO: 3e-7
4H	Lhx2 density	One-way ANOVA with Tukey's HSD	3 Ctrl, 3 cHet, 5 cKO brains	Ctrl vs cKO: 0.005503, cHet vs cKO: 0.005267
5B	Cortical thickness	One-way ANOVA with Tukey's HSD	4 Ctrl, 3 cHet, 7 cKO brains	Ctrl vs cKO: 0.02847, cHet vs cKO: 0.007548
5C	Sox2 density	One-way ANOVA with Tukey's HSD	4 Ctrl, 3 cHet, 6 cKO brains	Ctrl vs cKO: 0.0114
5D	Tbr2 density	One-way ANOVA with Tukey's HSD	4 Ctrl, 3 cHet, 5 cKO brains	Ctrl vs cKO: 2.08e-5, cHet vs cKO: 1.296e-4
5F	CC3 counts	One-way ANOVA with Tukey's HSD	E11.5: 5 Ctrl, 3 cHet, 3 cKO brains; E12.5: 5 Ctrl, 3 cHet, 3 cKO brains	E12.5 cKO vs - E11.5 Ctrl: 1.1e-6, E11.5 cHet: 4.2e-6, E11.5 cKO: 5.2e-6, E12.5 Ctrl 1.3e-6, E12.5 cHet: 4.5e-6
6C	E18.5 Cortex area	One-way ANOVA with Tukey's HSD	6 Ctrl, 3 p53 cKO, 3 Cnot3 cKO, 4 dcKO brains	Ctrl vs Cnot3: 3.41e-5; Ctrl vs dcKO: 0.974; cKO vs dcKO: 1.2e-4
6D	E18.5 Cortex thickness	One-way ANOVA with Tukey's HSD	6 Ctrl, 3 p53 cKO, 3 Cnot3 cKO, 4 dcKO brains	Ctrl vs Cnot3: 8.6e-6; Ctrl vs dcKO: 4.5e-6; cKO vs dcKO: 0.995
6E	Tbr1 density	One-way ANOVA with Tukey's HSD	5 Ctrl, 3 p53 cKO, 3 Cnot3 cKO, 3 dcKO brains	Ctrl vs Cnot3: 0.0101; Ctrl vs dcKO: 0.0086; cKO vs dcKO: 0.9997
6F	Ctip2 density	One-way ANOVA with Tukey's HSD	5 Ctrl, 3 p53 cKO, 3 Cnot3 cKO, 3 dcKO brains	Ctrl vs Cnot3: 1.97e-4; Ctrl vs dcKO: 1.59e-4; cKO vs dcKO: 0.998
6G	Rorb density	One-way ANOVA with Tukey's HSD	4 Ctrl, 3 p53 cKO, 3 Cnot3 cKO, 3 dcKO brains	Ctrl vs Cnot3: 9e-7; Ctrl vs dcKO: 0.036; cKO vs dcKO: 1.41e-5
6H	Lhx2 density	One-way ANOVA with Tukey's HSD	5 Ctrl, 3 p53 cKO, 3 Cnot3 cKO, 3 dcKO brains	Ctrl vs Cnot3: 6.1e-4; Ctrl vs dcKO: 0.705; cKO vs dcKO: 0.00591
6J	E14.5 Cortex thickness	One-way ANOVA with Tukey's HSD	7 Ctrl, 2 p53 cKO, 3 Cnot3 cKO, 3 dcKO brains	Ctrl vs Cnot3: 0.0289; Ctrl vs dcKO: 0.0159; cKO vs dcKO: 0.990
6K	Sox2 density	One-way ANOVA with Tukey's HSD	7 Ctrl, 2 p53 cKO, 3 Cnot3 cKO, 3 dcKO brains	Ctrl vs Cnot3: 0.0418; Ctrl vs dcKO: 0.159; cKO vs dcKO: 0.00522
6L	Tbr2 density	One-way ANOVA with Tukey's HSD	7 Ctrl, 2 p53 cKO, 3 Cnot3 cKO, 3 dcKO brains	Ctrl vs Cnot3: 5.723e-4; Ctrl vs dcKO: 0.983; cKO vs dcKO: 0.00139
7B	Tc	One-way ANOVA with Tukey's HSD	4 Ctrl, 4 cHet, 4 cKO brains	Ctrl vs cKO: 0.00675; cHet vs cKO: 7.08e-4; Ctrl vs cHet: 0.271
7B	Ts	One-way ANOVA with Tukey's HSD	4 Ctrl, 4 cHet, 4 cKO brains	Ctrl vs cKO: 0.0116; cHet vs cKO: 0.00508; Ctrl vs cHet: 0.843
7C	Ts/Tc	One-way ANOVA	4 Ctrl, 4 cHet, 4 cKO brains	ANOVA: 0.256
7E	Cell fate	Chi-squared with Bonferroni adjusted p-values	446 Ctrl, 331 cHet, 350 cKO divisions	Ctrl vs cHet: 0.892; Ctrl vs cKO-PP: 9.594e-9; Ctrl vs cKO-PN: 6.02e-3; Ctrl vs cKO-NN: 4.32e-5; cHet vs cKO-PP: 1.42e-4; cHet vs cKO-PN: 9.65e-3; cHet vs cKO-NN: 0.051
8B	Sesn2 RNA-seq	DESeq2 - padj	3 Ctrl, 3 cKO, 3 dcKO brains	Ctrl vs cKO: 0.00505; Ctrl vs dcKO: 0.566
	Sesn2 qPCR	One-way ANOVA with Tukey's HSD	3 Ctrl, 3 cKO, 3 dcKO brains	Ctrl vs cKO: 0.00111; Ctrl vs dcKO: 0.862
	Eda2r RNA-seq	DESeq2 - padj	3 Ctrl, 3 cKO, 3 dcKO brains	Ctrl vs cKO: 1.27e-27; Ctrl vs dcKO: 0.748
	Eda2r qPCR	One-way ANOVA with Tukey's HSD	3 Ctrl, 3 cKO, 3 dcKO brains	Ctrl vs cKO: 3.123e-4; Ctrl vs dcKO: 0.971
	Ccng1 RNA-seq	DESeq2 - padj	3 Ctrl, 3 cKO, 3 dcKO brains	Ctrl vs cKO: 7.37e-8; Ctrl vs dcKO: 0.785
	Ccng1 qPCR	One-way ANOVA with Tukey's HSD	3 Ctrl, 3 cKO, 3 dcKO brains	Ctrl vs cKO: 8.55e-4; Ctrl vs dcKO: 0.980
	Cdkn1a RNA-seq	DESeq2 - padj	3 Ctrl, 3 cKO, 3 dcKO brains	Ctrl vs cKO: 2.52e-7; Ctrl vs dcKO: 0.785
	Cdkn1a qPCR	One-way ANOVA with Tukey's HSD	3 Ctrl, 3 cKO, 3 dcKO brains	Ctrl vs cKO: 7.47e-4; Ctrl vs dcKO: 0.805
8D	Expression of DEGs in Ctrl	One-way ANOVA with Tukey's HSD	431 Up, 289 Down, 13089 NS transcripts	Up vs NS: <1e-7; NS vs Down: <1e-7; Up vs Down: <1e-7
8E	% optimal codons of DEGs	One-way ANOVA with Tukey's HSD	201 Up, 216 down, 8923 NS transcripts	Up vs NS: <1e-7; NS vs Down: <1e-7; Up vs Down: <1e-7
8F	fold change in dcKO vs Ctrl	One-way ANOVA with Tukey's HSD	2335 transcripts per quartile	Q1 vs Q2: < 1e-7; Q2 vs Q3: <1e-7; Q3 vs Q4 1e-7
8G	Half-life in cKO vs Ctrl	Welches two sample t-test	4 Ctrl, 4 cKO brains	Klf8: 0.0342; Kif18a: 0.00487; Rspo3: 0.0044; Clk1: 0.00666; Vldlr: 0.0408
Supp. 1F	3' UTR length	Wilcoxon rank-sum test	E11.5: Most Stable = 807, Least Stable = 1001 transcripts; E14.5: Most Stable = 824, Least Stable = 994 transcripts; E16.5: Most Stable = 851, Least Stable = 1106 transcripts	E11.5: <2.2e-16; E14.5: <2.2e-16; E16.5: <2.2e-16
Supp. 1G	3' UTR GC content	Welch's two sample t-test	E11.5: Most Stable = 807, Least Stable = 1001 transcripts; E14.5: Most Stable = 824, Least Stable = 994 transcripts; E16.5: Most Stable = 851, Least Stable = 1106 transcripts	E11.5: <2.2e-16; E14.5: <2.2e-16; E16.5: <2.2e-16
Supp. 1H	5' UTR length	Wilcoxon rank-sum test	E11.5: Most Stable = 804, Least Stable = 1006 transcripts; E14.5: Most Stable = 819, Least Stable = 994 transcripts; E16.5: Most Stable = 846, Least Stable = 1105 transcripts	E11.5: <2.2e-16; E14.5: <2.2e-16; E16.5: <2.2e-16
Supp. 1I	5' UTR GC content	Welch's two sample t-test	E11.5: Most Stable = 804, Least Stable = 1006 transcripts; E14.5: Most Stable = 819, Least Stable = 994 transcripts; E16.5: Most Stable = 846, Least Stable = 1105 transcripts	E11.5: 0.1604; E14.5: 0.2997; E16.5: 0.3541
Supp. 2A	Expression of DEGs	Wilcoxon rank-sum test	Down: 914; Up: 964 transcripts	Down: <2.2e-16; Up: <2.2e-16
Supp. 2B	Expression of DEGs	Wilcoxon rank-sum test	Down: 549; Up: 885 transcripts	Down: <2.2e-16; Up: <2.2e-16
Supp. 2C	Expression of progenitor RNAs	One-way ANOVA with Tukey's HSD	56 transcripts	E11.5 vs E14.5: 1.289e-4; E11.5 vs E16.5: <1e-7; E14.5 vs E16.5: 0.0435
Supp. 2D	Expression of neuron RNAs	One-way ANOVA with Tukey's HSD	57 transcripts	E11.5 vs E14.5: 0.618; E11.5 vs E16.5: 2.55e-3; E14.5 vs E16.5: 0.0406
Supp. 3A	qPCR relative expression	One-way ANOVA with Tukey's HSD	4 Ctrl, 4 cHet, 4 cKO brains	Cnot1: 0.271; Cnot2: 0.43; Cnot3: Ctrl vs cKO: 2.6e-3, Ctrl vs cHet: 0.409, cHet vs cKO: 0.0263
Supp. 3B	TBR1 distribution	Two-way ANOVA with Tukey's HSD	5 Ctrl, 3 cKO brains	Bin 1: 0.179; Bin 2: 6.89e-5; Bin 3: 6.62e-12; Bin 4: 1; Bin 5: 9.43e-3
Supp. 3C	CTIP2 distribution	Two-way ANOVA with Tukey's HSD	5 Ctrl, 3 cKO brains	Bin 1: 0.0389; Bin 2: 0.999; Bin 3: 1.57e-5; Bin 4:3.32e-3; Bin 5: 8.81e-6
Supp. 3D	RORb distribution	Two-way ANOVA with Tukey's HSD	4 Ctrl, 3 cKO brains	ANOVA: 0.614
Supp. 3E	LHX2 distribution	Two-way ANOVA with Tukey's HSD	5 Ctrl, 3 cKO brains	Bin 1: 0.925; Bin 2: 0.0129; Bin 3: 0.999; Bin 4:0.998; Bin 5:7.78e-3
Supp. 4E	TBR1 density	One-way ANOVA with Tukey's HSD	3 Ctrl, 3 cHet, 3 cKO brains	Ctrl vs cKO: 4.96e-3; Ctrl vs cHet: 0.999, cHet vs cKO: 4.85e-3
Supp. 4F	CTIP2 density	One-way ANOVA with Tukey's HSD	3 Ctrl, 3 cHet, 3 cKO brains	Ctrl vs cKO: 0.0854; Ctrl vs cHet: 0.601; cHet vs cKO: 0.0251
Supp. 4G	RORb density	One-way ANOVA	3 Ctrl, 3 cHet, 3 cKO brains	ANOVA: 0.514
Supp. 4H	LHX2 density	One-way ANOVA	3 Ctrl, 3 cHet, 3 cKO brains	ANOVA: 0.328
Supp. 5A	CC3 counts	One-way ANOVA with Tukey's HSD	5 Ctrl, 3 cKO, 3 dcKO brains	Ctrl vs cKO: 5.2e-4, dcKO vs cKO: 9.6e-4
Supp. 5B	p53 density	One-way ANOVA with Tukey's HSD	3 Ctrl, 3 cKO, 3 dcKO brains	Ctrl vs cKO: 8.53e-4, dcKO vs cKO: 7.74e-4
Supp. 5C	TBR1 distribution	Three-way ANOVA with Tukey's HSD	5 Ctrl, 3 cKO brains	Bin 1: Ctrl vs cKO: 0.193; dcKO vs cKO: 0.804; Ctrl vs dcKO: 0.999 Bin 2: Ctrl vs cKO: 1.47e-5; dcKO vs cKO: 0.838; Ctrl vs dcKO: 0.010 Bin 3: Ctrl vs cKO: 4.88e-13; dcKO vs cKO: 0.182; Ctrl vs dcKO: 1.28e-10 Bin 4: Ctrl vs cKO: 1; dcKO vs cKO: 0.937; Ctrl vs dcKO: 0.936 Bin 5: Ctrl vs cKO: 6.09e-3; dcKO vs cKO: 1; Ctrl vs dcKO: 0.0692
Supp. 5D	CTIP2 distribution	Three-way ANOVA with Tukey's HSD	5 Ctrl, 3 cKO brains	Bin 1: Ctrl vs cKO: 0.113; dcKO vs cKO: 1; Ctrl vs dcKO: 0.109 Bin 2: Ctrl vs cKO: 0.999; dcKO vs cKO: 1; Ctrl vs dcKO: 1 Bin 3: Ctrl vs cKO: 4.53e-5; dcKO vs cKO: 1; Ctrl vs dcKO: 5.40e-5 Bin 4: Ctrl vs cKO: 0.0114; dcKO vs cKO: 1; Ctrl vs dcKO: 0.0111 Bin 5: Ctrl vs cKO: 2.42e-5; dcKO vs cKO: 1; Ctrl vs dcKO: 3.15e-5
Supp. 5E	RORb distribution	Three-way ANOVA with Tukey's HSD	4 Ctrl, 3 cKO brains	ANOVA: 0.670
Supp. 5F	LHX2 distribution	Three-way ANOVA with Tukey's HSD	5 Ctrl, 3 cKO brains	Bin 1: Ctrl vs cKO: 0.960; dcKO vs cKO: 0.843; Ctrl vs dcKO: 1 Bin 2: Ctrl vs cKO: 4.82e-3; dcKO vs cKO: 0.0273; Ctrl vs dcKO: 1 Bin 3: Ctrl vs cKO: 1; dcKO vs cKO: 0.960; Ctrl vs dcKO: 1 Bin 4: Ctrl vs cKO: 1; dcKO vs cKO: 1; Ctrl vs dcKO: 1 Bin 5: Ctrl vs cKO: 2.50e-3; dcKO vs cKO: 0.0207; Ctrl vs dcKO: 1
Supp. 5H	BrdU counts	One-way ANOVA with Tukey's HSD	4 Ctrl, 4 cHet, 4 cKO, 3 dcKO brains	Ctrl vs cKO: 9.87e-5, cHet vs cKO: 4.54e-5, dcKO vs cKO:3.22e-3
Supp. 6A	Ccnd1 RNA-seq	DESeq2 - padj	3 Ctrl, 3 cKO, 3 dcKO brains	Ctrl vs cKO: 0.0216; Ctrl vs dcKO: 0.155
	Ccnd2 RNA-seq	DESeq2 - padj	3 Ctrl, 3 cKO, 3 dcKO brains	Ctrl vs cKO: 9.39e-3; Ctrl vs dcKO: 0.132
	Cdk4 RNA-seq	DESeq2 - padj	3 Ctrl, 3 cKO, 3 dcKO brains	Ctrl vs cKO: 0.0836; Ctrl vs dcKO: 0.0420
Supp. 6D	Klf8 RNA-seq	DESeq2 - padj	3 Ctrl, 3 cKO, 3 dcKO brains	Ctrl vs cKO: 6.01e-3; Ctrl vs dcKO: 0.0430
	Kif18a RNA-seq	DESeq2 - padj	3 Ctrl, 3 cKO, 3 dcKO brains	Ctrl vs cKO: 1.44e-3; Ctrl vs dcKO:7.36e-5
	Rspo3 RNA-seq	DESeq2 - padj	3 Ctrl, 3 cKO, 3 dcKO brains	Ctrl vs cKO: 2.89e-3; Ctrl vs dcKO: 3.32e-3
	Clk1 RNA-seq	DESeq2 - padj	3 Ctrl, 3 cKO, 3 dcKO brains	Ctrl vs cKO: 0.211; Ctrl vs dcKO: 0.0494
	Vldlr RNA-seq	DESeq2 - padj	3 Ctrl, 3 cKO, 3 dcKO brains	Ctrl vs cKO: 3.84e-4; Ctrl vs dcKO: 1.70e-4
