# Supplementary material for: mRNA stability fine-tunes gene expression in the developing cortex to control neurogenesis
Source: PLoS Biol. 2025 Feb 6;23(2):e3003031. doi: 10.1371/journal.pbio.3003031 (PMC11838918; doi:10.1371/journal.pbio.3003031)
Supplement: S1 Data — (XLSX) [file pbio.3003031.s016.xlsx]

## Sheet: Fig 1C
Figure 1C - Half-life histograms		Gene	Half_Life	Sample
		Zzz3	3.13272	E11.5
		Zzef1	4.62178	E11.5
		Zyx	3.94625	E11.5
		Zyg11b	3.65117	E11.5
		Zxdc	3.0973	E11.5
		Zxdb	1.85181	E11.5
		Zwint	5.23751	E11.5
		Zwilch	6.16683	E11.5
		Zw10	4.36354	E11.5
		Zup1	6.43807	E11.5
		Zswim8	4.94083	E11.5
		Zswim7	5.8647	E11.5
		Zswim6	2.64753	E11.5
		Zswim5	3.99615	E11.5
		Zswim4	4.4468	E11.5
		Zswim3	1.64586	E11.5
		Zswim1	2.02514	E11.5
		Zscan29	3.36133	E11.5
		Zscan26	2.78583	E11.5
		Zscan25	2.76166	E11.5
		Zscan22	3.45589	E11.5
		Zscan21	3.11808	E11.5
		Zscan20	2.72727	E11.5
		Zscan2	3.59557	E11.5
		Zscan18	3.18357	E11.5
		Zscan12	3.34254	E11.5
		Zrsr2	4.40066	E11.5
		Zrsr1	3.28518	E11.5
		Zranb2	5.33451	E11.5
		Zranb1	3.20709	E11.5
		Zpr1	4.43957	E11.5
		Znrf3	2.22981	E11.5
		Znrf2	4.50265	E11.5
		Znrf1	4.6359	E11.5
		Znrd1	2.98385	E11.5
		Znhit3	3.47284	E11.5
		Znhit2	3.33356	E11.5
		Znfx1	2.13623	E11.5
		Zmynd8	4.4162	E11.5
		Zmynd19	3.40416	E11.5
		Zmynd11	5.6063	E11.5
		Zmym6	4.74913	E11.5
		Zmym5	3.07195	E11.5
		Zmym4	3.72969	E11.5
		Zmym3	4.37218	E11.5
		Zmym2	3.23548	E11.5
		Zmym1	2.40929	E11.5
		Zmpste24	3.85848	E11.5
		Zmiz2	5.97854	E11.5
		Zmiz1	3.10787	E11.5
		Zmat5	6.12109	E11.5
		Zmat3	3.63173	E11.5
		Zmat2	5.77193	E11.5
		Zmat1	2.69487	E11.5
		Zkscan8	2.49858	E11.5
		Zkscan7	3.15755	E11.5
		Zkscan6	1.73584	E11.5
		Zkscan5	6.66891	E11.5
		Zkscan3	3.52194	E11.5
		Zkscan17	3.85973	E11.5
		Zkscan1	3.39851	E11.5
		Zim1	2.89292	E11.5
		Zik1	2.73706	E11.5
		Zic5	1.98667	E11.5
		Zic3	3.30187	E11.5
		Zic2	2.325	E11.5
		Zic1	2.8538	E11.5
		Zhx3	2.64604	E11.5
		Zhx2	2.6871	E11.5
		Zhx1	2.70647	E11.5
		Zgrf1	3.85717	E11.5
		Zgpat	4.80172	E11.5
		Zfyve9	3.97521	E11.5
		Zfyve27	4.9401	E11.5
		Zfyve21	3.85976	E11.5
		Zfyve19	6.65308	E11.5
		Zfyve16	3.18939	E11.5
		Zfyve1	3.69494	E11.5
		Zfx	2.03332	E11.5
		Zfr	3.87303	E11.5
		Zfpm2	2.64787	E11.5
		Zfpm1	6.85433	E11.5
		Zfpl1	4.36905	E11.5
		Zfp995	1.96674	E11.5
		Zfp994	2.86775	E11.5
		Zfp976	2.60135	E11.5
		Zfp975	3.19838	E11.5
		Zfp974	3.09896	E11.5
		Zfp961	3.90563	E11.5
		Zfp959	2.25436	E11.5
		Zfp958	2.07462	E11.5
		Zfp955b	2.36044	E11.5
		Zfp955a	3.1056	E11.5
		Zfp954	4.74349	E11.5
		Zfp953	2.96268	E11.5
		Zfp952	2.56308	E11.5
		Zfp950	6.31435	E11.5
		Zfp949	2.24904	E11.5
		Zfp948	2.50957	E11.5
		Zfp946	3.89921	E11.5
		Zfp945	5.31379	E11.5
		Zfp944	4.27297	E11.5
		Zfp943	3.21434	E11.5
		Zfp942	2.98649	E11.5
		Zfp941	3.56275	E11.5
		Zfp94	5.95587	E11.5
		Zfp938	4.17951	E11.5
		Zfp933	3.12902	E11.5
		Zfp932	2.9338	E11.5
		Zfp931	4.03294	E11.5
		Zfp930	2.66798	E11.5
		Zfp93	2.74772	E11.5
		Zfp91	3.63511	E11.5
		Zfp90	3.14937	E11.5
		Zfp882	2.56332	E11.5
		Zfp873	4.07715	E11.5
		Zfp871	3.26307	E11.5
		Zfp870	4.20097	E11.5
		Zfp87	2.80561	E11.5
		Zfp868	3.15783	E11.5
		Zfp867	1.94907	E11.5
		Zfp862-ps	4.73253	E11.5
		Zfp850	2.44394	E11.5
		Zfp85	1.72604	E11.5
		Zfp846	3.15161	E11.5
		Zfp84	3.0364	E11.5
		Zfp830	5.1883	E11.5
		Zfp827	2.91812	E11.5
		Zfp825	3.01182	E11.5
		Zfp821	3.31285	E11.5
		Zfp820	2.79093	E11.5
		Zfp811	5.48635	E11.5
		Zfp810	2.71659	E11.5
		Zfp81	2.72238	E11.5
		Zfp800	3.028	E11.5
		Zfp799	2.71478	E11.5
		Zfp790	2.68498	E11.5
		Zfp788	3.23483	E11.5
		Zfp787	2.79713	E11.5
		Zfp780b	2.70054	E11.5
		Zfp777	3.43699	E11.5
		Zfp773	2.98348	E11.5
		Zfp772	2.5612	E11.5
		Zfp771	4.13784	E11.5
		Zfp770	2.82495	E11.5
		Zfp768	3.48901	E11.5
		Zfp764	2.34973	E11.5
		Zfp760	3.76789	E11.5
		Zfp759	2.72706	E11.5
		Zfp758	3.08683	E11.5
		Zfp748	4.71247	E11.5
		Zfp747	1.81503	E11.5
		Zfp746	2.64035	E11.5
		Zfp740	4.13409	E11.5
		Zfp74	4.68451	E11.5
		Zfp738	4.96889	E11.5
		Zfp729a	4.96086	E11.5
		Zfp719	1.72008	E11.5
		Zfp715	2.19793	E11.5
		Zfp711	3.3057	E11.5
		Zfp710	3.11252	E11.5
		Zfp709	5.07814	E11.5
		Zfp706	4.92816	E11.5
		Zfp704	5.33668	E11.5
		Zfp703	3.03017	E11.5
		Zfp697	2.83669	E11.5
		Zfp689	2.09917	E11.5
		Zfp687	3.51674	E11.5
		Zfp68	3.4825	E11.5
		Zfp672	3.93731	E11.5
		Zfp668	3.08632	E11.5
		Zfp667	3.18436	E11.5
		Zfp664	4.41348	E11.5
		Zfp661	4.49771	E11.5
		Zfp658	2.72041	E11.5
		Zfp655	2.59601	E11.5
		Zfp654	2.29691	E11.5
		Zfp652	4.45311	E11.5
		Zfp651	3.47992	E11.5
		Zfp65	2.28197	E11.5
		Zfp646	3.08504	E11.5
		Zfp644	2.8865	E11.5
		Zfp64	4.25683	E11.5
		Zfp639	3.84323	E11.5
		Zfp638	3.55844	E11.5
		Zfp637	3.95827	E11.5
		Zfp629	3.01748	E11.5
		Zfp628	3.83285	E11.5
		Zfp626	4.0735	E11.5
		Zfp623	2.33915	E11.5
		Zfp622	2.84508	E11.5
		Zfp62	3.47513	E11.5
		Zfp618	4.05761	E11.5
		Zfp617	3.87364	E11.5
		Zfp61	4.89681	E11.5
		Zfp609	3.46612	E11.5
		Zfp608	2.49767	E11.5
		Zfp607b	5.48753	E11.5
		Zfp607a	1.48911	E11.5
		Zfp606	2.78667	E11.5
		Zfp605	4.45542	E11.5
		Zfp60	2.49069	E11.5
		Zfp599	3.84647	E11.5
		Zfp598	4.43304	E11.5
		Zfp597	2.42366	E11.5
		Zfp593	3.15627	E11.5
		Zfp592	2.82388	E11.5
		Zfp580	5.67298	E11.5
		Zfp579	4.05169	E11.5
		Zfp574	2.39217	E11.5
		Zfp57	4.47583	E11.5
		Zfp568	2.60568	E11.5
		Zfp563	2.8727	E11.5
		Zfp560	2.96039	E11.5
		Zfp558	5.62849	E11.5
		Zfp553	2.80265	E11.5
		Zfp551	2.00506	E11.5
		Zfp536	4.54848	E11.5
		Zfp532	3.9074	E11.5
		Zfp53	1.8584	E11.5
		Zfp526	4.89457	E11.5
		Zfp523	5.17496	E11.5
		Zfp521	3.47855	E11.5
		Zfp518b	2.82322	E11.5
		Zfp518a	1.99047	E11.5
		Zfp516	2.32484	E11.5
		Zfp512b	4.53733	E11.5
		Zfp512	5.03249	E11.5
		Zfp511	4.80448	E11.5
		Zfp51	1.99971	E11.5
		Zfp507	2.48722	E11.5
		Zfp467	4.40268	E11.5
		Zfp462	2.85527	E11.5
		Zfp46	3.16848	E11.5
		Zfp458	9.0494	E11.5
		Zfp454	2.46952	E11.5
		Zfp451	3.78449	E11.5
		Zfp449	2.53802	E11.5
		Zfp446	3.69912	E11.5
		Zfp445	3.93012	E11.5
		Zfp444	3.76639	E11.5
		Zfp442	3.79344	E11.5
		Zfp428	4.90729	E11.5
		Zfp426	3.36427	E11.5
		Zfp423	4.36457	E11.5
		Zfp422	3.35679	E11.5
		Zfp414	5.79155	E11.5
		Zfp410	3.53354	E11.5
		Zfp41	4.38073	E11.5
		Zfp408	3.78677	E11.5
		Zfp407	4.25151	E11.5
		Zfp40	2.65286	E11.5
		Zfp398	3.22875	E11.5
		Zfp397	3.42987	E11.5
		Zfp395	3.0821	E11.5
		Zfp386	3.57638	E11.5
		Zfp385a	4.61189	E11.5
		Zfp384	3.78839	E11.5
		Zfp383	3.67949	E11.5
		Zfp382	2.8599	E11.5
		Zfp37	2.38303	E11.5
		Zfp36l2	1.95007	E11.5
		Zfp36l1	2.03996	E11.5
		Zfp369	4.41874	E11.5
		Zfp367	1.74211	E11.5
		Zfp365	6.08082	E11.5
		Zfp362	4.54225	E11.5
		Zfp358	3.22544	E11.5
		Zfp354c	2.97167	E11.5
		Zfp354a	1.97505	E11.5
		Zfp35	3.41413	E11.5
		Zfp346	3.93091	E11.5
		Zfp335os	6.08288	E11.5
		Zfp335	3.28221	E11.5
		Zfp334	2.27963	E11.5
		Zfp330	4.16355	E11.5
		Zfp329	3.98101	E11.5
		Zfp326	8.0262	E11.5
		Zfp324	3.6034	E11.5
		Zfp322a	2.91494	E11.5
		Zfp319	2.87588	E11.5
		Zfp318	4.24205	E11.5
		Zfp317	3.65787	E11.5
		Zfp316	3.23254	E11.5
		Zfp300	1.63527	E11.5
		Zfp3	2.89018	E11.5
		Zfp292	2.47227	E11.5
		Zfp287	3.39405	E11.5
		Zfp286	4.49772	E11.5
		Zfp282	3.25908	E11.5
		Zfp281	2.31418	E11.5
		Zfp280d	3.3883	E11.5
		Zfp280c	3.06734	E11.5
		Zfp280b	1.92406	E11.5
		Zfp28	8.21875	E11.5
		Zfp277	4.6053	E11.5
		Zfp276	3.92915	E11.5
		Zfp275	2.91577	E11.5
		Zfp27	3.16574	E11.5
		Zfp267	2.1935	E11.5
		Zfp266	2.70387	E11.5
		Zfp263	3.36401	E11.5
		Zfp260	2.60421	E11.5
		Zfp26	2.80653	E11.5
		Zfp251	3.52373	E11.5
		Zfp248	3.50703	E11.5
		Zfp24	3.62019	E11.5
		Zfp239	3.66756	E11.5
		Zfp236	3.66269	E11.5
		Zfp235	2.83571	E11.5
		Zfp229	3.3484	E11.5
		Zfp219	4.53451	E11.5
		Zfp217	1.96144	E11.5
		Zfp213	2.59056	E11.5
		Zfp212	2.12169	E11.5
		Zfp207	3.94097	E11.5
		Zfp202	3.58311	E11.5
		Zfp2	3.37634	E11.5
		Zfp189	1.90104	E11.5
		Zfp184	2.9345	E11.5
		Zfp180	3.93878	E11.5
		Zfp174	4.83823	E11.5
		Zfp169	2.72767	E11.5
		Zfp160	2.26642	E11.5
		Zfp157	3.24343	E11.5
		Zfp148	2.56689	E11.5
		Zfp146	3.56677	E11.5
		Zfp143	2.7332	E11.5
		Zfp142	3.48979	E11.5
		Zfp141	2.62756	E11.5
		Zfp14	3.18072	E11.5
		Zfp131	2.6202	E11.5
		Zfp13	4.36108	E11.5
		Zfp128	4.0636	E11.5
		Zfp120	3.54388	E11.5
		Zfp12	2.73936	E11.5
		Zfp119b	2.30861	E11.5
		Zfp119a	2.73359	E11.5
		Zfp113	2.36064	E11.5
		Zfp111	2.088	E11.5
		Zfp110	3.75226	E11.5
		Zfp11	2.12269	E11.5
		Zfp109	2.8186	E11.5
		Zfp106	5.39285	E11.5
		Zfp105	1.82373	E11.5
		Zfp101	2.50499	E11.5
		Zfp1	3.21182	E11.5
		Zfhx4	3.49914	E11.5
		Zfhx2	5.2916	E11.5
		Zfc3h1	3.12174	E11.5
		Zfat	3.68581	E11.5
		Zfand6	5.39932	E11.5
		Zfand5	2.79957	E11.5
		Zfand4	2.93553	E11.5
		Zfand3	5.50121	E11.5
		Zfand2b	4.98962	E11.5
		Zfand2a	4.0059	E11.5
		Zfand1	4.39734	E11.5
		Zer1	5.7605	E11.5
		Zeb2	3.06609	E11.5
		Zeb1	3.02643	E11.5
		Zdhhc9	3.74717	E11.5
		Zdhhc8	4.17738	E11.5
		Zdhhc7	2.17123	E11.5
		Zdhhc6	3.35513	E11.5
		Zdhhc5	2.70822	E11.5
		Zdhhc3	5.76419	E11.5
		Zdhhc21	3.37421	E11.5
		Zdhhc20	3.67596	E11.5
		Zdhhc2	6.00982	E11.5
		Zdhhc18	4.65627	E11.5
		Zdhhc17	3.15182	E11.5
		Zdhhc16	4.66807	E11.5
		Zdhhc15	3.91179	E11.5
		Zdhhc13	3.28688	E11.5
		Zdhhc1	3.56329	E11.5
		Zdbf2	3.67448	E11.5
		Zcrb1	5.63567	E11.5
		Zcchc9	4.53981	E11.5
		Zcchc8	3.44245	E11.5
		Zcchc7	4.11991	E11.5
		Zcchc4	3.16113	E11.5
		Zcchc3	2.53683	E11.5
		Zcchc24	2.85646	E11.5
		Zcchc2	2.80531	E11.5
		Zcchc18	4.8134	E11.5
		Zcchc17	4.69924	E11.5
		Zcchc14	3.33121	E11.5
		Zcchc12	5.44226	E11.5
		Zcchc10	2.09899	E11.5
		Zc4h2	4.48963	E11.5
		Zc3hc1	4.67731	E11.5
		Zc3hav1l	2.94918	E11.5
		Zc3h8	4.19311	E11.5
		Zc3h7b	5.7697	E11.5
		Zc3h7a	3.43637	E11.5
		Zc3h4	3.09585	E11.5
		Zc3h18	3.7633	E11.5
		Zc3h15	3.96494	E11.5
		Zc3h14	4.69438	E11.5
		Zc3h13	3.11844	E11.5
		Zc3h12c	2.00343	E11.5
		Zc3h12b	3.37974	E11.5
		Zc3h10	2.84029	E11.5
		Zc2hc1a	4.35648	E11.5
		Zbtb8os	4.58215	E11.5
		Zbtb7c	3.4626	E11.5
		Zbtb7b	2.23874	E11.5
		Zbtb7a	2.30079	E11.5
		Zbtb6	2.00625	E11.5
		Zbtb5	3.01256	E11.5
		Zbtb48	2.14035	E11.5
		Zbtb46	2.59674	E11.5
		Zbtb45	3.14915	E11.5
		Zbtb44	2.95158	E11.5
		Zbtb43	2.58732	E11.5
		Zbtb42	1.85985	E11.5
		Zbtb41	2.60621	E11.5
		Zbtb40	6.27517	E11.5
		Zbtb4	3.21371	E11.5
		Zbtb39	2.81809	E11.5
		Zbtb37	2.51007	E11.5
		Zbtb34	3.37443	E11.5
		Zbtb33	2.56066	E11.5
		Zbtb3	1.91351	E11.5
		Zbtb26	2.45553	E11.5
		Zbtb25	3.5802	E11.5
		Zbtb24	2.13889	E11.5
		Zbtb22	4.16012	E11.5
		Zbtb21	3.34668	E11.5
		Zbtb2	3.00902	E11.5
		Zbtb18	3.40984	E11.5
		Zbtb17	5.38582	E11.5
		Zbtb14	3.11739	E11.5
		Zbtb12	6.77635	E11.5
		Zbtb11	3.27788	E11.5
		Zbtb10	2.39422	E11.5
		Zbtb1	2.71991	E11.5
		Zbed4	3.14	E11.5
		Zbed3	5.00444	E11.5
		Zadh2	2.55336	E11.5
		Yy1	4.1818	E11.5
		Ywhaz	6.68779	E11.5
		Ywhaq	6.54566	E11.5
		Ywhah	3.81375	E11.5
		Ywhag	3.78808	E11.5
		Ywhae	8.17088	E11.5
		Ywhab	5.84602	E11.5
		Ythdf3	3.30147	E11.5
		Ythdf2	2.45889	E11.5
		Ythdf1	2.92648	E11.5
		Ythdc2	3.9136	E11.5
		Ythdc1	3.26482	E11.5
		Yrdc	3.50006	E11.5
		Ypel5	5.89191	E11.5
		Ypel2	3.55128	E11.5
		Yod1	2.13533	E11.5
		Yme1l1	4.11744	E11.5
		Ylpm1	4.45321	E11.5
		Ykt6	5.17249	E11.5
		Yju2	3.25617	E11.5
		Yipf6	3.74137	E11.5
		Yipf5	4.13422	E11.5
		Yipf4	3.00963	E11.5
		Yipf3	4.92418	E11.5
		Yipf1	5.07144	E11.5
		Yif1b	6.09788	E11.5
		Yif1a	5.71717	E11.5
		Yes1	3.52166	E11.5
		Yeats4	4.53127	E11.5
		Yeats2	4.73085	E11.5
		Ybx3	5.12314	E11.5
		Ybx1-ps2	13.8117	E11.5
		Ybx1	13.3188	E11.5
		Ybey	3.08479	E11.5
		Yars2	3.34007	E11.5
		Yars	4.90509	E11.5
		Yap1	3.56289	E11.5
		Yaf2	4.04584	E11.5
		Xylt2	2.84346	E11.5
		Xylt1	2.9174	E11.5
		Xylb	5.24653	E11.5
		Xxylt1	5.2676	E11.5
		Xrn2	5.06778	E11.5
		Xrn1	3.60131	E11.5
		Xrcc6	4.66961	E11.5
		Xrcc5	5.3024	E11.5
		Xrcc4	4.9666	E11.5
		Xrcc3	6.30405	E11.5
		Xrcc2	2.65257	E11.5
		Xrcc1	5.2626	E11.5
		Xpr1	4.94229	E11.5
		Xpot	5.33139	E11.5
		Xpo7	4.62142	E11.5
		Xpo6	4.79589	E11.5
		Xpo5	5.55451	E11.5
		Xpo4	3.67674	E11.5
		Xpo1	3.9946	E11.5
		Xpnpep3	2.88918	E11.5
		Xpnpep1	7.11492	E11.5
		Xpc	4.28309	E11.5
		Xkr8	3.40829	E11.5
		Xkr6	4.16315	E11.5
		Xk	3.18639	E11.5
		Xist	5.72559	E11.5
		Xiap	3.95923	E11.5
		Xbp1	3.00543	E11.5
		Xab2	3.41403	E11.5
		Wwtr1	3.64824	E11.5
		Wwp2	4.87803	E11.5
		Wwp1	4.51426	E11.5
		Wwox	6.0335	E11.5
		Wwc2	3.93862	E11.5
		Wwc1	5.46936	E11.5
		Wtip	5.33925	E11.5
		Wtap	3.1089	E11.5
		Wscd1	4.11843	E11.5
		Wsb2-ps	6.54882	E11.5
		Wsb2	5.51283	E11.5
		Wsb1	2.95357	E11.5
		Wrnip1	3.51448	E11.5
		Wrn	4.39725	E11.5
		Wrb	4.20243	E11.5
		Wrap73	4.62284	E11.5
		Wrap53	3.6611	E11.5
		Wnt7b	4.41629	E11.5
		Wnt7a	2.27061	E11.5
		Wnt5b	3.44213	E11.5
		Wnt5a	3.90087	E11.5
		Wnk3	3.43505	E11.5
		Wnk2	5.23075	E11.5
		Wnk1	4.31925	E11.5
		Wls	5.20241	E11.5
		Wiz	4.08723	E11.5
		Wipi2	4.32219	E11.5
		Wipi1	6.44392	E11.5
		Wipf3	3.47606	E11.5
		Wipf2	3.01607	E11.5
		Wipf1	3.18908	E11.5
		Whrn	4.89464	E11.5
		Wfs1	4.87745	E11.5
		Wfdc2	7.83334	E11.5
		Wee1	2.44476	E11.5
		Wdtc1	4.24771	E11.5
		Wdsub1	3.91959	E11.5
		Wdr92	4.19609	E11.5
		Wdr91	3.45335	E11.5
		Wdr90	9.11259	E11.5
		Wdr83	6.07737	E11.5
		Wdr82	3.45751	E11.5
		Wdr81	4.44852	E11.5
		Wdr76	3.26506	E11.5
		Wdr75	3.12692	E11.5
		Wdr74	4.01421	E11.5
		Wdr73	4.24255	E11.5
		Wdr70	4.53616	E11.5
		Wdr7	4.9386	E11.5
		Wdr62	3.81299	E11.5
		Wdr61	6.09935	E11.5
		Wdr60	7.97185	E11.5
		Wdr6	4.63729	E11.5
		Wdr5b	2.77899	E11.5
		Wdr59	4.66842	E11.5
		Wdr55	4.27079	E11.5
		Wdr54	4.12909	E11.5
		Wdr53	2.90144	E11.5
		Wdr5	4.48327	E11.5
		Wdr48	4.41981	E11.5
		Wdr47	3.53042	E11.5
		Wdr46	6.58568	E11.5
		Wdr45b	4.00865	E11.5
		Wdr44	3.22705	E11.5
		Wdr43	2.86675	E11.5
		Wdr41	5.11034	E11.5
		Wdr4	3.98367	E11.5
		Wdr37	5.99089	E11.5
		Wdr36	4.3963	E11.5
		Wdr35	7.5195	E11.5
		Wdr34	6.71526	E11.5
		Wdr33	3.56842	E11.5
		Wdr3	4.6804	E11.5
		Wdr26	4.31525	E11.5
		Wdr24	3.62165	E11.5
		Wdr20	3.32312	E11.5
		Wdr19	4.35714	E11.5
		Wdr18	5.38149	E11.5
		Wdr13	7.18631	E11.5
		Wdr12	4.60169	E11.5
		Wdr11	4.53919	E11.5
		Wdr1	4.81922	E11.5
		Wdpcp	4.67863	E11.5
		Wdhd1	3.90212	E11.5
		Wdfy3	3.84821	E11.5
		Wdfy2	3.19967	E11.5
		Wdfy1	5.52829	E11.5
		Wdcp	3.84511	E11.5
		Wbp4	4.4017	E11.5
		Wbp2	5.23062	E11.5
		Wbp1l	4.19997	E11.5
		Wbp11	3.57879	E11.5
		Wbp1	8.99665	E11.5
		Wasl	2.91276	E11.5
		Washc5	5.66586	E11.5
		Washc4	3.41999	E11.5
		Washc3	4.14227	E11.5
		Washc2	7.12202	E11.5
		Washc1	4.66776	E11.5
		Wasf3	5.31776	E11.5
		Wasf2	3.71488	E11.5
		Wasf1	3.71102	E11.5
		Wars2	6.76207	E11.5
		Wars	7.17457	E11.5
		Wapl	3.36976	E11.5
		Wac	2.97168	E11.5
		Vwa8	8.21197	E11.5
		Vwa5a	7.32071	E11.5
		Vti1b	5.23446	E11.5
		Vti1a	5.6432	E11.5
		Vta1	4.74092	E11.5
		Vrk3	6.68331	E11.5
		Vrk2	3.74759	E11.5
		Vrk1	5.45492	E11.5
		Vps9d1	7.5764	E11.5
		Vps8	5.72922	E11.5
		Vps72	4.57245	E11.5
		Vps54	3.95524	E11.5
		Vps53	5.06991	E11.5
		Vps52	8.91207	E11.5
		Vps51	4.7839	E11.5
		Vps50	5.67019	E11.5
		Vps4b	3.34546	E11.5
		Vps4a	4.69966	E11.5
		Vps45	4.74912	E11.5
		Vps41	10.3249	E11.5
		Vps39	5.38033	E11.5
		Vps37d	2.80089	E11.5
		Vps37c	3.69991	E11.5
		Vps37b	2.82096	E11.5
		Vps37a	4.79255	E11.5
		Vps36	4.99778	E11.5
		Vps35l	6.19054	E11.5
		Vps35	4.23194	E11.5
		Vps33a	4.44002	E11.5
		Vps29	5.73459	E11.5
		Vps28	11.8498	E11.5
		Vps26c	3.81451	E11.5
		Vps26b	3.99243	E11.5
		Vps26a	3.77887	E11.5
		Vps18	3.01415	E11.5
		Vps16	6.87747	E11.5
		Vps13d	5.72578	E11.5
		Vps13b	6.63282	E11.5
		Vps13a	4.69778	E11.5
		Vps11	4.36855	E11.5
		Vopp1	4.36262	E11.5
		Vmp1	4.12385	E11.5
		Vmac	5.1098	E11.5
		Vma21	4.59357	E11.5
		Vldlr	3.61077	E11.5
		Vkorc1l1	3.56314	E11.5
		Virma	3.77468	E11.5
		Vipas39	4.26899	E11.5
		Vim	5.98511	E11.5
		Vhl	2.99129	E11.5
		Vgll4	2.31211	E11.5
		Vgf	6.04378	E11.5
		Vezt	5.65733	E11.5
		Vezf1	3.25879	E11.5
		Veph1	4.832	E11.5
		Vegfc	2.95706	E11.5
		Vegfb	6.32355	E11.5
		Vegfa	3.0668	E11.5
		Vdac3-ps1	5.23741	E11.5
		Vdac3	5.85004	E11.5
		Vdac2	4.90002	E11.5
		Vdac1	9.3444	E11.5
		Vcp-rs	5.84114	E11.5
		Vcpkmt	5.19871	E11.5
		Vcpip1	2.39405	E11.5
		Vcp	7.31084	E11.5
		Vcl	3.83611	E11.5
		Vcan	6.11963	E11.5
		Vcam1	3.35172	E11.5
		Vbp1	4.79069	E11.5
		Vav3	3.42712	E11.5
		Vav2	4.07383	E11.5
		Vat1l	5.2639	E11.5
		Vat1	5.35255	E11.5
		Vasp	3.93847	E11.5
		Vasn	1.48647	E11.5
		Vash2	4.12647	E11.5
		Vash1	5.23295	E11.5
		Vars2	5.14825	E11.5
		Vars	6.34015	E11.5
		Vapb	5.37927	E11.5
		Vapa	3.79906	E11.5
		Vangl2	3.85879	E11.5
		Vangl1	3.01567	E11.5
		Vamp7-ps	4.4883	E11.5
		Vamp4	4.71502	E11.5
		Vamp3	5.04869	E11.5
		Vamp2	5.71541	E11.5
		Vac14	5.05921	E11.5
		Uxs1	3.69005	E11.5
		Uvssa	4.50416	E11.5
		Uvrag	4.98798	E11.5
		Uty	4.22867	E11.5
		Utrn	4.92711	E11.5
		Utp6	4.07856	E11.5
		Utp4	3.05663	E11.5
		Utp3	3.01412	E11.5
		Utp25	3.23544	E11.5
		Utp23	3.83581	E11.5
		Utp20	4.24825	E11.5
		Utp18	3.59512	E11.5
		Utp15	2.88721	E11.5
		Utp14a	4.04719	E11.5
		Utp11	3.66473	E11.5
		Ust	7.36224	E11.5
		Uspl1	3.00687	E11.5
		Usp9x	4.46262	E11.5
		Usp8	3.84561	E11.5
		Usp7	3.87313	E11.5
		Usp6nl	3.00901	E11.5
		Usp54	3.26941	E11.5
		Usp53	2.48358	E11.5
		Usp5	5.91478	E11.5
		Usp48	4.66956	E11.5
		Usp47	3.86606	E11.5
		Usp46	4.44621	E11.5
		Usp45	4.2143	E11.5
		Usp42	2.48007	E11.5
		Usp40	4.90204	E11.5
		Usp4	4.92024	E11.5
		Usp39	4.4582	E11.5
		Usp38	3.24676	E11.5
		Usp37	3.8621	E11.5
		Usp35	4.75541	E11.5
		Usp34	4.34719	E11.5
		Usp33	3.87537	E11.5
		Usp32	3.88606	E11.5
		Usp31	2.74694	E11.5
		Usp30	3.40842	E11.5
		Usp3	3.55574	E11.5
		Usp29	4.29236	E11.5
		Usp28	3.49264	E11.5
		Usp27x	2.80897	E11.5
		Usp25	3.47548	E11.5
		Usp24	4.89317	E11.5
		Usp22	4.56217	E11.5
		Usp21	6.67549	E11.5
		Usp20	4.59313	E11.5
		Usp2	2.67792	E11.5
		Usp19	4.34114	E11.5
		Usp16	4.196	E11.5
		Usp15	4.28798	E11.5
		Usp14	4.05701	E11.5
		Usp13	5.8129	E11.5
		Usp12	3.06089	E11.5
		Usp11	5.84884	E11.5
		Usp10	3.52142	E11.5
		Usp1	3.92095	E11.5
		Uso1	4.45478	E11.5
		Usf3	3.08632	E11.5
		Usf2	5.35612	E11.5
		Usf1	3.81168	E11.5
		Use1	10.222	E11.5
		Usb1	4.39635	E11.5
		Uros	5.72442	E11.5
		Urod	7.43092	E11.5
		Urm1	5.39837	E11.5
		Uri1	4.67984	E11.5
		Urb2	3.5075	E11.5
		Urb1	2.94334	E11.5
		Uqcrh-ps2	6.35321	E11.5
		Uqcrh	9.65074	E11.5
		Uqcrfs1	5.4526	E11.5
		Uqcrc2	6.95027	E11.5
		Uqcrc1	6.65825	E11.5
		Uqcrb	6.53068	E11.5
		Uqcr11	13.8993	E11.5
		Uqcr10	6.90169	E11.5
		Uqcc3	3.86636	E11.5
		Uqcc2	8.48375	E11.5
		Uqcc1	3.50013	E11.5
		Uprt	3.07909	E11.5
		Upf3b	5.13384	E11.5
		Upf3a	5.20634	E11.5
		Upf2	2.98946	E11.5
		Upf1	4.01031	E11.5
		Unkl	1.63555	E11.5
		Unk	3.30554	E11.5
		Ung	4.3942	E11.5
		Unc79	5.69328	E11.5
		Unc5d	4.79346	E11.5
		Unc5b	3.86358	E11.5
		Unc50	3.58154	E11.5
		Unc45a	4.60151	E11.5
		Unc13a	8.42063	E11.5
		Unc119b	3.76334	E11.5
		Unc119	5.3511	E11.5
		Umps	3.87394	E11.5
		Ulk3	3.58891	E11.5
		Ulk2	5.0955	E11.5
		Ulk1	4.92247	E11.5
		Uhrf2	3.13346	E11.5
		Uhrf1bp1l	5.03364	E11.5
		Uhrf1bp1	3.87203	E11.5
		Uhrf1	4.30691	E11.5
		Uhmk1	3.30041	E11.5
		Ugt8a	3.02283	E11.5
		Ugp2	4.6773	E11.5
		Uggt2	4.23625	E11.5
		Uggt1	5.14561	E11.5
		Ugdh	5.08904	E11.5
		Ugcg	4.49414	E11.5
		Ufsp2	5.7975	E11.5
		Ufsp1	3.67963	E11.5
		Ufm1	4.54487	E11.5
		Ufl1	4.52347	E11.5
		Ufd1	4.94473	E11.5
		Ufc1	8.15572	E11.5
		Uevld	3.77711	E11.5
		Ucp2	8.32344	E11.5
		Uck2	4.31323	E11.5
		Uck1	3.65696	E11.5
		Uchl5	5.16127	E11.5
		Uchl4	6.88758	E11.5
		Uchl3	5.82572	E11.5
		Uchl1	11.84	E11.5
		Ubxn8	6.25958	E11.5
		Ubxn7	2.92054	E11.5
		Ubxn6	6.14393	E11.5
		Ubxn4	4.49335	E11.5
		Ubxn2b	3.71375	E11.5
		Ubxn2a	3.96571	E11.5
		Ubxn1	6.54126	E11.5
		Ubtf	5.23136	E11.5
		Ubtd2	3.86752	E11.5
		Ubr7	3.77248	E11.5
		Ubr5	4.32438	E11.5
		Ubr4	5.50268	E11.5
		Ubr3	4.38798	E11.5
		Ubr2	5.03622	E11.5
		Ubr1	3.71087	E11.5
		Ubqln4	5.0813	E11.5
		Ubqln2	3.3396	E11.5
		Ubqln1	4.63061	E11.5
		Ubp1	5.40126	E11.5
		Ubox5	2.6348	E11.5
		Ubn2	4.07578	E11.5
		Ubn1	4.03908	E11.5
		Ubl7	5.73669	E11.5
		Ubl5	11.3081	E11.5
		Ubl4a	4.31542	E11.5
		Ubl3	3.48237	E11.5
		Ubiad1	3.24513	E11.5
		Ubfd1	3.67355	E11.5
		Ube4b	4.31425	E11.5
		Ube4a	5.25749	E11.5
		Ube3c	3.73203	E11.5
		Ube3b	5.30524	E11.5
		Ube3a	2.9735	E11.5
		Ube2z	3.47244	E11.5
		Ube2w	2.8783	E11.5
		Ube2v2	4.43076	E11.5
		Ube2t	3.92382	E11.5
		Ube2s	4.97616	E11.5
		Ube2r2	4.66234	E11.5
		Ube2ql1	3.83012	E11.5
		Ube2q2	3.29707	E11.5
		Ube2q1	3.61824	E11.5
		Ube2o	3.56473	E11.5
		Ube2n-ps1	5.56255	E11.5
		Ube2n	5.63548	E11.5
		Ube2m	6.08469	E11.5
		Ube2l3	5.09182	E11.5
		Ube2k	4.68337	E11.5
		Ube2j2	3.63508	E11.5
		Ube2j1	3.99952	E11.5
		Ube2i	3.72102	E11.5
		Ube2h	3.76671	E11.5
		Ube2g2	3.31775	E11.5
		Ube2g1	3.42035	E11.5
		Ube2f	3.9382	E11.5
		Ube2e3	4.50746	E11.5
		Ube2e2	5.6506	E11.5
		Ube2e1	5.37124	E11.5
		Ube2d-ps	6.55391	E11.5
		Ube2d3	4.46541	E11.5
		Ube2d2a	4.78043	E11.5
		Ube2d1	3.66888	E11.5
		Ube2cbp	7.10889	E11.5
		Ube2c	4.13234	E11.5
		Ube2b	5.15554	E11.5
		Ube2a	5.20721	E11.5
		Ubc	3.34815	E11.5
		Ubash3b	4.994	E11.5
		Ubap2l	4.8355	E11.5
		Ubap2	3.91133	E11.5
		Ubap1	3.60019	E11.5
		Ubald2	5.65704	E11.5
		Ubald1	4.0544	E11.5
		Ubac2	4.43378	E11.5
		Ubac1	4.08176	E11.5
		Uba6	3.08023	E11.5
		Uba5	5.53809	E11.5
		Uba3	3.63538	E11.5
		Uba2	4.75079	E11.5
		Uba1	6.86657	E11.5
		Uap1	4.53291	E11.5
		Uaca	4.08248	E11.5
		U2surp	4.30479	E11.5
		U2af2	6.29084	E11.5
		U2af1	4.40079	E11.5
		Tyw5	4.29966	E11.5
		Tyw3	3.57151	E11.5
		Tyw1	3.33874	E11.5
		Tysnd1	4.42132	E11.5
		Tyro3	4.61706	E11.5
		Tyms-ps	5.84449	E11.5
		Tyms	5.49783	E11.5
		Tyk2	7.28134	E11.5
		Txnrd3	6.10987	E11.5
		Txnrd2	5.3551	E11.5
		Txnrd1	5.00461	E11.5
		Txn-ps1	12.5801	E11.5
		Txnl4b	2.72718	E11.5
		Txnl4a	5.46763	E11.5
		Txnl1	4.55441	E11.5
		Txnip	1.58768	E11.5
		Txndc9	3.90202	E11.5
		Txndc5	4.23013	E11.5
		Txndc17	7.11213	E11.5
		Txndc16	5.15938	E11.5
		Txndc15	5.6166	E11.5
		Txndc12	4.11243	E11.5
		Txndc11	3.15584	E11.5
		Txn2	7.14485	E11.5
		Txn1	11.5857	E11.5
		Txlng	3.78801	E11.5
		Txlna	3.672	E11.5
		Twsg1	4.11532	E11.5
		Twnk	3.52191	E11.5
		Twistnb	2.82153	E11.5
		Twf2	3.66355	E11.5
		Twf1	4.91254	E11.5
		Tvp23b	4.56232	E11.5
		Tvp23a	5.55519	E11.5
		Tut7	3.99657	E11.5
		Tut4	3.00014	E11.5
		Tut1	2.76392	E11.5
		Tusc3	5.92649	E11.5
		Tusc2	4.10164	E11.5
		Tusc1	3.44224	E11.5
		Tulp4	6.10546	E11.5
		Tulp3	3.5356	E11.5
		Tug1	4.03155	E11.5
		Tuft1	7.31775	E11.5
		Tufm	3.96254	E11.5
		Tubgcp6	4.41533	E11.5
		Tubgcp5	4.58012	E11.5
		Tubgcp4	5.13053	E11.5
		Tubgcp3	4.77511	E11.5
		Tubgcp2	6.20215	E11.5
		Tubg2	11.8686	E11.5
		Tubg1	5.09858	E11.5
		Tube1	3.21067	E11.5
		Tubd1	3.351	E11.5
		Tubb6	4.88133	E11.5
		Tubb5	8.71958	E11.5
		Tubb4b-ps2	7.01667	E11.5
		Tubb4b-ps1	5.98961	E11.5
		Tubb4b	4.61843	E11.5
		Tubb4a	7.49916	E11.5
		Tubb3	6.63101	E11.5
		Tubb2b	6.91285	E11.5
		Tubb2a-ps2	7.04149	E11.5
		Tubb2a	6.48711	E11.5
		Tuba4a	8.11253	E11.5
		Tuba1c	6.80022	E11.5
		Tuba1a	6.5562	E11.5
		Tub	8.40374	E11.5
		Ttyh3	5.05221	E11.5
		Ttyh2	2.99621	E11.5
		Ttyh1	6.18905	E11.5
		Ttpal	3.89366	E11.5
		Ttll7	4.04032	E11.5
		Ttll5	5.26965	E11.5
		Ttll4	4.12687	E11.5
		Ttll12	4.51715	E11.5
		Ttll1	4.57893	E11.5
		Ttl	3.36091	E11.5
		Ttk	4.38824	E11.5
		Tti2	2.98007	E11.5
		Tti1	3.19528	E11.5
		Ttf2	5.32774	E11.5
		Ttc9c	3.60216	E11.5
		Ttc9	3.55747	E11.5
		Ttc8	5.23829	E11.5
		Ttc7b	3.75384	E11.5
		Ttc7	6.21268	E11.5
		Ttc5	6.1809	E11.5
		Ttc4	5.22134	E11.5
		Ttc39b	4.56303	E11.5
		Ttc37	4.80271	E11.5
		Ttc33	3.5302	E11.5
		Ttc3	6.91284	E11.5
		Ttc28	5.60163	E11.5
		Ttc27	7.78598	E11.5
		Ttc26	2.83949	E11.5
		Ttc23	3.85634	E11.5
		Ttc21b	3.92966	E11.5
		Ttc19	3.04365	E11.5
		Ttc17	3.89964	E11.5
		Ttc14	4.08402	E11.5
		Ttc13	5.1854	E11.5
		Ttc1	3.80924	E11.5
		Ttbk2	3.2092	E11.5
		Ttbk1	6.69704	E11.5
		Tstd3	4.93141	E11.5
		Tstd2	3.22587	E11.5
		Tsta3	6.64845	E11.5
		Tst	5.62734	E11.5
		Tssc4	4.23003	E11.5
		Tsr3	4.16816	E11.5
		Tsr2	4.45327	E11.5
		Tsr1	2.66728	E11.5
		Tspyl5	2.75806	E11.5
		Tspyl4	3.74745	E11.5
		Tspyl3	6.27119	E11.5
		Tspyl2	5.82032	E11.5
		Tspyl1	3.38867	E11.5
		Tspan9	5.24778	E11.5
		Tspan8	5.28196	E11.5
		Tspan7	5.6007	E11.5
		Tspan6	4.79891	E11.5
		Tspan5	4.13752	E11.5
		Tspan31	4.33182	E11.5
		Tspan3	6.49933	E11.5
		Tspan2	3.6619	E11.5
		Tspan18	3.85084	E11.5
		Tspan15	4.92148	E11.5
		Tspan14	3.6151	E11.5
		Tspan13	6.31847	E11.5
		Tspan12	3.356	E11.5
		Tspan11	4.02912	E11.5
		Tsnax	4.41755	E11.5
		Tsn	6.63859	E11.5
		Tsku	2.26008	E11.5
		Tshz2	3.84572	E11.5
		Tshz1	3.48723	E11.5
		Tsga10	4.12836	E11.5
		Tsg101-ps	5.1497	E11.5
		Tsg101	4.73495	E11.5
		Tsfm	5.44576	E11.5
		Tsen34	6.07642	E11.5
		Tsen15	5.94485	E11.5
		Tsc22d4	3.72136	E11.5
		Tsc22d3	3.50656	E11.5
		Tsc22d2	2.28106	E11.5
		Tsc22d1	3.12962	E11.5
		Tsc2	6.94318	E11.5
		Tsc1	3.8634	E11.5
		Trub2	3.89968	E11.5
		Trub1	4.58343	E11.5
		Trrap	6.43032	E11.5
		Trps1	2.38074	E11.5
		Trpm7	3.65222	E11.5
		Trpc4ap	5.1927	E11.5
		Trpc1	4.07435	E11.5
		Trp53rkb	3.31587	E11.5
		Trp53rka	2.5743	E11.5
		Trp53-ps	4.89706	E11.5
		Trp53inp2	4.97878	E11.5
		Trp53inp1	3.47464	E11.5
		Trp53i13	3.60592	E11.5
		Trp53i11	6.179	E11.5
		Trp53bp2	3.06443	E11.5
		Trp53bp1	5.9387	E11.5
		Trp53	5.31113	E11.5
		Troap	2.93429	E11.5
		Tro	4.29603	E11.5
		Trnt1	3.56351	E11.5
		Trnau1ap	6.98509	E11.5
		Trmu	5.07347	E11.5
		Trmt61b	3.17803	E11.5
		Trmt61a	4.47445	E11.5
		Trmt6	4.33261	E11.5
		Trmt5	2.26116	E11.5
		Trmt44	2.81016	E11.5
		Trmt2b	6.0873	E11.5
		Trmt2a	5.23404	E11.5
		Trmt13	4.8194	E11.5
		Trmt112-ps2	5.99579	E11.5
		Trmt112	4.69828	E11.5
		Trmt11	3.63793	E11.5
		Trmt10b	2.67399	E11.5
		Trmt10a	3.72583	E11.5
		Trmt1	6.2972	E11.5
		Trmo	2.84776	E11.5
		Trit1	4.29075	E11.5
		Trir	5.70552	E11.5
		Trip6	7.11037	E11.5
		Trip4	4.57717	E11.5
		Trip13	4.91889	E11.5
		Trip12	4.33116	E11.5
		Trip11	3.69762	E11.5
		Trip10	2.53682	E11.5
		Triobp	3.54972	E11.5
		Trio	4.07107	E11.5
		Trim8	3.31094	E11.5
		Trim68	9.40481	E11.5
		Trim67	6.41414	E11.5
		Trim66	4.46976	E11.5
		Trim62	4.49717	E11.5
		Trim59	2.23304	E11.5
		Trim56	4.17338	E11.5
		Trim46	5.28036	E11.5
		Trim45	2.99558	E11.5
		Trim44	5.97739	E11.5
		Trim41	4.89962	E11.5
		Trim39	3.16245	E11.5
		Trim37	6.3742	E11.5
		Trim36	4.06065	E11.5
		Trim35	3.62048	E11.5
		Trim33	3.2701	E11.5
		Trim32	2.96602	E11.5
		Trim3	3.27235	E11.5
		Trim28	4.56027	E11.5
		Trim27	3.35515	E11.5
		Trim26	4.45235	E11.5
		Trim25	7.16393	E11.5
		Trim24	3.58506	E11.5
		Trim23	3.14773	E11.5
		Trim2	3.91342	E11.5
		Trim13	1.68394	E11.5
		Trim11	3.804	E11.5
		Tril	5.10544	E11.5
		Trib3	5.82979	E11.5
		Trib2	2.44062	E11.5
		Trib1	2.51644	E11.5
		Triap1	2.90073	E11.5
		Trerf1	3.28133	E11.5
		Trdmt1	5.1473	E11.5
		Trappc9	6.06836	E11.5
		Trappc8	3.2104	E11.5
		Trappc6b	4.0311	E11.5
		Trappc6a	9.1089	E11.5
		Trappc5	3.0656	E11.5
		Trappc4	4.46306	E11.5
		Trappc3	5.98827	E11.5
		Trappc2l	8.32509	E11.5
		Trappc2	5.00652	E11.5
		Trappc13	3.87657	E11.5
		Trappc12	5.49882	E11.5
		Trappc11	4.52435	E11.5
		Trappc10	4.62432	E11.5
		Trappc1	6.70747	E11.5
		Trap1	7.30039	E11.5
		Tram1l1	3.25176	E11.5
		Tram1	3.78853	E11.5
		Trak2	4.60803	E11.5
		Trak1	3.99774	E11.5
		Traip	3.69371	E11.5
		Trafd1	4.0399	E11.5
		Traf7	5.73393	E11.5
		Traf6	3.30628	E11.5
		Traf4	3.78927	E11.5
		Traf3ip1	3.79828	E11.5
		Traf3	3.78164	E11.5
		Traf2	3.42542	E11.5
		Trabd2b	3.46473	E11.5
		Trabd	4.6411	E11.5
		Tra2b	3.71533	E11.5
		Tra2a	4.65141	E11.5
		Tpx2	4.01597	E11.5
		Tpst2	4.02937	E11.5
		Tpst1	4.15417	E11.5
		Tprn	3.94765	E11.5
		Tprkb	3.89472	E11.5
		Tprgl	5.95998	E11.5
		Tpr	4.69155	E11.5
		Tppp	2.96455	E11.5
		Tpp2	4.51736	E11.5
		Tpp1	5.79679	E11.5
		Tpmt	9.3394	E11.5
		Tpm4	5.84537	E11.5
		Tpm3-rs7	6.04407	E11.5
		Tpm3	5.74044	E11.5
		Tpm1	7.15247	E11.5
		Tpk1	3.91493	E11.5
		Tpi-rs11	6.63164	E11.5
		Tpi-rs10	8.02297	E11.5
		Tpi1	7.05376	E11.5
		Tpgs2	5.67575	E11.5
		Tpgs1	5.02033	E11.5
		Tpd52l2	5.0474	E11.5
		Tpd52	5.16914	E11.5
		Tpcn2	5.05002	E11.5
		Tpcn1	4.56625	E11.5
		Tpbg	2.9856	E11.5
		Tox4	3.88686	E11.5
		Tox3	3.38858	E11.5
		Tox2	4.44873	E11.5
		Tox	2.75894	E11.5
		Tor3a	2.49433	E11.5
		Tor2a	4.26748	E11.5
		Tor1b	2.88754	E11.5
		Tor1aip2	3.67078	E11.5
		Tor1aip1	3.62431	E11.5
		Tor1a	3.54582	E11.5
		Topors	1.74545	E11.5
		Topbp1-ps2	3.119	E11.5
		Topbp1	5.81746	E11.5
		Top3b	5.13341	E11.5
		Top3a	4.74756	E11.5
		Top2b	5.8379	E11.5
		Top2a	4.6092	E11.5
		Top1mt	5.43444	E11.5
		Top1	3.78447	E11.5
		Tonsl	5.75334	E11.5
		Tomm70a	4.47373	E11.5
		Tomm5	4.99315	E11.5
		Tomm40l	6.3465	E11.5
		Tomm40	6.13739	E11.5
		Tomm34	4.26758	E11.5
		Tomm22	4.73228	E11.5
		Tomm20	4.1523	E11.5
		Tom1l2	5.45586	E11.5
		Tom1l1	3.64373	E11.5
		Tollip	3.22144	E11.5
		Togaram1	2.8627	E11.5
		Toe1	2.59966	E11.5
		Tob2	2.17765	E11.5
		Tob1	2.15023	E11.5
		Tns3	2.7603	E11.5
		Tns1	4.51225	E11.5
		Tnrc6c	3.68814	E11.5
		Tnrc6b	3.61991	E11.5
		Tnrc6a	3.4097	E11.5
		Tnrc18	3.37767	E11.5
		Tnr	5.4075	E11.5
		Tnpo3	5.10666	E11.5
		Tnpo2	4.56125	E11.5
		Tnpo1	3.71874	E11.5
		Tnks2	3.86983	E11.5
		Tnks1bp1	3.66369	E11.5
		Tnks	4.5868	E11.5
		Tnk2	4.27647	E11.5
		Tnip1	3.59862	E11.5
		Tnik	4.09084	E11.5
		Tnfsf9	2.44271	E11.5
		Tnfrsf22	2.31754	E11.5
		Tnfrsf1a	3.10674	E11.5
		Tnfrsf19	3.85521	E11.5
		Tnfrsf10b	4.14541	E11.5
		Tnfaip8l1	2.63678	E11.5
		Tnfaip8	3.26169	E11.5
		Tnfaip6	3.52804	E11.5
		Tnfaip1	3.9967	E11.5
		Tnc	4.6953	E11.5
		Tmx4	3.22851	E11.5
		Tmx3	4.16282	E11.5
		Tmx2	3.73236	E11.5
		Tmx1	3.94267	E11.5
		Tmub2	5.6618	E11.5
		Tmub1	4.84712	E11.5
		Tmtc4	4.0116	E11.5
		Tmtc3	3.1831	E11.5
		Tmtc2	4.1832	E11.5
		Tmtc1	2.78963	E11.5
		Tmsb4x	11.8462	E11.5
		Tmsb10	13.3709	E11.5
		Tmppe	2.3787	E11.5
		Tmpo	4.26427	E11.5
		Tmod3	5.44144	E11.5
		Tmod2	5.52138	E11.5
		Tmf1	3.3581	E11.5
		Tmem9b	3.72527	E11.5
		Tmem98	5.08594	E11.5
		Tmem97	3.02041	E11.5
		Tmem94	6.12455	E11.5
		Tmem9	5.07711	E11.5
		Tmem8b	4.95243	E11.5
		Tmem87b	3.01123	E11.5
		Tmem87a	3.2673	E11.5
		Tmem86b	6.98749	E11.5
		Tmem81	2.03497	E11.5
		Tmem74	4.22671	E11.5
		Tmem70	3.03666	E11.5
		Tmem69	2.87275	E11.5
		Tmem68	3.33059	E11.5
		Tmem67	3.62222	E11.5
		Tmem65	4.67124	E11.5
		Tmem64	3.09901	E11.5
		Tmem63b	5.21826	E11.5
		Tmem63a	6.66459	E11.5
		Tmem60	3.34592	E11.5
		Tmem59	4.54953	E11.5
		Tmem56	2.80387	E11.5
		Tmem50b	4.25454	E11.5
		Tmem50a	4.78199	E11.5
		Tmem47	3.66429	E11.5
		Tmem44	4.95093	E11.5
		Tmem43	3.28618	E11.5
		Tmem41b	3.55794	E11.5
		Tmem41a	5.12736	E11.5
		Tmem39b	3.59208	E11.5
		Tmem39a	3.05925	E11.5
		Tmem38b	4.16977	E11.5
		Tmem38a	4.3371	E11.5
		Tmem35a	5.30636	E11.5
		Tmem33	4.18379	E11.5
		Tmem30a	4.25331	E11.5
		Tmem29	5.14222	E11.5
		Tmem28	2.82871	E11.5
		Tmem268	4.35219	E11.5
		Tmem267	3.53001	E11.5
		Tmem263	3.29032	E11.5
		Tmem259	6.86856	E11.5
		Tmem258	8.97927	E11.5
		Tmem256	13.2559	E11.5
		Tmem251	2.85471	E11.5
		Tmem250-ps	3.38173	E11.5
		Tmem248	2.91506	E11.5
		Tmem246	3.46814	E11.5
		Tmem245	3.38888	E11.5
		Tmem243	3.45092	E11.5
		Tmem242	5.95718	E11.5
		Tmem241	4.57697	E11.5
		Tmem237	5.66215	E11.5
		Tmem234	6.24367	E11.5
		Tmem231	2.86314	E11.5
		Tmem230	4.69676	E11.5
		Tmem229b	5.13787	E11.5
		Tmem229a	2.41983	E11.5
		Tmem223	5.18738	E11.5
		Tmem222	3.47072	E11.5
		Tmem218	4.02436	E11.5
		Tmem216	3.70739	E11.5
		Tmem214	3.73924	E11.5
		Tmem209	3.45522	E11.5
		Tmem208	5.00048	E11.5
		Tmem203	3.93801	E11.5
		Tmem201	3.39293	E11.5
		Tmem200c	1.90905	E11.5
		Tmem200a	4.14604	E11.5
		Tmem199	3.16414	E11.5
		Tmem198b	4.56894	E11.5
		Tmem198	4.1108	E11.5
		Tmem19	4.11878	E11.5
		Tmem189	3.50798	E11.5
		Tmem186	2.80173	E11.5
		Tmem185b	2.28603	E11.5
		Tmem185a	3.67501	E11.5
		Tmem184c	4.71121	E11.5
		Tmem184b	3.33703	E11.5
		Tmem183a	5.17548	E11.5
		Tmem181a	3.516	E11.5
		Tmem18	4.12266	E11.5
		Tmem179b	2.8896	E11.5
		Tmem179	4.08731	E11.5
		Tmem178b	4.1779	E11.5
		Tmem178	4.114	E11.5
		Tmem177	2.68247	E11.5
		Tmem176b	4.41959	E11.5
		Tmem176a	6.81775	E11.5
		Tmem170b	2.79506	E11.5
		Tmem170	2.66762	E11.5
		Tmem17	3.55641	E11.5
		Tmem168	2.64042	E11.5
		Tmem167b	3.60669	E11.5
		Tmem167	4.11203	E11.5
		Tmem165	3.53403	E11.5
		Tmem164	4.92483	E11.5
		Tmem163	4.62583	E11.5
		Tmem161b	2.39286	E11.5
		Tmem160	9.85351	E11.5
		Tmem151b	5.94052	E11.5
		Tmem14c	12.6458	E11.5
		Tmem147os	4.99127	E11.5
		Tmem147	6.42242	E11.5
		Tmem143	6.59541	E11.5
		Tmem141	5.28742	E11.5
		Tmem138	3.66751	E11.5
		Tmem136	3.08523	E11.5
		Tmem135	3.25357	E11.5
		Tmem134	6.45196	E11.5
		Tmem132e	2.88317	E11.5
		Tmem132c	7.79004	E11.5
		Tmem132b	3.56771	E11.5
		Tmem132a	4.7522	E11.5
		Tmem131l	3.73624	E11.5
		Tmem131	4.58376	E11.5
		Tmem129	3.04321	E11.5
		Tmem128	5.22365	E11.5
		Tmem127	3.63699	E11.5
		Tmem126a	5.17012	E11.5
		Tmem123	4.74702	E11.5
		Tmem121b	3.8472	E11.5
		Tmem121	3.85729	E11.5
		Tmem120b	3.60644	E11.5
		Tmem120a	3.85456	E11.5
		Tmem115	2.74792	E11.5
		Tmem11	3.06174	E11.5
		Tmem109	2.91642	E11.5
		Tmem108	3.14836	E11.5
		Tmem107	6.52167	E11.5
		Tmem106b	4.15559	E11.5
		Tmem104	6.37364	E11.5
		Tmem101	3.9053	E11.5
		Tmeff2	3.63563	E11.5
		Tmeff1	4.80958	E11.5
		Tmed9	4.35677	E11.5
		Tmed8	3.78618	E11.5
		Tmed7	4.43563	E11.5
		Tmed5	3.38332	E11.5
		Tmed4	3.00644	E11.5
		Tmed3	3.97828	E11.5
		Tmed2	4.21745	E11.5
		Tmed10-ps	4.8725	E11.5
		Tmed10	3.55667	E11.5
		Tmed1	4.00982	E11.5
		Tmco6	8.36917	E11.5
		Tmco3	5.81205	E11.5
		Tmco1	3.42451	E11.5
		Tmcc3	2.51474	E11.5
		Tmcc2	4.12823	E11.5
		Tmcc1	3.05828	E11.5
		Tmc7	2.86809	E11.5
		Tmbim6	5.63504	E11.5
		Tmbim4	4.23269	E11.5
		Tmbim1	5.00735	E11.5
		Tma7	8.31363	E11.5
		Tma16	4.23368	E11.5
		Tm9sf4	3.74865	E11.5
		Tm9sf3	4.75951	E11.5
		Tm9sf2	3.94108	E11.5
		Tm9sf1	3.61076	E11.5
		Tm7sf3	6.73334	E11.5
		Tm7sf2	8.56713	E11.5
		Tm4sf1	3.81219	E11.5
		Tm2d3	3.03142	E11.5
		Tm2d2	3.69882	E11.5
		Tm2d1	5.35945	E11.5
		Tlr3	2.98666	E11.5
		Tln2	6.84772	E11.5
		Tln1	4.47064	E11.5
		Tlk2	3.09001	E11.5
		Tlk1	3.02344	E11.5
		Tle5	9.02954	E11.5
		Tle4	2.75342	E11.5
		Tle3	3.34079	E11.5
		Tle1	4.16364	E11.5
		Tlcd1	5.29901	E11.5
		Tkt	10.943	E11.5
		Tkfc	10.2241	E11.5
		Tk2	4.85036	E11.5
		Tk1	5.63717	E11.5
		Tjp3	3.56517	E11.5
		Tjp2	3.69164	E11.5
		Tjp1	3.67335	E11.5
		Tjap1	4.14756	E11.5
		Tirap	5.05378	E11.5
		Tiprl	4.16023	E11.5
		Tipin	4.7052	E11.5
		Tiparp	1.93297	E11.5
		Tinf2	4.87483	E11.5
		Timp3	3.38398	E11.5
		Timp2	4.4133	E11.5
		Timmdc1	6.79208	E11.5
		Timm9	5.61067	E11.5
		Timm8b	7.00063	E11.5
		Timm50	5.76757	E11.5
		Timm44	4.94839	E11.5
		Timm29	3.86288	E11.5
		Timm23	3.91702	E11.5
		Timm22	4.45276	E11.5
		Timm21	5.20972	E11.5
		Timm17b	7.36639	E11.5
		Timm17a	3.90832	E11.5
		Timm13	6.00699	E11.5
		Timeless	3.83118	E11.5
		Tigd5	3.94776	E11.5
		Tigd3	4.07605	E11.5
		Tigd2	2.64211	E11.5
		Tigar	3.18811	E11.5
		Ticrr	4.69221	E11.5
		Ticam1	2.89996	E11.5
		Tiam2	5.21667	E11.5
		Tiam1	3.8516	E11.5
		Tial1	5.087	E11.5
		Tia1	4.01139	E11.5
		Thyn1	7.70139	E11.5
		Thumpd3	4.39535	E11.5
		Thumpd2	3.13603	E11.5
		Thumpd1	3.37169	E11.5
		Thsd4	4.78665	E11.5
		Thrap3	4.84067	E11.5
		Thra	8.55931	E11.5
		Thop1	5.32197	E11.5
		Thoc7	5.28756	E11.5
		Thoc6	7.81949	E11.5
		Thoc5	4.2425	E11.5
		Thoc3	3.62611	E11.5
		Thoc2l	5.25257	E11.5
		Thoc2	4.67389	E11.5
		Thoc1	5.21083	E11.5
		Thnsl1	3.70914	E11.5
		Thg1l	6.75339	E11.5
		Them4	4.32121	E11.5
		Thbs3	7.15571	E11.5
		Thbs2	5.62631	E11.5
		Thbd	2.4165	E11.5
		Thap7	3.96638	E11.5
		Thap6	3.145	E11.5
		Thap4	3.77395	E11.5
		Thap3	4.36111	E11.5
		Thap2	3.12638	E11.5
		Thap12	5.13841	E11.5
		Thap11	2.91128	E11.5
		Thap1	1.77371	E11.5
		Thada	4.19425	E11.5
		Tgs1	3.54453	E11.5
		Tgoln1	5.98757	E11.5
		Tgif2-ps2	3.29026	E11.5
		Tgif2	2.8447	E11.5
		Tgif1	1.88412	E11.5
		Tgfbrap1	4.84612	E11.5
		Tgfbr2	2.28326	E11.5
		Tgfbr1	3.36541	E11.5
		Tgfbi	8.27236	E11.5
		Tgfb3	3.75383	E11.5
		Tgfb2	3.08995	E11.5
		Tgfb1i1	6.98033	E11.5
		Tgfa	3.60552	E11.5
		Tgds	3.08935	E11.5
		Tfrc	4.08862	E11.5
		Tfip11	4.21985	E11.5
		Tfg	5.18348	E11.5
		Tfe3	4.31049	E11.5
		Tfdp2	3.55649	E11.5
		Tfdp1	4.79359	E11.5
		Tfcp2	4.03723	E11.5
		Tfb1m	4.21078	E11.5
		Tfap4	2.96234	E11.5
		Tfap2c	2.20939	E11.5
		Tfam	3.39503	E11.5
		Tex9	5.31233	E11.5
		Tex30	2.99365	E11.5
		Tex264	3.53276	E11.5
		Tex261	4.33433	E11.5
		Tex2	3.94042	E11.5
		Tex15	4.48397	E11.5
		Tex10	3.18041	E11.5
		Tet3	3.20623	E11.5
		Tet2	2.61304	E11.5
		Tet1	2.90115	E11.5
		Tesk1	4.83081	E11.5
		Tes3-ps	3.82209	E11.5
		Tes	5.05408	E11.5
		Tert	3.97875	E11.5
		Terf2ip	3.19578	E11.5
		Terf2	3.2851	E11.5
		Terf1	3.22294	E11.5
		Tent5c	7.14716	E11.5
		Tent4b	2.91781	E11.5
		Tent4a	2.52543	E11.5
		Tent2	3.26759	E11.5
		Tenm4	4.29909	E11.5
		Tenm3	4.36124	E11.5
		Tenm1	4.3383	E11.5
		Ten1	5.19855	E11.5
		Telo2	5.4283	E11.5
		Tefm	2.30605	E11.5
		Tef	3.21466	E11.5
		Tedc2	3.31675	E11.5
		Tedc1	6.4822	E11.5
		Tecr	7.48557	E11.5
		Tecpr2	4.19051	E11.5
		Tecpr1	5.83899	E11.5
		Tead3	4.66877	E11.5
		Tead2	5.148	E11.5
		Tead1	3.9158	E11.5
		Tdrkh	5.79472	E11.5
		Tdrd7	5.32168	E11.5
		Tdrd3	3.56295	E11.5
		Tdp2	3.18182	E11.5
		Tdp1	5.76309	E11.5
		Tdg	4.16432	E11.5
		Tctn3	4.2845	E11.5
		Tctn2	6.90073	E11.5
		Tctn1	5.95661	E11.5
		Tctex1d2	5.60801	E11.5
		Tcta	5.26132	E11.5
		Tcp11l1	6.41891	E11.5
		Tcp1	5.83964	E11.5
		Tcof1	5.55062	E11.5
		Tcn2	7.27584	E11.5
		Tcim	2.31482	E11.5
		Tchp	5.3195	E11.5
		Tcf7l2	2.54225	E11.5
		Tcf7l1	5.70176	E11.5
		Tcf4	4.04598	E11.5
		Tcf3	4.9345	E11.5
		Tcf25	7.11684	E11.5
		Tcf20	3.74004	E11.5
		Tcf19	3.65292	E11.5
		Tcf12	4.37882	E11.5
		Tcerg1	3.33258	E11.5
		Tceanc2	3.29059	E11.5
		Tceanc	3.01442	E11.5
		Tceal9	5.18195	E11.5
		Tceal8	3.71532	E11.5
		Tceal1	2.62555	E11.5
		Tcea1-ps1	4.14244	E11.5
		Tcea1	4.39794	E11.5
		Tcaim	3.36523	E11.5
		Tcaf1	4.6783	E11.5
		Tbx18	2.57979	E11.5
		Tbrg4	5.5564	E11.5
		Tbrg1	6.50727	E11.5
		Tbr1	4.4791	E11.5
		Tbpl1	2.69942	E11.5
		Tbp	4.89841	E11.5
		Tbl3	6.00119	E11.5
		Tbl2	3.21517	E11.5
		Tbl1xr1	3.58453	E11.5
		Tbl1x	3.88303	E11.5
		Tbkbp1	3.78452	E11.5
		Tbk1	3.45272	E11.5
		Tbck	3.64344	E11.5
		Tbcel	3.26003	E11.5
		Tbce	6.38156	E11.5
		Tbcd	7.0248	E11.5
		Tbccd1	3.52908	E11.5
		Tbcc	2.31883	E11.5
		Tbcb	8.04235	E11.5
		Tbca	9.27727	E11.5
		Tbc1d9b	7.2558	E11.5
		Tbc1d9	3.78085	E11.5
		Tbc1d8b	3.44776	E11.5
		Tbc1d5	6.02457	E11.5
		Tbc1d4	4.63538	E11.5
		Tbc1d32	4.34861	E11.5
		Tbc1d31	4.28795	E11.5
		Tbc1d30	5.795	E11.5
		Tbc1d2b	2.94962	E11.5
		Tbc1d25	3.43459	E11.5
		Tbc1d24	3.87316	E11.5
		Tbc1d23	4.30161	E11.5
		Tbc1d22b	4.28785	E11.5
		Tbc1d20	3.55074	E11.5
		Tbc1d19	4.73828	E11.5
		Tbc1d17	5.47903	E11.5
		Tbc1d16	6.61051	E11.5
		Tbc1d15	3.62891	E11.5
		Tbc1d14	4.19448	E11.5
		Tbc1d13	4.2893	E11.5
		Tbc1d10b	3.14417	E11.5
		Tbc1d10a	4.33985	E11.5
		Tbc1d1	4.24455	E11.5
		Taz	5.94849	E11.5
		Tax1bp1	4.75286	E11.5
		Tatdn2	4.05989	E11.5
		Tatdn1	5.67907	E11.5
		Tasp1	5.68163	E11.5
		Tasor2	3.45271	E11.5
		Tasor	4.06634	E11.5
		Tarsl2	5.8126	E11.5
		Tars2	5.05485	E11.5
		Tars	4.71492	E11.5
		Tardbp	6.23119	E11.5
		Tarbp2	3.76178	E11.5
		Tarbp1	2.8493	E11.5
		Tapt1	3.04182	E11.5
		Tapbp	8.00089	E11.5
		Taok3	3.62537	E11.5
		Taok2	3.2601	E11.5
		Taok1	3.10438	E11.5
		Tank	3.07752	E11.5
		Tango6	4.11002	E11.5
		Tango2	7.02496	E11.5
		Tanc2	3.88124	E11.5
		Tanc1	3.01984	E11.5
		Tamm41	5.65857	E11.5
		Taldo1	12.8742	E11.5
		Tagln3	7.56121	E11.5
		Tagln2	6.98179	E11.5
		Tagap1	1.88533	E11.5
		Tafa5	3.92888	E11.5
		Tafa2	5.98662	E11.5
		Taf9b	3.42337	E11.5
		Taf8	3.72588	E11.5
		Taf7	2.83308	E11.5
		Taf6l	3.93714	E11.5
		Taf6	5.72212	E11.5
		Taf5l	3.54142	E11.5
		Taf5	2.84704	E11.5
		Taf4	3.28833	E11.5
		Taf3	2.6716	E11.5
		Taf2	4.97612	E11.5
		Taf1d	4.5249	E11.5
		Taf1c	3.36148	E11.5
		Taf1b	2.8126	E11.5
		Taf1a	4.13523	E11.5
		Taf15	6.66124	E11.5
		Taf13	3.87907	E11.5
		Taf12	4.14071	E11.5
		Taf11	3.76425	E11.5
		Taf10	6.08189	E11.5
		Taf1	4.96679	E11.5
		Tada3	4.20326	E11.5
		Tada2b	2.70695	E11.5
		Tada2a	4.5045	E11.5
		Tada1	3.27448	E11.5
		Taco1	3.35053	E11.5
		Tacc3	5.02278	E11.5
		Tacc2	3.757	E11.5
		Tacc1	3.15143	E11.5
		Tab3	2.81234	E11.5
		Tab2	2.90008	E11.5
		Tab1	3.89098	E11.5
		Szt2	7.06311	E11.5
		Szrd1	5.3436	E11.5
		Syvn1	3.92657	E11.5
		Syt9	4.76791	E11.5
		Syt7	8.34283	E11.5
		Syt5	9.28767	E11.5
		Syt4	4.94544	E11.5
		Syt17	2.70816	E11.5
		Syt16	5.52173	E11.5
		Syt14	4.15326	E11.5
		Syt13	4.45435	E11.5
		Syt11	3.58028	E11.5
		Syt1	4.71715	E11.5
		Sys1	5.11184	E11.5
		Sypl	3.6395	E11.5
		Syp	5.16456	E11.5
		Synrg	3.98507	E11.5
		Synpr	6.26778	E11.5
		Synpo	6.05996	E11.5
		Synm	7.38411	E11.5
		Synj2bp	3.74835	E11.5
		Synj2	4.18937	E11.5
		Synj1	4.23329	E11.5
		Syngr3	3.73814	E11.5
		Syngr2	5.22911	E11.5
		Syngr1	5.21752	E11.5
		Syngap1	4.20861	E11.5
		Syne2	7.12277	E11.5
		Syne1	4.66469	E11.5
		Syndig1	2.64349	E11.5
		Syncrip	4.46414	E11.5
		Syn2	5.70396	E11.5
		Syn1	5.72632	E11.5
		Sympk	6.71304	E11.5
		Syk	4.83199	E11.5
		Syf2	4.33661	E11.5
		Syde2	1.7147	E11.5
		Syde1	3.51463	E11.5
		Sybu	3.75676	E11.5
		Syap1	3.75228	E11.5
		Swt1	5.47253	E11.5
		Swsap1	2.76658	E11.5
		Swi5	8.62996	E11.5
		Swap70	3.02773	E11.5
		Svop	5.2301	E11.5
		Svip	4.97188	E11.5
		Svil	3.56569	E11.5
		Svbp	4.63562	E11.5
		Sv2b	6.01679	E11.5
		Sv2a	8.02737	E11.5
		Suz12	3.5028	E11.5
		Suv39h2	3.00315	E11.5
		Suv39h1	4.07647	E11.5
		Susd6	2.27309	E11.5
		Susd4	5.31636	E11.5
		Surf6	2.95427	E11.5
		Surf4	4.09963	E11.5
		Surf2	4.03326	E11.5
		Surf1	5.60976	E11.5
		Supv3l1	4.04717	E11.5
		Supt7l	2.99401	E11.5
		Supt6	3.91266	E11.5
		Supt5	4.61224	E11.5
		Supt4a	4.64329	E11.5
		Supt20	3.93904	E11.5
		Supt16	4.78113	E11.5
		Suox	4.55151	E11.5
		Sun2	4.40412	E11.5
		Sun1	4.30903	E11.5
		Sumo3	5.39194	E11.5
		Sumo1	5.91837	E11.5
		Sumf2	4.14763	E11.5
		Sumf1	3.43697	E11.5
		Sult4a1	4.94211	E11.5
		Sulf2	6.28863	E11.5
		Sugt1	4.43232	E11.5
		Sugp2	4.9778	E11.5
		Sugp1	3.92995	E11.5
		Sufu	3.65134	E11.5
		Suds3	6.16252	E11.5
		Suco	2.76933	E11.5
		Suclg2	6.54874	E11.5
		Suclg1	13.8748	E11.5
		Sucla2	4.74304	E11.5
		Sub1	7.1159	E11.5
		Styx	3.23365	E11.5
		Stxbp6	3.53315	E11.5
		Stxbp5	3.59401	E11.5
		Stxbp4	4.3572	E11.5
		Stxbp3	3.09436	E11.5
		Stxbp1	6.37607	E11.5
		Stx7	5.55583	E11.5
		Stx6	4.32219	E11.5
		Stx5a	4.67686	E11.5
		Stx4a	6.11602	E11.5
		Stx2	5.97515	E11.5
		Stx1b	6.47612	E11.5
		Stx1a	4.83005	E11.5
		Stx18	4.73622	E11.5
		Stx17	4.40338	E11.5
		Stx16	5.3196	E11.5
		Stx12	5.38939	E11.5
		Stub1	7.16023	E11.5
		Stt3b	3.81339	E11.5
		Stt3a	3.32824	E11.5
		Strn4	4.86609	E11.5
		Strn3	3.40703	E11.5
		Strn	4.00651	E11.5
		Strip1	4.12723	E11.5
		Strbp	5.54836	E11.5
		Strap	6.13566	E11.5
		Stradb	5.32714	E11.5
		Strada	5.47682	E11.5
		Stox2	3.68256	E11.5
		Ston2	3.29658	E11.5
		Ston1	2.71287	E11.5
		Stoml2	5.48276	E11.5
		Stoml1	5.24543	E11.5
		Stom	4.05313	E11.5
		Stn1	4.55419	E11.5
		Stmn3	12.3202	E11.5
		Stmn2	10.6693	E11.5
		Stmn1	8.99772	E11.5
		Stk40	3.86952	E11.5
		Stk4	3.67805	E11.5
		Stk39	4.52486	E11.5
		Stk38l	3.68703	E11.5
		Stk38	4.70146	E11.5
		Stk36	5.84972	E11.5
		Stk35	2.65169	E11.5
		Stk32b	12.7555	E11.5
		Stk32a	5.95074	E11.5
		Stk3	3.37721	E11.5
		Stk26	5.52498	E11.5
		Stk25	6.47254	E11.5
		Stk24	3.37381	E11.5
		Stk17b	2.4299	E11.5
		Stk16	4.87444	E11.5
		Stk11ip	5.59642	E11.5
		Stk11	5.68597	E11.5
		Stk10	6.31154	E11.5
		Stip1	5.35242	E11.5
		Stimate	2.5907	E11.5
		Stim2	3.67065	E11.5
		Stim1	3.61447	E11.5
		Stil	2.96922	E11.5
		Steap2	4.14632	E11.5
		Stc2	3.77279	E11.5
		Stc1	2.40438	E11.5
		Stau2	4.71304	E11.5
		Stau1	3.74061	E11.5
		Stat5b	3.29675	E11.5
		Stat4	4.93688	E11.5
		Stat3	4.01479	E11.5
		Stat2	4.37012	E11.5
		Stat1	4.0169	E11.5
		Stard7	4.86453	E11.5
		Stard5	4.28705	E11.5
		Stard4	3.00968	E11.5
		Stard3nl	5.27526	E11.5
		Stard3	3.59903	E11.5
		Stard13	1.88468	E11.5
		Stambpl1	2.61518	E11.5
		Stambp	5.93088	E11.5
		Stam2	4.51836	E11.5
		Stam	3.54764	E11.5
		Stag2	4.19713	E11.5
		Stag1	4.34933	E11.5
		Stac	4.37675	E11.5
		St8sia4	2.74627	E11.5
		St8sia3	6.48461	E11.5
		St8sia2	3.3029	E11.5
		St7l	4.09738	E11.5
		St7	4.44432	E11.5
		St6galnac6	5.94244	E11.5
		St6galnac5	3.41144	E11.5
		St6galnac4	4.9222	E11.5
		St6galnac3	4.67837	E11.5
		St6gal2	5.96738	E11.5
		St6gal1	3.33499	E11.5
		St5	5.08425	E11.5
		St3gal5	4.4002	E11.5
		St3gal4	4.30996	E11.5
		St3gal3	3.8566	E11.5
		St3gal2	4.08688	E11.5
		St18	3.93591	E11.5
		St13	5.70163	E11.5
		Ssx2ip	3.30208	E11.5
		Ssu72	4.69926	E11.5
		Sstr2	4.82674	E11.5
		Sstr1	4.56292	E11.5
		Ssrp1	6.12584	E11.5
		Ssr4	8.33509	E11.5
		Ssr3	4.33751	E11.5
		Ssr2	4.63693	E11.5
		Ssr1	3.88932	E11.5
		Ssna1	4.31137	E11.5
		Ssh2	2.61476	E11.5
		Ssh1	4.42727	E11.5
		Ssbp4	8.44786	E11.5
		Ssbp3	4.90102	E11.5
		Ssbp2	4.03541	E11.5
		Ssbp1	5.16959	E11.5
		Ssb	5.75099	E11.5
		Ss18l2	3.85267	E11.5
		Ss18l1	3.68061	E11.5
		Ss18	3.93887	E11.5
		Srxn1	5.39852	E11.5
		Srsf9	4.98502	E11.5
		Srsf7	4.41521	E11.5
		Srsf6	4.95083	E11.5
		Srsf5	5.38739	E11.5
		Srsf4	3.58552	E11.5
		Srsf3	4.60455	E11.5
		Srsf2	4.73241	E11.5
		Srsf11	4.67755	E11.5
		Srsf10	3.9788	E11.5
		Srsf1	5.16017	E11.5
		Srrt	6.45854	E11.5
		Srrm4	3.60719	E11.5
		Srrm2	4.3436	E11.5
		Srrm1	4.7075	E11.5
		Srrd	3.79949	E11.5
		Srr	6.78331	E11.5
		Srprb	4.96574	E11.5
		Srpr	4.95439	E11.5
		Srpk2	4.85861	E11.5
		Srpk1	4.04375	E11.5
		Srp9	4.80358	E11.5
		Srp72	4.82782	E11.5
		Srp68	3.91005	E11.5
		Srp19	6.08939	E11.5
		Srp14	7.53222	E11.5
		Srm	4.43345	E11.5
		Srl	4.32665	E11.5
		Sri	7.32556	E11.5
		Srgap3	4.25705	E11.5
		Srgap2	4.19728	E11.5
		Srgap1	4.43262	E11.5
		Srf	3.02595	E11.5
		Srek1ip1	2.94937	E11.5
		Srek1	4.13796	E11.5
		Srebf2	5.04883	E11.5
		Srebf1	4.75798	E11.5
		Srd5a3	7.88165	E11.5
		Srd5a1	5.71202	E11.5
		Srcin1	5.89974	E11.5
		Srcap	6.4041	E11.5
		Src	4.21427	E11.5
		Srbd1	4.70946	E11.5
		Sra1	4.55772	E11.5
		Sqstm1	4.84914	E11.5
		Sqle	3.1726	E11.5
		Spty2d1	2.02071	E11.5
		Sptlc2	3.80073	E11.5
		Sptlc1	4.08469	E11.5
		Sptbn2	7.66873	E11.5
		Sptbn1	5.14571	E11.5
		Sptan1	5.27669	E11.5
		Spsb4	3.43205	E11.5
		Spsb3	3.84322	E11.5
		Spsb2	2.77991	E11.5
		Spsb1	5.8411	E11.5
		Spryd7	2.99781	E11.5
		Spryd4	3.01091	E11.5
		Spryd3	3.83702	E11.5
		Spry4	1.85784	E11.5
		Spry2	1.68963	E11.5
		Spry1	1.7261	E11.5
		Sprtn	3.38226	E11.5
		Spred3	4.52783	E11.5
		Spred2	3.12039	E11.5
		Spred1	2.81049	E11.5
		Spr	5.66139	E11.5
		Sppl3	3.65707	E11.5
[truncated: 31,344 more rows]

## Sheet: Fig 1D
Figure 1D - Venn Diagram for Stable Transcripts		E11	E14	E16
		Gm15148	Cox6a1	Ndufa4
		Gm9844	Gnas	Mmp12
		Rps24-ps3	Gm19810	Cox6a1
		Aldh2	Gm11942	Gm6548
		Rplp2	Gm10275	Dynlrb1
		Rpl36a-ps2	Ndufs4	Cox4i1
		Gm7730	Gm9625	Gm10073
		Col4a1	Gm9616	Ybx1-ps2
		Atp5mpl	Gm46546	Lgals1
		Gm49138	Cox4i1	Gnas
		Gm14586	Gm5869	Gm6682
		Nme1	Gm13456	Gm15148
		Rps2-ps13	Gm4332	Gm14303
		Rps4x	Gm6204	Rps21
		Rpl31-ps8	Atp5mpl	Gm10275
		Gm13456	Gm12174	Tpt1-ps5
		Gm8292	Rplp0	Gm9824
		Lgals1	Rps25	Gm9493
		Cox6b1	Gm6472	Gm11942
		Gm4332	Cstb	Pebp1
		Gm6440	Selenow	Rpsa
		Rpl10a-ps1	Rpl31-ps8	Rps24-ps3
		Rps10-ps1	Rps10-ps1	Actl6b
		Rps15a-ps7	Rpl9-ps6	Cox6c2
		Rbm3-ps	Cox6b1	Elob
		Rbp1	Rpl10a-ps1	Gstm7
		Gm9625	Rps4x	Gm5963
		Gnas	Rpl37a	Cox7a2
		Gm12174	Drap1	Rpl38-ps2
		Gm5905	Gm10260	Col4a1
		Arpc3	Sparc	Dbi
		Ndufa13	Rpl7	Selenow
		Rplp0	Atp5k	Gm10080
		Gm9843	Rps15a-ps7	Rplp1
		Gm8130	Ybx1	Atp5e
		Rps5	Dbi	Mpeg1
		Micos13	Rps5	Wdr13
		Gm9294	Gm8186	Cox6b1
		Cox4i1	Gm19503	Gm11560
		Rpl18-ps2	Arpc3	Gm13360
		Gm7266	Cox7a2	Gm10250
		Dbi	Gm14586	Park7
		Rpl9-ps7	Eef1a1	Gm14539
		Gm43712	Rpl7-ps7	Csrp1
		Gm49503	Gm9844	Reln
		Rpl39	Gm5905	Gm6170
		Gm12857	Sem1	Lars2
		Gm6472	Gm43712	Cox8a
		Gm10275	Gm10263	Metap1d
		Nudt14	Pycr1	Nnat
		Fis1	Ndufa4	Cox7b
		Rack1	Gm7198	Rpl36a-ps2
		Rps15	Eef1b2	Rps2-ps13
		Rpl36-ps12	Trappc2l	Ubb
		Fkbp8	Gm3788	Uqcr11
		Uqcr11	Nnat	Rplp2
		Rps14	Gm5805	Tpt1-ps3
		Suclg1	Myl6	Chchd2-ps
		Eef1b2	Park7	Pycr1
		Gm11560	Gm2000	Gm19810
		Gstm5	Rack1	Ybx1
		Ybx1-ps2	Chchd6	Lamtor2
		Gm9616	Rps15	Sncb
		Selenow	Gm6552	Gm13456
		Prdx2-ps1	Cox7b	Gm9625
		Park7	Gm9843	Mif
		Gm8730	Gm11273	Myl6
		Gm6192	Rps15a-ps5	Rpl23a-ps3
		Gstp1	Rps9	Rpl31-ps8
		Gm6552	Rps25-ps1	Rpl39
		Npr2	Rpl19	Cfl1
		Tmsb10	Gm5835	Gm11273
		Gm14681	Actl6b	Gm7730
		Rps18-ps5	Gm8130	Gm8730
		Ybx1	Mroh1	Rplp0
		Gm7204	Gm10819	Gm11966
		Gm6170	Gm10250	Gm6180
		Gm5869	Gm20570	Ucp2
		Col1a2	Gm6192	Atp5mpl
		Mroh1	Rps3a2	Gm7901
		Ndufa4	Rpl14	Gm2614
		Tmem256	Atp6v0e2	Fkbp8
		Sec61b	Rpl36-ps12	Gm6440
		Eef1a1	Rpl9-ps7	Gm5620
		Gm17823	Snrpd2	Tmsb10
		Rps16-ps2	Eif3h	Gm10819
		Cstb	Ndufa3	Gm17823
		Gm5835	Romo1	Thra
		Rps3a3	Esd	Gm6444
		Gstp-ps	Mea1	Gm9843
		Gm3788	Txn1	Gstp1
		Gm15427	Rps27a-ps2	Ldhb
		Map1lc3a	Gm2805	Gdi1
		Eif3h	Gm12096	Gm6540
		S100a10	Ubl5	Myo6
		Rpl7-ps7	Qdpr	Mif-ps
		Taldo1	Gm10052	Tmsb4x
		Blvrb	Gm6252	Dcx
		Dcps	Psme1	Gm13498
		Rps9	Rps26-ps1	Rbm3-ps
		Mif	Mif-ps	Gm5514
		Stk32b	Aplp1	Ndufs6b
		Rpl22	Fkbp8	Gm9616
		Bgn	Rps20	Eef1akmt1
		Gm10260	Man2c1	Ndufa7
		Cenpx	Gm2986	Romo1
		Tmem14c	Pfdn6	Cacng7
		Prdx2	Cacng7	Gstm5
		Snrpd2	Tkt	Kifc2
		Txn-ps1	Atpif1	Atpif1
		Gm7027	Rpl32	Rpl41
		Nnat	Lamtor2	Itga3
		Gm8566	Gm15427	Ubl5
		Rps3	Gdi1	Trappc2l
		Gm10076	Gm9794	Gm4332
		Rpl14-ps1	Mpnd	Gstp-ps
		Rps11	Cfl1	Gm5905
		Cox6a1	Tmsb4x	Fkbp1b
		Rpl18-ps1	Cnih2	Rps4x
		Eif5al3-ps	Gm8566	Eef1a1
		Stmn3	Wdr13	Gm6581
		Rpl41	Usp35	Hmgn3
		Gm10320	Gm15500	Aldh1l1
		Gm12222	Atp5j2	Uchl1
		Cox7a2	Atp5h	Gm20570
		Pebp1	Rpl18-ps2	Gm6929
		Aldh1l2	4930503E24Rik	Gm13394
		Rpl3-ps1	Smdt1	Msn
		Dhrs4	Gm13433	Gm17807
		Gm21596	Atox1	Uqcrq
		Gm9794	Snrpg	Gm1821
		Snrpg	Gm6180	Atox1
		Gm6540	Rps3	Lsm4
		Rps20	Gm11478	Eef1b2
		Rpl30	Gm50432	Gm14681
		Rpl37a	Gm11401	Rpl10a-ps1
		Romo1	Uqcrq	Gm9118
		Cox7b	Dcps	Ndufs6
		Mpst	Rpl8	Gm13509
		Gm6180	Gm7266	Cdkn1c
		Ndufs6	Aldh1l2	Arpc3
		Gm4799	Sod1	Prdx2-ps1
		Rps3a1	Prdx2	A2m
		Tubg2	Gm13394	Gm7776
		Vps28	Tmem258	Uqcrh-ps1
		Tmsb4x	Ttc9b	Map1lc3a
		Ddr2	Rpl41	Hspg2
		Uchl1	Hint1	Plcb3
		Rps24	Uchl1	Pcdhgb5
		Rpl8	Tmsb10	Gm4834
		Rps27a-ps2	Eef1akmt1	Rps18-ps5
		Sem1	Gm14513	Gm2000
		Gm10250	Aldh2	Atp5j2
		Gm5436	Gm7536	Nid1
		Osgep	Cox8a	Aplp1
		Gm13394	Ndufc1	Nme1
		Rpl14	Gstm5	Gm10260
		Gm14539	Gpnmb	Gm14586
		Lamtor2	Suclg1	Cuedc2
		Mif-ps	Rps16-ps2	Wdr90
		Gm7600	Rps13-ps2	Rpl9-ps7
		Txn1	Thra	Snrpd2
		Nid1	Gm11539	Gm6421
		Gm12009	Rpl11	Use1
		Rpl9-ps6	Ubb	Gm3756
		Cox8a	Gstp1	Gm7292
		Gm11478	Eif3k	Nenf
		Myl6	Map1lc3a	Gm11401
		Mdk-ps1	Taldo1	Hddc3
		Rps11-ps1	Sec61b	Krt1
		Gm8722	Gm13771	Gm6192
		Cdkn1c	Rps15-ps3	Gm6472
		Lyz2	Gm8712	Klc1
		Gm5805	Rpl37rt	Fbln2
		Rpl32	Hspe1	Rps9
		Cyb5r3	Gm13436	Rps15a-ps7
		H3f3a	Lrrc45	Dtx3
		Gm14513	Rpl14-ps1	Ndufa2
		Hspe1-rs1	Gm4374	Dctn3
		Atp5d	Aldh4a1	Gm1840
		Crabp2	Gm8606	Rps16-ps2
		Gm5276	Gm9385	Gm6352
		Atp5j2	Gm13509	Gm14513
		Ubl5	Crocc	Gm5802
		Gm6023	Nrbp2	Atp5j
		Qdpr	Ldhb	B2m
		Gm12096	Phgdh	Cenpx
		Cfl1	Rps24	Camkv
		Pgk1	Rpl23	Rpl18-ps1
		Chchd2	Ptgr1	Cox5b
		Pcdhga10	Rps14	Prdx2
		Mapt	Nme1	Rac3
		Hmgn3	Gm14681	Alpl
		Atpif1	Cuta	Gm16379
		L1cam	Fhl1	H3f3a
		Gm5216	Rps19-ps3	Gm12338
		Rpl37	Ift43	Dennd6b
		Gm6088	Gm14539	Rps5
		Elob	Wdr90	Rab10os
		Gm11675	Gm6166	Eif5al3-ps
		Ndufc1	Clba1	Ap2m1
		Drap1	Gm7027	Rpl36-ps12
		Flot1	Gm6517	Clasrp
		Galm	Gm13368	Gm6977
		Reln	Gm4948	Car2
		Eif3k	Dcx	Rps11-ps1
		Tkt	Gm35021	Gm3788
		Gm8186	Cyb5r3	Plekhb1
		Rps6	Gm43655	Pcdhga10
		Rpl23	Gm12350	Atp5h
		Pacs2	Begain	Acyp2
		Pcx	Rpl3-ps1	Gm11434
		Sparc	Gm49138	Rpl32
		Ldhb	Stmn2	Gm8566
		Slirp	Cetn2	Vps52
		Rpl9	Gabra3	Rps26-ps1
		Gm8960	Stmn1	Gm12009
		Aven	Prelid3b	Ndufs4
		Rpl3-ps2	Eif3f	Gm6142
		Stmn2	Cope	Gm12350
		Gm15500	Hmgn3	Man2c1
		Gm10052	Snhg14	Fth1
		Ndufb7	Dynlrb1	Pcsk1n
		Rps7	Tmem14c	Meg3
		Gm9402	Klc1	2810025M15Rik
		Gm2986	Rps11	Hint1
		Lancl1	9430015G10Rik	Akr1b10
		Rps15-ps3	Gm9824	Pfdn5
		Gm6166	Mif	Gsta4
		Ap2s1	Hspb6	Edf1
		Cetn2	Snap25	Epn1
		Atp5j	Pet100	Ppox
		Gm15772	Gm11400	Gm5436
		Gpc3	Rps3a1	Fkbp1a-ps1
		Dstn	Ppp1r1a	Atp5d
		Gm232	Dlg4	Tle5
		Ndufa7	Chchd2	Cyp46a1
		Agrn	Atp5d	Nt5c
		Gm46379	Ndufa7	Col4a2
		Gm5776	Gm5514	Gm4374
		Gm12254	Unc13a	Nrep
		Rpl7	Lyz2	1500035N22Rik
		H2az2	Gramd1a	R3hdm4
		Ndufb11	Mdk-ps1	B230216N24Rik
		Rida	Vps52	Mapt
		Gm14026	Fibp	Snhg14
		Gm13436	Chd5	Gm5276
		Mpnd	Rpl22	Rundc3a
		Gm10288	Nrep	Qdpr
		Cox5b	Serp2	Snrpg
		Gm12565	Pgk1	Serf1
		Psmb3	Prdx2-ps1	Rab5c
		Eif3i	Cpe	Gm2805
		Armh4	Nenf	Gm10052
		Gm7002	Gm4799	Fabp7
		Esd	Sirt2	Atp5o
		Vps41	Eef2	Fancg
		6330403K07Rik	Rps23	Eif2s3y
		Ndufa2	Elob	Tmem258
		Gm6444	Mapt	Gm15425
		Col6a2	Pcdhb5	Pde3a
		Slc25a3	Nxpe4	Pfdn6
		Tkfc	Gm6023	Inpp4b
		Use1	Gstp-ps	Mdh2
		H2-K1	Uqcc2	Stmn3
		Eif3f	Cntln	Ssr4
		Ap1m1	Mpst	Banf1
		Gm5256	Cacna1e	Gm11633
		Sh3glb2	Stmn3	Fkbp9
		Slc39a8	Vps28	Gm43655
		Serp2	Eif3i	Atat1
		Pet100	Cuedc2	Rpl13a-ps1
		Gmip	Myo6	Rps23
		Gm11966	Riok1	Ifitm2
		Pkm	Gm6977	Rps24
		Gm10819	Lrrk1	Gm43712
		Rpl13a-ps1	Epn1	Atp5k
		Serf1	Rpl18-ps1	Myl6b
		Eif3s6-ps1	Mrpl23-ps1	Gm15772
		Rps26	Gm18949	Gpx4-ps2
		Gm9347	Rtf2	Tbca
		Rogdi	Gm6136	Suclg2
		Rpl37rt	Eif5al3-ps	Rps27a-ps2
		Skiv2l	Uqcrh	Gm12096
		Aldh7a1	Hspe1-rs1	Snrpn
		Klc1	Pacs2	Taldo1
		Gm17819	Rpl4	Uqcrh
		Gm3436	Slc22a17	Gm5421
		Rps15a	Gm1840	Rpl7-ps7
		Mfap4	Rps8	Anapc13
		Gm15703	L1cam	Sec61b
		Sin3b	Ercc1	Gm45422
		Gm50357	Cops9	Ptms
		Atp13a2	Gm9347	Iah1
		Hint1	Mgst3	Aldoc
		Gm11400	Agrn	Gabra3
		G6pd2	Rps26	Cryz
		Aprt	Gm6421	Sod1
		Hspe1	Msn	Chchd2
		Irak1	Dync1h1	Gm4948
		Fbxo44	Gm5560	Rps15
		Sod1	Cdh24	Gm4962
		Acat1	Gm14204	Dhrs4
		Tmem160	Gm10288	Ndufb11
		Cuedc2	Apoe	Rps11
		Naa10	Il17d	Tubb2a-ps2
		H2-Q4	Tomm7	Gm15207
		Siva1	Ndufa2	Prdx2-ps2
		Sdf4	R3hdm4	Pgk1
		Pcdhgb5	Psmb4	Gm8712
		Nedd8	Ndufa13	Tubg2
		Gm6977	Mdh1	Gm8983
		Dlg2	Rpl6	Gm6560
		Gm8894	Ucp2	Oplah
		Ppp1r1a	Lsm4	Peg10
		Mmp24	Slc25a23	Higd2a
		Acy1	Mt3	Ndufc1
		Acaa2	Ndufb7	Gm7436
		Gm4950	Atp6v0c	Mlc1
		Cd59a	Edf1	Mroh1
		Phyh	Akr7a5	Ndufv3
		Cst3	Tbca	Gpi1
		1110038B12Rik	Dctn3	Rpl37rt
		Eef1d	Myorg	Rnaseh2c
		Nid2	Itfg1	Vps28
		Sema6b	Atp9a	Rpl14-ps1
		Aplp1	Snf8	Hspb6
		Rpl22l1	Stk32b	Grin2c
		Uqcrh	Ap2s1	Gm17149
		Aco2	Gm5276	Prdx1
		Gm15425	Acat1	Psme1
		Mtch1	Mrpl33	Erh
		Rpl4	Shd	Suclg1
		Gm11847	Sin3b	Ndufs5-ps
		Naa38	Pomp	Pnck
		Prdx1	Skiv2l	Mpnd
		Napb	Uqcrh-ps1	Kptn
		Spint2	Slc25a5	Rps10-ps1
		Gm5778	Klc4	Hadh
		Gm9385	Tmem256	Gm5855
		Kcnip1	Ndufb11	Gap43
		Man2c1	Gm8960	Rps3a3
		Ppp2r2c	Ndufa5	Gm49138
		Gm15421	Swi5	Gm10443
		Crlf2	Tkfc	Mgst3
		Gm13509	Agap2	Ndufb7
		Jph3	Vps16	Eif5a
		Mks1	Sh3bgrl3	Akr1a1
		Gm12338	Bola2	Esd
		Sez6	Psph	Tkfc
		Micos10	Pkm	Tmem256
		Ptprn	Ndufv1	Sh3bgrl
		Pccb	Slc38a10	Iqgap3
		Gm15920	Mtch1	Rogdi
		Camkv	Gm5626	Rpl8
		Ppp2r3d	Matr3-ps2	Ddah1
		Iah1	Ppic	Gm21399
		Edf1	Sst	Man2b1
		Eci1	Rpl30	Eif3h
		Eif5a	Arsb	Stmn1
		Trim68	Neurl1b	Ccdc124
		9530051G07Rik	Eef2-ps2	Gm11805
		Macroh2a1	Ndufs5-ps	Gcat
		Sh3bgrl	Ap2m1	Gm13436
		Nkain1	Nedd8	Cox5a
		Fhl1	Eno1b	Gm7266
		Igfbpl1	BC048507	Gm9794
		Fabp5	Spon1	Crocc
		Vdac1	Metap1d	Gm9387
		Tpmt	Gpi1	Hopx
		Gm8146	Ndufa12	Hdac6
		Gm4366	Gm6581	Cops9
		Phgdh	Cog1	Skiv2l
		Gsr	Prxl2c	Gm6204
		Gm4737	Prmt8	Ccl9
		Syt5	Gm6352	Itfg1
		Gm6581	Szt2	Agap2
		Tbca	Atat1	Tspoap1
		Slc4a1	Dut	Tmem59l
		Ercc1	Gm45422	Ptprn
		Mdh1	Cdkn1c	Cope
		Gm13092	Psmb3	Txn-ps1
		Gm7868	Napb	Gm8606
		Renbp	Podxl2	Gm6552
		Rps13-ps2	Sec11c	Micos13
		Itga3	Gm49168	Tma7
		Slc39a11	Cd9-ps	Gm8130
		Psd	Dnm1	Tubb2b
		Fn1	Agtrap	Lgals3
		Gpx1	Stxbp1	Cnih2
		Psph	Iglon5	Pkm
		Gm6136	Ptprn2	Gm6275
		Nrxn3	Mrps36-ps1	Nwd1
		Gm5644	Gm7002	Stxbp2
		Gm9118	Atp5j	Pttg1
		Plekhb1	Celf3	Pcdhb4
		Msn	Hpca	Acy1
		Mocs2	4930452B06Rik	Tkt
		Wdr90	E130311K13Rik	Txn1
		Trappc6a	Eno1	Rnf112
		Plcb3	Commd2	Gm16576
		Rpl31	Sh3bgrl	Ywhae
		Spp1	Ndufb5	Fhl1
		Ogfod3	Idh3g	Haus8
		Rpl34	Fth1	Aldh4a1
		Mrps24	Ptprs	Atp6v0c-ps2
		Snap25	Siva1	Cdk16
		Adamts12	Cyc1	Eif3k
		Pfdn6	Gm5436	Aco2
		Zfp458	Prxl2a	Prdx5
		Creg1	Psd	Mybl2
		Nacad	Rogdi	Dalrd3
		Gm11539	Eif4ebp1	Ckmt1
		Tle5	Gm5421	Naxe
		Atp5o	Gpx4-ps2	Rpl30
		Cacng7	Gm7411	Lrrc45
		Cyb5rl	Hnrnpa3	Rpl37
		Parp6	Dstn	Osgep
		Col5a2	Nkain2	Gm11478
		Rpl27a	Gm6560	Unc13a
		Stmn1	Trap1	Ptprs
		Wbp1	Atp5c1	Rpl18-ps2
		Dtx3	Pou6f1	Ndufb9
		Gdi1	Rnf170-ps	Uqcc2
		Ndufb5	Gm12338	Gm15920
		Tmem258	Rps7	Nedd8
		Babam1	Rpl5	Cdk5
		Chmp2a	Eno2	Hspe1-rs1
		Fth1	Cox5a	Gm6368
		Dynlrb1	Evl	Clec2l
		Hspg2	Ndufb6	Wipi1
		Nme4	Clasrp	Eno1
		Psme1	Pex6	Nf2
		Rpl6	Gm5380	Tapbp
		Gm13597	Gm15920	Gm11400
		Ap2m1	Aco2	Pdzd4
		Dhrs1	Nrxn3	Gm10131
		Sf3b5	Gm47620	Irak1
		Vps52	Gm4204	Gm13196
		Gm5510	Rpl31	Atp5k-ps2
		Atp5c1	Micos10	Gm5835
		Nsa2	Hsbp1	Pcdhga7
		Slc25a5	Idh2	Arhgdig
		Gm12834	Csrp2	Rps3
		Rfng	Eif5a	Tmem14c
		Gnl1	Dcaf11	Cetn2
		Mettl22	Bbs7	Pfkm
		Parp8	Naxe	Cybrd1
		Eef2	Syce2	Cacna1e
		Gm12501	Cryz	Rack1
		Ptprs	Gabbr1	Rps8
		Gm5611	Gap43	Mea1
		Rab3b	Rpl7a	Ebf4
		Selenoh	Dhps	Pgls
		Clstn3	Aprt	Gm8185
		Ndufa12	Wbp1	Carmil3
		Commd4	Atp5o	Sin3b
		Adamts10	Serf1	Ap2s1
		Pex7	Gm7436	Dnph1
		Gm10110	Aldh1l1	Cgrrf1
		B9d1	Zfp458	Atp5g3
		Gm14830	Pccb	Gm8784
		Gm12482	Rtca	Slc22a17
		Rps27a	H2-D1	Fibp
		Eef2-ps2	Gpr45	Gm12174
		Capzb	Ilk	Nfatc4
		Mfap2	Ptms	Gm5805
		Nkain4	Pfkm	Rps15-ps3
		Gm6785	Gm4737	5330416C01Rik
		Nop10	Gm4366	Rpl14
		Eif3e	Rps15a	Gm12988
		Idh2	Gm15421	Tecr
		Dync2li1	Fis1	4930503E24Rik
		Grin2c	6330403K07Rik	Mtch1
		Rps6-ps4	Rpl18	Crym
		Col5a1	H2-K1	Selenoh
		Rpl18a	Prdx1	Abhd4
		Pcyt2	Uckl1	Gm11945
		Gm1840	Tagln2	Tcea2
		Ndufa11	Vdac1	Gm5778
		Eln	Gm6929	Hnrnpa2b1
		Gm6142	Cnn2	Rpl9-ps6
		Gm5881	Gm16580	Aldoart2
		Kif5a	Mdh2	Metrn
		Rpl36a	Gm6169	Ltbp4
		Bbs7	Banf1	Slc25a5
		Narf	Mrps24	Rpl7
		Col18a1	Fkbp3	Anxa3
		Tubb5	Hnrnpa2b1	Idh3g
		Rab3a	Gnb2	Tmem160
		Mad2l2	Chl1	Gm5362
		Ap1s1	Lrp1	Tmem145
		Sfxn3	Ttc3	Mrps21
		Ptov1	Gm6863	Cmss1
		Cacnb1	Mettl22	Skp1a
		Anapc15-ps	Rab3a	Ganc
		H2-D1	Rnaseh2c	Anapc5
		Cox5a	Gm9402	Rps15-ps2
		Gm6560	Fabp7	Gm4799
		Slc8a2	Gcat	Lhpp
		Btf3	Pcx	Agrn
		Gm21399	Gm11805	Marcksl1
		Gpi1	Tle5	Rnf123
		Rpl7a	Fcho1	Gm15427
		Lum	Akr1a1	Mpst
		Gm16580	Aldh7a1	Ttc3
		Swi5	Gabarap	Gm9800
		Borcs8	Pitpnm1	Aars2
		Slc25a39	Fkbp1a	Fis1
		Cenpm	Mrps21	Pmf1
		Gm1673	Thbs3	Gm7535
		Ints1	Sh3glb2	Gstm1
		Mrpl48-ps	Gm7535	Prkcb
		Sdhc	Tubb2b	Igfbpl1
		Hnrnpa2b1	Gm7901	Adgrv1
		Ndufb2	Ggt7	Dlg4
		Ctnna2	Gm11663	Ndufb6
		Noc2l	Fam57b	Mpc1-ps
		Cdk2ap1	Gm6142	Cdk5rap3
		Tm7sf2	Cbx3	Gm9385
		Fkbp1a-ps1	Ppp1r21	Psmb6-ps2
		Thra	Idh3b	Cyc1
		Nrep	Mmp12	Npr2
		Fkbp3	Ccdc124	Ppp1r1a
		A2m	Anapc5	Lama5
		Gm13181	Tecr	H2az2
		Pomp	Gm12892	Atp5c1
		Scpep1	Gm8784	Rgs6
		Mettl26	Aldh9a1	Stmn2
		Fech	Psap	Mcts1
		Snrpb2	Pdzd4	Pcdhgb6
		Alyref2	Snrpn	Szt2
		Plch2	Cdk16	S100a10
		Lrrc56	Kyat3	Ttc9b
		Loxl2	Gm7332	Psph
		Cnih2	Ctnna2	Cep250
		Atg13	Gm13092	Cdh24
		Pfkl	Atp6v1g2	Gm7775
		Gm7729	Rps6-ps4	Ilk
		Uqcc2	Capns1	Tyms-ps
		Psme2	Porcn	Mospd3
		Fbln2	Cpne4	Gcsh
		Rbm45	Atp5md	Atp6v1g2
		Fanca	Gm8185	Pla2g6
		Gm7901	Garnl3	Fkbp10
		Gm13340	Fau	Gm50107
		Ssbp4	Celf5	Neurl1a
		Cd82	Psmf1	Rpl19
		Apbb3	Plxna3	Pcdhb5
		Ndufa11b	Clstn2	Ndufc2
		Cyc1	Rbck1	Gm11964
		Me2	Sorl1	Acaa1a
		Gm45422	Gm7049	Wbp1
		Unc13a	Hsd17b4	Cib2
		Man2b1	Parp6	Sem1
		Gm15285	Mpc1-ps	Rps13-ps2
		Me1	Caskin1	Pdap1
		Ndufv1	Gng2	Sh3glb2
		Gria1	Pex7	Stxbp1
		Tub	Igfbp2	Gm7642
		Nt5c3b	R3hdm2	Cyb5r3
		Dalrd3	Eif3e	Ackr1
		Ndufb1-ps	Higd2a	Slc15a2
		Anapc5	Gnai2	Gm5292
		Atp5b	Ndufb1-ps	Tbc1d16
		Gm12418	Iah1	Snap25
		Gng5	Plppr3	Pts
		Tmco6	Slc25a3	Nsg2
		Gap43	Rfng	Gm5626
		Bax	Tubb2a-ps2	Tagln2
		Gm6863	Me1	Man2a2
		Ndufs8	Skp1a	Ccdc28b
		Syt7	Snap91	Psd
		Cope	Stum	Uqcr10
		Ssr4	Gm11223	Ppfibp1
		Trappc2l	Gm10053	Gm7002
		Pigf	Hemk1	Psmb10
		Ucp2	Nbdy	Atp13a2
		Adam15	2810025M15Rik	Chmp2a
		Bag1	Atp5g3	Gm5644
		Gm12350	Rpgr	Gm15500
		Spock1	Ssbp4	Gm4950
		Tma7	Rex1bd	Dstn
		Atp5g3	Nf2	Ccdc136
		Gm4204	Bag1	Clta
		Bzw2	Peg10	Crtap
		Rpl18	Gm13498	Bcan
		Kars	Gm6368	Macroh2a1
		Dync1h1	Ndrg2	Stac2
		Mdh2	Capzb	Ptov1
		Tgfbi	Hmga1b	Spint2
		Celf5	Cox7a2l	Slc25a23
		Erh	Eef1d	Evl
		Eno1	Hsp90ab1	Gm11451
		Ccdc40	Hadh	Pomp
		Mrpl33	Gm5778	Kctd13
		Ctc1	Hmgb1	Gm8186
		Dcakd	Gm4462	Gm14719
		Gm5540	Ptn	Hmg20b
		Naxe	Psma7	Gsk3a
		Gm3219	Clstn1	Emid1
		Fabp7	Adcy2	Apopt1
		Mrpl23-ps1	Atp5b	Gm13453
		Gm13500	Gm13453	Fabp3
		Ftl1	Rgl2	1110008P14Rik
		Gabarap	Gm8722	Nt5c3b
		Jund	Eef1g	Pcdhga11
		Gm5812	Use1	Adarb2
		Hmga1b	Ppp2r2c	Hsbp1
		Zfp28	Macroh2a1	Nsa2-ps1
		Gm4246	Pcdhga6	Rgl2
		Vwa8	Acot7	Ndufa11
		Gm14328	Eri3	Sdhb
		Hadh	Atp1a3	Gnb2
		Hsp90ab1	Slc7a5	Grb10
		Gm15770	Hcfc1r1	Bag1
		Rgl2	Ndufb8	Myof
		Eif3s6-ps2	Mospd3	Rpl3
		Gm6969	Lancl1	Gm7027
		Mecr	Snrpf	Ndufa10
		Nsmce2	Hsd17b10	Celf3
		Slc4a3	Arnt2	Cntln
		Ywhae	Rpl27	Gm11223
		Gm9387	Rnd2	Itgb5
		Cpe	Msra	Smdt1
		Gm4875	Selenoh	Hpca
		Ufc1	Igfbpl1	Psmb4
		Plgrkt	Afap1l1	Ndufa11b
		Idh3g	Uqcr10	Pbxip1
		Gpd1l	Tpmt	Rbp1
		Sparcl1	Mvb12a	Rps20
		Adck1	Gm7478	Matk
		Matr3-ps2	Gm3219	Chtf18
		Ptpn5	Pdap1	Pex6
		Fibp	Gm4707	Rps7
		Ap3b2	Cltb	Gm8918
		Gm8276	Cntn2	Rps14
		Pgls	Gm13736	Tpmt
		Paqr7	Adk	Chchd6
		AW551984	Cdr1os	Snrnp25
		Psma5	Tub	Acot10
		Gm10074	Erh	Gm5697
		Arl3	Fbxw9	Ptprz1
		Atp5k-ps2	Rab6b	Gm10039
		Hnrnpa3	Gm14328	Dcps
		Gm43655	Syt7	Gm18821
		Eno1b	Dpysl3	Ndufa5
		Ndufb3	Abhd4	Gm7411
		Tuba4a	Nkain1	Gm12929
		Mrpl21	Tmem160	Gm13042
		Dcx	Pdzd11	Pcdhgc4
		Ndufa10	Ppp2r3d	Dhps
		BC048507	Haus7	Cuta
		Cadps2	Gatm	Rps6
		Banf1	Rps6	Snx32
		Anxa5	Ifitm3	Bbs7
		Hnrnpc	Gm12988	Gm9067
		Gsta4	Gsto1	Ankrd13d
		Gm9247	Hnrnpc	Gm5393
		Atp6v1d	Cplx1	Rps11-ps2
		Ndufb9	Ptprt	Pccb
		Gm13443	Rtl8a	Cacna1a
		Nmnat2	Sptbn2	4930519F09Rik
		Gm12892	AW011738	Dync1h1
		Tbcb	1110008P14Rik	Idh3b
		Fam57b	Gm6235	Hcfc1r1
		Aldoart2	Fam92a	Evc
		Ppdpf	Ndufs8	Pdlim7
		Fam92a	Mettl17	Fahd2a
		Psma7	Ndufb3	Psmb3
		Pink1	Bax	Gm47435
		Sv2a	Thoc6	L1cam
		Zfp326	Arl3	Swi5
		Cuta	Eif3s6-ps2	Gm11847
		2810025M15Rik	Sdhc	Gm10288
		Tpi-rs10	Cadm3	Rps19-ps3
		Gm47620	Gm21399	Ndn
		Cmtm7	Rtn1	Hspbp1
		Rps27l	Meis3	Mrpl33
		Eef1g	Rmc1	Parva
		Tapbp	Cap1	Dctn2
		Cdk5rap3	2310009B15Rik	Eif6
		Eif4ebp1	Recql	Habp4
		Slc25a23	Abca2	Snhg6
		Cyba	Cacna1h	Rab36
		Acaa1a	Gm5846	Sdhc
		Psmg4	Aldoart2	Ogfod3
		Gm10131	Atp6ap2	Vstm2l
		Wdr60	Fabp5	Eef1a2
		Porcn	Zdhhc2	Csdc2
		Pgm1	Elmod3	Eif4ebp1
		Fau	Babam1	Trnau1ap
		Rpl11	Ptov1	Eef2-ps2
		Hmga1	Angptl6	Smc1a
		Sh3bgrl3	Atp2b4	Gm1673
		Akr1a1	Nsa2	Gm46379
		Gm5322	Ydjc	Pcdhgb7
		Oxct1	Chd3	Btf3
		Gm11805	Nsg2	Rpl18a
		Phka1	Gm15163	Gm45113
		Gnai2	Gm4130	Stx1a
		Gm4462	Rpl27a	Rbck1
		Hsd17b10	Crtac1	Cltb
		Atp5a1	Calb2	Ethe1
		Cntln	Gsn	Cpe
		2210408I21Rik	Gm13340	Gm15544
		Gm5560	Gm15190	Ppp2r1a
		Ldha	Tagln3	Gm2272
		Nsg2	Pgghg	Ptn
		Myo6	Rimklb	Klk8
		Cadps	Mttp	Ndufb1-ps
		Gnb2	Itm2b	Arnt2
		Pitrm1	A2m	Disc1
		Gm10177	Wdr83	Acadl
		Mthfsd	Thy1	Ap1m1
		Slc25a4	Arf5	Tuba1a
		Ndufv3	Papln	Gm5776
		Gm29787	Psmb6-ps2	Pcx
		Gpr45	Mcrs1	Gm5525
		Srd5a3	Ccni	Prkcg
		Gm8203	Slco1c1	Tatdn1
		Klhl32	Shisa7	Gm17819
		Maged2	Adam15	Acat1
		Gm5452	Mprip	Gm28071
		Katnb1	Nsmf	Gm5256
		Mrps12	Bphl	Gsto1
		Psmb4	Gm11675	Mlf2
		Haus7	Ryr2	Anp32e
		Lama1	Naca	Dnm1
		Ndufb6	St8sia1	Rps3a1
		Gm11401	Coq6	Dpysl3
		Gm6467	Arel1	Ndufv1
		Wfdc2	Crmp1	Paxx
		Gm4617	Calm1	Grik1
		Thoc6	Ids	Pafah2
		Daam2	Adgrb1	Rpl23
		Gm10039	Sfxn4	Gm6467
		Ndufa6	Mad2l2	Aldoa
		Gm6419	Psmb2	Kcnip2
		Gm4374	Gm10131	Gm12389
		Cbr1	Col12a1	Ppp4r1l-ps
		Cdh22	Gm5362	Nudt14
		Pgghg	Calm3	Pcdhga1
		Dtnb	Kcnd1	Sst
		Calm1	Rab5c	Eri3
		Pfdn5	Atp5g1	Fbl
		9430015G10Rik	Slc6a17	Wwox
		Pitpna	Gm14026	Npy
		Tmem132c	Kif5a	Me1
		Arsb	Shank1	Gm13127
		Ttc27	Cwc22	Nkain2
		Ift43	Slc25a4	Eef2
		Babam2	Lxn	Psap
		Gm15204	Dctn2	Ncapg
		Adgra2	Gria2	Serp2
		Erc2	Tmem147os	Gm12254
		Slc7a2	Gm5802	Pitpnm1
		Asb4	Ica1	Gabarap
		Pabpc4	Ap1s1	Gm13771
		Cchcr1	Pkig	Lrp1b
		Ndufc2	Itm2a	Gm5881
		Aldoart1	Pcdh9	Cabp1
		Gm6195	Cck	Pabpn1
		Gcdh	Gcdh	Gulp1
		Coq7	Ufc1	Prxl2a
		Cotl1	Ergic3	B230118H07Rik
		Atp6v1f	4931428F04Rik	Gm18916
		Ppic	Rbm3	Crmp1
		Cpsf1	Syt5	Astn2
		Aldoc	Uqcrh-ps2	Tm7sf2
		Ppib	Ctxn1	Hnrnpa3
		Etfa	Atp5a1	Gm7332
		Gm17018	Gm1673	Ccdc80
		2010204K13Rik	Tmem259	Gm13340
		Gm5120	Pigt	Shd
		Evl	Ppib	Rps26
		Dpysl3	Atp6v0b	Emp2
		Gpx4-ps2	Eln	Clstn1
		Ina	Tsta3	Apoe
		Plppr3	Raver2	Acot13
		Galk1	Gltp	Gm6104
		Pdia5	Rpl22l1	Nelfcd
		Pfkm	Spcs2-ps	Tpd52l1
		Thyn1	Hmgn2	Mdm4-ps
		Hddc2	Ywhae	Serpine2
		Gcsh	Maged2	Gm4707
		Btbd11	Man2a2	Hexb
		Scly	Ckb	Naa38
		Aldh9a1	Tpm1	Mirt1
		Pdzd4	Cyp7b1	Gm13443
		Rad51d	Gm45716	Pfkp
		Pdap1	Irak1	Aldh16a1
		Gss	Marcksl1	Lancl1
		Sptbn2	Myl12a	Trappc9
		Aldh16a1	Uqcrb	Sparcl1
		Cox18	Prepl	Ergic3
		Dpp7	Nrxn2	Klc4
		Gm8188	Snrpd3	Gm12482
		Gm12611	Rapgefl1	Gm12571
		Gm5422	Gm5452	Tekt2
		Hdac6	Celf6	Gm8960
		Psmd8	Gm9308	Gm4366
		Ndufb8	Zfp326	Rtn1
		Got2	Sdk1	Asl
		Bola2	Ufsp2	Rpl3-ps1
		Cacna1h	Lpl	Gm6023
		Ccs	Actg1	Podxl2
		Gpx4	Ndufc2	Gm10320
		Snrpf	Phka2	Fabp5
		Snrpd3	Aldoa	Kyat1
		Paics	Cenpv	Cbs
		Ap2a1	Brsk1	Tbcb
		Gm18736	Sfxn3	Pcdhga12
		Npm3	Brd9	Gm10167
		P3h3	Erc2	Unc80
		Cadm3	Dalrd3	Eprs
		Fam149b	Pabpc1	Trap1
		Rpl32l	Med24	Gm2986
		Aldoa	Gm7962	Rex1bd
		Itm2b	Ddx39b	Gsn
		Eri3	Mapkbp1	Gm35021
		G6pdx	Vars2	Myl12a
		Cbfa2t3	Ankrd45	Akr7a5
		Adgrv1	Nefl	Psmb7
		Fam50a	Gm4540	Psmb6
		Gm7962	Nr1h2	Blnk
		Lonp1	Gdap1	Gpx1
		Sez6l	2310039H08Rik	Pspc1
		Gm13904	Arhgap33	Kif1a
		1500015A07Rik	Ap2a1	Tubb2a
		Pla2g7	Lage3	Cst3
		Serhl	Commd1	Plxna3
		Pabpc1	Ndufa10	Snd1
		Shmt2	Ifitm2	Bax
		Gm8514	Anp32-ps	Pcca
		Prex2	Psmb7	Gas6
		Gm2415	Unc13b	Hsd17b10
		Vps9d1	Pfkl	Mien1
		Snf8	Paics	Eef1g
		Gm4948	Ltbp3	Cdca3
		Ndn	Prr18	Pcdhgb1
		Gm14719	Sf3b5	Cars2
		Capns1	Slc25a39	Matr3-ps2
		Inpp5k	Ndufb2	Pitpna
		Tagln3	Hspa8	Gm2534
		Mrpl30	Pitpna	Syt7
		Abhd4	Csdc2	Stard9
		Pcca	Exoc7	Gm6263
		Acadvl	Kctd17	Hspe1
		Pcdhb7	Cdk20	Nt5dc2
		Bnip3	Atp13a2	Timm17b
		Adh5	Osbpl10	Rtl8a
		Rnaseh2c	Trappc9	Ube2s
		Cdk4	B930095G15Rik	Atp5b
		Lyplal1	Cotl1	Fgf13
		Evc2	Sparcl1	Alkbh6
		Npepl1	Gnb4	Fam50a
		Ints11	Gm6055	Capzb
		Gm15773	Ndufb10	Anapc11
		Adgrb1	Dcakd	Lsm7
		Arpc1b	Poc1a	Sptan1
		Srp14	Arpc1b	Pvt1
		Rfc2	Btf3	Uba1
		Samd14	Gng7	Las1l
		Parp1	Gm9349	Slc32a1
		Ifitm2	Dnajc19-ps	Tub
		Csrp2	Rgs6	Prdx4
		Gm9105	Cux2	Dpysl4
		Rbm12b1	Tubb4a	Ptprn2
		Atat1	Bzw2	Phyh
		Fam210b	Gm5812	Rfng
		Wdr35	Mapre3	Csnk2b
		Gm19222	Cpsf1	Rpl6
		Abca2	Hnrnpa1	Gm14150
		Nit2	Gas6	Cadps
		Ckb	Tcf25	Gm5611
		Gsn	Tmem59l	Slc25a3
		Ppp1r13l	Bex4	Gm6166
		Cntn6	Galnt17	Anxa5
		Tubb4a	Nt5c3b	Tsta3
		Napa	Mthfsd	Hspa8
		Gm47435	Pcdhb7	Npm3-ps1
		Pitpnm1	Bend6	Smo
		Tecr	Rpap3	Atp6v0b
		Gm13123	Atp6v1d	Slc4a3
		Gm12988	Mipep	Glo1
		Plxnd1	Hdac6	Acsbg1
		Ctps2	Clta	Gm11838
		Myl12a	Gria1	1110032A03Rik
		Hmgn1	Stx1b	Tle2
		Polr3gl	Gm3375	Efhd2
		Sema4g	Mcts1	Gm6863
		Ppp1r14b	Cdh13	Hook2
		Arhgef25	Eif3c	Sgsh
		Nkd2	Gm5191	Cux1
		Gtf2h4	S100a16	Pafah1b3
		Acp1	Mturn	Gm5191
		Rsph3a	Lmtk3	Igsf21
		Dctn3	Atp6v0c-ps2	Fam57b
		Arf5	Cep170b	Rpl4
		Prelid3b	Oxct1	Gusb
		Phka2	Lamb2	Galt
		Rnaseh2b	Ccdc167	Ift172
		Dazap2	Pi4ka	Tsn
		Eif3c	Rnf187	Bex4
		Draxin	Ddah1	Gm11675
		Hddc3	Anapc11	Sptb
		Urod	Gm5909	Gm4246
		Pdk1	Pgls	Dctpp1
		Oaz1-ps	Smyd2	Tomm7
		Psmb2	Pecr	Brsk1
		Adk	Gm17750	Snrpd3
		Gm15428	Gcsh	Selenof
		Bckdha	B2m	Gm4204
		Hsbp1	Phkg2	Gnal
		2310039H08Rik	Npdc1	Hsp90ab1
		Dcn	Urod	Atp5pb
		Actg1	Ccndbp1	Hacd1
		Ltbp4	Ddah2	Adh5
		Gm7332	Ppt1	Lamtor4
		Ptprz1	Rab1b	Cyp39a1
		Gm11223	Myl6b	Parp6
		Naaa	Ephb6	Gm14328
		Fkbp9	Mlf2	Itm2a
		Sharpin	Chmp4b	Pih1d1
		Synm	Srp14	Gm4737
		Nt5dc2	Srcap	Gm12834
		Gm5391	Mrpl35	Sirt2
		Atp6v0d1	Gm8203	Thyn1
		Pih1d1	Fxyd6	Eno2
		Naca	Surf1	Gm12074
		Mrpl13	Gps2	Ids
		Timm17b	Me2	Coro7
		Rpain	Prkar1b	Nbdy
		Acad11	Pih1d1	Atg2a
		Ndufaf6	Ddx25	Gm3531
		Ust	Trmt1	Atp6v0d1
		Slc1a2	Ap3b2	Pex7
		Coa3	Drp2	Gm8121
		Rbfa	Cops6	H2az1
		Pigt	Endov	Atp5pb-ps
		Mrpl52	Psmd8	Xkr6
		Gm12355	Raly	Fkbp3
		Ndufs5-ps	Gm47435	Rpl7a
		Gnb4	Snca	Grik4
		Adnp	Hdgf	Slirp
		Rpl5	Haghl	Ppp1r14b
		Mcee	Kcnh7	Gm16581
		Glo1	Aldoc	Fbln1
		Sh3gl3	Hspg2	Recql
		Bex1	Psmd2	Rfc2
		Dusp12	Ftl1	Cops6
		Lrwd1	Ppp1r16a	Gm6474
		Col2a1	Fn1	Tcf25
		Epn1	Prps1l3	Rab3a
		Itfg1	Glo1	Fkbp1a
		Sod2	Mrpl30	Ndufaf5
		Sri	Gm11451	Acot7
		Vwa5a	Ppdpf	Wdr83
		AI480526	Shank3	Amz2
		Naxd	Erbb4	Rpl21
		Tuft1	Ctsa	Ap1s1
		Echdc2	G6pd2	Cavin1
		Brf1	Adh5	Crlf1
		Ppp1ca	Khdrbs3	Akr1b3
		Gm7535	Ndufa6	Pls1
		Vcp	Ndufaf8	Naxd
		Prps1l3	Gm8983	Slc7a3
		Cyb5a	Bag6	Atp6ap2
		Pex16	Hmg20b	Pdhb
		Hars	Tuba1a	Thy1
		Lrba	Prkce	Ndufb3
		Gm15163	Hspbp1	Akt1
		5730480H06Rik	Stub1	Ryr3
		Gm5389	Cndp2	Ndufb8
		Hip1r	Tsc2	Fras1
		Gm8242	Ptprz1	Gm15204
		Trap1	Ndn	Gm6643
		Ptms	Mdk	Gm12892
		Mpg	Mpc2	Calm3
		Idh3b	Anxa7	Atp1a2
		Smdt1	1500009C09Rik	Stx4a
		Necab3	Fundc2	Urod
		Slc25a27	Acd	Arhgap33
		Gdap1	Gm12669	Cul9
		Hdgf	Cdk5	Rmnd1
		Grik2	Inpp5k	Timm8b
		Chmp4b	Gm11224	Mpc2
		Snrpe	Syt16	Exosc5
		Gm14857	Mllt11	Gm6136
		Gm10167	Rnpep	Ctsa
		Tyk2	Ciao2b	Sf3b5
		Gm12020	Mocs2	Mt1
		Gm6368	Scp2	Nrd1
		Tcn2	Adgrl1	Chd3
		Ccdc28b	Fmc1	Arrdc1
		Atp5pb-ps	Smt3h1-ps	Atp6ap1
		Atf5	Dpysl4	Prrt1
		Gsto1	Nacad	Dglucy
		Cep170b	Atp6v0d1	Samd14
		Ilk	Syn1	Ggcx
		Pafah1b3	Sptan1	Hmga1b
		Mdk	Macrod2	Ahi1
		Gm9300	Atp6v1f	Bora
		Fam32a	Coro7	Ufc1
		Nbdy	Slc6a15	Phkb
		Tbc1d9b	Pfkp	Gm12251
		Colec12	Sfxn2	Mrps10
		Gm8956	A830082N09Rik	Gm13904
		Mttp	mt-Co2	Dusp26
		Gm12669	Camk2b	Calm1
		Arfip2	Hddc2	Gm8355
		Elmod3	Ggh	Anxa2
		Islr2	R3hdm1	Grin1
		Dgat2	Akt1	Ppp2r3d
		Cfap54	Prelid1	Psma7
		Atxn10	Atp5pb-ps	Gm3375
		Snrnp25	Lonp1	Mdh1
		Spg11	Stk25	Gm7308
		Psap	Actr5	Gatb
		Atic	Appl2	Ablim3
		Car2	Dhrs1	Ddost
		Dusp4	Ndufs2	Gm8522
		Ptn	Gm4617	Chmp4b
		Igfbp2	Gm10167	Raly
		Dhx35	Pnpla6	Mboat1
		Spon1	Cd82	Cdkl3
		Prim2	Kcnq2	Psmc3
		Man2a2	Snrpc	Gm4540
		Sirt2	Gm6140	Pign
		Dbnl	Pfdn1	Ly6h
		Nthl1	Oaz1-ps	Arhgef25
		Nrd1	Bmerb1	Ankrd45
		Wdr13	Pgm1	Ndufs8
		Golm1	Setd3	Cd63-ps
		Mipep	Vamp2	Arf5
		Gm12696	Ldha	Atp5a1
		Lmtk3	Tbcb	Arl3
		Rab3c	Abcc10	Cadm4
		Wars	Fsd1	Sh3bgrl3
		Ahcy	Gm5422	Cplx1
		Ddx39b	Snrpe	Garnl3
		Glod4	Pcbp2	Actg1
		Apip	Gpx1	Rhoc
		Homer2	Kif1a	Eif3i
		Mrps21	Abcb8	Tspan7
		Trim25	Nrd1	Prrt4
		Stub1	Cadm4	BC005624
		Pbx2	Uba1	Gnptg
		Dctn2	Gpd1l	Nsmf
		Thbs3	Ndufb9	Bag6
		Cct3-ps1	Gm14150	Gm5391
		2210016F16Rik	Hars	Celf5
		Mrpl28	Gm9276	Ap2a1
		Tpm1	Morn4	Gm17837
		Cops8	Snrpa	Aspscr1
		Gm5939	Mettl5	Dner
		Acyp1	Gm5776	Asna1
		Mturn	Gaa	Gm2415
		Tent5c	Rps27l	Gldc
		Txn2	Chid1	Vdac1
		Mgst3	Med12	Gm12669
		Nol7	G6pdx	Gm5846
		Chchd2-ps	Kidins220	Naca
		Eif2d	Grik5	Ubr4
		Lsp1	Ech1	Slc25a4
		Sorbs1	Sms-ps	Prelid1
		Chtf18		Ggct
		Gm8099		Pcdhga2
		Mpi		Ttyh1
		Mprip		Gm35106
		Slc2a8		Gabbr1
		Csnk2b		Rpl22
		Ndufs4		Atf5
		Syne2		Haghl
		Washc2		Fxyd6
		Efhd2		Gm15706
		Gm12180		2210408I21Rik
		Gm37201		Acp6
		Cdh24		Mthfsd
		Tcf25		Pigt
		Sub1		Zfp950
		Polr2f		Bsg
		Dynlt1f		Gm13181
				Zwilch
				Vamp2
				Nrxn3
				Hsd17b11
				Adcy1
				Vegfb
				Ctnna2
				Exoc7
				Oxct1
				Atp6v1g1
				Rabac1
				Olfml3
				Atp6v0e2
				Zcchc12
				Notch3
				Gm5452
				Gm5422
				Ccni
				Ndrg2
				B9d1
				Ltbp3
				Rcn1
				Prelid3b
				Epb41l2
				Ndufb5
				Ptpn5
				Setd6
				Gle1
				Ostf1
				Rnaseh2a
				Pgghg
				Srp14
				Plek
				Ywhab
				Ajm1
				Actr10
				Mapre3
				Pik3r2
				Khdrbs2
				Hdac8
				Gng7
				Lig1
				Ldha
				Cdr1os
				Gm8203
				Lpl
				Gm13368
				Pdk3
				Eif3f
				Coq8b
				Htra2
				Ccdc107
				Stx3
				Haus1
				Gm2423
				Rnf187
				Cycs
				Fancd2
				Bola2
				Tubb4b-ps1
				Ppa2
				Spg7
				Ppib
				Bin1
				Cpsf1
				Cplx2
				Iglon5
				Gm7965
				Dhrs1
				Ndufb2
				Rac1
				Hjurp
				Dynlt1-ps1
				Tubb5
				Maged2
				Adgrb2
				Nsa2
				Fcho1
				Rab1b
				Ndufa9
				Adgrb1
				Rpl18
				Gm4459
				Vps41
				Cct8
				Mllt11
				Foxj1
				Adk
				Mrps12
				Vars2
				Rpl3-ps2
				Taz
				Gm14274
				Psmd8
				Ptprt
				Gm8545
				Gm8394
				Gm7701
				Npdc1

## Sheet: Fig 1E
Figure 1E - Venn Diagram for Unstable Transcripts		E11	E14	E16
		Ccdc14	Ska2	Gm43860
		Sco1	Eid2	Gpbp1l1
		Ccne1	Wipf2	Pex26
		Cnot4	Gins3	Tbc1d30
		Brip1os	Abcd2	Pip4k2c
		Wdr53	Rgs4	Socs4
		Tet1	Cyb561d1	Nrp1
		Triap1	Wdcp	Ptch1
		Tab2	Cstf2t	Mapk4
		Ticam1	1810055G02Rik	Sncaip
		Slc5a3	Apcdd1	Ccdc166
		Dus2	Arl6ip6	Fam43b
		Gpatch8	Uba6	Rgs7bp
		Rictor	Dbpht2	Leng1
		Anln	Zfp948	Frs2
		Ska2	Zfp606	Ncoa3
		Dtl	Zfp867	Zbtb2
		Magef1	Cldn12	Zfp933
		Gm42547	Arl4a	Zfp157
		Zim1	Zkscan1	Nck1
		Sc5d	Rcor3	St6gal1
		Rpap2	Tmtc1	Gm42528
		Cep55	Ptch1	Gm6039
		Acot2	Slc20a2	Ammecr1
		Map3k20	Epm2a	Fam181b
		Slc17a5	Tigd5	Kcna2
		Zfp3	Ltv1	Dnttip2
		Frmd4b	Dact1	Nelfa
		Tmem179b	Zfp870	Tlnrd1
		Xpnpep3	Zdhhc7	Mga
		Dcun1d1	Ldlrad3	Sp8
		Tor1b	Mid1ip1	Fam160b1
		Utp15	Thap2	Gpr12
		S1pr2	Asxl3	Zfp319
		Zfp644	Zfp60	Tmcc3
		Sntb2	Mob1a	Trim39
		Phrf1	Mtmr4	Rab9
		Cggbp1	Zfp667	Xbp1
		Rnf122	Zbtb18	Sos2
		Pcf11	Plekha3	Dusp10
		Tmem132e	Kbtbd3	Nhlrc3
		Dyrk1b	Cln8	Zfp160
		Hdac4	Rfx2	Tmem170b
		Plekho2	Cep76	Gm37784
		Mmaa	Arid3a	Arid4b
		Nfic	Kctd1	Trmt5
		Edrf1	Cpeb2	Mdm2
		Gtf3c4	Zfp974	Wsb1
		Ccdc177	Pard6b	R3hcc1l
		Fam102a	Gemin2	Kcnh5
		Naa20	AI504432	Naa30
		Ube2w	Fktn	Usp31
		Rarg	Gmppb	Dedd2
		1700066M21Rik	Ankrd50	Palb2
		Ppp1r8	Utp15	Zfp937
		Zfp319	Zscan12	Kcnh8
		Ercc4	Kcna1	Cyb561d1
		Magel2	Ammecr1	Cecr2
		Atxn7	Gm50462	Kdm5a
		Sema4c	Ikzf5	Ston1
		Ahctf1	Traip	Lca5
		Setbp1	Prrx1	Epc2
		Tmem69	Pygo2	Ifnar2
		Ccdc130	Zfp668	Cbx4
		Zfp563	Rfx4	Zxdb
		Klhl21	Chchd4	Zbed3
		Asf1b	Depdc7	Camta1
		Hsd17b7	Pramef8	Diras2
		Pptc7	Itpripl2	Shld3
		Gcnt2	Cdc42se1	Trmt9b
		Dnajb5	Sgo1	Acbd3
		2610021A01Rik	Acvr1	Cebpa
		Eif1-ps2	Traf6	Spata2
		Tmc7	Pex26	Tsr1
		Zfp994	Tab2	D5Ertd579e
		Rprd1b	Tigd3	Gpr137c
		Gm6087	Fbxl3	Zdhhc5
		Wdr43	Hs3st5	Ripk2
		AI504432	Aff1	Mbp
		Lipg	Atf3	Gm5113
		Pakap	Tmcc1	Cxcl12
		Jmy	Taf5l	Vps37b
		Mrpl1	Cxxc5	Nup35
		Tmem231	Zfp827	Mtif3
		Togaram1	Kcng1	Tppp
		F8a	Fadd	Entpd3
		Creb1	Klf7	Amer3
		Zfp382	Dr1	Pskh1
		Sphk2	Ptpn4	Shld1
		Fgfr3	Ccdc8	Zfp646
		Arl5b	Hsd17b7	Hecw2
		Zcchc24	Aar2	Slco4a1
		Arid3a	Rsbn1l	1600012H06Rik
		Polr1b	Rfx5	AI837181
		Zfp462	Tram1l1	Manea
		Tmem251	Ep300	Ppp1r3d
		Plk4	Gcc1	Mbnl1
		Zic1	Foxo1	Raph1
		Ptx3	Esco1	Rsbn1
		Chrna3	Itsn2	Pdp1
		Smarcd2	Suv39h2	Wnt7a
		Hyal2	Oxsm	Jade1
		Bbx	Siah1a	Mars2
		Nfatc3	Rfwd3	Mief1
		Mrtfb	Slc25a33	Tgif2
		Fgfr1op	Kcnk10	Osbpl11
		Gm13487	Zfp790	Thap11
		Polh	Mtfr2	Efnb1
		Tarbp1	A930015D03Rik	Pptc7
		Ppp4r3a	L3mbtl3	Sema4d
		Foxo3	Zfp944	Fndc3b
		Gm17377	Zfp617	Zfp30
		Trmo	Asxl1	Gfra2
		Taf5	Csf1	Zfp628
		Ndnf	Eloa	Zbtb33
		Kat7	Gprc5b	Zbtb41
		Cenpl	Abhd17b	Mrpl44
		Zfp622	Kat2b	Chd1
		Lin37	Gpbp1l1	Zfp36l2
		Tgif2	Tmem60	Bag5
		Garem1	Rhebl1	Mb21d2
		Ppp2r2a	Cdca2	Itsn2
		Kdm2a	1810013L24Rik	Asxl1
		Xylt2	Usp42	Zfp93
		Atf1-ps	Mrgpre	Tgfbr1
		Gen1	Cdca7	Zfp866
		Mrgpre	Prdm8	Gatad2b
		Zc3h10	Zxdb	Pygo2
		Ttc26	Tmppe	Herpud1
		Phip	Zfp27	Mn1
		Akap17b	E2f7	Gpr88
		Rest	Rhobtb1	Snapc2
		Dnajc3	Asb6	Mnt
		Nkapd1	Pnp	Chst15
		Dolk	Rassf3	Med13l
		Zfp697	Gna14	Tsc22d2
		Prkaa1	Dolk	mt-Nd5
		Pex11a	Crkl	Ubap1
		Zfp235	Zfp110	Nxpe3
		Gm7072	Mier1	Zfp119a
		Rbm48	Dstyk	Tet2
		Taf7	Lancl3	Otud7b
		Ccdc86	Med31	Nfkbil1
		Klhl11	Gjc1	Slc19a2
		Alas1	Sphk2	Chac2
		Mcl1	Lpar1	Zfp592
		Dsel	C77080	Tmem69
		Tmem28	Tmc7	Zfp367
		Chrna7	Mrtfb	Fiz1
		Ankrd50	Sp3	Osgin2
		Mex3a	Pou3f1	Jakmip3
		Pax6	Ptpn12	1810013L24Rik
		Luzp1	Ifnar2	Rictor
		Mak16	Pwwp2a	Ctdspl
		Apbb2	Lin52	Zdhhc7
		Ptpn12	Spsb4	Det1
		Inava	Gm7353	Rbm27
		Gm49883	4921524J17Rik	Fastkd3
		Irf2bpl	Zfp961	Sigmar1
		Zfp770	Xpnpep3	Usp38
		Fam181a	Snrnp48	2610008E11Rik
		Gm5456	Arf6	Ankrd50
		Numb	Luzp1	Bcor
		Zfp592	Prickle1	Taf3
		Hilpda	Enpp4	Btbd19
		Zfp518b	Nup54	Axin1
		Gli3	Epc2	4931406P16Rik
		Nup35	Ppm1k	Tmem177
		Twistnb	Pik3ip1	Zfp955a
		Vps37b	Lrif1	Fzd9
		Cbx2	Zfp772	Grrp1
		Zfp109	Chst11	Akap17b
		Gm5969	Ankrd34a	Mrnip
		Zbtb39	Toe1	Mtus1
		Slc10a7	Dmrta2	Casp8ap2
		Ppwd1	Gm31520	Trmt10b
		Cdca7	Bbx	Zfp36l1
		Rsbn1	Tm2d3	Sprtn
		Hsf2	Slc33a1	Hbegf
		Chst11	Plcxd2	Sc5d
		Klf13	Tmem186	Tmtc1
		Gem	Irf2bpl	Zc3h6
		Taf1b	Gpr19	Bdp1
		Tab3	C1galt1	Mettl6
		Spred1	Gm7334	Itch
		Trmt44	Rhou	Zfp955b
		Snrk	Rbm27	Proser1
		Chd2	Nup153	Cpeb4
		6030458C11Rik	Smad1	Bcl7b
		Usp27x	Frmd6	Fpgt
		Fam13c	Gpatch8	Erlin1
		Arhgef26	Prag1	Phlda3
		Myo10	Adamts5	Dnajb5
		D5Ertd579e	Zfp608	Cacnb2
		Akap13	Rreb1	Epha3
		Kif14	Igip	Prdm15
		Zfp26	Pi4k2b	Csrnp3
		Rfwd3	Abl2	Ggta1
		Zfp87	Slain2	1810055G02Rik
		Zcchc2	Tfap4	Tnfrsf1a
		Gm5587	Trps1	Jmy
		Tmem56	Lemd3	Tprn
		Eloa	Ctu1	A430005L14Rik
		Zfp553	Fzd2	Asb7
		Tmem186	D1Ertd622e	Vipr1
		Dusp1	Ccne1	Pcdh1
		Vps37d	mt-Nd5	Chchd4
		Cep76	Fnip1	Ddit4l
		Zfand5	Ppp2r2a	Prkaa1
		Orc1	Mterf3	Mgat4c
		Zfp787	Piga	Hsf2
		Tmem170b	Zscan29	Bicral
		Sall2	Layn	Sema6d
		Nxt1	Rin2	Lin52
		Extl2	Gli3	Tmem70
		Zfp820	Sox3	Edc3
		Slc35d1	Gm17377	Spred1
		Rhog	Zmym1	Gm17484
		Ppm1k	Plppr5	Phip
		Tmtc1	Zfp646	Rbm38
		Ighmbp2	Zfp248	Usp42
		Zfp606	Cdc25a	Sema4c
		Etv6	Nup50	Wee1
		Zscan26	Rnf180	Irf2bp1
		Mief1	Gm8416	Rab8b
		Crebzf	Mrm1	Uspl1
		Fezf2	Flvcr1	Fjx1
		Sertad1	Spdl1	Cpeb2
		Gm9434	Asb8	Tox3
		Spsb2	Irf2bp1	Serinc2
		Wdr5b	Pdcd7	Lingo3
		Sephs2	Ino80d	Exosc3
		Fnip2	Slfn9	Erf
		Cln8	Tmcc3	Napepld
		Prdm15	Slc16a6	Fktn
		Pkn2	Mrnip	Katnbl1
		Lrig2	Ndp	Mob3a
		Ptpn21	Gm20667	Klhl28
		Prdm5	Zbtb33	Hsd17b7
		Disp1	Slc35d1	Tmem121b
		1810013L24Rik	Utp3	Zfp605
		Suco	Zfp354a	Tmem11
		Lrif1	Homez	Mllt10
		Cdc14a	Mbd4	Tab2
		Pdzd8	Leng1	Ccdc137
		Dtx2	Ubox5	Toe1
		Rilpl1	Kbtbd4	Tshz3
		Ets1	Slc43a1	Cenpl
		Swsap1	Brip1os	Hdx
		9130023H24Rik	Ppp4r3a	Synpo
		Lmbr1l	Pskh1	Wdfy2
		Aurka	Dennd6a	Foxj3
		Filip1	Slc38a2	Rprd1b
		Tut1	Mier3	Degs1
		Klf8	Ypel2	Vps18
		Nufip2	Rnf139	Cdr2
		Mterf4	Tbcel	Sertm1
		Zscan25	Slitrk4	Pus7l
		Tns3	Ccdc59	Vwc2l
		Relb	Mtmr12	2510039O18Rik
		Fiz1	Asb7	Cdc42ep4
		Abraxas2	Ppm1d	Ino80d
		Fv1	Cdk7	Utp23
		Fkrp	Gm527	Rnf111
		Arhgap5	Fbxo28	Pias1
		Tox	Ndst2	Lipe
		Nrn1	Chd1	Lrrc8c
		Tspyl5	Mastl	Mir22hg
		Ccdc186	Fbxo34	Sesn1
		Tle4	Morc3	Ypel2
		Casp8ap2	Jade3	9130221H12Rik
		Rgmb	Cstf1	Smad1
		Aff1	Prickle2	Gm2027
		Birc2	Jmy	Dusp22
		Acbd3	Foxj3	Zfp763
		Prdm16	Zfp959	Zfp626
		Slitrk2	Gtpbp10	Trim59
		Tmem115	Abhd2	Zfp677
		Zfp93	Bag5	Zbtb3
		Usp31	Lsm10	Bmpr1a
		Fitm2	Zfp599	Peak1
		St8sia4	Sertad1	Msantd4
		Smim12	Nr4a1	Btbd7
		N4bp1	Ssh2	Tmem248
		Lysmd4	Trmt10b	Slc38a2
		Pinx1	Map3k13	Polh
		Pdgfra	Slitrk2	Etv6
		Ppp1r15a	Tmem64	Zfp143
		Rorb	Fndc3b	Cnot4
		Slc2a4	Elovl1	Rfxap
		Pnp2	Lpp	Sp3
		Zfp12	Lrp6	Lurap1
		Phf12	Zcchc10	Insyn2a
		Zik1	Gm43719	Stk35
		Mars2	Trp53inp1	Gnpnat1
		Cmtm6	Sdc1	Zfp462
		Slc16a13	Tet2	Spg20
		Zfp119a	Plekhh2	Kdm2a
		Psd3	Zdhhc5	Rpp38
		Cbx8	Zfp12	Dcun1d4
		Zfp143	Tmem38b	Chd9
		Snrnp48	Tsc22d2	Man1a
		Rsf1	Glis3	Slain2
		Heg1	Ppcs	Plekhf2
		Filip1l	Sertad4	Foxk1
		Sacs	Prr5l	Rimbp3
		Jmjd1c	Spred1	Fam111a
		Mb21d2	Lzts1	Lipt1
		Zfp169	Zik1	Tmem74
		Zscan20	Nepro	Rnf219
		Txnl4b	Nfatc2	Csf1
		Zfp759	Klf13	Rybp
		Fzd1	Cercam	Rdh14
		C1galt1	Dsel	Larp4
		Notch1	Jade1	Zbtb14
		Glce	Chac1	Zfp260
		Zfp81	Slf2	Rnd1
		Rad9a	Lrp12	Nectin2
		Gmeb2	Hmga2	Cyp2u1
		Siah1b	Sinhcaf	Pex12
		Acsl1	Zbtb5	Zbtb18
		Plk3	Ubap1	Eif1a
		Zfp658	Hunk	Irs1
		Zbtb1	Atp7a	Taf5l
		Rnf24	Lrrtm2	Kcng1
		Pank4	Mex3a	Mxd1
		Cdc6	Wasf2	Zfp24
		Grwd1	Anln	Pcgf3
		Zfp810	Fen1	Zfp622
		Sirt1	Zfp628	Amer1
		Zfp799	Taf5	Apcdd1
		Kdm7a	Taf3	Mier1
		Gatad2b	Lipt1	Arl4d
		Ston1	Sco1	Acot6
		Net1	Tnfaip3	Cstf1
		Exoc8	Gfod1	Simc1
		Edc3	Zfp143	Dclre1b
		Rgcc	Mtf1	Mettl21a
		Gm14292	Tcf7l2	Abhd2
		Bmpr1b	Dclre1b	Nepro
		Antxr2	Cdt1	Gse1
		Napepld	Zbtb11	Mfsd4b4
		Dtwd2	Cnot6l	Zfp202
		Zdhhc5	Alkbh5	Atp8b2
		Syt17	Il17rd	Nectin3
		B3galt1	Mogs	Mynn
		Lats1	Fiz1	Ptchd1
		Tada2b	Pakap	Sgpp1
		Zhx1	Zfp780b	Zxdc
		Rreb1	Wsb1	Klf8
		Cblb	Tmem132e	Piga
		Zfp266	Slc10a7	Togaram1
		Mid1ip1	Jagn1	Nufip1
		Zfp780b	Ccsap	Disp1
		Asxl1	Nemp1	Zfp873
		Asb7	Zfp787	Siah3
		1110012L19Rik	Arid4a	Bcorl1
		Tbpl1	Zfp101	Eya1
		Ppp4r2	Nfe2l2	Rsl1
		Nup98	Nxt1	Fzd7
		Inafm2	Zfp800	Foxo1
		Mtmr4	Egfr	Prmt6
		Med7	Gm42965	Wasl
		Rell1	Fkbpl	Pou3f4
		Ddx20	Tmem11	Adrb1
		Ddit4	Ccdc86	Ccdc112
		Zmat1	Zfp563	Pmepa1
		Irs1	Akna	Ep300
		Rprd2	Tsku	Fam110b
		Kif18a	Rnf19a	Jarid2
		Rrp8	Neurod1	Med7
		Pfkfb3	Kctd7	Zfp26
		Mboat1	Atxn1	Crkl
		Mier1	Btbd19	Lpin1
		Cnot6l	Faap24	Gm17377
		Itpripl2	Prorsd1	Kcnj3
		Nsl1	Prr11	Zbtb5
		Zhx2	Simc1	Mis12
		Lrrc8c	Arhgap20	Urb2
		Opn3	Cdkl5	Fam102a
		Htr6	Urb2	Sox2
		Zfp790	Sema4c	Numb
		Naa30	Exo1	Atf1
		Tmem177	Rab23	Dnajb1
		Pou3f3	Bcl10	Rfx3
		Hykk	Sertad2	Mrm3
		Kansl1	Bmpr1b	D1Ertd622e
		2810002D19Rik	Smad7	Dusp7
		Gm12577	Rsbn1	Dyrk1a
		Usp2	Kin	Zfhx4
		Trmt10b	Tefm	Gm12178
		Lpin1	Cblb	Rprd2
		Shld1	Dusp1	Zfp941
		Taf3	Zbtb2	9130023H24Rik
		Kif13b	Epc1	Trmt10c
		Nkrf	Wnt5a	Slc29a2
		Simc1	Smcr8	Mtmr4
		Atxn1	Gli2	E430018J23Rik
		Zfp930	Atf7	Lrrn1
		Tmem170	Atxn1l	Clk1
		Tsr1	Asf1b	Rtn4rl2
		Spg20	Exo5	Dbr1
		Atxn1l	Nsl1	Sox9
		Cdon	Boc	Gm6226
		Cobll1	Ddit4	Rrs1
		Fam221a	Sema4b	Ssh2
		Pigw	Spryd4	Ccdc92
		Gm3854	Prpf4	Cdc73
		Cdc42se1	R3hcc1l	Rabgef1
		Rbm27	Tmem248	Ppp4r3a
		Rpp25l	Tmem200a	Minpp1
		Zfp40	Clock	Abraxas2
		Lrig1	Nufip2	Lrp12
		Xrcc2	Zfp292	Josd1
		Stk35	Zscan22	Zfp516
		Aar2	Hbp1	Rsbn1l
		P3h2	Pdp2	Zfp772
		Hexim1	2810459M11Rik	Sdc1
		Bag5	S1pr2	Pcyox1
		Bmper	Btbd8	Zfp879
		Rc3h1	AI593442	Chst14
		Cdkn2aip	Senp8	Elf1
		Rlf	Plk4	Abhd17b
		Mex3d	Larp4	Fitm2
		Siah2	Gm18180	Cfap97
		Zfpm2	Efnb2	Gorab
		Zswim6	Eif1a	C1ql3
		L3mbtl3	Cry2	Dcaf10
		Kctd21	Mars2	Sgk1
		Hunk	Spg20	Plpp7
		Zhx3	Ets1	Galnt7
		Bcor	Slc35c1	Neurod1
		Gm21781	Wdr5b	Epc1
		Mynn	Zfp109	Snx30
		Itprip	Rgs17	Ccsap
		Kmt5b	Abraxas2	Rel
		Skida1	Numb	Jmjd1c
		Syndig1	Rhbdd1	Sox8
		Btbd3	Zfp141	Sh2b2
		Tigd2	Gpr137c	Zfp212
		Tmem168	Mex3d	Smcr8
		Zfp746	Saysd1	Tiam1
		Fbxo33	Clk1	Zfp784
		Socs6	Tmem229a	Gm7072
		Mfsd6	5430416N02Rik	Zfp820
		Tnfaip8l1	L3hypdh	Amer2
		Asb8	Zfp334	Zfp84
		Osbpl11	Zfp54	Alkbh4
		Ubox5	Zc3h6	Clock
		Ccnf	Zfp287	Pde4d
		Chsy1	Rnf146	Zfp606
		Rhou	Hmgxb4	Zbtb11
		Ccdc59	Siah2	Znfx1
		Kcnn4	Cdon	Tefm
		Rassf1	Zfp87	Slc35e4
		Zfp141	Polh	Cbfa2t2
		Pik3r1	Fam13c	Bud13
		Tceal1	Tor1b	Gmeb2
		Ep300	Zbtb41	Zfp518b
		Pwwp3b	Gm4353	Btg1
		Cstf1	Ippk	Nup50
		Exo5	Dyrk1a	Sema7a
		Iffo1	Kcnn4	Fbxo10
		Zfp131	Vcpip1	Prag1
		Emx2	Dbr1	Brd1
		Cyb561d1	S1pr1	Pigm
		4930453N24Rik	Tnfaip8	Slc35f5
		Cdca2	Xylt1	Ephb4
		Ciart	Klhl9	Btbd3
		Stambpl1	Zfp955a	Skida1
		Fbxl14	Zfp174	Ccdc177
		Ssh2	Kdm7a	Inafm2
		Tet2	Tmem168	Tbcel
		Dnajb1	Zbtb34	Haus3
		Ptpn4	Ar	Nup98
		Jade1	Glce	Iba57
		Mtmr12	Mfsd14a	Trp53rka
		Dnttip2	Kansl1	Shroom4
		Crkl	Bend3	Neurod6
		Pura	Wee1	Dtwd1
		Fbxo30	A430005L14Rik	S1pr2
		Zbtb41	Ppwd1	Zfp27
		Zfp568	Pde4b	Tnfsf9
		Socs4	Zbtb21	Bach2
		Med13	Xk	Tada2b
		Zfp260	Bmt2	Gypc
		C1galt1c1	Haus3	Thap2
		Rnf169	Sik1	Mob3c
		Chst3	Tshz3	Sox21
		Zfp976	Uspl1	Gm3854
		Pogz	Vps37b	Cdc25a
		A430005L14Rik	Epha4	Lcor
		Toe1	Zfp949	2310057M21Rik
		Gorab	Irf2	E2f3
		Cbfa2t2	Tsr1	Crebrf
		Zbtb46	Arntl	Zfp799
		Zfp655	Klhl18	Sema4b
		Cxxc5	Pex12	Zfp758
		Sema7a	Eda2r	Zik1
		Alg11	Lin54	Drd1
		Katnbl1	Arid3b	Nynrin
		Shq1	Ephb4	2810021J22Rik
		Stimate	Zbed4	Mlycd
		Zfp213	Npat	Siah1a
		Fjx1	Rnf219	Atp7a
		Alkbh2	Flrt2	Mtf1
		Prr11	2700062C07Rik	Zfp101
		Palb2	Zfp715	Nuak1
		Ccnt1	Mis12	Kdm6a
		Zbtb43	Prmt6	Arl13b
		Msl3l2	Zic2	Tmem129
		Otud7b	Clcn5	Prickle2
		Ginm1	Pura	Zscan26
		Maf	Susd6	Ppp1r3c
		Plag1	Zfp51	Zbtb44
		Dclre1b	2310057M21Rik	Zfp113
		Ccnj	Mcc	Sh3bp4
		Rnf219	E2f2	Slc25a25
		Tbx18	Abhd18	Ranbp10
		Afg1l	Plpp3	Shb
		Gopc	Gm8816	0610030E20Rik
		Mbd4	Xylt2	Map3k13
		Trp53rka	Id4	Rest
		Acvr2a	Rabgef1	Ptpn12
		Diras2	Mynn	Zbtb1
		Map10	Klhl11	Rnf103
		Rnf111	Zfp37	Cln8
		Zfp148	Mrps31	Ndst2
		D1Ertd622e	Zfp820	Ikzf5
		Sox4	Cbx4	Alg11
		Senp8	Hexim1	Luzp1
		Lrp6	Dtl	Tceanc
		Zfp882	AI837181	Slitrk3
		Zfp952	Armc5	Zbtb21
		Arl4a	Kif18b	Zeb2
		Kbtbd11	Ccne2	Ackr3
		Siah1a	Ikzf2	Naif1
		Cttnbp2nl	Elmsan1	Taf5
		Zfp772	Rc3h1	Hs1bp3
		Lig4	Id2	Nup62
		Rasl11a	Trib2	Jph1
		Ephb3	Zfp654	Ahdc1
		Zbtb33	Fan1	Spred2
		Prox1	Ddx20	N4bp1
		Kin	Rapgef2	Rhobtb1
		Msx1	Plch1	Zfp60
		Gcc1	Kbtbd11	Cxcr4
		Rexo5	Cdca5	Zfp954
		Cep162	Prokr1	Bloc1s4
		Pde12	Btg1	Ythdf2
		Zadh2	Zfp955b	Cry2
		Jag1	Zfp184	Fam83h
		AI837181	Cbfa2t2	Cttnbp2nl
		Apln	Rprd2	Cobll1
		Npat	Rap2b	Etaa1
		Cpeb2	Kirrel	Klhl42
		Ccnjl	Cpox	Zfp235
		Gm11258	Mgat2	Kcns2
		Grpel2	Pdik1l	Zfp667
		Acvr1	Pmepa1	Adcyap1
		Abl2	Kti12	E2f7
		Tcf7l2	Cttnbp2nl	Usp2
		Rara	Slc25a25	Zfp759
		Ets2	Pnrc1	Pnrc2
		Pias1	BC002059	Exo5
		E2f8	Gm6087	Zfp712
		Zfp449	Sgo2a	Creb5
		Abhd2	Tmem39a	Kctd7
		Zcchc3	Gm7604	AI987944
		Trip10	Tpbg	Abhd18
		Bcl2l11	Eepd1	Rlim
		Igdcc3	Zbtb43	Xk
		Cdc42ep4	Tox3	Taf7
		Shisa2	Atf1	Zfp867
		Foxj3	Zfp112	Nfic
		Asb6	Amotl2	Atg14
		Tent4a	Ccn4	Rhov
		Arx	Orc1	Zfp85
		Lrp12	Zfp568	Zfp12
		Sesn2	Sgms1	Rarg
		Bmt2	Maml1	Hunk
		Bend3	Zfp449	Cwc25
		Gm5113	Lca5	Atf7
		Plagl2	Hbegf	Gskip
		Chmp1b	Nup98	Lrig2
		Trib1	Fam72a	Gins3
		Rap2b	Rlim	Itpkc
		Tmcc3	Zfp260	Kcnk5
		Slc39a13	BC048403	Dusp16
		Btg1	Zfp770	Zfp54
		Rai2	Irs1	Lrp6
		Zbtb37	Zfp688	Borcs6
		Ino80d	Skil	Stard4
		Zfp948	Creb3l2	Hbp1
		Lrch1	Zbtb8a	Zfp438
		Nhs	Pim3	Zfp804a
		Ldlr	Plag1	Cblb
		Larp4	Zfp111	Zfp790
		Sash1	Ccnl2	Npr3
		Bahd1	Zfp26	B3galnt1
		Zfp101	Eomes	Zfp51
		Rgs16	Myo10	Nkrf
		Mmp16	Sephs2	C1galt1
		Mgat2	Tgds	Pde12
		Rundc1	Rnf169	Chsy3
		Zkscan8	Gm15452	Ddit4
		Zfp608	Kif18a	Rela
		Rnf146	Nup35	2610021A01Rik
		Abhd13	Efna4	Stc1
		Tor3a	Gm7623	Aff1
		Resf1	Rasgef1b	Hcrtr2
		Slc35g1	Osgin2	Sh2d3c
		Adamts5	Smg8	Tbcc
		Rnf139	Bcor	Fam210a
		Sgo2a	Pcdh8	Exoc8
		Epc1	Snx18	Vcpip1
		Zfp60	Zfp507	Gm42965
		Nim1k	Dnajb1	Lrrn3
		Nrarp	St3gal1	Zbtb24
		E2f2	Nsmce3	Rnf217
		Pwwp2a	Prdm16	Dyrk2
		Zfp507	Pdzrn4	Kansl1
		Gm13880	Tmem170	Junb
		Efnb2	Rnf113a2	Siah2
		Sinhcaf	Tmem109	Hps6
		Fignl1	Fbxl14	Mob3b
		Sgms1	Map6d1	Tgds
		Klf14	Lzts2	Fam13a
		Usp53	Msantd4	Rnf24
		Btbd8	Cdc42ep4	Glce
		Usp42	Osbpl11	Suox
		Fnip1	Sesn2	Zswim5
		S1pr1	Znfx1	Bhlhe40
		Cfap97	Sowahc	Kcnj11
		Lancl3	Zfp235	Tmcc1
		Ripk1	Tarbp1	Asxl3
		Plpp3	Zfp553	Fbxl3
		Slc25a24	Tnfaip8l1	Podxl
		Zfp292	Alg11	Mad2l1bp
		Epha4	Lipt2	Lnx2
		Ier5	1700066M21Rik	Ctu1
		Rbm15	Vgll4	Ccdc71
		Zfp454	Cbx8	Tmem200a
		Jade3	Rest	Kti12
		Mex3c	Zfp40	Trib2
		Klhl9	Rpusd2	Zfp217
		Hinfp	Notch1	Nsrp1
		Smad1	Axin2	Rnf113a1
		Gpr63	Nfil3	Zfp9
		Sox21	Zc3hav1l	Zbtb6
		Lin9	Cep55	Kbtbd6
		Chst1	Pcdh18	Tmem168
		Shroom4	Eaf1	Lrrtm2
		Pqlc2	Sntb2	1700066M21Rik
		Ythdf2	Kifc5b	AI593442
		2700062C07Rik	Phospho2	Rgs17
		Plch1	Usp51	Kcna4
		Zbtb26	Them6	Rasl11a
		Mreg	Otud1	Cnot6l
		Ankrd9	St8sia4	Ripk1
		8030462N17Rik	Rpp25l	Utp3
		Eif1a	Fignl1	Atxn1l
		G2e3	E2f8	Abl2
		Prokr1	Skida1	Tmem186
		Blzf1	Pnrc2	Rgs4
		Hdhd3	Nr3c1	Cited2
		Dyrk1a	Zc3h10	Fgd4
		Wee1	Dyrk2	Pdcd7
		Chchd4	A430103D13Rik	Znrf3
		Csf1	Nkrf	Mtmr12
		Zfp850	Bach1	Dcun1d3
		Tnfsf9	Gm42547	Hipk3
		Trib2	Cdyl	Igip
		Kbtbd6	Phlda1	Clcn5
		Creb5	Rbak	St3gal1
		Ercc6l	Traf2	Ascl1
		Mettl18	Rhog	Nhlrc1
		Pex12	Zbtb24	Zfp334
		Slc19a2	Sirt1	Rhob
		Ints12	Mex3b	Parp16
		Nfil3	Vegfa	Tmem115
		Lipt2	Errfi1	Neurog2
		Neurod1	Kbtbd7	Rad17
		Pou3f4	Znrf3	Slitrk4
		Stk17b	Nfatc3	Ing3
		Cflar	Zbtb3	Lonrf1
		Fbxo28	Prox1	Tcf7
		F2rl2	Mob3c	Lemd3
		Neurog2	Ythdf2	Rhou
		Map3k3	Nynrin	Fgf9
		Rora	Zswim6	Nrn1
		Zfp597	Tada2b	Sco1
		Dusp5	Rpl10a	Nufip2
		Rad17	Dusp16	Mob1a
		Chic1	Zbtb7b	Abhd13
		Tmem229a	Lin9	Tfap4
		Lratd2	Snip1	Zbtb8a
		Med26	Ercc6l	Alkbh1
		Thbd	Fzd9	Inhba
		Pcdh18	Rel	Ints6
		Clk1	Ier5	Pou3f1
		Sp8	Usp27x	Slc35g1
		Sall3	Ppp1r15b	Pim3
		Mis12	Stil	Foxn2
		Ddit4l	Mex3c	AU041133
		Irf2bp1	Spin4	Abhd10
		Lratd1	Zfp119a	Dennd6a
		Zmym1	Rrs1	Kcnv1
		Rbak	Klf15	Grin2a
		Slc38a2	Fjx1	Ccdc86
		Sertad2	Mepce	Snip1
		Rpusd2	Galnt13	4921524J17Rik
		Stc1	Nck1	Ppm1k
		AI987944	Zfp930	Senp8
		Foxred2	Prr14l	Zfp455
		Lin54	Clp1	Zfp105
		Ccdc71	Ets2	Zfp597
		B3galt2	Abhd13	Acvr1
		Mfap3l	Fzd7	Sh3bp2
		Zbtb10	Gskip	Dse
		Vcpip1	Gorab	Gm42664
		Tmem161b	Zfp799	Xkr8
		Zfp574	F2rl2	Bmt2
		Parp16	Msl2	Zcchc10
		Mef2a	Lifr	4930453N24Rik
		Prr14l	Pidd1	Zfp184
		Nck1	Bcl6	Tmem38b
		Kti12	Ing5	Cbll1
		Gm5666	Thap1	Irs2
		Klf3	Mterf2	Npat
		Mepce	Zbtb26	Fam222b
		Cyb5d2	Pou3f4	Lratd1
		mt-Nd5	Fbxo33	Chsy1
		Zfp37	Palb2	Nrros
		Rrs1	Dffb	Cdc42ep3
		Lin28b	Etv3	Map3k2
		Trps1	Rnf113a1	Ldlr
		Papolg	Arid5b	Pigw
		Tmppe	Zfp759	Arid5b
		Fam110b	Zbtb25	Nxt1
		Mrm2	Zfp382	Synpo2
		Frat2	Rybp	Rreb1
		Lgalsl	1600012H06Rik	Blzf1
		Adnp2	Fam126b	Chst12
		Msantd4	Ing3	Orc1
		Ccdc71l	Plk2	Pou2f2
		Ifnar2	Chsy1	Cdca4
		Kbtbd2	Resf1	Zfp882
		Lzts1	Zfp11	Pou3f2
		Hbegf	Map3k1	Ankrd49
		Socs3	Pde12	Klhl9
		Zfp113	Tfap2c	Pomgnt2
		Zfp955b	Zfp212	Mex3a
		Map3k2	Zfp952	Btbd8
		Snx33	Chic1	Tmem109
		Ranbp6	Gas2l3	Mfsd9
		Gm19221	Ints6	Hexim1
		Insm1	Klhl25	AI480526
		Plcd3	Runx1t1	Vasn
		Pard6b	Smim3	Tmem251
		Sema4b	Chst3	Trp53inp1
		Itpripl1	Csrnp1	Klf7
		Zfp764	Bloc1s4	Klhl25
		Eaf1	Lrrc8c	Slc39a14
		Mrm1	Dcp1a	Rspo3
		Mdfic	Tbcc	Satb2
		Pdp2	Lysmd3	Vps37c
		Nfe2l2	Cenpl	1810026B05Rik
		Rpl10a	Trim36	Fancf
		Zfp623	Fbxw7	Zfp689
		Fbxo46	Itpripl1	Amotl2
		Nuak2	1110032F04Rik	Rilpl1
		Fam222b	E2f3	Chmp1b
		Mitd1	Nsrp1	Lig4
		Zic2	Fam102a	Sirt1
		Zfp516	2610021A01Rik	Gm527
		Dipk2a	Jun	Ccnjl
		Tbcc	Ranbp6	Mfsd14a
		Tnfrsf22	Zfp267	Prdm8
		Ppp1r15b	Zbtb39	Chrm2
		Tcim	Arl4c	Cdh11
		Kbtbd7	Ldlr	Zfp697
		Zfp281	Zfp958	Hexim2
		Vgll4	Dyrk3	Hyls1
		1700017B05Rik	Ak3l2-ps	Hyal2
		Lfng	Slc35g1	Zfp507
		Rhob	Ptx3	Zfp952
		Zfp119b	Sp1	Mettl18
		Rlim	Zfp975	Ficd
		Gm16973	Ap5s1	Pdp2
		Naif1	Gm37692	Lpp
		Tefm	Oser1	AW209491
		Slc26a2	Zfp825	Phospho2
		Id2	Rai2	Kat2b
		Dimt1	Emx2	Kdm7a
		Dse	Siah1b	Zfp292
		Haus3	Pax6	Trp53rkb
		Ints6	Zfp597	Klf5
		Zbtb7a	Sox2	Tmem64
		Cdc25a	Trim13	Tmem170
		Phospho2	Aurka	Ppp1r15b
		E2f3	Zfp113	Mogs
		Zfp654	Elf1	Zfp169
		Pou3f2	Eya1	F8a
		Ier2	Hic2	Rbm15
		Cdt1	Slc29a2	Mepce
		Fzd7	Trmt5	Ikzf4
		Rgs17	Nhlrc3	Klf3
		Gpr139	Ints12	Zkscan6
		Tmem185b	Alkbh4	Rc3h1
		Gcnt4	Hs3st1	Rnf19a
		Tgfbr2	Bud13	Onecut2
		Hic2	Hyal2	Zfp608
		Fem1c	Foxn2	Zbtb26
		Zfp65	Fam117a	Ttc30b
		Pip5k1b	Egr1	Asb8
		Tsc22d2	Neurog2	Zfp37
		Smg8	Trim59	Thap1
		Zfp334	Taf4b	Rnf146
		Prss23	Reep4	Ak4
		Susd6	Dmrt3	Mgat2
		Fbxw7	3110001I22Rik	Rap2b
		Wnt7a	Trp53rka	Zfp553
		Maml2	Zfp59	Foxp2
		Arl4c	Etaa1	Ppwd1
		Ppp1r3c	Zscan2	Wdr5b
		Dusp10	Fos	Tob2
		Zfp160	Pnp2	Kcna3
		Klf15	Ackr3	3110001I22Rik
		Fam181b	Dnajb9	Htr1b
		Mier3	Trmt10c	Lin9
		Lurap1l	Tspyl5	Pla2g15
		Trmt5	Nrarp	Ets2
		Inhbb	Zfp189	Dcp1a
		Tsku	Ddx28	Nedd9
		Mterf2	Fzd1	Zfp449
		Cbll1	Zbtb6	Nr4a3
		Zfp959	Zfp786	Kcnk10
		Ppp1r10	Klf9	Zbtb8b
		Gm4899	Rbm15	G2e3
		Pim3	Dse	Rai2
		Slc33a1	Shisa2	Fbxo28
		Ammecr1	Shld3	Gpr63
		Zfp949	Ficd	Slc31a2
		Gm20426	Kcnj10	Dbpht2
		Gas2l3	Dusp6	Rbak
		Clp1	Exoc8	B3galt2
		Fos	Cfap97	Ing5
		Ccne2	Lig4	Slc35c1
		Igip	Wnt7a	Papolg
		Sgms2	Phlda3	Zfp568
		Ing5	Gm12577	Tut1
		Zbtb7b	Zfp607a	Rpusd2
		Cbx4	Phf13	St8sia4
		Trim59	Msl3l2	Npy1r
		Mamdc2	Rassf1	Elmsan1
		Gskip	Nedd9	Tnfaip6
		Znrf3	Zfhx4	Fadd
		Dll1	Sox9	Fam13c
		Rab33b	Fam210a	Ccdc117
		Lemd3	Gm4675	Socs6
		Cdkl5	Slc30a1	AI504432
		Angptl1	Ppp1r10	Ankrd34a
		Nrbf2	Kbtbd2	Nfatc3
		Egfr	Nrip1	Usp53
		Dyrk2	Cbx2	Slc25a32
		Sp1	Rasl11b	Hilpda
		Tfap2c	Zfp764	Slc16a13
		Dusp16	Zfp939	Med26
		D16Ertd472e	Zswim1	Pcdh8
		Ctu1	Hilpda	Skil
		Ier5l	Cdkn2aip	Pwwp2b
		Boc	G2e3	Jun
		Gadd45a	Zfp719	Klf11
		Zfp715	B3galt2	Klhl11
		Ing3	Ccnl1	Scn2b
		Zfp267	Fem1c	Pdik1l
		Arap2	Inhbb	Zbtb38
		AW209491	Fitm2	Mitd1
		Rpp38	Zbtb1	Fem1c
		Pdik1l	Myc	Map3k3
		Foxn2	Lats2	Vgll4
		Myc	Zfp574	Zfp563
		Tob2	D16Ertd472e	Pik3ip1
		Zdhhc7	Tgif1	Zfp120
		Pnrc2	Zfp850	Zfp770
		Map3k1	Fam181b	Rassf1
		Gpr19	Ier2	Efnb2
		Cep152	Pou2f1	Pramef8
		Bud13	Zfp459	Smg8
		Fpgt	Polr3g	Zfp35
		Ddx55	Fam222b	Sertad3
		Cxcr4	Cbll1	Zfp654
		Dmrta1	Synpo2	Ppm1d
		Tob1	1700017B05Rik	Rtn4r
		Arrdc3	Tob2	Zfp655
		Ppm1d	Zbtb10	Fbxo33
		Spin4	Creb5	Arhgef3
		Msl2	Cnksr3	Rab33b
		Plaur	Mettl21a	Dnajb9
		Zbtb48	Klf3	Nfe2l3
		Zbtb24	Zfp85	Bhlhe22
		Fam122a	Gm5165	Tigd3
		Znfx1	Sall3	Tigd5
		Yod1	Cd2ap	Gfod1
		Fzd9	Nr6a1	Zfp518a
		Flrt3	Ephb3	Gpr19
		Pomgnt2	Zfp583	Fbxo5
		Pcdh8	Gm19221	Zc3h12c
		Zfp11	Per2	Fam53b
		Zfp212	Rnf6	Id2
		Pde7b	Plpp6	Slc7a14
		Ier3	Nim1k	Esco1
		Sox8	Mycn	Itpripl1
		Irf2bp2	Zfp36l1	Klf9
		Sox2	C030015A19Rik	D16Ertd472e
		Reep4	Twistnb	Kcna1
		Sox9	Fzd4	Fam122a
		Btbd19	Zfx	Zfp141
		Slc35e4	Zfp281	1700086L19Rik
		5430416N02Rik	Maml2	Zfp72
		Dmrt3	Parp16	Cbx8
		Nr4a1	Zc3h12c	Atf1-ps
		Zfp689	Zfp469	Zc3hav1l
		Zcchc10	Riox1	Msl2
		Gas1	Ccnf	Zfp703
		Elmsan1	Zfp655	Zfp930
		Gm7334	Shroom4	Slc16a1
		Mycn	Kcnk5	Nrbf2
		Ippk	Cep85l	Zfp658
		Zfp111	Zfp647	Htr2a
		Arid5b	Arx	Lipg
		Zfp958	Adamts1	Frat2
		F3	Arl4d	Zbtb34
		Dbr1	Fam122a	Bach1
		Sgo1	Lfng	Zfx
		Maml1	Ankrd9	Id4
		Slc25a25	Zfp516	Zfp715
		Elf1	8030462N17Rik	Pou2f1
		Ccdc117	Gm10509	Trmo
		Lpar4	Stk17b	Resf1
		Nfkbia	Frat2	Rnf6
		9130019O22Rik	Taco1	Tram1l1
		Fosl2	Ccnjl	Mex3d
		Rybp	Fam161b	Zfp300
		Sowahc	Lratd1	Rapgef2
		Phlda1	Rbm48	Rnf139
		Zfp36l1	Sall1	Zfp526
		4921524J17Rik	Zfp36l2	Ppp1r10
		Tmem81	Tob1	Zfp710
		Zfx	Irf2bp2	Insm1
		Jazf1	Nr1d1	Gm42547
		Irs2	Zfp217	Rnf169
		Lrrtm1	Irs2	Lzts1
		Zswim1	Arc	Susd6
		Nhlrc1	Pou3f2	Zfp773
		Chac1	Socs3	Ubox5
		Gfod1	Gper1	Mettl7a1
		Gm20667	Zfp689	Plpp6
		Hyls1	Zfp300	Maff
		Spty2d1	Nuak2	Ptch2
		Fzd4	Nfkbia	Dstyk
		Sertad3	Klf6	Kbtbd7
		Nsrp1	Zcchc3	Trib1
		Id4	Hdhd3	Zscan2
		Pde4b	Rora	Tmppe
		Nr1d1	Jag1	9130019O22Rik
		Zbtb6	Zfp934	Lpar6
		Zfp551	Olig2	Mocs3
		Zc3h12c	Flrt3	Zbtb7a
		Zfp51	Gadd45a	Ddx28
		Rtl10	S1pr3	Nfkbia
		Pou2f1	Gas1	Hs3st1
		Plekhf2	Bhlhe40	Zfp949
		Kctd7	Fbxo5	Ier5l
		Cdc42ep2	Snx33	Tmem108
		Zfp518a	Onecut2	Rasgef1b
		4930579G24Rik	Tiparp	Frat1
		Zic5	Sp8	Arl5b
		Nedd9	Slc19a2	Cish
		Mocs3	Mettl18	Gpr22
		Kbtbd8	Jrkl	Pcdh20
		Klhl25	Tmem185b	Zfp647
		2810459M11Rik	Dmrta1	Abt1
		Zfp354a	Zfp623	BC048403
		Lysmd3	BC024063	Kcnf1
		Zfp995	Ccdc117	Rnf113a2
		Dcp1a	Yod1	Fkbpl
		Zfp217	Pwwp2b	Nsmce3
		Ero1lb	Dusp10	Eaf1
		Jun	Rab33b	Zfp128
		Arc	Zscan20	Zc3h10
		Zfp36l2	Dipk2a	1700017B05Rik
		Zfp867	Zfp72	Igdcc3
		9130221H12Rik	Gpr63	Ccdc71l
		Osgin2	Zfp518a	Stard13
		Tiparp	Hes1	Klf13
		Kcnk5	Topors	Zfp267
		Ccnl1	Plagl2	Dll1
		Riox1	Kctd21	D17H6S53E
		Zfp280b	Dll1	Sntb2
		Cep85l	Gpr22	Zfp958
		Dnajb9	Zbtb7a	Prr14l
		Lats2	Zfp105	Nr1d1
		Errfi1	Spry4	Socs3
		Plk2	4930579G24Rik	Pcdh18
		Zbtb3	Napepld	Zbtb39
		Gm12940	Ing2	8030462N17Rik
		Tmem200c	Stc1	Fbxo30
		Bhlhe40	Cbfa2t2-ps1	Gm7334
		Fam126b	Sertad3	B630019K06Rik
		Zfp189	Ppp1r3c	Zfp574
		Snip1	Trib1	Trmt12
		Pxdc1	Spry2	Trim13
		Tagap1	Lpar4	Phf13
		Stard13	Fzd8	Zscan20
		Tgif1	Insm1	Zfp975
		Ddx28	Cmtr2	Slc26a2
		Oser1	mt-Tl1	Kbtbd2
		Gm5165	Vasn	Zfp786
		Lpar6	Zfp438	Gcc1
		Mex3b	Spty2d1	Usp27x
		Ascl1	Ap5b1	Sowahc
		Mettl7a1	Zfp280b	AC154607.1
		Dyrk3	Fbxo30	Zscan22
		Klf10	Klf10	4930579G24Rik
		Zbtb42	Lpar6	Zbtb43
		Zfp53	Spry1	Gm5165
		Spry4	Sox21	Fbxl14
		Egr1	Zic5	Zfp599
		Zxdb	Med26	Gm43719
		P2ry1	Hes5	Sertad2
		Klf6	G0s2	Zfp583
		Zfp105	Ccn1	Kcnrg
		Zfp747	Lratd2	Tsku
		Fzd8	Ascl1	Mex3c
		E430018J23Rik	Kbtbd8	Zfp248
		Hes5	Map10	Ints12
		Jrkl	Chst14	Dusp5
		Etaa1	Ccnj	Efna4
		Slc35g2	Tnfsf9	Dipk2a
		2310057M21Rik	Hyls1	BC024063
		Slc45a3	Bcl2l11	Fam126b
		Gm5141	Tgfbr2	4930466K18Rik
		Nrip1	Ier5l	Plk2
		Pabpc4l	4930466K18Rik	Boc
		Thap1	Hlf	Adm
		Hes1	Zfp367	Cebpb
		Bloc1s4	Sox8	Inhbb
		Fbxo5	Btg2	Csrnp2
		Phf13	Arrdc3	Sp1
		Dusp6	Trmo	Zrsr1
		Olig2	Pim1	Myc
		Topors	Zfp36	Mkrn3
		Zfp367	Gadd45g	Zswim1
		Zkscan6	Med18	Ier5
		Spry1	Zswim3	Syde2
		Zfp85	Zfp747	Ticam1
		Btg2	Usp53	Rtl10
		Zfp719	Rgs16	Tmem185b
		Adamts1	Txnip	Mrm2
		Syde2	Mc4r	Ranbp6
		Gadd45g	Disp1	C77080
		Mkrn3	4933415A04Rik	Zfp111
		Spry2	Six4	Sertad1
		Trim13	Kbtbd6	Map10
		Zswim3	Slc45a3	C87436
		Unkl		Plagl2
		Zfp300		Txnip
		Lipt1		Zfp87
		Cmtr2		Pim1
		Txnip		Bend3
		mt-Tl1		Etv3
		Six4		Irf2bp2
		Iffo2		Riox1
		Zfp607a		Npas4
		Vasn		Snx18
		Gper1		Zfp623
		Slc2a10		Twistnb
		Irf1		Ippk
		Csrnp1		Zbtb10
		Hrh1		Hic2
		Ccn1		Zic5
		Lif		Topors
				Cep85l
				Slc35d1
				Fzd1
				Fzd4
				Zkscan1
				Zfp850
				Fbxo46
				Map6d1
				Spry1
				Dusp1
				Shisa2
				Bcl6
				Cdkn2aip
				Zfp719
				Smarcd2
				Oser1
				Runx1t1
				Ccnl1
				Gadd45g
				Maml1
				1110032F04Rik
				Zswim6
				Rbm24
				Chac1
				Btg2
				Flrt2
				Pard6b
				Mafk
				Tiparp
				Zfp551
				Spry4
				Nfil3
				Bdnf
				Lratd2
				Zfp281
				Slc30a1
				mt-Tl1
				Zbed4
				Zfp354b
				Zfp189
				Zfp11
				Spry2
				Tob1
				Spin4
				Egr2
				Jrkl
				Gabra1
				Arrdc3
				Errfi1
				Fzd8
				Cmtr2
				Ier2
				Zswim3
				Arid3a
				Nrip1
				Zcchc3
				Zfp354a
				Yod1
				Frmd6
				Sik1
				Kcnj2
				Klf10
				Mex3b
				Gadd45a
				Dyrk3
				Nr6a1
				Klf6
				Rbm48
				Ccnj
				Gpr135
				Map3k14
				Spty2d1
				Lysmd3
				Pnma1
				Kbtbd8
				Zfp764
				Tmem86a
				Rasl11b
				Mycn
				Zscan25
				Zfp36
				Fos
				Ier3
				Clp1
				Csrnp1
				Arc
				Dnajc28
				Zfp747
				Filip1l
				Egr1
				Dusp6
				Zfp280b
				Med18
				Tmem200c
				Flrt3
				Smad7
				Otud1
				Egr3
				Six4

## Sheet: Fig 1F
Figure 1F - CSC values		Codon	E11.5	E14.5	E16.5
		AGU	-0.196748	-0.195975	-0.178074
		UCA	-0.181898	-0.180057	-0.16544
		UUA	-0.173402	-0.171171	-0.155621
		CAU	-0.148398	-0.141277	-0.143476
		UCU	-0.136439	-0.130051	-0.12059
		UGU	-0.1321	-0.140581	-0.139078
		AUA	-0.119616	-0.11343	-0.10445
		AGA	-0.119263	-0.123224	-0.114537
		CUU	-0.109872	-0.111754	-0.0985248
		CAA	-0.103219	-0.112673	-0.0840401
		AAU	-0.10097	-0.0991768	-0.0817879
		CCA	-0.0990769	-0.0904595	-0.0722609
		AGC	-0.0981239	-0.0926235	-0.0922067
		AAA	-0.0939075	-0.089157	-0.0845667
		ACA	-0.0896926	-0.0812774	-0.0672842
		CAC	-0.086918	-0.106832	-0.115089
		ACU	-0.0847352	-0.0938776	-0.0832874
		GAA	-0.0788089	-0.0736893	-0.0521423
		CCU	-0.0728139	-0.0872395	-0.0595418
		UUG	-0.0654965	-0.0738485	-0.0544343
		CCG	-0.0653413	-0.0573436	-0.067357
		UGC	-0.0651619	-0.0704054	-0.0810223
		UUU	-0.0643327	-0.0581194	-0.0512472
		CUA	-0.0632021	-0.0762008	-0.0462009
		UCC	-0.0618821	-0.0549891	-0.0685424
		GUA	-0.0587889	-0.0547798	-0.048576
		UCG	-0.0541009	-0.0588486	-0.0680838
		AGG	-0.0503394	-0.0461957	-0.0511669
		GUU	-0.0358808	-0.0309883	-0.0315938
		CCC	-0.0209172	-0.0110077	-0.0128005
		UAU	-0.0206503	-0.0189985	-0.0268353
		CAG	-0.00139983	-0.00437194	-0.00199824
		GCA	-0.00123908	0.00964695	0.0222338
		GCG	-0.000835798	-0.00405868	-0.00919825
		ACG	-0.000735703	-0.0217499	-0.0245115
		AUU	0.00408886	0.00360808	0.0110021
		GAU	0.00530813	0.0153925	0.0344227
		CUC	0.0293839	0.0390513	0.0198157
		CGA	0.0305624	0.0340606	0.0357415
		AAC	0.0372808	0.0375479	0.0348716
		GGA	0.0396826	0.0109748	0.0304458
		UGG	0.040574	0.0332703	0.0222313
		UAC	0.0541177	0.0674199	0.0464309
		CGG	0.0619507	0.0702806	0.0591715
		CGC	0.0624319	0.0644811	0.0530063
		UUC	0.0636717	0.0601092	0.0396837
		GAC	0.0687355	0.0764098	0.065686
		GGG	0.0710513	0.0535927	0.0479686
		ACC	0.0725568	0.0759636	0.0588079
		CGU	0.0741629	0.0693821	0.0771047
		GAG	0.0774391	0.0894237	0.0909269
		GGU	0.0934391	0.0694584	0.0724693
		GUC	0.0978143	0.108179	0.0790732
		GCU	0.104055	0.0999647	0.110009
		GGC	0.113589	0.0988705	0.0908507
		CUG	0.121167	0.108008	0.105219
		GCC	0.129048	0.132852	0.110385
		AUG	0.133139	0.144974	0.124965
		GUG	0.160053	0.146527	0.130799
		AAG	0.163523	0.176412	0.163866
		AUC	0.169402	0.173962	0.150623

## Sheet: Fig 1G
Figure 1G - Half-life for codon optimality quartiles			E11.5			E14.5			E16.5
			HL	Quartile		HL	Quartile		HL	Quartile
			4.94827	Q1		6.54131	Q1		4.85719	Q1
			2.92026	Q1		3.20777	Q1		2.17303	Q1
			1.77603	Q1		3.00685	Q1		2.22329	Q1
			2.60135	Q1		3.85463	Q1		3.20939	Q1
			4.05009	Q1		1.94125	Q1		1.5103	Q1
			4.07715	Q1		4.36975	Q1		2.29212	Q1
			3.27973	Q1		4.42079	Q1		4.07155	Q1
			2.73359	Q1		5.43004	Q1		3.08835	Q1
			2.97168	Q1		3.97078	Q1		1.91886	Q1
			3.79344	Q1		5.19714	Q1		1.7444	Q1
			2.76899	Q1		2.38825	Q1		2.00361	Q1
			3.12902	Q1		2.82835	Q1		2.22571	Q1
			3.19838	Q1		2.29122	Q1		1.52779	Q1
			4.17951	Q1		5.18388	Q1		2.69985	Q1
			2.30861	Q1		4.47388	Q1		4.01681	Q1
			2.07462	Q1		2.45388	Q1		2.45838	Q1
			2.65286	Q1		4.1224	Q1		2.11913	Q1
			3.01182	Q1		2.58086	Q1		2.68935	Q1
			1.99971	Q1		3.5823	Q1		1.8089	Q1
			2.40428	Q1		1.91893	Q1		2.185	Q1
			6.0086	Q1		3.24889	Q1		1.62499	Q1
			2.9338	Q1		4.18659	Q1		2.16034	Q1
			2.81234	Q1		5.57315	Q1		2.04735	Q1
			3.23483	Q1		3.50846	Q1		3.13999	Q1
			2.50957	Q1		2.29468	Q1		3.75665	Q1
			2.49398	Q1		2.92811	Q1		2.72046	Q1
			2.66798	Q1		2.37749	Q1		1.54687	Q1
			4.3436	Q1		2.28549	Q1		2.19663	Q1
			5.39932	Q1		3.54659	Q1		1.82106	Q1
			3.75667	Q1		3.93966	Q1		1.62227	Q1
			1.99047	Q1		4.19713	Q1		2.80868	Q1
			3.06636	Q1		2.33511	Q1		2.08383	Q1
			4.05285	Q1		3.72649	Q1		2.25314	Q1
			4.48397	Q1		2.75014	Q1		3.60163	Q1
			2.25436	Q1		3.1522	Q1		1.60712	Q1
			3.43542	Q1		3.49426	Q1		2.40813	Q1
			1.96674	Q1		2.63752	Q1		1.73267	Q1
			1.63527	Q1		3.22726	Q1		3.39071	Q1
			3.54388	Q1		4.52208	Q1		3.82709	Q1
			2.09899	Q1		3.31317	Q1		1.94798	Q1
			3.2603	Q1		3.68442	Q1		2.18703	Q1
			5.23996	Q1		3.90556	Q1		1.87876	Q1
			2.95271	Q1		1.98082	Q1		1.81191	Q1
			5.31379	Q1		1.91405	Q1		3.26882	Q1
			2.8349	Q1		2.66578	Q1		3.64792	Q1
			3.08683	Q1		4.39259	Q1		1.85685	Q1
			2.29691	Q1		3.54567	Q1		2.46121	Q1
			3.42664	Q1		2.75738	Q1		1.6474	Q1
			3.33953	Q1		4.77589	Q1		1.60346	Q1
			3.15783	Q1		5.8947	Q1		1.63333	Q1
			4.21301	Q1		3.78878	Q1		1.87647	Q1
			3.76789	Q1		5.11364	Q1		2.94408	Q1
			3.89921	Q1		3.78395	Q1		2.51265	Q1
			3.69658	Q1		2.96561	Q1		2.05503	Q1
			2.75332	Q1		5.75009	Q1		3.74284	Q1
			3.26862	Q1		2.55768	Q1		3.21847	Q1
			2.98649	Q1		3.12532	Q1		3.03679	Q1
			2.56332	Q1		2.56921	Q1		2.17143	Q1
			2.58799	Q1		3.37661	Q1		1.72017	Q1
			3.20821	Q1		4.38871	Q1		4.86399	Q1
			10.8432	Q1		3.51856	Q1		1.64171	Q1
			2.85196	Q1		3.78316	Q1		1.91834	Q1
			1.8584	Q1		2.20834	Q1		1.87873	Q1
			4.48157	Q1		2.64388	Q1		2.42144	Q1
			2.38303	Q1		2.56993	Q1		2.33974	Q1
			3.26225	Q1		4.24961	Q1		2.50772	Q1
			3.62893	Q1		3.51575	Q1		4.16332	Q1
			3.06734	Q1		2.89644	Q1		2.02826	Q1
			3.41974	Q1		2.3001	Q1		1.62667	Q1
			2.90008	Q1		3.85952	Q1		1.68897	Q1
			3.12316	Q1		2.69107	Q1		2.65313	Q1
			2.59228	Q1		5.76081	Q1		2.35521	Q1
			3.71031	Q1		4.35394	Q1		1.96473	Q1
			2.79093	Q1		2.23743	Q1		1.80472	Q1
			3.3883	Q1		3.75511	Q1		2.50969	Q1
			2.30285	Q1		3.58772	Q1		2.57179	Q1
			3.42987	Q1		4.16801	Q1		5.48749	Q1
			2.54684	Q1		4.29115	Q1		2.26983	Q1
			3.07195	Q1		3.07641	Q1		1.94826	Q1
			4.79255	Q1		2.86911	Q1		2.28917	Q1
			2.23304	Q1		3.08184	Q1		2.4655	Q1
			5.59567	Q1		3.8962	Q1		2.03467	Q1
			2.62756	Q1		3.32139	Q1		2.00992	Q1
			2.86923	Q1		4.22891	Q1		2.95889	Q1
			3.87364	Q1		2.41148	Q1		4.03574	Q1
			5.11068	Q1		3.08424	Q1		1.99216	Q1
			4.32174	Q1		5.63325	Q1		3.58918	Q1
			3.028	Q1		3.46161	Q1		2.85473	Q1
			3.52734	Q1		3.70287	Q1		1.73618	Q1
			2.44805	Q1		3.08952	Q1		1.82443	Q1
			3.57638	Q1		2.13641	Q1		2.33345	Q1
			3.98356	Q1		2.60582	Q1		3.62317	Q1
			2.79957	Q1		2.87993	Q1		2.90252	Q1
			3.37634	Q1		6.03599	Q1		2.21503	Q1
			3.07871	Q1		2.91104	Q1		1.65844	Q1
			5.61067	Q1		2.83784	Q1		1.96815	Q1
			3.4712	Q1		4.79524	Q1		3.29905	Q1
			4.17651	Q1		2.70841	Q1		2.4517	Q1
			3.45271	Q1		2.51592	Q1		2.92927	Q1
			3.21434	Q1		2.16429	Q1		2.256	Q1
			4.31046	Q1		3.18334	Q1		1.81725	Q1
			4.28771	Q1		9.35255	Q1		2.74959	Q1
			3.60921	Q1		5.29624	Q1		1.86586	Q1
			4.83496	Q1		2.13015	Q1		1.62911	Q1
			3.62114	Q1		3.48891	Q1		5.20429	Q1
			2.93117	Q1		4.0888	Q1		3.02383	Q1
			3.10473	Q1		3.53333	Q1		3.67573	Q1
			3.40823	Q1		3.49569	Q1		2.1565	Q1
			5.07814	Q1		4.03576	Q1		1.64706	Q1
			4.56022	Q1		2.59298	Q1		1.67638	Q1
			4.5249	Q1		3.04093	Q1		1.99763	Q1
			2.26642	Q1		4.96378	Q1		4.41565	Q1
			2.52777	Q1		4.35408	Q1		3.4245	Q1
			5.33451	Q1		2.21409	Q1		1.51546	Q1
			2.56884	Q1		3.74415	Q1		2.36916	Q1
			4.29391	Q1		3.99703	Q1		3.35443	Q1
			4.22867	Q1		3.55063	Q1		4.83984	Q1
			4.11027	Q1		2.37335	Q1		2.56444	Q1
			3.90563	Q1		3.97485	Q1		4.00068	Q1
			2.00625	Q1		3.99551	Q1		1.72624	Q1
			3.53361	Q1		2.94581	Q1		2.72734	Q1
			2.75929	Q1		2.98886	Q1		3.16748	Q1
			2.82495	Q1		4.1963	Q1		3.4019	Q1
			3.3484	Q1		5.17389	Q1		1.77531	Q1
			3.52183	Q1		2.29717	Q1		2.61196	Q1
			3.13512	Q1		3.33678	Q1		1.9656	Q1
			3.00014	Q1		3.08529	Q1		2.91622	Q1
			3.93828	Q1		5.46481	Q1		1.85795	Q1
			3.03066	Q1		4.1087	Q1		2.65216	Q1
			3.02249	Q1		4.38336	Q1		4.44483	Q1
			3.58212	Q1		2.50735	Q1		2.25296	Q1
			4.43076	Q1		4.15036	Q1		3.38047	Q1
			2.69107	Q1		4.23585	Q1		2.22684	Q1
			2.90207	Q1		3.35868	Q1		2.87855	Q1
			2.25704	Q1		2.14363	Q1		3.62002	Q1
			7.37316	Q1		2.20245	Q1		1.54959	Q1
			3.056	Q1		2.74361	Q1		2.03922	Q1
			1.72604	Q1		3.03701	Q1		4.02667	Q1
			9.0494	Q1		2.75739	Q1		2.1665	Q1
			3.30265	Q1		2.54525	Q1		1.8104	Q1
			2.47863	Q1		2.91203	Q1		3.08621	Q1
			3.94109	Q1		3.25084	Q1		2.07345	Q1
			4.45542	Q1		3.5783	Q1		2.14777	Q1
			2.9953	Q1		3.05741	Q1		1.91316	Q1
			3.4166	Q1		2.50331	Q1		2.20178	Q1
			3.9788	Q1		5.59434	Q1		3.09423	Q1
			6.43807	Q1		3.38585	Q1		3.50251	Q1
			3.55844	Q1		2.21642	Q1		4.28584	Q1
			4.31507	Q1		3.03737	Q1		1.72774	Q1
			2.71478	Q1		3.70775	Q1		1.88941	Q1
			4.19977	Q1		3.76983	Q1		1.85646	Q1
			5.16709	Q1		2.92785	Q1		2.18845	Q1
			2.73706	Q1		3.94898	Q1		1.95958	Q1
			2.69487	Q1		5.37394	Q1		1.98959	Q1
			3.4634	Q1		3.90994	Q1		2.19057	Q1
			3.71532	Q1		4.00804	Q1		2.51312	Q1
			3.17303	Q1		3.54499	Q1		2.34318	Q1
			2.6118	Q1		5.0159	Q1		2.46661	Q1
			2.8783	Q1		5.28481	Q1		2.71818	Q1
			4.54487	Q1		3.98877	Q1		4.09493	Q1
			2.80653	Q1		3.71347	Q1		2.97065	Q1
			3.22064	Q1		2.92011	Q1		3.31085	Q1
			4.10836	Q1		4.73137	Q1		6.73984	Q1
			3.41971	Q1		3.16467	Q1		1.38869	Q1
			3.60669	Q1		4.37794	Q1		1.95304	Q1
			1.80013	Q1		4.94566	Q1		2.22004	Q1
			2.36044	Q1		2.5167	Q1		2.4611	Q1
			2.70647	Q1		3.70582	Q1		1.87494	Q1
			3.0418	Q1		5.35413	Q1		4.78277	Q1
			3.5091	Q1		3.75355	Q1		3.72821	Q1
			2.72238	Q1		4.70138	Q1		2.74741	Q1
			5.07098	Q1		3.31654	Q1		2.77167	Q1
			3.34127	Q1		2.52017	Q1		2.33146	Q1
			4.0349	Q1		2.22997	Q1		3.18821	Q1
			3.82677	Q1		3.52578	Q1		2.15763	Q1
			4.47513	Q1		2.9172	Q1		1.8623	Q1
			2.84106	Q1		1.95907	Q1		3.54599	Q1
			3.18055	Q1		2.97542	Q1		2.59145	Q1
			2.78667	Q1		3.65454	Q1		3.57714	Q1
			2.1935	Q1		3.57613	Q1		3.14573	Q1
			3.94097	Q1		3.38765	Q1		4.48946	Q1
			3.12638	Q1		3.69094	Q1		1.93302	Q1
			2.88338	Q1		2.65521	Q1		2.29041	Q1
			3.14027	Q1		7.37105	Q1		2.76122	Q1
			3.12962	Q1		3.96523	Q1		1.39866	Q1
			4.93762	Q1		2.62103	Q1		2.87247	Q1
			3.5903	Q1		4.42179	Q1		2.20714	Q1
			2.47227	Q1		3.41543	Q1		1.67771	Q1
			2.97548	Q1		2.96194	Q1		1.82931	Q1
			3.53707	Q1		7.52616	Q1		2.51996	Q1
			4.05427	Q1		2.66297	Q1		1.82695	Q1
			5.39198	Q1		4.21119	Q1		1.41506	Q1
			2.76933	Q1		3.74266	Q1		3.61517	Q1
			4.77606	Q1		3.89333	Q1		3.00369	Q1
			2.60645	Q1		3.38321	Q1		2.84348	Q1
			6.24329	Q1		3.19757	Q1		1.94466	Q1
			3.42034	Q1		3.25366	Q1		2.28483	Q1
			5.17012	Q1		8.72625	Q1		2.77397	Q1
			3.96462	Q1		3.70344	Q1		6.35056	Q1
			3.684	Q1		3.49715	Q1		1.6428	Q1
			4.20142	Q1		3.47166	Q1		1.99501	Q1
			3.61379	Q1		4.96309	Q1		3.11398	Q1
			4.96231	Q1		5.19556	Q1		2.61071	Q1
			5.87486	Q1		2.81826	Q1		2.79061	Q1
			2.87407	Q1		3.61793	Q1		4.96892	Q1
			2.85409	Q1		3.56	Q1		1.70021	Q1
			3.4536	Q1		5.627	Q1		3.65088	Q1
			2.98708	Q1		4.2971	Q1		2.65065	Q1
			4.51426	Q1		4.81661	Q1		2.83217	Q1
			3.09896	Q1		3.7604	Q1		2.06042	Q1
			5.76857	Q1		5.89037	Q1		2.9388	Q1
			3.34644	Q1		3.25658	Q1		2.29465	Q1
			3.18436	Q1		4.2645	Q1		8.34773	Q1
			3.93904	Q1		4.32024	Q1		3.59772	Q1
			3.96571	Q1		4.50836	Q1		4.23422	Q1
			3.1912	Q1		4.22435	Q1		2.59439	Q1
			5.18348	Q1		4.13597	Q1		4.27033	Q1
			3.99168	Q1		2.98125	Q1		3.83607	Q1
			3.83287	Q1		3.8069	Q1		2.15528	Q1
			4.34151	Q1		1.78924	Q1		2.95047	Q1
			2.91494	Q1		4.42735	Q1		2.38289	Q1
			1.93297	Q1		3.90745	Q1		3.30444	Q1
			2.96039	Q1		5.99677	Q1		1.68472	Q1
			3.67448	Q1		4.75725	Q1		3.89167	Q1
			3.1056	Q1		3.9679	Q1		4.15207	Q1
			3.97538	Q1		2.88596	Q1		1.96528	Q1
			3.23548	Q1		3.84858	Q1		4.89485	Q1
			4.43168	Q1		2.59844	Q1		2.39089	Q1
			3.99979	Q1		3.44954	Q1		2.8679	Q1
			4.71247	Q1		3.87092	Q1		3.30164	Q1
			3.76642	Q1		1.90691	Q1		3.24168	Q1
			4.16155	Q1		2.66526	Q1		3.05873	Q1
			3.74132	Q1		4.51085	Q1		2.0583	Q1
			4.7075	Q1		2.19785	Q1		4.39139	Q1
			2.84524	Q1		2.6372	Q1		1.41169	Q1
			3.85717	Q1		4.47051	Q1		2.75342	Q1
			3.51294	Q1		5.38761	Q1		3.50124	Q1
			4.7052	Q1		2.35235	Q1		1.54024	Q1
			3.0245	Q1		3.99607	Q1		3.51503	Q1
			2.53802	Q1		4.0233	Q1		6.25053	Q1
			3.27874	Q1		4.65368	Q1		5.03165	Q1
			3.5028	Q1		4.15246	Q1		4.08665	Q1
			2.30792	Q1		3.29877	Q1		4.70985	Q1
			2.97679	Q1		2.08188	Q1		2.11458	Q1
			4.14857	Q1		4.66665	Q1		2.88664	Q1
			1.90104	Q1		3.89108	Q1		1.56816	Q1
			3.0574	Q1		3.35292	Q1		3.47376	Q1
			5.0337	Q1		2.77613	Q1		3.67578	Q1
			2.60441	Q1		3.35845	Q1		1.44844	Q1
			3.02804	Q1		5.77005	Q1		1.75042	Q1
			4.78412	Q1		3.47146	Q1		3.2136	Q1
			4.70887	Q1		4.43263	Q1		1.99028	Q1
			3.53417	Q1		4.29789	Q1		3.01646	Q1
			4.09551	Q1		4.00157	Q1		4.3623	Q1
			5.25257	Q1		4.04489	Q1		1.82488	Q1
			2.76228	Q1		3.18915	Q1		2.93022	Q1
			4.41525	Q1		8.21945	Q1		3.012	Q1
			4.05743	Q1		4.80942	Q1		3.54359	Q1
			3.64799	Q1		3.97854	Q1		3.79167	Q1
			3.04702	Q1		3.75182	Q1		2.60308	Q1
			3.35325	Q1		3.30015	Q1		1.63955	Q1
			4.73608	Q1		2.95642	Q1		3.22026	Q1
			2.98004	Q1		3.99885	Q1		1.94869	Q1
			4.31925	Q1		2.92098	Q1		1.91319	Q1
			2.82892	Q1		4.54461	Q1		1.32521	Q1
			5.48635	Q1		2.74045	Q1		2.28843	Q1
			3.3581	Q1		2.65477	Q1		4.4325	Q1
			4.69309	Q1		2.84388	Q1		3.12849	Q1
			5.47253	Q1		3.86319	Q1		3.42871	Q1
			3.4825	Q1		3.74777	Q1		3.1283	Q1
			2.24904	Q1		4.70994	Q1		3.30639	Q1
			3.66594	Q1		2.51734	Q1		4.80694	Q1
			3.00755	Q1		2.57151	Q1		2.3534	Q1
			3.86158	Q1		4.14399	Q1		2.04671	Q1
			3.6564	Q1		2.23337	Q1		6.16607	Q1
			3.4619	Q1		5.5175	Q1		5.38828	Q1
			5.2052	Q1		3.95292	Q1		2.28384	Q1
			2.69688	Q1		4.42226	Q1		2.78161	Q1
			2.60421	Q1		3.08241	Q1		2.56606	Q1
			6.11963	Q1		2.92701	Q1		2.32764	Q1
			3.55551	Q1		3.98026	Q1		3.0519	Q1
			5.18719	Q1		3.28767	Q1		2.35641	Q1
			2.50888	Q1		2.53463	Q1		3.1323	Q1
			3.11064	Q1		3.20762	Q1		2.3132	Q1
			2.96922	Q1		4.48718	Q1		1.93376	Q1
			4.41521	Q1		3.74933	Q1		3.78484	Q1
			2.14154	Q1		2.70964	Q1		1.94384	Q1
			2.91276	Q1		4.61013	Q1		2.63239	Q1
			2.17115	Q1		2.8726	Q1		2.33263	Q1
			4.86373	Q1		4.27271	Q1		3.82389	Q1
			5.07799	Q1		4.46925	Q1		1.82025	Q1
			5.00714	Q1		3.72942	Q1		1.92222	Q1
			4.97681	Q1		4.41104	Q1		5.75212	Q1
			3.98101	Q1		4.35928	Q1		2.09265	Q1
			3.38334	Q1		2.73705	Q1		4.20766	Q1
			3.91456	Q1		3.19789	Q1		3.19425	Q1
			1.74545	Q1		4.68319	Q1		3.0118	Q1
			3.19061	Q1		4.6276	Q1		2.06071	Q1
			3.24343	Q1		3.2129	Q1		2.7696	Q1
			3.58506	Q1		2.44217	Q1		1.81925	Q1
			4.60051	Q1		2.14166	Q1		2.89114	Q1
			2.64562	Q1		2.64141	Q1		2.31655	Q1
			2.49168	Q1		3.48744	Q1		2.67718	Q1
			3.95524	Q1		2.04615	Q1		2.40904	Q1
			2.00506	Q1		3.80808	Q1		3.16074	Q1
			2.59601	Q1		4.61922	Q1		2.42136	Q1
			3.27279	Q1		4.07732	Q1		1.85193	Q1
			3.08023	Q1		2.37254	Q1		3.38804	Q1
			3.35194	Q1		4.38165	Q1		2.18926	Q1
			4.6541	Q1		4.42267	Q1		3.34715	Q1
			3.23271	Q1		2.80316	Q1		3.91225	Q1
			3.11133	Q1		2.62985	Q1		3.10353	Q1
			3.84647	Q1		2.97604	Q1		3.03883	Q1
			2.38024	Q1		3.11347	Q1		3.05044	Q1
			4.57717	Q1		6.46051	Q1		2.18442	Q1
			3.54185	Q1		3.33109	Q1		2.70661	Q1
			3.41413	Q1		4.46684	Q1		3.69216	Q1
			4.97188	Q1		2.27187	Q1		3.44327	Q1
			4.25731	Q1		5.12301	Q1		2.60029	Q1
			3.43505	Q1		3.74712	Q1		1.82425	Q1
			5.53142	Q1		3.51977	Q1		1.90121	Q1
			3.96661	Q1		3.44622	Q1		1.71452	Q1
			3.67638	Q1		5.49114	Q1		5.13676	Q1
			2.99221	Q1		5.39221	Q1		2.97114	Q1
			3.28089	Q1		4.31297	Q1		2.62986	Q1
			4.77406	Q1		4.41874	Q1		3.6304	Q1
			5.036	Q1		8.56145	Q1		3.37267	Q1
			3.9946	Q1		4.18514	Q1		1.62273	Q1
			3.26759	Q1		2.14622	Q1		2.4522	Q1
			3.83824	Q1		2.82973	Q1		3.71287	Q1
			2.91817	Q1		4.75862	Q1		2.1762	Q1
			4.5195	Q1		4.06866	Q1		2.01353	Q1
			4.01677	Q1		2.58917	Q1		1.85053	Q1
			2.7297	Q1		3.00234	Q1		2.81049	Q1
			2.87275	Q1		2.09677	Q1		4.20194	Q1
			2.03788	Q1		3.57604	Q1		2.00162	Q1
			3.2701	Q1		2.39003	Q1		3.69135	Q1
			2.82206	Q1		3.19197	Q1		1.73498	Q1
			3.95923	Q1		4.36545	Q1		3.72286	Q1
			2.61304	Q1		3.0347	Q1		2.90313	Q1
			4.48187	Q1		2.54524	Q1		2.46842	Q1
			3.67556	Q1		3.87436	Q1		2.85147	Q1
			3.70306	Q1		2.74929	Q1		6.2696	Q1
			3.13645	Q1		3.5167	Q1		4.43986	Q1
			2.4792	Q1		2.31106	Q1		3.28113	Q1
			3.89472	Q1		4.72455	Q1		3.62971	Q1
			3.38309	Q1		4.15308	Q1		6.68111	Q1
			6.41092	Q1		2.8379	Q1		3.53905	Q1
			3.47464	Q1		3.97764	Q1		2.96536	Q1
			2.8865	Q1		2.39742	Q1		2.03182	Q1
			2.60621	Q1		4.38014	Q1		3.24414	Q1
			1.97505	Q1		3.48208	Q1		3.0214	Q1
			3.20293	Q1		3.73629	Q1		1.61122	Q1
			2.72706	Q1		3.09718	Q1		1.88118	Q1
			1.48911	Q1		3.95857	Q1		1.40331	Q1
			3.22719	Q1		3.03495	Q1		2.72475	Q1
			4.11744	Q1		3.02464	Q1		2.29177	Q1
			4.30479	Q1		4.92119	Q1		3.91079	Q1
			3.20617	Q1		5.51446	Q1		3.89985	Q1
			2.41622	Q1		3.16169	Q1		2.12685	Q1
			4.07899	Q1		3.12994	Q1		1.72994	Q1
			4.70968	Q1		5.39167	Q1		2.83921	Q1
			3.72121	Q1		4.92527	Q1		2.00324	Q1
			3.91377	Q1		4.35939	Q1		2.26521	Q1
			3.78081	Q1		2.56415	Q1		1.96243	Q1
			5.36267	Q1		4.63035	Q1		3.16044	Q1
			2.19793	Q1		2.75631	Q1		3.17077	Q1
			4.96889	Q1		4.51861	Q1		1.73658	Q1
			3.65222	Q1		3.06463	Q1		2.88162	Q1
			3.55794	Q1		5.37357	Q1		1.8816	Q1
			5.28359	Q1		3.81144	Q1		3.2931	Q1
			2.50499	Q1		5.24822	Q1		3.02639	Q1
			3.97107	Q1		3.49776	Q1		2.46725	Q1
			2.43863	Q1		2.50138	Q1		2.31474	Q1
			4.54889	Q1		3.21684	Q1		3.24746	Q1
			3.68887	Q1		3.31108	Q1		2.17742	Q1
			4.20097	Q1		4.22122	Q1		2.37208	Q1
			3.08837	Q1		3.51121	Q1		4.0468	Q1
			3.57224	Q1		3.18272	Q1		4.71571	Q1
			3.7597	Q1		5.06731	Q1		3.00525	Q1
			3.22705	Q1		4.08807	Q1		2.14974	Q1
			3.1089	Q1		3.80894	Q1		4.35924	Q1
			4.33618	Q1		2.91548	Q1		3.93452	Q1
			4.28694	Q1		3.39689	Q1		3.50189	Q1
			3.00687	Q1		4.06009	Q1		2.06633	Q1
			2.4299	Q1		2.92964	Q1		4.32313	Q1
			4.25086	Q1		7.09748	Q1		1.51605	Q1
			4.55822	Q1		3.76595	Q1		2.59725	Q1
			3.56152	Q1		2.86439	Q1		1.9618	Q1
			2.395	Q1		3.94346	Q1		4.52843	Q1
			4.47943	Q1		3.63647	Q1		2.91577	Q1
			2.48358	Q1		4.52086	Q1		3.70131	Q1
			3.02429	Q1		2.32665	Q1		2.04295	Q1
			3.09327	Q1		4.55814	Q1		2.02343	Q1
			3.07752	Q1		3.28624	Q1		3.31155	Q1
			3.12884	Q1		2.43768	Q1		1.91936	Q1
			3.31561	Q1		4.08779	Q1		2.9852	Q1
			4.57548	Q1		3.91445	Q1		3.36347	Q1
			3.26892	Q1		3.77005	Q1		2.16326	Q1
			2.30192	Q1		4.03578	Q1		3.87506	Q1
			2.6202	Q1		4.88224	Q1		2.62044	Q1
			5.15554	Q1		3.79391	Q1		2.2045	Q1
			4.16222	Q1		4.14147	Q1		3.21448	Q1
			6.63524	Q1		4.49879	Q1		1.91716	Q1
			4.00484	Q1		4.83392	Q1		3.54674	Q1
			3.69753	Q1		3.23149	Q1		2.14723	Q1
			3.37772	Q1		3.95971	Q1		5.32234	Q1
			4.15125	Q1		6.22893	Q1		2.43601	Q1
			2.97877	Q1		3.58203	Q1		2.2406	Q1
			2.86052	Q1		4.10225	Q1		4.67246	Q1
			2.31418	Q1		5.42154	Q1		2.87903	Q1
			2.96268	Q1		4.22784	Q1		4.03454	Q1
			3.36976	Q1		3.69177	Q1		1.74673	Q1
			3.88459	Q1		4.72994	Q1		3.13346	Q1
			2.95158	Q1		2.95178	Q1		2.2391	Q1
			3.82954	Q1		3.66234	Q1		1.82483	Q1
			4.74913	Q1		1.49906	Q1		3.40882	Q1
			3.47513	Q1		3.05713	Q1		4.74382	Q1
			4.89937	Q1		3.7841	Q1		2.21863	Q1
			3.14369	Q1		3.56573	Q1		3.43608	Q1
			3.14937	Q1		4.35524	Q1		1.94864	Q1
			3.91239	Q1		2.16389	Q1		2.42822	Q1
			3.76477	Q1		2.89909	Q1		2.67662	Q1
			4.27987	Q1		6.45905	Q1		2.70307	Q1
			5.30313	Q1		3.77482	Q1		3.06848	Q1
			4.46328	Q1		7.44135	Q1		2.34896	Q1
			3.11672	Q1		2.90607	Q1		3.18243	Q1
			3.02344	Q1		3.36545	Q1		4.30429	Q1
			3.97971	Q1		3.0675	Q1		2.4488	Q1
			2.06967	Q1		4.59019	Q1		4.56882	Q1
			3.36427	Q1		2.71364	Q1		4.83648	Q1
			4.19311	Q1		2.65997	Q1		3.03716	Q1
			5.71264	Q1		4.02149	Q1		3.58615	Q1
			4.69155	Q1		2.41514	Q1		3.6426	Q1
			3.8537	Q1		4.42737	Q1		2.31413	Q1
			2.61839	Q1		3.48976	Q1		3.79801	Q1
			3.34344	Q1		2.70601	Q1		1.65843	Q1
			2.48258	Q1		3.2535	Q1		1.84816	Q1
			2.90534	Q1		5.15097	Q1		3.31946	Q1
			3.46849	Q1		3.10487	Q1		2.92857	Q1
			3.58953	Q1		2.82096	Q1		1.4285	Q1
			2.24808	Q1		3.40026	Q1		3.38857	Q1
			1.91712	Q1		3.02063	Q1		5.12022	Q1
			4.70714	Q1		3.62627	Q1		2.97058	Q1
			3.33935	Q1		5.97376	Q1		5.02425	Q1
			2.42366	Q1		2.60358	Q1		1.84059	Q1
			2.5408	Q1		3.10376	Q1		2.27721	Q1
			3.17032	Q1		3.76521	Q1		2.64267	Q1
			2.98348	Q1		3.40589	Q1		2.29691	Q1
			3.8085	Q1		3.60588	Q1		3.77752	Q1
			2.96864	Q1		5.21975	Q1		2.09133	Q1
			3.72969	Q1		3.58129	Q1		1.81092	Q1
			1.94907	Q1		4.78801	Q1		1.59538	Q1
			4.70432	Q1		3.52378	Q1		2.79502	Q1
			5.32714	Q1		3.27793	Q1		1.35339	Q1
			5.33404	Q1		4.88344	Q1		3.51309	Q1
			2.72643	Q1		3.80956	Q1		3.06702	Q1
			2.9345	Q1		2.36102	Q1		1.64898	Q1
			4.89841	Q1		2.35917	Q1		5.86068	Q1
			3.69103	Q1		2.91921	Q1		1.94243	Q1
			5.36149	Q1		3.63379	Q1		3.86229	Q1
			2.77436	Q1		3.80493	Q1		2.56795	Q1
			2.69912	Q1		3.81428	Q1		1.80773	Q1
			4.23913	Q1		4.44857	Q1		2.23836	Q1
			3.34184	Q1		4.63929	Q1		1.66938	Q1
			4.71304	Q1		3.36494	Q1		3.09365	Q1
			3.12174	Q1		3.00721	Q1		4.04633	Q1
			3.25879	Q1		3.22056	Q1		1.97073	Q1
			2.58785	Q1		4.32106	Q1		1.95273	Q1
			4.23463	Q1		4.34127	Q1		2.6649	Q1
			4.557	Q1		3.36922	Q1		2.62669	Q1
			5.50417	Q1		4.93468	Q1		3.2964	Q1
			3.21913	Q1		2.74985	Q1		4.15024	Q1
			3.63526	Q1		3.96335	Q1		2.94242	Q1
			1.72008	Q1		2.23741	Q1		4.30264	Q1
			3.12487	Q1		5.47013	Q1		2.46663	Q1
			3.63467	Q1		3.02953	Q1		2.11007	Q1
			4.08402	Q1		3.76704	Q1		3.37157	Q1
			2.49697	Q1		4.95538	Q1		2.92813	Q1
			3.05862	Q1		3.45872	Q1		1.69044	Q1
			4.25219	Q1		5.58218	Q1		2.03543	Q1
			4.27693	Q1		3.5613	Q1		1.83173	Q1
			4.61351	Q1		4.80369	Q1		4.47204	Q1
			3.74004	Q1		2.32891	Q1		2.61892	Q1
			5.30388	Q1		4.34878	Q1		1.97837	Q1
			3.58982	Q1		3.03875	Q1		2.61385	Q1
			4.99511	Q1		4.62874	Q1		3.08221	Q1
			3.18908	Q1		3.86354	Q1		2.6187	Q1
			3.67157	Q1		4.77674	Q1		5.0382	Q1
			4.04124	Q1		3.31939	Q1		2.62314	Q1
			3.59342	Q1		5.08166	Q1		2.3322	Q1
			2.91988	Q1		3.06982	Q1		2.51229	Q1
			3.17176	Q1		4.51401	Q1		2.23823	Q1
			6.25255	Q1		4.05403	Q1		3.65045	Q1
			3.30147	Q1		4.2446	Q1		2.50571	Q1
			4.0735	Q1		3.1962	Q1		3.43206	Q1
			6.3256	Q1		8.77422	Q1		1.71581	Q1
			4.71576	Q1		4.06124	Q1		3.01114	Q1
			3.17763	Q1		4.94001	Q1		3.91833	Q1
			5.02648	Q1		3.38437	Q1		7.02872	Q1
			3.65109	Q1		3.94095	Q1		2.0381	Q1
			4.50821	Q1		5.3844	Q1		2.42929	Q1
			4.877	Q1		4.65903	Q1		3.43243	Q1
			3.60131	Q1		4.40684	Q1		3.55751	Q1
			3.13272	Q1		7.78709	Q1		3.80776	Q1
			2.83896	Q1		3.0932	Q1		3.36804	Q1
			2.89653	Q1		2.16175	Q1		2.55259	Q1
			4.27417	Q1		5.34416	Q1		3.39098	Q1
			3.68409	Q1		4.75536	Q1		2.9667	Q1
			4.7025	Q1		5.16659	Q1		3.12762	Q1
			2.9924	Q1		2.3612	Q1		2.59207	Q1
			2.93553	Q1		3.80412	Q1		3.78837	Q1
			3.85758	Q1		4.82017	Q1		2.60862	Q1
			3.177	Q1		7.13214	Q1		2.79876	Q1
			4.55914	Q1		4.11161	Q1		2.07844	Q1
			8.01193	Q1		6.12806	Q1		3.72253	Q1
			4.09065	Q1		3.91268	Q1		1.97456	Q1
			2.95316	Q1		4.4032	Q1		2.58829	Q1
			3.40832	Q1		4.93453	Q1		2.90135	Q1
			4.44716	Q1		3.7115	Q1		3.48671	Q1
			3.2847	Q1		3.01987	Q1		1.98982	Q1
			3.18136	Q1		3.48229	Q1		6.37768	Q1
			4.69438	Q1		4.00049	Q1		2.97035	Q1
			3.18041	Q1		4.09856	Q1		3.89141	Q1
			4.37882	Q1		4.27348	Q1		2.47513	Q1
			4.41874	Q1		3.47942	Q1		3.06121	Q1
			3.06405	Q1		10.2605	Q1		5.42573	Q1
			3.93012	Q1		4.27598	Q1		3.47865	Q1
			4.96086	Q1		4.05549	Q1		3.63421	Q1
			2.8627	Q1		3.94654	Q1		7.36806	Q1
			3.45866	Q1		2.84991	Q1		2.24688	Q1
			3.60188	Q1		4.88738	Q1		1.67176	Q1
			3.20122	Q1		1.95607	Q1		3.59273	Q1
			5.087	Q1		4.4512	Q1		3.02588	Q1
			2.98009	Q1		3.54802	Q1		4.1095	Q1
			4.29502	Q1		4.11873	Q1		2.0826	Q1
			3.45734	Q1		3.45077	Q1		2.73492	Q1
			2.94193	Q1		4.55191	Q1		3.7813	Q1
			3.30411	Q1		4.99194	Q1		5.06816	Q1
			4.46564	Q1		4.86878	Q1		3.92527	Q1
			2.98355	Q1		4.68136	Q1		4.96927	Q1
			4.57902	Q1		3.54998	Q1		2.43107	Q1
			4.7996	Q1		3.28058	Q1		3.18407	Q1
			3.56842	Q1		2.22462	Q1		2.99695	Q1
			3.77896	Q1		3.11062	Q1		3.50184	Q1
			11.1972	Q1		4.583	Q1		2.49401	Q1
			3.64177	Q1		4.43939	Q1		3.20771	Q1
			3.21934	Q1		4.1938	Q1		2.87993	Q1
			2.24351	Q1		4.29734	Q1		2.9258	Q1
			4.75286	Q1		7.0341	Q1		3.58572	Q1
			4.05201	Q1		4.05837	Q1		3.26584	Q1
			3.36523	Q1		5.21922	Q1		2.35581	Q1
			2.66064	Q1		4.72012	Q1		1.85497	Q1
			3.19389	Q1		3.20489	Q1		2.25881	Q1
			2.82605	Q1		3.78016	Q1		2.11456	Q1
			4.67389	Q1		4.16898	Q1		1.92692	Q1
			4.73239	Q1		3.56039	Q1		2.09681	Q1
			3.87303	Q1		3.22289	Q1		3.74591	Q1
			3.41954	Q1		2.77756	Q1		1.70363	Q1
			3.2104	Q1		3.47202	Q1		3.01453	Q1
			3.74759	Q1		3.6634	Q1		2.5404	Q1
			5.81515	Q1		3.36281	Q1		3.52253	Q1
			4.83133	Q1		2.22202	Q1		3.51486	Q1
			3.83843	Q1		4.76316	Q1		2.31695	Q1
			3.44776	Q1		4.91355	Q1		4.16793	Q1
			4.03067	Q1		4.38246	Q1		3.48872	Q1
			2.71454	Q1		2.65825	Q1		3.63736	Q1
			4.11318	Q1		4.59542	Q1		2.97995	Q1
			2.25891	Q1		3.36403	Q1		2.61792	Q1
			7.25746	Q1		2.94154	Q1		1.95718	Q1
			3.35169	Q1		3.04134	Q1		1.63905	Q1
			7.08106	Q1		4.13003	Q1		2.62645	Q1
			9.38514	Q1		2.6187	Q1		3.43542	Q1
			4.70894	Q1		2.55422	Q1		2.90751	Q1
			3.71375	Q1		3.24771	Q1		2.54313	Q1
			2.45553	Q1		3.27749	Q1		3.12567	Q1
			3.74187	Q1		4.06554	Q1		2.72744	Q1
			4.6016	Q1		3.33099	Q1		4.30422	Q1
			3.48542	Q1		3.95213	Q1		3.7636	Q1
			2.50899	Q1		3.92827	Q1		4.15376	Q1
			1.96903	Q1		2.63453	Q1		2.53424	Q1
			3.10438	Q1		5.5497	Q1		4.39146	Q1
			2.69594	Q1		3.4593	Q1		3.7508	Q1
			3.41453	Q1		4.12577	Q1		2.70073	Q1
			4.52707	Q1		4.05436	Q1		2.09576	Q1
			5.33885	Q1		4.29406	Q1		2.01378	Q1
			5.55067	Q1		3.09561	Q1		2.20997	Q1
			5.07164	Q1		3.5589	Q1		2.68705	Q1
			3.14841	Q1		3.35516	Q1		2.33147	Q1
			3.69756	Q1		2.77228	Q1		1.90265	Q1
			2.96564	Q1		2.31135	Q1		3.7281	Q1
			4.49727	Q1		4.55359	Q1		4.00303	Q1
			3.16175	Q1		2.62054	Q1		3.6828	Q1
			2.56066	Q1		5.76506	Q1		2.58994	Q1
			3.3876	Q1		2.81921	Q1		1.71827	Q1
			3.18011	Q1		2.33075	Q1		3.50839	Q1
			4.12167	Q1		3.01573	Q1		2.63821	Q1
			2.68876	Q1		3.11943	Q1		1.91968	Q1
			3.20276	Q1		4.55393	Q1		2.86266	Q1
			4.46262	Q1		3.94578	Q1		2.74926	Q1
			4.46214	Q1		3.48361	Q1		1.70098	Q1
			2.70387	Q1		4.70072	Q1		2.31007	Q1
			3.69762	Q1		5.05058	Q1		2.11619	Q1
			7.30255	Q1		2.75948	Q1		2.83174	Q1
			3.92095	Q1		4.25408	Q1		2.78069	Q1
			4.84712	Q1		3.58584	Q1		2.10418	Q1
			3.93887	Q1		3.18898	Q1		2.88146	Q1
			3.43677	Q1		3.29027	Q1		2.67817	Q1
			4.19334	Q1		2.84083	Q1		1.68874	Q1
			2.96603	Q1		3.73125	Q1		3.45409	Q1
			3.7409	Q1		4.59249	Q1		2.68498	Q1
			3.98616	Q1		3.48361	Q1		2.42272	Q1
			3.12262	Q1		2.91977	Q1		2.88414	Q1
			2.65	Q1		3.75849	Q1		2.40247	Q1
			3.18939	Q1		5.51064	Q1		2.32672	Q1
			3.73037	Q1		3.65228	Q1		2.31964	Q1
			2.45695	Q1		5.01443	Q1		2.59539	Q1
			3.64904	Q1		2.44273	Q1		1.59481	Q1
			2.55611	Q1		5.45467	Q1		1.27649	Q1
			4.83823	Q1		4.89837	Q1		2.09874	Q1
			1.92332	Q1		2.34911	Q1		2.52227	Q1
			5.52567	Q1		5.10052	Q1		4.49724	Q1
			3.3765	Q1		4.03504	Q1		1.99868	Q1
			5.63842	Q1		3.4586	Q1		1.70578	Q1
			3.20709	Q1		2.97048	Q1		2.05147	Q1
			2.9735	Q1		4.05694	Q1		2.34479	Q1
			11.9714	Q1		3.82831	Q1		3.64924	Q1
			4.51736	Q1		5.38201	Q1		2.88818	Q1
			3.9227	Q1		3.79664	Q1		3.30339	Q1
			3.89465	Q1		3.9202	Q1		3.62449	Q1
			3.73154	Q1		3.32838	Q1		4.1917	Q1
			3.94373	Q1		3.30723	Q1		2.8357	Q1
			2.69942	Q1		2.79413	Q1		2.87103	Q1
			5.22034	Q1		3.16765	Q1		3.894	Q1
			3.45575	Q1		3.69289	Q1		2.15522	Q1
			3.58534	Q1		3.39181	Q1		2.64355	Q1
			4.33116	Q1		3.82145	Q1		1.84476	Q1
			3.78108	Q1		4.62027	Q1		3.03735	Q1
			2.56689	Q1		4.25249	Q1		3.65636	Q1
			3.2	Q1		3.95103	Q1		2.31721	Q1
			3.68102	Q1		5.33534	Q1		2.81265	Q1
			3.34617	Q1		4.10233	Q1		1.78599	Q1
			2.85471	Q1		4.02805	Q1		3.67002	Q1
			3.78376	Q1		4.91813	Q1		5.00581	Q1
			3.33356	Q1		3.10309	Q1		2.51894	Q1
			4.09738	Q1		7.59405	Q1		2.47175	Q1
			4.49335	Q1		3.69786	Q1		1.70132	Q1
			4.21299	Q1		3.79786	Q1		2.66625	Q1
			2.6248	Q1		3.77769	Q1		3.6243	Q1
			3.15161	Q1		4.41157	Q1		3.6608	Q1
			2.89555	Q1		2.75886	Q1		2.07535	Q1
			2.4367	Q1		4.89063	Q1		4.6644	Q1
			5.30116	Q1		2.74323	Q1		2.68103	Q1
			4.05701	Q1		4.19652	Q1		2.24003	Q1
			5.29879	Q1		5.26638	Q1		2.11318	Q1
			3.21359	Q1		4.09974	Q1		2.89174	Q1
			3.27502	Q1		3.41918	Q1		2.5297	Q1
			4.35648	Q1		3.78347	Q1		4.24432	Q1
			4.05385	Q1		4.13282	Q1		2.87328	Q1
			2.6348	Q1		3.60313	Q1		2.84079	Q1
			2.46078	Q1		4.20009	Q1		2.46344	Q1
			4.02525	Q1		4.60435	Q1		2.28842	Q1
			5.68533	Q1		2.80104	Q1		2.1251	Q1
			3.90252	Q1		5.83534	Q1		2.27107	Q1
			4.60588	Q1		3.70668	Q1		2.71057	Q1
			2.40929	Q1		7.13307	Q1		2.21462	Q1
			3.69186	Q1		5.98599	Q1		2.83072	Q1
			7.92446	Q1		5.66428	Q1		2.40248	Q1
			5.53467	Q1		3.3303	Q1		3.11656	Q1
			3.58297	Q1		3.39753	Q1		2.82006	Q1
			5.48753	Q1		4.7914	Q1		3.60846	Q1
			3.75984	Q1		5.65041	Q1		2.37035	Q1
			3.01077	Q1		4.50089	Q1		5.84942	Q1
			2.70054	Q1		3.19857	Q1		3.72754	Q1
			7.52133	Q1		5.4231	Q1		2.77275	Q1
			4.0636	Q1		3.56055	Q1		1.82983	Q1
			4.13796	Q1		4.36181	Q1		7.01026	Q1
			4.50632	Q1		3.67849	Q1		5.0108	Q1
			4.68337	Q1		5.11568	Q1		3.26025	Q1
			3.09001	Q1		3.38677	Q1		3.61244	Q1
			2.99365	Q1		4.59478	Q1		2.9461	Q1
			4.15326	Q1		3.3241	Q1		2.28485	Q1
			3.70161	Q1		4.18269	Q1		1.92533	Q1
			4.8194	Q1		3.48346	Q1		2.67145	Q1
			3.43637	Q1		3.47162	Q1		4.26463	Q1
			4.46541	Q1		2.88051	Q1		3.25234	Q1
			2.8727	Q1		4.0186	Q1		2.63628	Q1
			5.8382	Q1		5.3684	Q1		2.76218	Q1
			4.2442	Q1		2.591	Q1		2.80724	Q1
			3.55113	Q1		5.1636	Q1		2.93868	Q1
			3.54764	Q1		2.96795	Q1		1.99294	Q1
			3.55798	Q1		4.30726	Q1		3.00328	Q1
			3.5595	Q1		4.48755	Q1		6.13287	Q1
			4.05045	Q1		4.72557	Q1		3.13886	Q1
			5.88716	Q1		5.34797	Q1		2.28352	Q1
			5.63567	Q1		3.83062	Q1		3.81723	Q1
			3.01349	Q1		5.74803	Q1		2.02495	Q1
			3.67335	Q1		3.73554	Q1		3.2335	Q1
			4.06898	Q1		4.83949	Q1		5.47317	Q1
			4.2143	Q1		2.16086	Q1		2.71669	Q1
			2.56279	Q1		2.52693	Q1		3.53262	Q1
			2.72124	Q1		2.68739	Q1		2.85361	Q1
			3.80924	Q1		3.1349	Q1		4.42568	Q1
			2.66506	Q1		5.24785	Q1		3.3841	Q1
			3.25121	Q1		3.94996	Q1		5.31749	Q1
			2.87445	Q1		4.31904	Q1		3.21934	Q1
			2.01033	Q1		5.17204	Q1		4.08842	Q1
			4.20706	Q1		4.78481	Q1		2.49926	Q1
			3.33522	Q1		4.42276	Q1		4.14918	Q1
			5.21083	Q1		3.47955	Q1		2.41168	Q1
			5.54836	Q1		5.48732	Q1		3.26746	Q1
			3.94122	Q1		9.23945	Q1		3.27962	Q1
			4.58834	Q1		3.58329	Q1		1.5557	Q1
			3.29561	Q1		2.99676	Q1		2.3599	Q1
			4.82538	Q1		3.1835	Q1		2.64314	Q1
			4.80498	Q1		3.79604	Q1		2.43315	Q1
			3.31068	Q1		3.41752	Q1		2.99721	Q1
			6.10743	Q1		2.5675	Q1		1.91547	Q1
			4.85444	Q1		2.15007	Q1		2.27505	Q1
			4.19835	Q1		3.73783	Q1		4.11513	Q1
			3.86134	Q1		4.60482	Q1		2.08571	Q1
			2.86447	Q1		3.87775	Q1		4.00503	Q1
			6.15317	Q1		4.35678	Q1		2.1352	Q1
			4.01897	Q1		3.70175	Q1		3.08409	Q1
			2.66434	Q1		4.91822	Q1		3.33866	Q1
			4.93914	Q1		3.56746	Q1		3.58535	Q1
			4.69778	Q1		4.26912	Q1		4.36904	Q1
			3.69417	Q1		5.76941	Q1		1.90448	Q1
			3.59548	Q1		11.3311	Q1		4.57895	Q1
			2.30027	Q1		4.24483	Q1		3.55255	Q1
			3.13744	Q1		4.02084	Q1		4.2792	Q1
			4.24089	Q1		2.13308	Q1		2.30311	Q1
			4.65589	Q1		2.6679	Q1		5.39886	Q1
			3.06197	Q1		3.64535	Q1		1.42748	Q1
			3.78449	Q1		6.12492	Q1		1.90769	Q1
			3.54094	Q1		4.2566	Q1		2.29523	Q1
			4.75375	Q1		4.45563	Q1		1.93912	Q1
			3.65787	Q1		2.01457	Q1		3.27818	Q1
			4.42163	Q1		3.87358	Q1		2.92998	Q1
			4.09001	Q1		4.20396	Q1		3.34642	Q1
			2.58758	Q1		4.96964	Q1		3.32374	Q1
			2.49069	Q1		1.79555	Q1		4.05867	Q1
			5.42347	Q1		5.33713	Q1		3.34374	Q1
			3.6403	Q1		3.32428	Q1		2.133	Q1
			2.83873	Q1		2.72905	Q1		3.66241	Q1
			4.20499	Q1		4.42795	Q1		5.11342	Q1
			3.2316	Q1		3.63383	Q1		3.83238	Q1
			4.25705	Q1		4.03026	Q1		3.49231	Q1
			5.2634	Q1		2.97991	Q1		2.41061	Q1
			4.17495	Q1		5.90666	Q1		2.40871	Q1
			3.71102	Q1		3.59886	Q1		2.33756	Q1
			4.196	Q1		4.02931	Q1		2.46508	Q1
			5.91837	Q1		3.8343	Q1		1.62821	Q1
			2.56308	Q1		4.58358	Q1		2.94696	Q1
			3.42812	Q1		2.63239	Q1		3.22484	Q1
			2.20254	Q1		4.01891	Q1		2.52974	Q1
			7.39782	Q1		3.5193	Q1		3.5183	Q1
			3.72492	Q1		4.53399	Q1		2.81062	Q1
			2.9783	Q1		3.94252	Q1		3.43906	Q1
			5.08794	Q1		2.51864	Q1		2.60986	Q1
			2.69838	Q1		4.72939	Q1		2.71149	Q1
			3.81246	Q1		6.03927	Q1		2.4854	Q1
			4.09272	Q1		3.92223	Q1		10.1258	Q1
			2.64463	Q1		4.26399	Q1		2.24714	Q1
			3.58093	Q1		2.40088	Q1		4.87331	Q1
			4.50239	Q1		3.70288	Q1		2.19587	Q1
			3.01442	Q1		3.04382	Q1		2.03679	Q1
			2.19371	Q1		3.30504	Q1		2.66163	Q1
			4.57182	Q1		3.40285	Q1		4.961	Q1
			4.22334	Q1		3.60437	Q1		4.06219	Q1
			4.12444	Q1		2.56156	Q1		3.01542	Q1
			2.64211	Q1		6.54246	Q1		1.29561	Q1
			2.67883	Q1		5.78237	Q1		3.13957	Q1
			5.83078	Q1		3.67575	Q1		3.09746	Q1
			5.01246	Q1		6.10982	Q1		6.12349	Q1
			4.38824	Q1		6.38062	Q1		3.07877	Q1
			4.18379	Q1		2.41694	Q1		1.18202	Q1
			4.88733	Q1		3.0099	Q1		4.76773	Q1
			3.489	Q1		2.7917	Q1		2.51872	Q1
			5.09449	Q1		3.94055	Q1		2.31156	Q1
			4.45005	Q1		3.35186	Q1		4.49494	Q1
			2.71639	Q1		3.36247	Q1		2.52056	Q1
			3.48654	Q1		3.13872	Q1		3.69924	Q1
			3.26295	Q1		4.30032	Q1		2.15905	Q1
			2.93093	Q1		5.38816	Q1		2.67358	Q1
			3.76711	Q1		10.7717	Q1		2.95382	Q1
			2.89481	Q1		5.75903	Q1		2.67682	Q1
			4.00065	Q1		4.47763	Q1		3.49493	Q1
			3.33194	Q1		3.23709	Q1		2.80103	Q1
			2.77899	Q1		2.70696	Q1		3.93879	Q1
			2.96166	Q1		4.35939	Q1		1.47869	Q1
			5.00652	Q1		2.27227	Q1		3.12521	Q1
			4.46862	Q1		3.66772	Q1		2.43663	Q1
			4.62906	Q1		5.95978	Q1		3.44201	Q1
			8.32492	Q1		4.38627	Q1		2.57051	Q1
			4.14692	Q1		3.15804	Q1		2.22156	Q1
			5.0955	Q1		2.80939	Q1		1.86585	Q1
			3.80876	Q1		6.70977	Q1		4.18035	Q1
			3.80932	Q1		2.76136	Q1		4.36051	Q1
			4.9721	Q1		3.37066	Q1		2.93094	Q1
			3.55574	Q1		3.18645	Q1		3.21092	Q1
			2.60566	Q1		4.23218	Q1		1.68076	Q1
			4.8413	Q1		3.903	Q1		2.98459	Q1
			4.88963	Q1		3.06396	Q1		1.75518	Q1
			2.75773	Q1		4.49478	Q1		2.19897	Q1
			9.11565	Q1		3.78231	Q1		2.16033	Q1
			3.94363	Q1		4.03394	Q1		3.29524	Q1
			3.66888	Q1		3.92106	Q1		1.69212	Q1
			4.07578	Q1		3.38531	Q1		5.46714	Q1
			1.92406	Q1		3.40698	Q1		3.50829	Q1
			3.7875	Q1		3.96066	Q1		3.15254	Q1
			6.38156	Q1		4.56518	Q1		5.01365	Q1
			3.78801	Q1		2.30296	Q1		4.79698	Q1
			6.80893	Q1		3.81629	Q1		1.71002	Q1
			2.67235	Q1		5.2666	Q1		2.09812	Q1
			4.43427	Q1		4.14367	Q1		1.51338	Q1
			3.57598	Q1		3.6512	Q1		2.78732	Q1
			2.91541	Q1		4.49061	Q1		2.87484	Q1
			3.8149	Q1		3.00754	Q1		1.86514	Q1
			2.46793	Q1		3.93057	Q1		2.14596	Q1
			3.15755	Q1		4.79042	Q1		3.31188	Q1
			4.16501	Q1		3.33863	Q1		3.39843	Q1
			3.51755	Q1		3.97773	Q1		4.16746	Q1
			2.44746	Q1		5.07287	Q1		7.07853	Q1
			3.61366	Q1		7.07997	Q1		2.7624	Q1
			3.07542	Q1		3.29326	Q1		3.56941	Q1
			3.83591	Q1		2.51273	Q1		3.19753	Q1
			3.73227	Q1		4.74849	Q1		3.70749	Q1
			3.40559	Q1		2.9079	Q1		1.7395	Q1
			6.41756	Q1		2.93838	Q1		2.79272	Q1
			3.5802	Q1		3.39262	Q1		2.19695	Q1
			5.15938	Q1		4.74134	Q1		3.45369	Q1
			3.67596	Q1		4.26022	Q1		4.9594	Q1
			4.0306	Q1		3.21276	Q1		2.31934	Q1
			2.61958	Q1		2.0963	Q1		2.57375	Q1
			2.93566	Q1		4.17605	Q1		1.94001	Q1
			3.44086	Q1		3.23526	Q1		5.5277	Q1
			3.91568	Q1		4.25521	Q1		1.71	Q1
			3.60719	Q1		3.7129	Q1		2.20638	Q1
			4.39794	Q1		3.6138	Q1		1.97808	Q1
			5.21803	Q1		3.06492	Q1		2.83499	Q1
			3.90929	Q1		5.00586	Q1		3.19142	Q1
			1.82373	Q1		4.09689	Q1		2.08063	Q1
			3.15032	Q1		3.12888	Q1		2.69733	Q1
			3.86842	Q1		3.93826	Q1		3.19946	Q1
			2.75186	Q1		2.87703	Q1		2.50501	Q1
			4.63103	Q1		3.04701	Q1		4.92446	Q1
			1.96303	Q1		3.31059	Q1		2.02111	Q1
			4.54324	Q1		3.71186	Q1		2.18137	Q1
			2.38191	Q1		3.22894	Q1		2.48699	Q1
			4.8955	Q1		4.59377	Q1		3.79486	Q1
			4.42716	Q1		4.51197	Q1		3.34685	Q1
			2.83425	Q1		4.94499	Q1		3.56078	Q1
			3.86576	Q1		3.81363	Q1		1.77679	Q1
			4.54661	Q1		3.67859	Q1		1.92897	Q1
			3.34254	Q1		5.85821	Q1		3.04961	Q1
			2.92613	Q1		4.12305	Q1		2.54722	Q1
			4.41348	Q1		3.68166	Q1		2.82665	Q1
			2.60934	Q1		3.07422	Q1		3.10468	Q1
			2.80561	Q1		3.50165	Q1		2.04345	Q1
			3.71838	Q1		3.7164	Q1		2.61475	Q1
			3.9382	Q1		5.25444	Q1		3.31644	Q1
			5.2165	Q1		5.46464	Q1		2.79014	Q1
			4.50746	Q1		3.0421	Q1		2.68058	Q1
			5.75099	Q1		2.62501	Q1		2.73852	Q1
			4.00828	Q1		3.73235	Q1		4.92747	Q1
			3.14773	Q1		1.88703	Q1		4.66349	Q1
			6.16683	Q1		9.35854	Q1		3.62046	Q1
			3.80546	Q1		3.27135	Q1		4.09591	Q1
			3.48819	Q1		3.97487	Q1		2.71986	Q1
			3.9136	Q1		1.88375	Q1		4.07505	Q1
			4.24812	Q1		2.85181	Q1		2.11209	Q1
			4.29337	Q1		3.87647	Q1		2.10383	Q1
			3.09748	Q1		4.16508	Q1		2.84048	Q1
			3.87831	Q1		4.88836	Q1		3.22024	Q1
			5.39563	Q1		3.6194	Q1		3.21848	Q1
			2.21566	Q1		2.13903	Q1		2.36007	Q1
			4.68562	Q1		2.83705	Q1		3.75496	Q1
			1.92996	Q1		3.52376	Q1		2.20991	Q1
			4.06053	Q1		3.92374	Q1		2.82246	Q1
			3.31637	Q1		4.60405	Q1		2.15909	Q1
			3.26307	Q1		3.52917	Q1		3.85569	Q1
			2.28197	Q1		5.01171	Q1		2.56055	Q1
			3.73032	Q1		2.61513	Q1		2.19549	Q1
			4.87298	Q1		2.74465	Q1		2.77946	Q1
			4.10854	Q1		2.99039	Q1		4.45008	Q1
			4.15559	Q1		1.80664	Q1		4.63939	Q1
			6.09747	Q1		4.2853	Q1		3.3742	Q1
			3.162	Q1		3.61626	Q1		2.83426	Q1
			2.27013	Q1		4.59039	Q1		2.2392	Q1
			4.10674	Q1		3.62787	Q1		2.18018	Q1
			3.40178	Q1		4.11361	Q1		1.85408	Q1
			3.11632	Q1		6.87266	Q1		2.16602	Q1
			3.64502	Q1		4.75698	Q1		2.39615	Q1
			5.80325	Q1		3.0514	Q1		1.8398	Q1
			2.83223	Q1		3.33794	Q1		1.98884	Q1
			4.77931	Q1		4.58299	Q1		3.44589	Q1
			3.39112	Q1		5.57279	Q1		3.33535	Q1
			5.84614	Q1		4.8823	Q1		4.03391	Q1
			2.58612	Q1		3.73879	Q1		5.0674	Q1
			2.7332	Q1		3.12467	Q1		2.54589	Q1
			5.17696	Q1		3.17091	Q1		2.87236	Q1
			3.75557	Q1		3.41336	Q1		4.91008	Q1
			3.4097	Q1		5.05323	Q1		3.0279	Q1
			3.11823	Q1		4.07245	Q1		2.92231	Q1
			4.86986	Q1		5.15751	Q1		2.85005	Q1
			4.41874	Q1		4.26471	Q1		2.74164	Q1
			4.74737	Q1		2.63506	Q1		1.72137	Q1
			2.39405	Q1		4.49647	Q1		3.71673	Q1
			4.00032	Q1		3.20447	Q1		5.07054	Q1
			4.37496	Q1		4.5323	Q1		2.36213	Q1
			5.50753	Q1		3.9108	Q1		1.79776	Q1
			3.94755	Q1		3.43039	Q1		2.37636	Q1
			5.58077	Q1		1.84822	Q1		1.73533	Q1
			3.04692	Q1		4.44015	Q1		8.71801	Q1
			3.23365	Q1		2.33463	Q1		3.39533	Q1
			3.87057	Q1		5.58675	Q1		2.20747	Q1
			4.32068	Q1		4.44717	Q1		5.31165	Q1
			2.4845	Q1		2.76532	Q1		2.73098	Q1
			5.88924	Q1		4.54065	Q1		2.60442	Q1
			3.63456	Q1		4.40713	Q1		1.52174	Q1
			4.18656	Q1		6.35765	Q1		2.35298	Q1
			3.38753	Q1		3.95132	Q1		2.66238	Q1
			5.1473	Q1		4.60905	Q1		3.16462	Q1
			2.06264	Q1		3.49353	Q1		3.7141	Q1
			4.06803	Q1		3.46082	Q1		2.86845	Q1
			3.53354	Q1		4.37999	Q1		1.69319	Q1
			7.06327	Q1		6.02979	Q1		2.53753	Q1
			3.02801	Q1		1.78291	Q1		3.06337	Q1
			3.40581	Q1		4.61503	Q1		3.3088	Q1
			3.67949	Q1		3.65159	Q1		3.28437	Q1
			4.40066	Q1		5.68326	Q1		2.56028	Q1
			3.53042	Q1		5.5199	Q1		3.97308	Q1
			3.82209	Q1		2.89484	Q1		1.79623	Q1
			4.49772	Q1		4.38944	Q1		8.6821	Q1
			4.23194	Q1		4.18429	Q1		1.97551	Q1
			4.05871	Q1		3.47006	Q1		2.09979	Q1
			3.81345	Q1		3.84548	Q1		1.81071	Q1
			4.35471	Q1		4.02684	Q1		3.73734	Q1
			2.89018	Q1		2.51511	Q1		2.34085	Q1
			5.92395	Q1		3.22395	Q1		3.87998	Q1
			3.6087	Q1		3.05278	Q1		2.35568	Q1
			3.56275	Q1		3.93914	Q1		2.98303	Q1
			3.63054	Q1		4.69268	Q1		6.03843	Q1
			4.87483	Q1		3.69131	Q1		3.74613	Q1
			3.62019	Q1		4.10063	Q1		1.73229	Q1
			5.16127	Q1		3.5506	Q1		2.45929	Q1
			4.60455	Q1		4.2434	Q1		4.77057	Q1
			3.63793	Q1		3.55616	Q1		3.36924	Q1
			4.78043	Q1		1.97686	Q1		3.31589	Q1
			3.94267	Q1		5.68731	Q1		2.99489	Q1
			2.42109	Q1		2.52004	Q1		2.11175	Q1
			3.34928	Q1		3.62826	Q1		2.82497	Q1
			1.80335	Q1		2.95379	Q1		1.7628	Q1
			5.47709	Q1		3.57433	Q1		2.17736	Q1
			4.15777	Q1		4.6206	Q1		3.43804	Q1
			3.18182	Q1		4.1382	Q1		3.36159	Q1
			4.55927	Q1		4.13478	Q1		4.03846	Q1
			2.91432	Q1		3.02485	Q1		3.02507	Q1
			2.752	Q1		3.84751	Q1		2.3615	Q1
			3.99143	Q1		7.34036	Q1		3.8747	Q1
			3.51626	Q1		3.26335	Q1		2.23215	Q1
			2.84387	Q1		3.01901	Q1		3.32581	Q1
			3.33568	Q1		4.76973	Q1		3.1274	Q1
			7.34345	Q1		3.49541	Q1		2.31321	Q1
			6.38928	Q1		4.9275	Q1		1.37679	Q1
			4.4211	Q1		2.54074	Q1		3.94183	Q1
			2.81457	Q1		4.89239	Q1		1.38568	Q1
			6.04738	Q1		3.58378	Q1		3.46669	Q1
			2.9734	Q1		2.67775	Q1		3.29122	Q1
			5.38739	Q1		2.96083	Q1		1.75479	Q1
			3.26506	Q1		4.76734	Q1		2.87111	Q1
			3.80489	Q1		5.04788	Q1		3.9281	Q1
			3.03399	Q1		3.72431	Q1		8.00853	Q1
			2.46952	Q1		5.4849	Q1		2.9238	Q1
			4.30394	Q1		1.65119	Q1		2.69865	Q1
			2.71659	Q1		4.8946	Q1		2.76216	Q1
			3.51397	Q1		4.48957	Q1		3.18698	Q1
			4.73828	Q1		4.94005	Q1		4.82832	Q1
			5.06778	Q1		3.59371	Q1		3.85601	Q1
			3.90005	Q1		4.36907	Q1		1.30746	Q1
			5.3282	Q1		2.2623	Q1		3.78581	Q1
			3.28223	Q1		4.11317	Q1		3.32763	Q1
			2.43698	Q1		4.29474	Q1		4.46669	Q1
			4.8355	Q1		3.69562	Q1		4.16312	Q1
			3.18665	Q1		4.4329	Q1		1.80339	Q1
			3.58103	Q1		5.23053	Q1		3.08863	Q1
			4.70843	Q1		3.31054	Q1		2.73957	Q1
			5.2959	Q1		3.31878	Q1		3.05818	Q1
			3.51761	Q1		3.1051	Q1		3.2732	Q1
			4.51297	Q1		3.75363	Q1		2.64214	Q1
			2.92384	Q1		6.17511	Q1		1.65398	Q1
			3.69882	Q1		3.19602	Q1		2.0204	Q1
			3.23529	Q1		3.28315	Q1		1.72273	Q1
			1.86074	Q1		3.45506	Q1		2.80395	Q1
			5.06262	Q1		3.31048	Q1		3.70026	Q1
			4.37038	Q1		4.72765	Q1		2.54549	Q1
			3.48636	Q1		4.33831	Q1		2.7584	Q1
			3.02299	Q1		7.19632	Q1		2.74038	Q1
			3.38858	Q1		5.22947	Q1		3.13924	Q1
			3.01607	Q1		4.59876	Q1		2.47422	Q1
			2.69188	Q1		3.77664	Q1		1.3008	Q1
			1.99902	Q1		3.59405	Q1		3.11277	Q1
			3.90018	Q1		4.21634	Q1		2.03183	Q1
			3.70575	Q1		3.0937	Q1		2.73624	Q1
			3.97723	Q1		4.33003	Q1		1.85811	Q1
			3.52166	Q1		3.35995	Q1		2.39422	Q1
			3.58065	Q1		3.18991	Q1		4.75456	Q1
			3.87657	Q1		4.90048	Q1		2.91653	Q1
			4.71034	Q1		2.80267	Q1		2.69384	Q1
			5.04873	Q1		3.72917	Q1		2.69672	Q1
			5.8379	Q1		3.73958	Q1		1.92506	Q1
			2.88906	Q1		4.90291	Q1		2.45905	Q1
			3.63508	Q1		4.26137	Q1		5.12106	Q1
			3.64495	Q1		3.05969	Q1		2.42392	Q1
			4.34662	Q1		4.87948	Q1		2.22004	Q1
			5.12594	Q1		3.89074	Q1		3.07241	Q1
			4.54602	Q1		5.69565	Q1		2.65344	Q1
			3.18209	Q1		3.71826	Q1		3.64294	Q1
			1.9381	Q1		2.43951	Q1		1.90459	Q1
			1.99466	Q1		3.38315	Q1		4.41825	Q1
			3.52673	Q1		3.9055	Q1		2.726	Q1
			4.71121	Q1		4.13277	Q1		2.01912	Q1
			4.1702	Q1		4.74526	Q1		1.62119	Q1
			4.73108	Q1		6.19176	Q1		3.65064	Q1
			2.70786	Q1		4.72001	Q1		3.86534	Q1
			2.39286	Q1		3.29294	Q1		2.6303	Q1
			3.61128	Q1		4.32365	Q1		3.97673	Q1
			5.19435	Q1		3.8829	Q1		1.3615	Q1
			3.8621	Q1		3.69025	Q1		3.98117	Q1
			3.93402	Q1		7.8177	Q1		3.46708	Q1
			4.59191	Q1		2.44968	Q1		2.10342	Q1
			4.4017	Q1		2.26343	Q1		3.11846	Q1
			3.15198	Q1		4.3336	Q1		1.88969	Q1
			3.9609	Q1		5.28563	Q1		2.75123	Q1
			4.54953	Q1		6.04624	Q1		3.61414	Q1
			2.72041	Q1		5.55496	Q1		2.58932	Q1
			5.24422	Q1		4.45729	Q1		4.53762	Q1
			3.48607	Q1		4.04407	Q1		2.47734	Q1
			4.72686	Q1		2.87026	Q1		1.89109	Q1
			4.60868	Q1		4.15677	Q1		2.16282	Q1
			3.50861	Q1		1.75373	Q1		1.98634	Q1
			2.91538	Q1		3.92694	Q1		2.26409	Q1
			3.29707	Q1		4.70854	Q1		2.684	Q1
			7.92661	Q1		3.44841	Q1		3.22009	Q1
			2.918	Q1		5.61987	Q1		2.23543	Q1
			4.13221	Q1		7.55364	Q1		2.50146	Q1
			5.51105	Q1		2.95374	Q1		2.34008	Q1
			3.31504	Q1		3.96709	Q1		2.31285	Q1
			5.20973	Q1		2.80775	Q1		3.48388	Q1
			3.05077	Q1		2.43461	Q1		3.06491	Q1
			3.14844	Q1		4.07563	Q1		5.20344	Q1
			6.1795	Q1		5.95512	Q1		4.43451	Q1
			3.84323	Q1		2.99915	Q1		3.27385	Q1
			3.02643	Q1		3.12998	Q1		2.67142	Q1
			4.728	Q1		5.36308	Q1		2.96294	Q1
			2.36004	Q1		3.67098	Q1		2.83804	Q1
			4.33523	Q1		3.98206	Q1		2.77115	Q1
			2.43307	Q1		3.94829	Q1		2.05354	Q1
			3.16808	Q1		5.11833	Q1		3.42155	Q1
			5.76337	Q1		4.12707	Q1		2.46121	Q1
			12.6487	Q1		5.48842	Q1		2.09402	Q1
			3.16686	Q1		2.49221	Q1		3.54502	Q1
			3.14826	Q1		2.87536	Q1		2.10269	Q1
			4.16365	Q1		2.52762	Q1		2.45216	Q1
			4.39094	Q1		6.33631	Q1		3.06898	Q1
			3.29088	Q1		3.62691	Q1		4.59584	Q1
			2.57059	Q1		3.96579	Q1		2.92633	Q1
			3.70974	Q1		2.94101	Q1		3.15135	Q1
			3.33582	Q1		3.73701	Q1		3.20598	Q1
			3.91133	Q1		2.9985	Q1		2.32663	Q1
			4.30543	Q1		4.64265	Q1		4.32789	Q1
			4.65725	Q1		5.39971	Q1		2.87786	Q1
			3.4135	Q1		2.6459	Q1		2.41811	Q1
			3.38027	Q1		3.30041	Q1		2.97899	Q1
			5.06727	Q1		5.85806	Q1		2.79759	Q1
			3.26056	Q1		4.40917	Q1		3.78594	Q1
			3.33258	Q1		4.25682	Q1		4.06659	Q1
			2.75968	Q1		3.50411	Q1		3.51523	Q1
			5.81746	Q1		2.93855	Q1		3.98442	Q1
			5.67907	Q1		2.17866	Q1		2.47621	Q1
			3.75226	Q1		1.71711	Q1		3.51648	Q1
			3.13664	Q1		3.56264	Q1		2.61607	Q1
			2.89154	Q1		6.14781	Q1		3.58476	Q1
			2.02119	Q1		2.83091	Q1		5.95034	Q1
			2.85129	Q1		2.34222	Q1		2.94945	Q1
			5.98662	Q1		3.73438	Q1		1.84814	Q1
			2.38074	Q1		3.35261	Q1		1.9238	Q1
			5.16006	Q1		2.98746	Q1		4.00462	Q1
			2.64399	Q1		6.02462	Q1		4.2205	Q1
			3.67674	Q1		4.49198	Q1		4.6669	Q1
			2.15022	Q1		5.30624	Q1		3.68396	Q1
			3.7809	Q1		4.27243	Q1		3.47841	Q1
			3.35536	Q1		3.79288	Q1		2.81119	Q1
			9.73027	Q1		3.34843	Q1		2.26713	Q1
			4.76211	Q1		3.18815	Q1		1.26497	Q1
			3.50703	Q1		3.50154	Q1		2.28928	Q1
			4.41155	Q1		2.82826	Q1		2.59811	Q1
			3.24197	Q1		1.95096	Q1		2.71641	Q1
			4.48216	Q1		4.0275	Q1		3.51184	Q1
			2.81461	Q1		3.98053	Q1		4.31866	Q1
			3.20548	Q1		4.53627	Q1		5.04683	Q1
			6.52136	Q1		8.07203	Q1		2.08855	Q1
			1.98799	Q1		3.86297	Q1		2.3282	Q1
			5.45419	Q1		3.23475	Q1		2.27558	Q1
			2.94342	Q1		5.8018	Q1		2.12703	Q1
			6.02848	Q1		3.03293	Q1		2.38257	Q1
			3.25504	Q1		5.22206	Q1		4.12356	Q1
			3.39405	Q1		4.07567	Q1		1.99957	Q1
			5.75988	Q1		4.1032	Q1		5.39152	Q1
			6.9686	Q1		3.56259	Q1		1.84199	Q1
			2.57468	Q1		3.56016	Q1		2.53882	Q1
			3.5515	Q1		4.56311	Q1		2.3808	Q1
			6.3742	Q1		4.04569	Q1		2.41009	Q1
			3.28124	Q1		9.22731	Q1		3.21716	Q1
			6.00501	Q1		8.7455	Q1		4.50658	Q1
			5.04768	Q1		3.76302	Q1		3.00054	Q1
			2.91544	Q1		1.78102	Q1		4.30296	Q1
			2.89757	Q1		5.41252	Q1		2.00115	Q1
			3.83762	Q1		4.90082	Q1		2.94807	Q1
			2.64964	Q1		2.58878	Q1		2.60982	Q1
			2.84907	Q1		2.77351	Q1		1.97003	Q1
			5.77193	Q1		6.30318	Q1		2.94905	Q1
			5.20942	Q1		6.17334	Q1		2.18902	Q1
			2.80694	Q1		3.50844	Q1		2.26601	Q1
			2.86675	Q1		4.40544	Q1		3.05952	Q1
			4.00791	Q1		5.51887	Q1		1.94007	Q1
			4.34356	Q1		2.39882	Q1		3.29113	Q1
			3.58311	Q1		4.84041	Q1		3.9329	Q1
			3.26798	Q1		2.51828	Q1		1.68355	Q1
			5.39405	Q1		5.58916	Q1		1.94085	Q1
			2.8059	Q1		2.64482	Q1		4.12137	Q1
			3.93591	Q1		3.86971	Q1		2.95942	Q1
			6.52363	Q1		5.85548	Q1		2.65306	Q1
			5.32605	Q1		3.17927	Q1		2.16531	Q1
			4.26427	Q1		2.78696	Q1		4.53051	Q1
			3.40341	Q1		2.7458	Q1		2.51731	Q1
			3.34388	Q1		5.55906	Q1		1.33308	Q1
			4.89681	Q1		3.98253	Q1		1.70812	Q1
			5.41289	Q1		4.03026	Q1		2.65467	Q1
			5.36485	Q1		4.16347	Q1		4.52336	Q1
			4.82825	Q1		6.41559	Q1		4.67465	Q1
			3.24293	Q1		4.288	Q1		2.11	Q1
			3.62891	Q1		4.27347	Q1		1.75477	Q1
			2.89198	Q1		5.15642	Q1		2.83763	Q1
			3.55649	Q1		6.25721	Q1		2.30633	Q1
			3.99776	Q1		5.21888	Q1		2.46358	Q1
			3.02481	Q1		3.06843	Q1		4.12904	Q1
			2.53634	Q1		3.49233	Q1		3.60745	Q1
			5.41887	Q1		3.83993	Q1		3.8735	Q1
			3.96313	Q1		2.88617	Q1		2.42225	Q1
			3.36401	Q1		17.7521	Q1		3.22768	Q1
			2.36422	Q1		4.25037	Q1		2.49218	Q1
			4.39725	Q1		6.98728	Q1		2.59363	Q1
			4.81845	Q1		4.40843	Q1		2.34623	Q1
			2.98666	Q1		3.77288	Q1		2.5586	Q1
			3.50036	Q1		4.36896	Q1		1.89251	Q1
			6.91284	Q1		4.88415	Q1		1.36289	Q1
			2.647	Q1		3.41956	Q1		2.64414	Q1
			3.95432	Q1		4.39989	Q1		2.43405	Q1
			4.05234	Q1		2.86478	Q1		3.22945	Q1
			4.93631	Q1		4.55153	Q1		4.35033	Q1
			3.43394	Q1		3.51927	Q1		3.03804	Q1
			3.00901	Q1		2.75952	Q1		2.23246	Q1
			4.36786	Q1		4.62565	Q1		3.85057	Q1
			4.90969	Q1		2.99555	Q1		2.85303	Q1
			3.88606	Q1		4.11	Q1		4.11108	Q1
			2.81049	Q1		4.08063	Q1		2.84542	Q1
			3.99514	Q1		4.6349	Q1		3.01186	Q1
			5.3637	Q1		6.78267	Q1		2.67338	Q1
			2.9451	Q1		4.29428	Q1		2.12353	Q1
			3.28846	Q1		2.84495	Q1		4.09429	Q1
			3.2092	Q1		5.06298	Q1		7.44564	Q1
			2.94846	Q1		3.58325	Q1		3.14439	Q1
			2.36064	Q1		5.78198	Q1		1.43867	Q1
			4.58376	Q1		7.36971	Q1		4.87078	Q1
			4.16023	Q1		4.79286	Q1		3.63441	Q1
			4.84348	Q1		3.60639	Q1		1.9099	Q1
			4.03153	Q1		5.8058	Q1		2.35997	Q1
			3.63053	Q1		2.16641	Q1		4.31916	Q1
			5.66215	Q1		2.24708	Q1		4.75103	Q1
			4.74836	Q1		4.53055	Q1		4.36946	Q1
			2.7322	Q1		1.71402	Q1		2.61128	Q1
			2.38751	Q1		5.22031	Q1		3.44129	Q1
			5.21483	Q1		3.96862	Q1		4.53818	Q1
			4.60065	Q1		5.79647	Q1		2.55091	Q1
			9.3394	Q1		5.93162	Q1		3.71502	Q1
			3.85419	Q1		4.40878	Q1		3.32745	Q1
			1.97949	Q1		2.99329	Q1		4.42355	Q1
			5.53669	Q1		3.95799	Q1		1.89484	Q1
			7.62208	Q1		5.25009	Q1		1.6509	Q1
			1.7757	Q1		3.85136	Q1		3.3698	Q1
			5.9387	Q1		3.58187	Q1		2.81862	Q1
			4.74702	Q1		4.2394	Q1		2.18507	Q1
			3.81774	Q1		3.99421	Q1		4.46662	Q1
			4.64693	Q1		4.27058	Q1		3.52601	Q1
			4.40576	Q1		5.98849	Q1		3.20473	Q1
			4.14891	Q1		3.65579	Q1		3.27604	Q1
			16.9814	Q1		4.93688	Q1		4.56999	Q1
			3.77468	Q1		2.67377	Q1		2.59325	Q1
			4.67115	Q1		3.67232	Q1		3.56282	Q1
			3.74831	Q1		3.58889	Q1		5.47662	Q1
			3.59015	Q1		5.32759	Q1		3.58236	Q1
			3.45833	Q1		2.76873	Q1		2.52581	Q1
			2.3286	Q1		4.80017	Q1		2.245	Q1
			2.7313	Q1		5.61989	Q1		3.13987	Q1
			3.14398	Q1		2.71916	Q1		2.15863	Q1
			4.32438	Q1		3.34173	Q1		11.3494	Q1
			3.65339	Q1		5.87325	Q1		2.91598	Q1
			5.17008	Q1		4.81355	Q1		1.69973	Q1
			3.79065	Q1		3.44895	Q1		5.38896	Q1
			3.899	Q1		5.37758	Q1		2.80443	Q1
			5.3101	Q1		3.36867	Q1		2.03721	Q1
			3.17629	Q1		6.56707	Q1		3.44236	Q1
			3.97226	Q1		3.73018	Q1		2.422	Q1
			5.53626	Q1		5.5419	Q1		3.4974	Q1
			4.70759	Q1		4.34951	Q1		2.05224	Q1
			4.5783	Q1		3.40759	Q1		4.03151	Q1
			3.99689	Q1		6.20794	Q1		2.11279	Q1
			4.95233	Q1		4.58294	Q1		2.01244	Q1
			4.3572	Q1		2.31683	Q1		3.35036	Q1
			2.70828	Q1		3.75822	Q1		2.43229	Q1
			3.29539	Q1		5.02276	Q1		2.93168	Q1
			5.05916	Q1		4.11358	Q1		2.60563	Q1
			5.44585	Q1		3.01735	Q1		3.23993	Q1
			5.16959	Q1		5.01676	Q1		3.73795	Q1
			3.08089	Q1		5.15134	Q1		3.38716	Q1
			2.56914	Q1		4.10965	Q1		2.15263	Q1
			3.67419	Q1		4.30014	Q1		4.00045	Q1
			4.90847	Q1		4.43211	Q1		2.94571	Q1
			8.21875	Q1		3.29035	Q1		4.60782	Q1
			3.4286	Q1		5.47169	Q1		5.70337	Q1
			2.55628	Q1		7.18545	Q1		3.44666	Q1
			2.45102	Q1		3.74876	Q1		3.14655	Q1
			3.54453	Q1		2.77067	Q1		4.4338	Q1
			4.36344	Q1		2.83167	Q1		1.42902	Q1
			4.9666	Q1		9.66963	Q1		1.51298	Q1
			3.53393	Q1		5.14972	Q1		3.58932	Q1
			4.27192	Q1		5.91077	Q1		2.171	Q1
			2.41165	Q1		2.08043	Q1		3.17786	Q1
			4.43125	Q1		6.20483	Q1		2.84317	Q1
			3.05101	Q1		3.20324	Q1		4.15516	Q1
			3.45522	Q1		3.15824	Q1		5.83761	Q1
			4.25315	Q1		2.18145	Q1		3.06394	Q1
			3.86691	Q1		6.19997	Q1		2.06756	Q1
			4.04715	Q1		2.91395	Q1		3.03848	Q1
			3.54789	Q1		1.74913	Q1		5.33672	Q1
			3.6661	Q1		3.99902	Q1		3.00228	Q1
			3.48901	Q1		4.15931	Q1		2.82842	Q1
			2.46035	Q1		4.72325	Q1		2.69325	Q1
			4.67755	Q1		4.5839	Q1		5.53941	Q1
			2.99487	Q1		3.83538	Q1		2.95967	Q1
			3.37721	Q1		3.47768	Q1		2.93094	Q1
			6.16643	Q1		3.61147	Q1		4.5804	Q1
			3.77827	Q1		2.25154	Q1		2.20934	Q1
			4.91694	Q1		3.29442	Q1		4.08371	Q1
			5.37859	Q1		4.62598	Q1		1.81482	Q1
			3.60233	Q1		5.13051	Q1		3.32493	Q1
			3.3152	Q1		4.19951	Q1		2.08946	Q1
			2.24286	Q1		4.316	Q1		4.52983	Q1
			4.54161	Q1		3.34591	Q1		1.74094	Q1
			5.03364	Q1		2.80993	Q1		3.11209	Q1
			4.88434	Q1		5.4671	Q1		5.15112	Q1
			4.69221	Q1		14.6321	Q1		1.85277	Q1
			3.78227	Q1		3.30314	Q1		2.51648	Q1
			3.51259	Q1		8.25426	Q1		5.07234	Q1
			3.58037	Q1		4.39998	Q1		4.0526	Q1
			3.27085	Q1		4.22527	Q1		2.57407	Q1
			3.85153	Q1		3.75512	Q1		4.01301	Q1
			3.54885	Q1		3.13199	Q1		2.42813	Q1
			5.23703	Q1		6.15331	Q1		4.05464	Q1
			3.84511	Q1		4.53219	Q1		2.34916	Q1
			8.99665	Q1		2.43927	Q1		9.23767	Q1
			1.82585	Q1		3.43684	Q1		2.81487	Q1
			3.5604	Q1		4.30831	Q1		3.68521	Q1
			2.99781	Q1		3.06849	Q1		2.42851	Q1
			2.15374	Q1		5.83282	Q1		5.49282	Q1
			4.6183	Q1		3.10861	Q1		4.45919	Q1
			3.42989	Q1		4.36885	Q1		1.67843	Q1
			2.76214	Q1		2.97872	Q1		1.97714	Q1
			2.95357	Q1		4.41221	Q1		3.90335	Q1
			3.82487	Q1		7.82733	Q1		3.39299	Q1
			3.08763	Q1		3.11202	Q1		1.78943	Q1
			4.32522	Q1		3.28014	Q1		3.60722	Q1
			2.92353	Q1		4.31273	Q1		4.36423	Q1
			3.9685	Q1		3.28037	Q1		3.55334	Q1
			2.99924	Q1		4.17694	Q1		3.19986	Q1
			3.93878	Q1		4.36118	Q1		3.48214	Q1
			2.39059	Q1		2.93443	Q1		2.21518	Q1
			4.56094	Q1		3.86812	Q1		5.70935	Q1
			2.71357	Q1		3.25525	Q1		2.20332	Q1
			3.38943	Q1		9.36382	Q1		1.89534	Q1
			4.75038	Q1		3.97818	Q1		1.84008	Q1
			5.17563	Q1		5.90558	Q1		1.20088	Q1
			3.8047	Q1		3.18665	Q1		8.16415	Q1
			2.18583	Q1		6.67646	Q1		3.47829	Q1
			5.1432	Q1		3.27265	Q1		4.88139	Q1
			3.58453	Q1		4.83294	Q1		1.86556	Q1
			4.99962	Q1		3.18919	Q1		5.55761	Q1
			6.21197	Q1		3.14378	Q1		2.24761	Q1
			3.58879	Q1		6.37917	Q1		1.9888	Q1
			4.45543	Q1		4.45155	Q1		1.52675	Q1
			3.61408	Q1		3.27833	Q1		5.74241	Q1
			3.94254	Q1		3.60332	Q1		2.23067	Q1
			3.03847	Q1		3.02798	Q1		1.48155	Q1
			3.33015	Q1		3.96139	Q1		2.99519	Q1
			5.33544	Q1		4.66086	Q1		3.28609	Q1
			3.19641	Q1		4.28653	Q1		4.44068	Q1
			3.37101	Q1		3.04615	Q1		3.83577	Q1
			2.12269	Q1		4.67484	Q1		2.49979	Q1
			6.03488	Q1		3.07242	Q1		2.71075	Q1
			4.821	Q1		5.16883	Q1		2.48994	Q1
			2.28106	Q1		3.47305	Q1		2.03794	Q1
			3.47284	Q1		3.33204	Q1		1.99241	Q1
			3.18676	Q1		4.33494	Q1		3.61876	Q1
			2.35956	Q1		6.45418	Q1		4.3704	Q1
			4.3963	Q1		3.86074	Q1		2.69124	Q1
			2.97167	Q1		3.61698	Q1		3.51514	Q1
			4.0447	Q1		5.5025	Q1		5.1377	Q1
			7.02316	Q1		7.62842	Q1		1.76276	Q1
			2.48452	Q1		3.50049	Q1		4.28541	Q1
			4.35327	Q1		3.59229	Q1		12.5393	Q1
			3.47548	Q1		3.46627	Q1		3.16303	Q1
			1.87618	Q1		3.69617	Q1		6.09749	Q1
			4.80573	Q1		4.49893	Q1		2.81811	Q1
			4.4715	Q1		3.8703	Q1		3.06254	Q1
			3.74663	Q1		3.41677	Q1		2.61663	Q1
			5.69383	Q1		4.31134	Q1		2.18944	Q1
			3.1484	Q1		4.08899	Q1		3.97356	Q1
			3.33793	Q1		3.76365	Q1		3.03631	Q1
			2.75967	Q1		2.7208	Q1		4.59202	Q1
			3.58327	Q1		3.68513	Q1		1.86743	Q1
			3.61257	Q1		7.29921	Q1		2.21366	Q1
			4.82381	Q1		2.12628	Q1		3.01133	Q1
			3.12692	Q1		6.13598	Q1		1.86006	Q1
			4.1896	Q1		5.82935	Q1		4.5937	Q1
			3.25173	Q1		2.92627	Q1		2.29656	Q1
			4.14431	Q1		5.08955	Q1		3.25238	Q1
			3.29367	Q1		3.00903	Q1		2.43517	Q1
			10.1088	Q1		3.7999	Q1		1.71649	Q1
			4.83026	Q1		3.96444	Q1		2.87853	Q1
			5.31884	Q1		2.71305	Q1		1.51507	Q1
			7.56096	Q1		4.82455	Q1		6.41948	Q1
			3.10162	Q1		4.25458	Q1		2.03275	Q1
			3.87537	Q1		1.94794	Q1		2.87398	Q1
			5.32183	Q1		8.56781	Q1		3.27761	Q1
			3.30514	Q1		3.1543	Q1		2.18422	Q1
			5.12567	Q1		4.20725	Q1		3.80034	Q1
			2.80014	Q1		5.47435	Q1		2.74129	Q1
			4.63061	Q1		2.75451	Q1		2.71124	Q1
			2.64787	Q1		2.42686	Q1		1.99809	Q1
			3.9562	Q1		3.33449	Q1		7.28292	Q1
			5.71823	Q1		3.43749	Q1		2.62066	Q1
			3.37906	Q1		4.8719	Q1		6.82829	Q1
			5.68066	Q1		5.60174	Q1		2.04877	Q1
			4.16355	Q1		3.00549	Q1		4.90776	Q1
			2.91536	Q1		3.07003	Q1		1.83844	Q1
			3.25771	Q1		3.66436	Q1		2.81922	Q1
			3.93959	Q1		4.37227	Q1		2.19369	Q1
			4.62661	Q1		6.56526	Q1		1.63677	Q1
			5.47358	Q1		3.60724	Q1		4.52288	Q1
			3.25137	Q1		2.75889	Q1		3.40462	Q1
			2.82682	Q1		3.40571	Q1		1.72234	Q1
			6.59026	Q1		5.4196	Q1		2.69834	Q1
			5.40927	Q1		4.39615	Q1		1.94598	Q1
			3.81546	Q1		3.67154	Q1		3.03434	Q1
			2.71945	Q1		4.719	Q1		3.90263	Q1
			3.24676	Q1		4.92862	Q1		4.08092	Q1
			3.41151	Q1		3.59337	Q1		2.29639	Q1
			2.80782	Q1		3.64649	Q1		4.04858	Q1
			3.53445	Q1		8.0531	Q1		3.40182	Q1
			7.1159	Q1		7.35975	Q1		2.30577	Q1
			3.75828	Q1		2.52585	Q1		3.10131	Q1
			4.90767	Q1		3.11078	Q1		4.6223	Q1
			3.75327	Q1		4.00956	Q1		2.37436	Q1
			5.41711	Q1		5.92768	Q1		5.95342	Q1
			3.40405	Q1		5.64158	Q1		3.64737	Q1
			4.22823	Q1		3.68231	Q1		2.27448	Q1
			5.11524	Q1		2.74606	Q1		2.91812	Q1
			2.91156	Q1		4.5618	Q1		4.29955	Q1
			2.73144	Q1		3.70828	Q1		2.6929	Q1
			5.79155	Q1		5.10241	Q1		4.65414	Q1
			3.52158	Q1		3.87871	Q1		2.67626	Q1
			2.83786	Q1		5.48216	Q1		4.42324	Q1
			3.56295	Q1		3.17089	Q1		5.26281	Q1
			3.17662	Q1		5.60863	Q1		3.20687	Q1
			7.36867	Q1		5.67509	Q1		2.048	Q1
			3.01801	Q1		4.91772	Q1		2.01071	Q1
			3.27955	Q1		4.56376	Q1		2.34157	Q1
			4.89678	Q1		5.51507	Q1		2.57191	Q1
			2.26116	Q1		3.21928	Q1		3.19195	Q1
			4.24327	Q1		2.95563	Q1		2.76543	Q1
			4.01124	Q1		4.11573	Q1		2.16809	Q1
			1.68963	Q1		4.30686	Q1		2.85115	Q1
			6.75792	Q1		6.08476	Q1		3.33975	Q1
			3.30066	Q1		2.73276	Q1		2.4012	Q1
			3.77286	Q1		5.67896	Q1		1.94474	Q1
			5.30323	Q1		3.62958	Q1		2.48894	Q1
			4.76477	Q1		5.947	Q1		6.5906	Q1
			4.96544	Q1		4.94667	Q1		1.60609	Q1
			6.15863	Q1		6.13143	Q1		4.51882	Q1
			3.81174	Q1		3.73157	Q1		4.1784	Q1
			3.27329	Q1		4.7077	Q1		2.42416	Q1
			4.83889	Q1		3.39733	Q1		4.47625	Q1
			4.14605	Q1		3.10889	Q1		2.93481	Q1
			5.68051	Q1		2.89589	Q1		3.23704	Q1
			9.65881	Q1		5.56135	Q1		4.94335	Q1
			3.40195	Q1		3.31942	Q1		2.03715	Q1
			3.53001	Q1		4.71272	Q1		3.15123	Q1
			4.15098	Q1		6.00459	Q1		3.16917	Q1
			4.29236	Q1		3.68128	Q1		1.46222	Q1
			6.45851	Q1		6.3922	Q1		7.03371	Q1
			4.06722	Q1		4.29871	Q1		2.20101	Q1
			4.15824	Q1		2.71796	Q1		2.95385	Q1
			3.35755	Q1		3.4188	Q1		4.01612	Q1
			2.49084	Q1		4.40615	Q1		1.99176	Q1
			2.64042	Q1		3.63644	Q1		2.29116	Q1
			2.99652	Q1		2.29866	Q1		2.51785	Q1
			2.49858	Q1		3.61476	Q1		3.10186	Q1
			5.4314	Q1		3.8668	Q1		2.53453	Q1
			3.22294	Q1		3.35398	Q1		3.42237	Q1
			5.13384	Q1		2.73583	Q1		1.9883	Q1
			4.34933	Q1		4.64607	Q1		2.18178	Q1
			4.11991	Q1		5.81679	Q1		2.51209	Q1
			5.63548	Q1		6.98658	Q1		2.98753	Q1
			3.55128	Q1		3.79787	Q1		5.11362	Q1
			5.73655	Q1		4.56176	Q1		2.63569	Q1
			7.50181	Q1		4.33918	Q1		1.57927	Q1
			3.40703	Q1		4.50539	Q1		2.08584	Q1
			6.31833	Q1		3.24918	Q1		3.04281	Q1
			4.4683	Q1		4.6553	Q1		3.89801	Q1
			6.39866	Q1		5.11136	Q1		3.69654	Q1
			3.20885	Q1		3.0541	Q1		2.69403	Q1
			3.61897	Q1		3.71373	Q1		2.68274	Q1
			4.26637	Q1		6.03955	Q1		2.75417	Q1
			4.32387	Q1		3.48357	Q1		2.49222	Q1
			4.35479	Q1		3.51972	Q1		2.76986	Q1
			4.63432	Q1		3.22147	Q1		5.39335	Q1
			3.45661	Q1		3.85116	Q1		2.39143	Q1
			3.56351	Q1		3.76195	Q1		2.36337	Q1
			5.98757	Q1		4.01852	Q1		3.00073	Q1
			3.63176	Q1		4.16078	Q1		5.16622	Q1
			4.6773	Q1		3.09651	Q1		5.262	Q1
			3.84561	Q1		4.88456	Q1		1.48999	Q1
			5.59592	Q1		6.46324	Q1		3.16297	Q1
			4.48831	Q1		2.32489	Q1		2.00621	Q1
			4.35318	Q1		2.61817	Q1		3.15965	Q1
			5.58382	Q1		3.04319	Q1		1.65149	Q1
			3.22969	Q1		4.36674	Q1		2.51132	Q1
			3.77791	Q1		5.38401	Q1		3.91885	Q1
			2.03332	Q1		3.68438	Q1		2.86357	Q1
			3.06609	Q1		7.64456	Q1		4.48346	Q1
			2.66217	Q1		4.51734	Q1		1.8974	Q1
			3.13721	Q1		5.23892	Q1		5.09255	Q1
			5.99089	Q1		2.57578	Q1		5.50677	Q1
			3.99952	Q1		3.7457	Q1		3.94695	Q1
			2.90986	Q1		3.89874	Q1		4.06043	Q1
			2.92054	Q1		2.00731	Q1		3.48013	Q1
			5.20972	Q1		3.79106	Q1		2.08539	Q1
			3.37505	Q1		4.30725	Q1		1.94064	Q1
			5.14297	Q1		3.36626	Q1		3.00419	Q1
			3.26952	Q1		3.80121	Q1		2.64011	Q1
			4.29917	Q1		2.78847	Q1		3.42477	Q1
			3.63511	Q1		4.47461	Q1		5.06283	Q1
			4.57776	Q1		3.67082	Q1		1.77413	Q1
			5.21325	Q1		4.13988	Q1		4.2858	Q1
			4.6822	Q1		3.82275	Q1		2.70609	Q1
			4.51836	Q1		4.20223	Q1		4.21813	Q1
			4.16282	Q1		3.53671	Q1		4.34568	Q1
			5.19002	Q1		5.08414	Q1		5.03697	Q1
			5.84579	Q1		2.1483	Q1		3.05661	Q1
			4.89764	Q1		2.97542	Q1		3.48455	Q1
			4.09372	Q1		5.88476	Q1		3.50286	Q1
			4.00719	Q1		2.76469	Q1		2.6144	Q1
			3.40583	Q1		2.46741	Q1		2.01845	Q1
			5.66917	Q1		2.15715	Q1		1.7838	Q1
			2.61576	Q1		3.50972	Q1		3.91465	Q1
			4.64285	Q1		4.05587	Q1		2.50574	Q1
			6.16681	Q1		3.93833	Q1		2.54464	Q1
			4.96998	Q1		5.61956	Q1		5.0246	Q1
			3.85079	Q1		3.27277	Q1		2.76354	Q1
			2.51007	Q1		4.59318	Q1		4.56855	Q1
			4.2179	Q1		4.01287	Q1		2.37514	Q1
			3.45424	Q1		2.67636	Q1		1.92631	Q1
			4.05298	Q1		5.7267	Q1		2.98095	Q1
			3.47015	Q1		4.01655	Q1		3.26412	Q1
			3.52918	Q1		4.94179	Q1		3.14914	Q1
			3.33324	Q1		5.57327	Q1		1.48594	Q1
			5.60076	Q1		5.23401	Q1		1.78345	Q1
			5.82824	Q1		4.31539	Q1		2.63195	Q1
			2.5612	Q1		4.7252	Q1		2.31146	Q1
			3.92382	Q1		7.1531	Q1		3.48315	Q1
			3.1427	Q1		4.59143	Q1		4.77901	Q1
			4.65141	Q1		8.82741	Q1		4.36872	Q1
			3.93318	Q1		7.06444	Q1		1.77579	Q1
			4.4117	Q1		4.71042	Q1		3.84044	Q1
			4.48368	Q1		5.08738	Q1		5.86483	Q1
			3.85346	Q1		4.99804	Q1		3.11106	Q1
			4.23034	Q1		4.7224	Q1		2.16692	Q1
			4.23895	Q1		5.2686	Q1		3.65236	Q1
			2.70501	Q1		4.9597	Q1		3.87309	Q1
			3.51652	Q1		5.27521	Q1		1.83229	Q1
			4.68525	Q1		4.86603	Q1		2.09274	Q1
			3.70914	Q1		6.89012	Q1		5.70729	Q1
			4.96298	Q1		4.40525	Q1		2.2878	Q1
			2.70041	Q1		6.95749	Q1		2.09344	Q1
			6.70777	Q1		5.38051	Q1		1.97637	Q1
			3.16113	Q1		4.41623	Q1		3.53398	Q1
			3.36188	Q1		2.67324	Q1		3.80597	Q1
			5.01766	Q1		4.43122	Q1		3.17855	Q1
			6.09223	Q1		5.15767	Q1		1.76706	Q1
			3.22661	Q1		5.58554	Q1		3.60665	Q1
			5.2415	Q1		4.42155	Q1		8.65375	Q1
			3.52641	Q1		2.21398	Q1		1.42765	Q1
			5.16491	Q1		3.31492	Q1		1.77434	Q1
			3.28688	Q1		2.54214	Q1		2.35934	Q1
			4.83133	Q1		4.31674	Q1		3.47398	Q1
			2.94937	Q1		4.15864	Q1		4.61271	Q1
			6.03924	Q1		5.17534	Q1		3.15271	Q1
			2.9367	Q1		2.14974	Q1		2.70904	Q1
			5.151	Q1		3.22321	Q1		4.06774	Q1
			3.82475	Q1		5.25998	Q1		2.61483	Q1
			4.23247	Q1		2.42817	Q1		1.82059	Q1
			3.69949	Q1		4.22711	Q1		2.42732	Q1
			3.03666	Q1		3.08379	Q1		3.08797	Q1
			2.59703	Q1		3.34427	Q1		1.37645	Q1
			4.30443	Q1		3.48979	Q1		2.27432	Q1
			3.972	Q1		4.42582	Q1		3.34596	Q1
			6.54205	Q1		3.68094	Q1		3.50579	Q1
			3.68647	Q1		3.76708	Q1		2.5413	Q1
			4.74092	Q1		4.88478	Q1		5.84885	Q1
			2.05055	Q1		2.51245	Q1		2.39069	Q1
			2.67399	Q1		3.99417	Q1		2.65332	Q1
			6.32344	Q1		6.49625	Q1		2.99934	Q1
			5.70263	Q1		3.99809	Q1		3.57725	Q1
			3.59512	Q1		5.04702	Q1		4.12576	Q1
			6.86314	Q1		6.19514	Q1		4.11894	Q1
			1.79695	Q1		5.49512	Q1		1.61052	Q1
			4.67431	Q1		5.04595	Q1		3.61517	Q1
			3.78513	Q1		3.15399	Q1		4.63051	Q1
			3.71533	Q1		6.31727	Q1		2.21828	Q1
			3.79906	Q1		2.64509	Q1		1.82905	Q1
			4.20821	Q1		5.72799	Q1		1.84305	Q1
			4.17578	Q1		2.31079	Q1		1.8644	Q1
			2.90115	Q1		3.65286	Q1		2.57562	Q1
			3.17472	Q1		4.20629	Q1		2.61755	Q1
			2.8126	Q1		4.14132	Q1		4.08572	Q1
			2.96717	Q1		6.4723	Q1		2.25698	Q1
			4.62053	Q1		2.09992	Q1		3.24892	Q1
			2.45889	Q1		7.6896	Q1		2.79831	Q1
			4.47155	Q1		2.7571	Q1		1.81027	Q1
			3.53951	Q1		5.46899	Q1		5.21644	Q1
			3.66788	Q1		3.71108	Q1		2.53915	Q1
			1.7261	Q1		2.90917	Q1		3.97463	Q1
			3.8256	Q1		3.65073	Q1		4.7771	Q1
			4.13409	Q1		3.21792	Q1		3.73803	Q1
			4.59047	Q1		3.54702	Q1		2.51019	Q1
			5.5658	Q1		3.62872	Q1		3.30384	Q1
			5.21288	Q1		4.62731	Q1		5.39286	Q1
			5.5587	Q1		3.54547	Q1		3.82082	Q1
			3.03053	Q1		8.1492	Q1		5.43247	Q1
			3.61876	Q1		6.83775	Q1		5.39238	Q1
			3.49462	Q1		3.75523	Q1		4.2114	Q1
			6.02335	Q1		2.39432	Q1		4.2186	Q1
			5.09899	Q1		4.73966	Q1		3.66398	Q1
			4.09146	Q1		3.72668	Q1		5.87306	Q1
			3.07743	Q1		3.37273	Q1		6.56385	Q1
			3.75171	Q1		3.43912	Q1		3.9565	Q1
			4.65802	Q1		3.15378	Q1		3.19115	Q1
			3.56677	Q1		4.07148	Q1		6.22239	Q1
			6.13687	Q1		3.96056	Q1		2.71895	Q1
			2.71991	Q1		3.59568	Q1		5.19751	Q1
			2.86534	Q1		3.36668	Q1		4.19217	Q1
			2.98946	Q1		4.7682	Q1		3.39127	Q1
			3.83243	Q1		3.94472	Q1		1.76931	Q1
			4.36858	Q1		6.56298	Q1		3.21086	Q1
			3.37075	Q1		3.40828	Q1		3.29251	Q1
			4.72253	Q1		7.52798	Q1		4.48698	Q1
			7.73041	Q1		4.58343	Q1		3.32271	Q1
			3.14771	Q1		3.92552	Q1		2.57891	Q1
			6.88131	Q1		3.27118	Q1		1.52548	Q1
			3.75228	Q1		2.86801	Q1		2.08766	Q1
			3.75198	Q1		5.49337	Q1		1.87334	Q1
			4.08862	Q1		2.94937	Q1		3.2194	Q1
			4.96342	Q1		4.14128	Q1		3.10788	Q1
			4.16816	Q1		4.42856	Q1		4.83829	Q1
			4.29821	Q1		4.32453	Q1		1.44211	Q1
			2.60005	Q1		2.72157	Q1		5.71188	Q1
			2.65257	Q1		5.60105	Q1		2.39902	Q1
			5.67019	Q1		3.06681	Q1		4.44474	Q1
			5.69652	Q1		3.93285	Q1		4.6964	Q1
			4.12836	Q1		3.27893	Q1		1.61397	Q1
			2.74331	Q1		4.5293	Q1		2.92921	Q1
			4.58425	Q1		4.57538	Q1		2.53629	Q1
			6.04095	Q1		2.595	Q1		2.33544	Q1
			7.54367	Q1		3.31315	Q1		2.07258	Q1
			3.5077	Q1		3.13075	Q1		2.99219	Q1
			2.66571	Q1		3.66399	Q1		2.42353	Q1
			4.17379	Q1		2.70937	Q1		3.15771	Q1
			3.52373	Q1		2.71814	Q1		2.21725	Q1
			3.4414	Q1		4.07778	Q1		2.82154	Q1
			3.18721	Q1		3.4684	Q1		2.61598	Q1
			4.477	Q1		5.33599	Q1		4.0735	Q1
			2.61476	Q1		5.88199	Q1		1.48261	Q1
			2.56301	Q1		4.79148	Q1		2.43157	Q1
			2.82388	Q1		7.09768	Q1		5.38253	Q1
			5.20721	Q1		2.75584	Q1		2.4403	Q1
			5.3436	Q1		3.33651	Q1		4.31	Q1
			3.09286	Q1		4.65796	Q1		5.12819	Q1
			4.98962	Q1		3.79322	Q1		4.84246	Q1
			2.82814	Q1		4.80205	Q1		3.68625	Q1
			3.73624	Q1		4.03914	Q1		3.01738	Q1
			5.31233	Q1		5.32094	Q1		5.08058	Q1
			3.63732	Q1		4.82187	Q1		1.7727	Q1
			5.1898	Q1		2.94093	Q1		3.92891	Q1
			4.40068	Q1		3.02512	Q1		2.3242	Q1
			4.84545	Q1		6.17567	Q1		2.59611	Q1
			4.19634	Q1		3.25483	Q1		2.39273	Q1
			2.85254	Q1		3.51756	Q1		2.71282	Q1
			4.15797	Q1		5.09053	Q1		3.5735	Q1
			4.41225	Q1		1.96307	Q1		4.77408	Q1
			3.25896	Q1		3.09028	Q1		1.613	Q1
			4.01961	Q1		3.79412	Q1		3.31324	Q1
			3.39503	Q1		3.92397	Q1		2.32026	Q1
			5.47408	Q1		3.33065	Q1		3.87653	Q1
			3.40075	Q1		4.4933	Q1		2.95012	Q1
			5.17148	Q1		5.49661	Q1		1.99731	Q1
			3.42712	Q1		3.31758	Q1		3.33728	Q1
			1.88533	Q1		5.46976	Q1		2.07146	Q1
			4.59615	Q1		5.90649	Q1		2.15163	Q1
			6.06513	Q1		2.89793	Q1		3.0022	Q1
			3.30628	Q1		3.47554	Q1		2.92544	Q1
			3.78421	Q1		3.06035	Q1		2.1723	Q1
			2.96143	Q1		8.83123	Q1		5.62	Q1
			4.47042	Q1		5.55407	Q1		2.82529	Q1
			7.10889	Q1		4.42971	Q1		3.1675	Q1
			4.1419	Q1		2.86899	Q1		1.52504	Q1
			3.68869	Q1		5.52098	Q1		3.38804	Q1
			5.28756	Q1		5.19182	Q1		1.90406	Q1
			3.47614	Q1		5.14249	Q1		2.63939	Q1
			3.67065	Q1		3.23463	Q1		3.40668	Q1
			4.17768	Q1		2.1436	Q1		2.8471	Q1
			6.51713	Q1		2.6451	Q1		2.21995	Q1
			4.97788	Q1		4.84685	Q1		3.11298	Q1
			7.88859	Q1		4.23053	Q1		2.41458	Q1
			6.32274	Q1		6.83979	Q1		2.53108	Q1
			1.91351	Q1		5.74743	Q1		2.19866	Q1
			5.27526	Q1		4.06988	Q1		2.61525	Q1
			3.8143	Q1		5.04836	Q1		3.50385	Q1
			3.52908	Q1		2.82617	Q1		5.61829	Q1
			8.77068	Q1		5.34924	Q1		2.2194	Q1
			3.22587	Q1		6.1866	Q1		3.4562	Q1
			3.11035	Q1		4.05571	Q1		3.02851	Q1
			2.74772	Q1		5.21109	Q1		2.00206	Q1
			4.59855	Q1		4.03662	Q1		2.12319	Q1
			4.41472	Q1		4.16457	Q1		2.43948	Q1
			2.63117	Q1		3.739	Q1		3.31066	Q1
			1.73584	Q1		3.2924	Q1		3.31306	Q1
			4.95157	Q1		2.8394	Q1		2.9428	Q1
			6.01012	Q1		2.79525	Q1		3.40703	Q1
			5.39847	Q1		3.53852	Q1		1.79741	Q1
			5.82159	Q1		6.47767	Q1		3.12334	Q1
			4.38587	Q1		6.50975	Q1		1.9271	Q1
			3.55257	Q1		6.44734	Q1		4.94575	Q1
			5.14212	Q1		3.42591	Q1		4.68666	Q1
			3.64384	Q1		2.76779	Q1		2.32236	Q1
			5.38998	Q1		2.57855	Q1		2.0967	Q1
			3.14151	Q1		3.32566	Q1		2.12228	Q1
			2.2822	Q1		2.39342	Q1		2.21142	Q1
			2.77764	Q1		3.0443	Q1		2.48081	Q1
			5.35945	Q1		3.74092	Q1		2.81718	Q1
			2.26236	Q1		3.78644	Q1		3.12687	Q1
			2.75894	Q1		7.17945	Q1		2.22094	Q1
			4.0311	Q1		4.37808	Q1		4.07279	Q1
			3.75002	Q1		3.15244	Q1		4.1559	Q1
			5.74477	Q1		8.19249	Q1		2.44289	Q1
			3.68908	Q1		4.70333	Q1		3.56032	Q1
			1.79018	Q1		6.97675	Q1		5.28036	Q1
			3.36541	Q1		3.68668	Q1		1.89943	Q1
			3.64829	Q1		5.30236	Q1		2.82438	Q1
			3.17537	Q1		4.25884	Q1		2.37501	Q1
			3.49424	Q1		3.5262	Q1		4.01218	Q1
			4.93688	Q1		4.38867	Q1		3.05233	Q1
			3.63538	Q1		2.61047	Q1		2.93187	Q1
			6.45042	Q1		6.63723	Q1		6.21247	Q1
			4.0544	Q1		2.79708	Q1		3.17986	Q1
			3.68164	Q1		3.86431	Q1		2.06142	Q1
			6.32672	Q1		4.79414	Q1		2.00934	Q1
			3.27279	Q1		3.72953	Q1		5.17483	Q1
			3.95808	Q1		6.51902	Q1		2.49909	Q1
			5.11391	Q1		4.48975	Q1		4.17334	Q1
			3.44448	Q1		3.3188	Q1		1.63262	Q1
			3.10482	Q1		5.6504	Q1		3.41292	Q1
			4.11034	Q1		3.97068	Q1		3.2589	Q1
			4.17609	Q1		5.42101	Q1		3.78252	Q1
			5.18866	Q1		4.16152	Q1		2.84801	Q1
			2.68867	Q1		4.11366	Q1		2.77272	Q1
			2.95047	Q1		4.62911	Q1		3.99031	Q1
			4.68261	Q1		4.64304	Q1		3.92545	Q1
			5.16782	Q1		4.93182	Q1		2.56334	Q1
			4.45951	Q1		3.55194	Q1		3.89797	Q1
			4.23625	Q1		4.09055	Q1		5.09141	Q1
			3.30382	Q1		2.67545	Q1		2.07109	Q1
			5.29703	Q1		4.48623	Q1		2.45847	Q1
			2.82307	Q1		6.35851	Q1		2.42189	Q1
			2.54225	Q1		6.01047	Q1		6.37153	Q1
			3.19406	Q1		3.36008	Q1		3.97625	Q1
			3.19843	Q1		2.16028	Q1		2.88044	Q1
			3.17245	Q1		3.7403	Q1		2.0109	Q1
			3.71087	Q1		2.65731	Q1		4.22039	Q1
			3.64947	Q1		6.63541	Q1		3.86121	Q1
			3.88334	Q1		4.63761	Q1		1.69257	Q1
			4.23368	Q1		4.6491	Q1		3.50323	Q1
			3.60878	Q1		3.59811	Q1		2.46079	Q1
			6.02457	Q1		4.13392	Q1		1.72183	Q1
			4.91292	Q1		3.15084	Q1		2.3624	Q1
			4.92816	Q1		4.46945	Q1		3.99658	Q1
			4.92702	Q1		5.69009	Q1		2.57141	Q1
			5.10666	Q1		2.98879	Q1		5.37177	Q1
			2.28718	Q1		3.71756	Q1		4.52419	Q1
			4.49771	Q1		4.45224	Q1		3.17252	Q1
			3.93195	Q1		3.87044	Q1		4.37857	Q1
			2.61518	Q1		5.00373	Q1		2.7446	Q1
			4.28681	Q1		4.29689	Q1		3.21145	Q1
			2.92586	Q1		3.85327	Q1		1.79348	Q1
			4.03357	Q1		5.19727	Q1		3.34015	Q1
			5.04704	Q1		5.34964	Q1		4.09895	Q1
			3.91364	Q1		3.71001	Q1		3.08918	Q1
			3.25388	Q1		3.05306	Q1		3.34338	Q1
			4.03541	Q1		2.75765	Q1		2.50332	Q1
			2.33915	Q1		3.04664	Q1		2.3619	Q1
			3.43435	Q1		5.62591	Q1		2.21207	Q1
			4.09353	Q1		6.56518	Q1		2.84608	Q1
			3.96522	Q1		3.56802	Q1		2.38625	Q1
			5.61245	Q1		4.95904	Q1		3.59487	Q1
			4.55772	Q1		4.37908	Q1		4.62288	Q1
			4.98771	Q1		4.50752	Q1		2.51214	Q1
			4.97214	Q1		5.59024	Q1		2.13627	Q1
			2.31754	Q1		3.23927	Q1		1.85847	Q1
			3.18072	Q1		3.77764	Q1		2.82073	Q1
			4.38492	Q1		2.66131	Q1		1.69777	Q1
			3.42312	Q1		4.90899	Q1		2.25784	Q1
			2.96158	Q1		5.47754	Q1		3.19235	Q1
			3.6219	Q1		5.57376	Q1		2.65364	Q1
			2.56408	Q1		2.99826	Q1		5.34236	Q1
			5.32255	Q1		8.25233	Q1		3.66879	Q1
			4.06203	Q1		4.40114	Q1		2.05038	Q1
			8.72615	Q1		4.69321	Q1		3.58397	Q1
			5.55583	Q1		3.74303	Q1		5.80368	Q1
			3.2953	Q1		4.22674	Q1		2.90092	Q1
			3.62222	Q1		1.50261	Q1		3.65309	Q1
			2.58564	Q1		7.33572	Q1		4.41525	Q1
			5.05824	Q1		4.70983	Q1		2.40159	Q1
			5.49107	Q1		4.77537	Q1		3.22797	Q1
			5.36605	Q1		3.10631	Q1		1.98434	Q1
			2.96883	Q1		3.41714	Q1		5.20801	Q1
			5.56665	Q1		5.55137	Q1		2.13815	Q1
			4.46007	Q1		1.80477	Q1		2.4808	Q1
			5.11653	Q1		3.78849	Q1		3.07857	Q1
			3.10322	Q1		6.60057	Q1		3.75576	Q1
			4.16755	Q1		2.95026	Q1		4.12428	Q1
			3.70709	Q1		3.14581	Q1		4.02218	Q1
			6.16985	Q1		3.925	Q1		2.3244	Q1
			7.12315	Q1		3.1845	Q1		4.05585	Q1
			4.04246	Q1		4.90598	Q1		3.94801	Q1
			5.16595	Q1		3.43231	Q1		4.94636	Q1
			4.88289	Q1		2.73625	Q1		3.19036	Q1
			4.28795	Q1		4.40534	Q1		2.76736	Q1
			5.00669	Q1		4.64474	Q1		3.81505	Q1
			5.00387	Q1		5.66117	Q1		3.65146	Q1
			2.91781	Q1		6.8273	Q1		3.16688	Q1
			4.40688	Q1		5.29434	Q1		2.56608	Q1
			1.87102	Q1		3.08092	Q1		2.79723	Q1
			3.93731	Q1		7.1737	Q1		1.88402	Q1
			3.88411	Q1		3.54595	Q1		3.46074	Q1
			5.40126	Q1		8.82494	Q1		5.14385	Q1
			4.57801	Q1		3.57356	Q1		4.25528	Q1
			5.38939	Q1		6.2852	Q1		1.65069	Q1
			3.34829	Q1		3.44425	Q1		2.75872	Q1
			5.28821	Q1		4.06474	Q1		1.73652	Q1
			4.55441	Q1		4.00549	Q1		4.81336	Q1
			6.68959	Q1		3.45721	Q1		2.78858	Q1
			6.49445	Q1		3.97273	Q1		3.3667	Q1
			3.12152	Q1		6.22983	Q1		4.28245	Q1
			5.94485	Q1		5.1257	Q1		3.39233	Q1
			4.17925	Q1		6.45663	Q1		2.50197	Q1
			3.74108	Q1		3.79211	Q1		3.78883	Q1
			2.51	Q1		2.85987	Q1		2.30775	Q1
			3.0265	Q1		3.21831	Q1		1.96727	Q1
			7.02345	Q1		4.28684	Q1		2.49527	Q1
			5.37096	Q1		3.62385	Q1		3.78104	Q1
			3.36687	Q1		4.55657	Q1		2.15942	Q1
			1.99389	Q1		3.32662	Q1		2.77915	Q1
			4.19425	Q1		4.68935	Q1		3.11568	Q1
			3.79355	Q1		4.88887	Q1		2.29268	Q1
			3.87163	Q1		2.28634	Q1		3.52784	Q1
			4.76056	Q1		3.42178	Q1		3.63965	Q1
			2.31551	Q1		5.314	Q1		3.39961	Q1
			6.00982	Q1		4.35876	Q1		4.2637	Q1
			3.91553	Q1		4.42936	Q1		4.72723	Q1
			3.64373	Q1		2.05433	Q1		4.44573	Q1
			2.36931	Q1		5.55275	Q1		3.33436	Q1
			3.94999	Q1		2.96985	Q1		2.23669	Q1
			5.58156	Q1		4.33609	Q1		1.98491	Q1
			3.78803	Q1		4.88956	Q1		2.31439	Q1
			5.62849	Q1		3.46412	Q1		4.54334	Q1
			4.22671	Q1		4.86546	Q1		5.06438	Q1
			3.75859	Q1		3.43326	Q1		4.17655	Q1
			3.42035	Q1		5.10078	Q1		2.33463	Q1
			3.9967	Q1		2.7541	Q1		3.99541	Q1
			3.46935	Q1		3.62653	Q1		3.27103	Q1
			4.53407	Q1		5.31652	Q1		2.65495	Q1
			3.3427	Q1		2.90248	Q1		4.31379	Q1
			10.3343	Q1		3.31269	Q1		2.01973	Q1
			4.37821	Q1		4.92456	Q1		1.87099	Q1
			3.2298	Q1		2.17209	Q1		1.52197	Q1
			3.1142	Q1		3.52168	Q1		3.37062	Q1
			3.32253	Q1		4.40798	Q1		4.05299	Q1
			2.95706	Q1		6.6956	Q1		3.95916	Q1
			3.30357	Q1		6.18237	Q1		2.14697	Q1
			4.67576	Q1		4.72238	Q1		5.5494	Q1
			2.34147	Q1		3.7735	Q1		2.92123	Q1
			3.26047	Q1		2.73484	Q1		2.69145	Q1
			3.51048	Q1		4.18233	Q1		3.02079	Q1
			4.6017	Q1		4.58179	Q1		1.20161	Q1
			4.50908	Q1		3.68269	Q1		5.07008	Q1
			3.42352	Q1		4.36899	Q1		2.79971	Q1
			6.44062	Q1		3.23187	Q1		2.89134	Q1
			4.21078	Q1		3.10407	Q1		2.40087	Q1
			3.55551	Q1		4.45237	Q1		2.23485	Q1
			3.96646	Q1		5.18366	Q1		4.43046	Q1
			5.32946	Q1		3.72141	Q1		1.27765	Q1
			6.00598	Q1		2.18408	Q1		3.07029	Q1
			4.23407	Q1		4.59906	Q1		5.29278	Q1
			3.85284	Q1		5.47618	Q1		2.47099	Q1
			2.83571	Q1		3.11009	Q1		2.57328	Q1
			3.62065	Q1		3.90741	Q1		2.14383	Q1
			3.94822	Q1		9.40071	Q1		2.4638	Q1
			3.8818	Q1		4.82554	Q1		2.1339	Q1
			5.13841	Q1		4.8923	Q1		3.36875	Q1
			7.95717	Q1		3.13959	Q1		2.37911	Q1
			4.93955	Q1		1.78165	Q1		2.93219	Q1
			4.80413	Q1		1.89558	Q1		3.44866	Q1
			2.93429	Q1		5.45315	Q1		3.87588	Q1
			1.75648	Q1		5.0692	Q1		3.29171	Q1
			4.46414	Q1		3.70739	Q1		4.35941	Q1
			3.14529	Q1		2.59505	Q1		2.93534	Q1
			2.80301	Q1		3.81471	Q1		4.4618	Q1
			3.15183	Q1		2.83113	Q1		6.6776	Q1
			2.04381	Q1		3.92217	Q1		2.64938	Q1
			4.34119	Q1		3.19746	Q1		5.38152	Q1
			3.29099	Q1		2.7676	Q1		2.57425	Q1
			4.58012	Q1		3.81457	Q1		3.41988	Q1
			4.32121	Q1		5.1945	Q1		2.28172	Q1
			3.90785	Q1		4.36531	Q1		2.84326	Q1
			3.24225	Q1		5.31927	Q1		2.27192	Q1
			3.19844	Q1		6.05971	Q1		3.05978	Q1
			5.52498	Q1		4.70902	Q1		2.57351	Q1
			4.77581	Q1		4.84374	Q1		3.58842	Q1
			4.71515	Q1		4.34794	Q1		5.80932	Q1
			2.88721	Q1		4.35155	Q1		2.35925	Q1
			5.01354	Q1		6.2222	Q1		1.86358	Q1
			4.19713	Q1		5.51797	Q1		2.34162	Q1
			2.15023	Q1		4.33745	Q1		3.03617	Q1
			3.1275	Q1		3.76281	Q1		2.40659	Q1
			2.80531	Q1		5.61339	Q1		2.59667	Q1
			3.69995	Q1		3.79112	Q1		3.69418	Q1
			2.77432	Q1		3.6241	Q1		3.92469	Q1
			2.18502	Q1		4.24513	Q1		1.42804	Q1
			4.65865	Q1		4.41261	Q1		1.49265	Q1
			7.44847	Q1		4.50227	Q1		2.79036	Q1
			4.85861	Q1		3.93415	Q1		3.21196	Q1
			4.63562	Q1		4.78393	Q1		2.07493	Q1
			8.86753	Q1		4.61984	Q1		1.54138	Q1
			4.57717	Q1		4.39718	Q1		4.4417	Q1
			2.76531	Q1		4.78075	Q1		2.29818	Q1
			3.52588	Q1		3.70804	Q1		4.01223	Q1
			3.49264	Q1		3.04104	Q1		6.05416	Q1
			4.27836	Q1		6.01126	Q1		3.6493	Q1
			4.98017	Q1		2.42835	Q1		2.50908	Q1
			4.49722	Q1		3.83829	Q1		4.9673	Q1
			2.58639	Q1		4.7708	Q1		4.94741	Q1
			4.47936	Q1		4.38188	Q1		2.52558	Q1
			4.86382	Q1		4.19937	Q1		4.74031	Q1
			3.76071	Q1		11.1025	Q1		2.12062	Q1
			5.00441	Q1		4.54572	Q1		1.83153	Q1
			4.97612	Q1		3.11775	Q1		3.92937	Q1
			4.28964	Q1		4.93333	Q1		1.98992	Q1
			2.79714	Q1		3.13234	Q1		3.90276	Q1
			5.46094	Q1		5.90987	Q1		1.26483	Q1
			3.43734	Q1		3.32823	Q1		3.70024	Q1
			3.22345	Q1		3.93372	Q1		2.56274	Q1
			3.8411	Q1		2.29162	Q1		5.55145	Q1
			3.7727	Q1		5.8414	Q1		2.51253	Q1
			5.60388	Q1		2.40849	Q1		5.16	Q1
			3.89601	Q1		3.42521	Q1		3.61003	Q1
			3.06101	Q1		3.45955	Q1		3.11018	Q1
			4.20084	Q1		4.17325	Q1		2.00563	Q1
			4.91254	Q1		4.42092	Q1		3.0412	Q1
			2.088	Q1		4.79786	Q1		6.74575	Q1
			5.68988	Q1		2.78245	Q1		3.46363	Q1
			3.60019	Q1		4.00493	Q1		2.48656	Q1
			3.48867	Q1		4.41614	Q1		2.98639	Q1
			2.85004	Q1		3.20182	Q1		2.54583	Q1
			4.55331	Q1		6.10772	Q1		2.80009	Q1
			4.67984	Q1		4.55752	Q1		3.4842	Q1
			2.21118	Q1		5.63618	Q1		3.75146	Q1
			4.64616	Q1		6.76787	Q1		3.52658	Q1
			3.70672	Q1		4.25905	Q1		1.7999	Q1
			4.78917	Q1		6.2147	Q1		3.22107	Q1
			5.05311	Q1		5.39087	Q1		4.46084	Q1
			5.28492	Q1		6.08592	Q1		2.40141	Q1
			3.5912	Q1		5.34162	Q1		2.00247	Q1
			3.30611	Q1		3.63529	Q1		6.97897	Q1
			5.95029	Q1		3.07646	Q1		3.60776	Q1
			3.0194	Q1		3.87981	Q1		3.35662	Q1
			4.83698	Q1		4.96096	Q1		2.35646	Q1
			2.82322	Q1		4.4416	Q1		1.57878	Q1
			3.11808	Q1		6.47104	Q1		1.56414	Q1
			4.51082	Q1		2.63166	Q1		4.24462	Q1
			4.06065	Q1		2.97062	Q1		4.19428	Q1
			4.09933	Q1		2.41012	Q1		2.98331	Q1
			3.48403	Q1		2.2383	Q1		1.93123	Q1
			3.86606	Q1		4.028	Q1		2.55851	Q1
			4.96211	Q1		3.13444	Q1		2.14398	Q1
			3.53887	Q1		5.47264	Q1		2.27061	Q1
			6.87491	Q1		5.9892	Q1		1.93997	Q1
			2.59231	Q1		4.57031	Q1		1.95053	Q1
			3.49003	Q1		5.1702	Q1		3.33617	Q1
			4.09239	Q1		4.17709	Q1		3.68474	Q1
			3.72569	Q1		3.66872	Q1		3.54104	Q1
			3.64211	Q1		2.4654	Q1		4.59503	Q1
			5.26965	Q1		3.7507	Q1		6.07122	Q1
			5.65704	Q1		4.23874	Q1		3.59468	Q1
			3.10884	Q1		3.3281	Q1		4.34163	Q1
			5.55345	Q1		3.9363	Q1		2.95645	Q1
			4.29421	Q1		7.44597	Q1		3.90753	Q1
			3.45589	Q1		4.29478	Q1		3.94182	Q1
			2.8186	Q1		4.551	Q1		5.1672	Q1
			2.48753	Q1		5.29203	Q1		3.66095	Q1
			3.16311	Q1		2.88231	Q1		3.70105	Q1
			4.15098	Q1		4.28735	Q1		2.64916	Q1
			5.93188	Q1		4.00064	Q1		5.46823	Q1
			3.54051	Q1		7.28326	Q1		2.8866	Q1
			2.87492	Q1		3.96678	Q1		2.06274	Q1
			2.48722	Q1		4.66442	Q1		3.58256	Q1
			3.2308	Q1		5.25957	Q1		3.94409	Q1
			6.07033	Q1		4.15794	Q1		3.31282	Q1
			1.81503	Q1		3.80781	Q1		2.95351	Q1
			3.47022	Q1		6.67303	Q1		3.20632	Q1
			4.04719	Q1		5.14964	Q1		3.85851	Q1
			4.8313	Q1		2.79866	Q1		3.28796	Q1
			4.93432	Q1		4.60197	Q1		3.19797	Q1
			4.12869	Q1		5.17512	Q1		3.06332	Q1
			5.43233	Q1		3.77119	Q1		1.94662	Q1
			6.11909	Q1		7.17162	Q1		4.84446	Q1
			3.52194	Q1		6.28853	Q1		1.80802	Q1
			3.31855	Q1		2.46291	Q1		2.9591	Q1
			2.02071	Q1		4.3556	Q1		2.77248	Q1
			3.9775	Q1		6.24394	Q1		3.61735	Q1
			3.2734	Q1		2.52511	Q1		3.9282	Q1
			3.14952	Q1		5.99346	Q1		3.15227	Q1
			5.35139	Q1		3.71554	Q1		7.37995	Q1
			5.07582	Q1		3.44552	Q1		3.14824	Q1
			4.56658	Q1		4.40354	Q1		2.12786	Q1
			4.33284	Q1		3.3653	Q1		4.17046	Q1
			2.99959	Q1		4.95551	Q1		2.29727	Q1
			4.13422	Q1		12.5433	Q1		2.50659	Q1
			4.12385	Q1		2.56936	Q1		3.61765	Q1
			3.24717	Q1		6.29901	Q1		2.04167	Q1
			2.66958	Q1		4.18656	Q1		2.59328	Q1
			4.51389	Q1		5.77712	Q1		1.4982	Q1
			2.38892	Q1		2.62119	Q1		3.88301	Q1
			3.54447	Q1		3.12593	Q1		3.06971	Q1
			3.75735	Q1		4.11248	Q1		1.83096	Q1
			2.04698	Q1		5.23171	Q1		2.56928	Q1
			3.05988	Q1		5.01265	Q1		4.3142	Q1
			3.68256	Q1		4.11176	Q1		2.38759	Q1
			3.98641	Q1		3.50665	Q1		2.85276	Q1
			2.43541	Q1		5.37881	Q1		3.56357	Q1
			3.69108	Q1		3.73654	Q1		6.28218	Q1
			7.36589	Q1		2.26001	Q1		3.21634	Q1
			3.36772	Q1		3.7655	Q1		1.95569	Q1
			3.94268	Q1		3.90255	Q1		3.42796	Q1
			3.28591	Q1		4.43561	Q1		3.17686	Q1
			4.08762	Q1		3.83555	Q1		2.32834	Q1
			4.17864	Q1		4.268	Q1		5.19439	Q1
			3.62625	Q1		5.40049	Q1		3.75402	Q1
			3.4417	Q1		5.72803	Q1		4.61368	Q1
			5.71238	Q1		4.8996	Q1		3.96906	Q1
			3.93179	Q1		3.00758	Q1		3.64986	Q1
			5.26573	Q1		4.31728	Q1		2.61043	Q1
			4.39352	Q1		5.37304	Q1		4.9396	Q1
			5.52761	Q1		3.19872	Q1		4.93814	Q1
			3.90018	Q1		3.65877	Q1		3.97068	Q1
			5.53605	Q1		5.34514	Q1		5.02607	Q1
			4.78443	Q1		5.32963	Q1		3.26453	Q1
			3.57547	Q1		4.65448	Q1		2.43453	Q1
[truncated: 8,221 more rows]

## Sheet: Fig 1H
Figure 1H - Half-life for m6A vs no m6A			E11.5			E14.5			E16.5
			HL	Sample		HL	Sample		HL	Sample
			4.62178	no m6A		5.02927	no m6A		3.55791	no m6A
			3.94625	no m6A		4.3556	no m6A		3.59604	no m6A
			3.0973	no m6A		3.18601	no m6A		1.9209	no m6A
			6.16683	no m6A		4.96964	no m6A		6.12349	no m6A
			4.36354	no m6A		4.11522	no m6A		3.22944	no m6A
			6.43807	no m6A		4.63529	no m6A		4.02667	no m6A
			5.8647	no m6A		5.85897	no m6A		3.66952	no m6A
			4.4468	no m6A		4.09148	no m6A		2.25794	no m6A
			2.02514	no m6A		2.16796	no m6A		1.49521	no m6A
			2.78583	no m6A		3.37388	no m6A		1.84977	no m6A
			2.76166	no m6A		3.21831	no m6A		1.25538	no m6A
			3.11808	no m6A		1.9217	no m6A		2.34162	no m6A
			2.72727	no m6A		3.0279	no m6A		1.52913	no m6A
			3.18357	no m6A		4.74849	no m6A		2.72198	no m6A
			4.40066	no m6A		3.62506	no m6A		4.07505	no m6A
			3.28518	no m6A		5.17479	no m6A		1.49767	no m6A
			5.33451	no m6A		6.03599	no m6A		4.0771	no m6A
			4.43957	no m6A		5.13178	no m6A		5.20429	no m6A
			2.22981	no m6A		2.41175	no m6A		3.5132	no m6A
			4.50265	no m6A		5.04716	no m6A		1.76462	no m6A
			2.98385	no m6A		3.22922	no m6A		3.4259	no m6A
			3.47284	no m6A		5.40396	no m6A		2.31967	no m6A
			3.33356	no m6A		3.69617	no m6A		4.32155	no m6A
			2.13623	no m6A		4.0829	no m6A		2.57191	no m6A
			5.6063	no m6A		7.11086	no m6A		3.36075	no m6A
			4.74913	no m6A		2.46918	no m6A		5.9134	no m6A
			4.37218	no m6A		6.77178	no m6A		1.87379	no m6A
			2.40929	no m6A		5.6396	no m6A		5.97257	no m6A
			3.85848	no m6A		2.79413	no m6A		4.23205	no m6A
			5.97854	no m6A		3.52825	no m6A		2.1251	no m6A
			6.12109	no m6A		6.7922	no m6A		2.20227	no m6A
			3.63173	no m6A		6.22493	no m6A		5.37336	no m6A
			5.77193	no m6A		3.64717	no m6A		4.37932	no m6A
			2.69487	no m6A		6.75642	no m6A		2.88035	no m6A
			3.15755	no m6A		4.24483	no m6A		2.28907	no m6A
			1.73584	no m6A		3.81376	no m6A		5.27347	no m6A
			6.66891	no m6A		4.92646	no m6A		2.14777	no m6A
			2.89292	no m6A		2.74361	no m6A		2.24714	no m6A
			2.73706	no m6A		1.77017	no m6A		1.69257	no m6A
			1.98667	no m6A		3.23854	no m6A		3.34041	no m6A
			3.30187	no m6A		3.76595	no m6A		2.46575	no m6A
			2.64604	no m6A		3.9679	no m6A		2.50201	no m6A
			2.6871	no m6A		4.1048	no m6A		3.71462	no m6A
			3.85717	no m6A		5.95248	no m6A		1.85646	no m6A
			4.80172	no m6A		5.33827	no m6A		1.45152	no m6A
			3.97521	no m6A		4.06693	no m6A		2.19464	no m6A
			4.9401	no m6A		3.56399	no m6A		3.27847	no m6A
			3.85976	no m6A		3.48346	no m6A		4.70985	no m6A
			6.65308	no m6A		4.257	no m6A		3.49603	no m6A
			3.18939	no m6A		4.25521	no m6A		3.091	no m6A
			3.69494	no m6A		2.99329	no m6A		3.34596	no m6A
			3.87303	no m6A		4.56343	no m6A		4.71403	no m6A
			2.64787	no m6A		3.93966	no m6A		2.76799	no m6A
			6.85433	no m6A		5.59058	no m6A		2.37028	no m6A
			4.36905	no m6A		5.8947	no m6A		4.98796	no m6A
			1.96674	no m6A		4.36975	no m6A		2.43315	no m6A
			2.86775	no m6A		2.29122	no m6A		2.81199	no m6A
			2.60135	no m6A		2.91203	no m6A		5.86068	no m6A
			3.19838	no m6A		2.83784	no m6A		3.85569	no m6A
			3.09896	no m6A		2.75738	no m6A		2.06756	no m6A
			3.90563	no m6A		3.97186	no m6A		3.05937	no m6A
			2.25436	no m6A		2.33075	no m6A		4.00418	no m6A
			2.96268	no m6A		2.59844	no m6A		2.25314	no m6A
			2.56308	no m6A		2.92811	no m6A		2.29285	no m6A
			6.31435	no m6A		4.77589	no m6A		2.2761	no m6A
			2.24904	no m6A		2.86999	no m6A		3.21847	no m6A
			2.50957	no m6A		3.08184	no m6A		3.82709	no m6A
			3.89921	no m6A		3.68442	no m6A		2.29212	no m6A
			4.27297	no m6A		4.51401	no m6A		1.52779	no m6A
			3.21434	no m6A		2.17053	no m6A		2.19057	no m6A
			2.98649	no m6A		4.1224	no m6A		3.76984	no m6A
			3.56275	no m6A		1.97268	no m6A		2.74959	no m6A
			5.95587	no m6A		3.24889	no m6A		3.02383	no m6A
			4.17951	no m6A		5.57315	no m6A		2.05503	no m6A
			3.12902	no m6A		5.07367	no m6A		3.84633	no m6A
			2.9338	no m6A		2.37749	no m6A		1.70578	no m6A
			4.03294	no m6A		3.79787	no m6A		6.12763	no m6A
			2.66798	no m6A		2.96561	no m6A		1.56816	no m6A
			2.74772	no m6A		3.97078	no m6A		2.19663	no m6A
			2.56332	no m6A		2.92098	no m6A		3.74284	no m6A
			4.07715	no m6A		2.92701	no m6A		2.92816	no m6A
			4.20097	no m6A		4.67452	no m6A		2.33345	no m6A
			1.94907	no m6A		2.28549	no m6A		2.46121	no m6A
			4.73253	no m6A		2.56921	no m6A		1.90448	no m6A
			5.1883	no m6A		3.21276	no m6A		2.58829	no m6A
			3.01182	no m6A		5.46481	no m6A		3.41198	no m6A
			2.79093	no m6A		2.37335	no m6A		2.41935	no m6A
			2.71659	no m6A		3.5823	no m6A		2.68935	no m6A
			2.71478	no m6A		2.71137	no m6A		4.05832	no m6A
			3.23483	no m6A		2.21398	no m6A		2.04735	no m6A
			2.79713	no m6A		2.71364	no m6A		3.75665	no m6A
			2.70054	no m6A		2.82826	no m6A		3.37538	no m6A
			2.98348	no m6A		4.54806	no m6A		1.62227	no m6A
			2.5612	no m6A		2.51592	no m6A		2.01071	no m6A
			4.13784	no m6A		2.94101	no m6A		1.77579	no m6A
			2.82495	no m6A		2.17209	no m6A		1.72017	no m6A
			3.48901	no m6A		3.22726	no m6A		1.89109	no m6A
			2.34973	no m6A		2.35235	no m6A		2.60982	no m6A
			3.76789	no m6A		3.31317	no m6A		3.58918	no m6A
			2.72706	no m6A		3.71347	no m6A		1.91886	no m6A
			3.08683	no m6A		1.50261	no m6A		2.35641	no m6A
			4.71247	no m6A		4.38867	no m6A		1.81925	no m6A
			1.81503	no m6A		5.5175	no m6A		3.27954	no m6A
			4.68451	no m6A		3.7841	no m6A		2.17261	no m6A
			4.96889	no m6A		1.91893	no m6A		2.7124	no m6A
			4.96086	no m6A		2.16389	no m6A		2.80868	no m6A
			1.72008	no m6A		4.35394	no m6A		1.87873	no m6A
			5.07814	no m6A		4.34211	no m6A		2.36007	no m6A
			4.92816	no m6A		5.04702	no m6A		3.51184	no m6A
			2.09917	no m6A		1.98323	no m6A		1.8104	no m6A
			3.4825	no m6A		4.22435	no m6A		1.85795	no m6A
			3.93731	no m6A		4.81041	no m6A		3.34685	no m6A
			3.18436	no m6A		2.9172	no m6A		2.185	no m6A
			4.49771	no m6A		3.51972	no m6A		2.14647	no m6A
			2.72041	no m6A		2.96083	no m6A		1.52548	no m6A
			2.59601	no m6A		2.08188	no m6A		1.87893	no m6A
			2.29691	no m6A		2.55768	no m6A		2.09133	no m6A
			3.47992	no m6A		3.75776	no m6A		2.7696	no m6A
			2.28197	no m6A		3.85415	no m6A		1.59538	no m6A
			4.25683	no m6A		3.22289	no m6A		1.89251	no m6A
			3.83285	no m6A		2.07797	no m6A		3.78183	no m6A
			4.0735	no m6A		2.72719	no m6A		1.64706	no m6A
			4.89681	no m6A		4.88224	no m6A		2.26601	no m6A
			1.48911	no m6A		2.19785	no m6A		1.26483	no m6A
			4.45542	no m6A		3.99703	no m6A		3.26882	no m6A
			3.84647	no m6A		2.75631	no m6A		1.82488	no m6A
			4.43304	no m6A		5.76566	no m6A		1.85685	no m6A
			2.42366	no m6A		2.27187	no m6A		2.15763	no m6A
			3.15627	no m6A		3.75233	no m6A		1.20161	no m6A
			2.82388	no m6A		3.27118	no m6A		3.22797	no m6A
			5.67298	no m6A		2.23337	no m6A		4.20766	no m6A
			4.05169	no m6A		2.13015	no m6A		3.31946	no m6A
			4.47583	no m6A		5.71021	no m6A		1.62499	no m6A
			2.60568	no m6A		4.29106	no m6A		1.4285	no m6A
			2.00506	no m6A		5.66428	no m6A		1.82443	no m6A
			1.8584	no m6A		4.33745	no m6A		2.26983	no m6A
			4.89457	no m6A		2.52299	no m6A		2.20628	no m6A
			5.17496	no m6A		2.63752	no m6A		4.31	no m6A
			4.53733	no m6A		4.38871	no m6A		5.86359	no m6A
			5.03249	no m6A		3.82363	no m6A		1.71199	no m6A
			4.80448	no m6A		5.687	no m6A		2.0583	no m6A
			1.99971	no m6A		4.72089	no m6A		1.94798	no m6A
			4.40268	no m6A		5.25641	no m6A		2.18574	no m6A
			9.0494	no m6A		5.16656	no m6A		1.82695	no m6A
			2.46952	no m6A		2.58086	no m6A		2.09344	no m6A
			2.53802	no m6A		2.09166	no m6A		1.62119	no m6A
			3.69912	no m6A		5.9213	no m6A		1.63955	no m6A
			3.76639	no m6A		2.14622	no m6A		1.64171	no m6A
			4.90729	no m6A		9.35255	no m6A		2.5842	no m6A
			4.36457	no m6A		3.59371	no m6A		2.86743	no m6A
			5.79155	no m6A		2.52017	no m6A		2.09576	no m6A
			3.53354	no m6A		3.98227	no m6A		1.56214	no m6A
			3.78677	no m6A		4.34293	no m6A		4.6223	no m6A
			2.65286	no m6A		1.80664	no m6A		3.79807	no m6A
			3.22875	no m6A		6.5093	no m6A		2.01381	no m6A
			3.42987	no m6A		4.31723	no m6A		1.94864	no m6A
			3.0821	no m6A		5.627	no m6A		4.28584	no m6A
			4.61189	no m6A		3.56746	no m6A		3.75496	no m6A
			3.78839	no m6A		5.15138	no m6A		3.36924	no m6A
			2.8599	no m6A		2.45388	no m6A		1.9656	no m6A
			1.95007	no m6A		4.26835	no m6A		1.51605	no m6A
			2.03996	no m6A		3.58772	no m6A		3.82047	no m6A
			4.41874	no m6A		4.8344	no m6A		1.73498	no m6A
			1.74211	no m6A		4.53025	no m6A		2.5495	no m6A
			6.08082	no m6A		4.01001	no m6A		2.00206	no m6A
			3.22544	no m6A		2.34789	no m6A		2.09265	no m6A
			1.97505	no m6A		2.00847	no m6A		1.51546	no m6A
			3.93091	no m6A		2.11903	no m6A		4.05393	no m6A
			6.08288	no m6A		4.38627	no m6A		2.87926	no m6A
			3.28221	no m6A		1.66025	no m6A		3.53262	no m6A
			4.16355	no m6A		4.65725	no m6A		3.70105	no m6A
			8.0262	no m6A		1.54876	no m6A		1.66928	no m6A
			3.6034	no m6A		3.88364	no m6A		1.41169	no m6A
			1.63527	no m6A		2.77613	no m6A		1.81191	no m6A
			2.89018	no m6A		4.22765	no m6A		2.33974	no m6A
			3.39405	no m6A		4.03515	no m6A		1.60073	no m6A
			3.3883	no m6A		3.34427	no m6A		5.48694	no m6A
			3.06734	no m6A		8.03428	no m6A		2.51265	no m6A
			1.92406	no m6A		3.37976	no m6A		3.64302	no m6A
			8.21875	no m6A		1.98082	no m6A		3.84824	no m6A
			4.6053	no m6A		2.63506	no m6A		4.13258	no m6A
			3.92915	no m6A		3.46161	no m6A		1.8089	no m6A
			2.91577	no m6A		3.37661	no m6A		4.80694	no m6A
			2.1935	no m6A		1.79555	no m6A		2.66477	no m6A
			3.50703	no m6A		3.76302	no m6A		3.49473	no m6A
			3.66756	no m6A		4.88887	no m6A		4.41565	no m6A
			3.66269	no m6A		4.60308	no m6A		1.73618	no m6A
			2.83571	no m6A		3.08665	no m6A		2.10342	no m6A
			3.3484	no m6A		2.29717	no m6A		1.67771	no m6A
			4.53451	no m6A		2.7917	no m6A		3.34311	no m6A
			2.59056	no m6A		3.81356	no m6A		3.05706	no m6A
			3.94097	no m6A		3.50682	no m6A		1.81071	no m6A
			3.58311	no m6A		2.46741	no m6A		4.40569	no m6A
			1.90104	no m6A		3.48891	no m6A		4.13702	no m6A
			2.9345	no m6A		4.60144	no m6A		3.30444	no m6A
			4.83823	no m6A		3.65178	no m6A		2.39089	no m6A
			2.72767	no m6A		4.08779	no m6A		4.04858	no m6A
			2.26642	no m6A		3.02485	no m6A		2.60986	no m6A
			2.7332	no m6A		2.21642	no m6A		2.81213	no m6A
			3.48979	no m6A		2.54524	no m6A		2.11913	no m6A
			3.18072	no m6A		3.70775	no m6A		2.72476	no m6A
			4.0636	no m6A		2.62054	no m6A		2.4655	no m6A
			3.54388	no m6A		4.1783	no m6A		2.81459	no m6A
			2.30861	no m6A		3.33678	no m6A		3.34688	no m6A
			2.36064	no m6A		2.7208	no m6A		3.10935	no m6A
			2.088	no m6A		3.8599	no m6A		2.28164	no m6A
			3.75226	no m6A		3.58889	no m6A		2.01184	no m6A
			2.12269	no m6A		3.90556	no m6A		1.99173	no m6A
			2.8186	no m6A		2.26343	no m6A		2.31934	no m6A
			5.2916	no m6A		2.52585	no m6A		2.00153	no m6A
			3.68581	no m6A		2.51245	no m6A		3.22789	no m6A
			5.39932	no m6A		2.85181	no m6A		1.25025	no m6A
			2.93553	no m6A		2.33463	no m6A		2.54128	no m6A
			5.50121	no m6A		2.6451	no m6A		1.39866	no m6A
			4.98962	no m6A		5.15363	no m6A		1.32521	no m6A
			4.0059	no m6A		4.4829	no m6A		3.70531	no m6A
			4.39734	no m6A		5.75009	no m6A		2.14347	no m6A
			5.7605	no m6A		4.6276	no m6A		4.12522	no m6A
			3.74717	no m6A		5.8201	no m6A		3.21159	no m6A
			4.17738	no m6A		4.19937	no m6A		2.99219	no m6A
			2.17123	no m6A		6.32112	no m6A		5.33398	no m6A
			3.35513	no m6A		4.71828	no m6A		2.19981	no m6A
			5.76419	no m6A		5.15899	no m6A		1.60346	no m6A
			3.37421	no m6A		2.9209	no m6A		2.22156	no m6A
			3.67596	no m6A		3.24291	no m6A		2.3615	no m6A
			6.00982	no m6A		5.9847	no m6A		2.4517	no m6A
			4.65627	no m6A		5.31213	no m6A		2.42144	no m6A
			4.66807	no m6A		5.58545	no m6A		1.18202	no m6A
			3.91179	no m6A		4.14428	no m6A		3.14439	no m6A
			3.28688	no m6A		3.5932	no m6A		3.92469	no m6A
			3.56329	no m6A		3.96066	no m6A		3.05838	no m6A
			3.67448	no m6A		8.35616	no m6A		2.0718	no m6A
			5.63567	no m6A		4.45804	no m6A		1.54959	no m6A
			4.53981	no m6A		5.94713	no m6A		1.51338	no m6A
			3.44245	no m6A		3.84917	no m6A		2.31307	no m6A
			4.11991	no m6A		3.3188	no m6A		2.47279	no m6A
			3.16113	no m6A		5.16707	no m6A		1.82905	no m6A
			2.85646	no m6A		4.66665	no m6A		2.36916	no m6A
			2.80531	no m6A		5.3684	no m6A		3.77362	no m6A
			4.8134	no m6A		4.40738	no m6A		2.33704	no m6A
			5.44226	no m6A		3.57546	no m6A		3.40882	no m6A
			2.09899	no m6A		4.0275	no m6A		1.92506	no m6A
			4.48963	no m6A		3.33449	no m6A		1.38869	no m6A
			4.67731	no m6A		3.51857	no m6A		1.72994	no m6A
			2.94918	no m6A		3.11009	no m6A		2.22004	no m6A
			4.19311	no m6A		7.04486	no m6A		2.52227	no m6A
			5.7697	no m6A		2.75014	no m6A		1.6971	no m6A
			3.43637	no m6A		5.44651	no m6A		2.03922	no m6A
			4.69438	no m6A		4.70902	no m6A		1.94474	no m6A
			3.37974	no m6A		2.45275	no m6A		2.44119	no m6A
			2.84029	no m6A		3.60588	no m6A		2.08946	no m6A
			4.35648	no m6A		7.22025	no m6A		1.5557	no m6A
			4.58215	no m6A		5.33534	no m6A		1.6474	no m6A
			3.4626	no m6A		2.6372	no m6A		2.16034	no m6A
			2.23874	no m6A		4.88738	no m6A		2.44289	no m6A
			2.30079	no m6A		2.43118	no m6A		1.84814	no m6A
			2.14035	no m6A		4.44717	no m6A		2.39143	no m6A
			2.59674	no m6A		4.14331	no m6A		1.48261	no m6A
			3.14915	no m6A		4.15709	no m6A		2.35298	no m6A
			2.95158	no m6A		2.51504	no m6A		1.38568	no m6A
			1.85985	no m6A		3.12815	no m6A		2.3624	no m6A
			6.27517	no m6A		2.40315	no m6A		2.25645	no m6A
			3.21371	no m6A		1.88896	no m6A		3.42342	no m6A
			3.37443	no m6A		5.1321	no m6A		2.96902	no m6A
			2.56066	no m6A		3.57763	no m6A		4.86399	no m6A
			1.91351	no m6A		3.05713	no m6A		3.44327	no m6A
			2.45553	no m6A		3.48484	no m6A		3.25662	no m6A
			3.5802	no m6A		2.61733	no m6A		3.61735	no m6A
			3.34668	no m6A		2.77756	no m6A		3.15227	no m6A
			2.55336	no m6A		2.41012	no m6A		4.45743	no m6A
			4.1818	no m6A		2.36102	no m6A		4.75994	no m6A
			6.68779	no m6A		2.34911	no m6A		3.70295	no m6A
			6.54566	no m6A		2.60797	no m6A		2.85768	no m6A
			8.17088	no m6A		3.16583	no m6A		1.999	no m6A
			5.84602	no m6A		3.48137	no m6A		3.0999	no m6A
			3.9136	no m6A		7.3622	no m6A		4.88613	no m6A
			3.26482	no m6A		6.28116	no m6A		4.26541	no m6A
			3.50006	no m6A		8.06381	no m6A		3.5348	no m6A
			5.89191	no m6A		6.70754	no m6A		2.35837	no m6A
			3.55128	no m6A		4.13478	no m6A		3.06481	no m6A
			2.13533	no m6A		3.48615	no m6A		2.48699	no m6A
			4.11744	no m6A		3.97415	no m6A		5.00105	no m6A
			5.17249	no m6A		6.3303	no m6A		3.20112	no m6A
			3.25617	no m6A		7.38814	no m6A		4.17332	no m6A
			3.74137	no m6A		2.7676	no m6A		2.42711	no m6A
			3.00963	no m6A		5.68793	no m6A		3.1657	no m6A
			4.92418	no m6A		1.93194	no m6A		2.3244	no m6A
			5.07144	no m6A		4.34878	no m6A		2.30592	no m6A
			6.09788	no m6A		5.63633	no m6A		5.55294	no m6A
			5.71717	no m6A		3.94305	no m6A		3.22026	no m6A
			3.52166	no m6A		4.06255	no m6A		4.11513	no m6A
			4.73085	no m6A		3.1845	no m6A		3.52346	no m6A
			5.12314	no m6A		6.29412	no m6A		2.6294	no m6A
			13.8117	no m6A		6.43117	no m6A		2.64414	no m6A
			13.3188	no m6A		7.19073	no m6A		3.10186	no m6A
			3.08479	no m6A		3.94829	no m6A		3.3684	no m6A
			3.34007	no m6A		4.55176	no m6A		2.40141	no m6A
			4.90509	no m6A		8.33874	no m6A		3.32992	no m6A
			4.04584	no m6A		5.42303	no m6A		6.10325	no m6A
			2.9174	no m6A		16.1323	no m6A		1.73267	no m6A
			5.24653	no m6A		5.24978	no m6A		3.63359	no m6A
			5.2676	no m6A		3.75361	no m6A		3.59468	no m6A
			5.06778	no m6A		5.10041	no m6A		1.62274	no m6A
			3.60131	no m6A		4.12518	no m6A		3.2964	no m6A
			4.66961	no m6A		2.62163	no m6A		5.03257	no m6A
			5.3024	no m6A		3.952	no m6A		3.60846	no m6A
			4.9666	no m6A		4.01873	no m6A		1.99028	no m6A
			6.30405	no m6A		5.13051	no m6A		2.89685	no m6A
			2.65257	no m6A		4.00049	no m6A		3.74591	no m6A
			5.2626	no m6A		5.24776	no m6A		3.08705	no m6A
			5.33139	no m6A		5.80816	no m6A		1.55517	no m6A
			4.62142	no m6A		6.41559	no m6A		3.29122	no m6A
			5.55451	no m6A		4.88415	no m6A		1.67641	no m6A
			3.67674	no m6A		4.55585	no m6A		1.74903	no m6A
			3.9946	no m6A		4.8785	no m6A		2.61132	no m6A
			2.88918	no m6A		4.67814	no m6A		2.47269	no m6A
			7.11492	no m6A		5.52896	no m6A		1.57148	no m6A
			4.28309	no m6A		3.40759	no m6A		2.32858	no m6A
			3.40829	no m6A		4.06009	no m6A		2.18205	no m6A
			4.16315	no m6A		2.83709	no m6A		2.10651	no m6A
			3.18639	no m6A		5.82582	no m6A		1.84816	no m6A
			5.72559	no m6A		3.83148	no m6A		2.17248	no m6A
			3.00543	no m6A		3.33571	no m6A		1.65149	no m6A
			3.41403	no m6A		5.67905	no m6A		1.61558	no m6A
			3.64824	no m6A		2.60718	no m6A		2.01378	no m6A
			4.87803	no m6A		3.4894	no m6A		1.94771	no m6A
			4.51426	no m6A		4.7253	no m6A		1.69044	no m6A
			6.0335	no m6A		3.65157	no m6A		2.07535	no m6A
			3.93862	no m6A		5.17787	no m6A		1.83883	no m6A
			5.46936	no m6A		4.32024	no m6A		2.49789	no m6A
			5.33925	no m6A		4.33619	no m6A		3.84074	no m6A
			4.11843	no m6A		5.60792	no m6A		2.9702	no m6A
			6.54882	no m6A		4.46733	no m6A		5.31413	no m6A
			5.51283	no m6A		5.87104	no m6A		4.91267	no m6A
			2.95357	no m6A		6.37673	no m6A		7.86605	no m6A
			4.39725	no m6A		2.71305	no m6A		6.07363	no m6A
			4.20243	no m6A		4.74526	no m6A		2.69384	no m6A
			4.62284	no m6A		4.74665	no m6A		2.44093	no m6A
			3.6611	no m6A		5.29606	no m6A		2.51913	no m6A
			3.90087	no m6A		5.15129	no m6A		3.11236	no m6A
			3.43505	no m6A		2.67543	no m6A		5.64058	no m6A
			4.31925	no m6A		3.5167	no m6A		1.95053	no m6A
			5.20241	no m6A		4.48718	no m6A		5.19609	no m6A
			4.08723	no m6A		5.98414	no m6A		1.32216	no m6A
			6.44392	no m6A		4.93211	no m6A		3.12762	no m6A
			3.47606	no m6A		4.73954	no m6A		5.31081	no m6A
			3.01607	no m6A		2.93838	no m6A		2.66482	no m6A
			3.18908	no m6A		3.48976	no m6A		3.1108	no m6A
			4.89464	no m6A		2.61234	no m6A		2.1339	no m6A
			4.87745	no m6A		3.12672	no m6A		3.25258	no m6A
			7.83334	no m6A		5.40729	no m6A		4.18027	no m6A
			2.44476	no m6A		3.85698	no m6A		4.58726	no m6A
			4.24771	no m6A		4.80885	no m6A		5.00339	no m6A
			3.91959	no m6A		4.85392	no m6A		5.43036	no m6A
			4.19609	no m6A		11.6277	no m6A		3.21716	no m6A
			3.45335	no m6A		8.27589	no m6A		2.74465	no m6A
			9.11259	no m6A		4.78535	no m6A		5.4079	no m6A
			6.07737	no m6A		3.69562	no m6A		4.49235	no m6A
			4.44852	no m6A		3.60332	no m6A		16.3499	no m6A
			3.26506	no m6A		3.92507	no m6A		12.0777	no m6A
			3.12692	no m6A		3.9295	no m6A		2.24956	no m6A
			4.01421	no m6A		4.23759	no m6A		3.09615	no m6A
			4.24255	no m6A		5.34415	no m6A		4.18884	no m6A
			4.53616	no m6A		6.11586	no m6A		3.27818	no m6A
			4.9386	no m6A		4.83686	no m6A		2.18506	no m6A
			3.81299	no m6A		6.9731	no m6A		3.05931	no m6A
			6.09935	no m6A		2.6459	no m6A		3.06353	no m6A
			7.97185	no m6A		3.79193	no m6A		4.3704	no m6A
			2.77899	no m6A		4.86698	no m6A		2.9258	no m6A
			4.66842	no m6A		5.0614	no m6A		3.58598	no m6A
			4.27079	no m6A		3.17895	no m6A		4.69691	no m6A
			4.12909	no m6A		4.28019	no m6A		4.56999	no m6A
			2.90144	no m6A		4.39118	no m6A		4.46693	no m6A
			4.48327	no m6A		5.0092	no m6A		3.83735	no m6A
			4.41981	no m6A		5.59332	no m6A		3.41003	no m6A
			6.58568	no m6A		3.80894	no m6A		4.24704	no m6A
			4.00865	no m6A		3.0937	no m6A		2.42851	no m6A
			3.22705	no m6A		5.76756	no m6A		3.54674	no m6A
			2.86675	no m6A		4.16309	no m6A		2.54505	no m6A
			5.11034	no m6A		4.34951	no m6A		5.016	no m6A
			3.98367	no m6A		4.17694	no m6A		2.77159	no m6A
			5.99089	no m6A		6.03361	no m6A		3.19149	no m6A
			4.3963	no m6A		5.25958	no m6A		1.73359	no m6A
			7.5195	no m6A		5.17281	no m6A		2.19972	no m6A
			6.71526	no m6A		6.01368	no m6A		6.36433	no m6A
			4.6804	no m6A		3.78216	no m6A		1.81982	no m6A
			3.62165	no m6A		4.2027	no m6A		2.04152	no m6A
			4.35714	no m6A		6.10032	no m6A		3.30535	no m6A
			5.38149	no m6A		7.1531	no m6A		4.35809	no m6A
			7.18631	no m6A		13.154	no m6A		3.94318	no m6A
			4.60169	no m6A		4.41548	no m6A		3.24168	no m6A
			4.53919	no m6A		5.75479	no m6A		6.76194	no m6A
			4.81922	no m6A		5.14809	no m6A		2.70739	no m6A
			4.67863	no m6A		3.76355	no m6A		4.29278	no m6A
			3.90212	no m6A		4.20327	no m6A		3.71778	no m6A
			3.84821	no m6A		3.142	no m6A		3.82485	no m6A
			3.19967	no m6A		5.75176	no m6A		5.74995	no m6A
			5.52829	no m6A		2.93443	no m6A		5.27385	no m6A
			3.84511	no m6A		4.16347	no m6A		2.03715	no m6A
			4.4017	no m6A		5.67411	no m6A		4.06659	no m6A
			5.23062	no m6A		3.2221	no m6A		3.32815	no m6A
			3.57879	no m6A		9.36382	no m6A		4.19288	no m6A
			8.99665	no m6A		3.39689	no m6A		2.65668	no m6A
			2.91276	no m6A		5.82544	no m6A		2.85282	no m6A
			5.66586	no m6A		3.68153	no m6A		2.26521	no m6A
			3.41999	no m6A		5.10216	no m6A		3.16074	no m6A
			4.14227	no m6A		6.80986	no m6A		4.27195	no m6A
			7.12202	no m6A		4.38894	no m6A		3.25975	no m6A
			4.66776	no m6A		4.9477	no m6A		7.77537	no m6A
			5.31776	no m6A		2.72974	no m6A		2.48071	no m6A
			3.71488	no m6A		4.49478	no m6A		2.10383	no m6A
			3.71102	no m6A		5.46635	no m6A		3.06702	no m6A
			6.76207	no m6A		5.92784	no m6A		5.57373	no m6A
			7.17457	no m6A		5.87091	no m6A		2.2402	no m6A
			8.21197	no m6A		6.57467	no m6A		1.97237	no m6A
			7.32071	no m6A		5.82965	no m6A		2.28571	no m6A
			5.23446	no m6A		5.81851	no m6A		3.60011	no m6A
			5.6432	no m6A		4.41261	no m6A		2.67109	no m6A
			4.74092	no m6A		4.59274	no m6A		3.91172	no m6A
			6.68331	no m6A		3.36668	no m6A		9.57436	no m6A
			3.74759	no m6A		5.49341	no m6A		5.34219	no m6A
			5.45492	no m6A		3.3303	no m6A		6.32761	no m6A
			7.5764	no m6A		6.48478	no m6A		2.57809	no m6A
			5.72922	no m6A		5.5782	no m6A		3.61414	no m6A
			4.57245	no m6A		6.39958	no m6A		2.69834	no m6A
			3.95524	no m6A		5.10912	no m6A		3.66756	no m6A
			5.06991	no m6A		3.97764	no m6A		2.92594	no m6A
			8.91207	no m6A		5.53307	no m6A		3.41973	no m6A
			4.7839	no m6A		10.9415	no m6A		4.02317	no m6A
			5.67019	no m6A		4.47513	no m6A		4.94324	no m6A
			3.34546	no m6A		5.17534	no m6A		3.70884	no m6A
			4.74912	no m6A		3.35038	no m6A		4.78472	no m6A
			10.3249	no m6A		6.07871	no m6A		1.68355	no m6A
			5.38033	no m6A		6.86598	no m6A		3.64191	no m6A
			2.80089	no m6A		5.09984	no m6A		3.27862	no m6A
			3.69991	no m6A		5.04623	no m6A		3.61064	no m6A
			4.79255	no m6A		3.30217	no m6A		2.93996	no m6A
			4.99778	no m6A		5.63325	no m6A		2.90271	no m6A
			6.19054	no m6A		5.24979	no m6A		3.5383	no m6A
			4.23194	no m6A		6.76057	no m6A		5.09575	no m6A
			5.73459	no m6A		4.51197	no m6A		3.37599	no m6A
			11.8498	no m6A		5.63763	no m6A		4.78899	no m6A
			3.81451	no m6A		10.7637	no m6A		2.2045	no m6A
			3.99243	no m6A		4.03454	no m6A		2.05354	no m6A
			3.77887	no m6A		4.12868	no m6A		3.46113	no m6A
			6.87747	no m6A		3.81471	no m6A		2.94441	no m6A
			5.72578	no m6A		10.0718	no m6A		3.68521	no m6A
			6.63282	no m6A		5.8586	no m6A		3.27761	no m6A
			4.69778	no m6A		6.92531	no m6A		4.0621	no m6A
			4.36855	no m6A		6.42006	no m6A		4.58767	no m6A
			4.36262	no m6A		5.33713	no m6A		3.14912	no m6A
			4.12385	no m6A		4.54503	no m6A		4.52583	no m6A
			5.1098	no m6A		6.28932	no m6A		2.68638	no m6A
			4.59357	no m6A		4.42518	no m6A		3.12718	no m6A
			3.61077	no m6A		6.41934	no m6A		4.83502	no m6A
			3.77468	no m6A		4.84721	no m6A		5.39286	no m6A
			4.26899	no m6A		3.56368	no m6A		13.4189	no m6A
			5.98511	no m6A		4.27347	no m6A		3.9103	no m6A
			2.99129	no m6A		4.60512	no m6A		4.40775	no m6A
			2.31211	no m6A		6.47428	no m6A		3.69923	no m6A
			6.04378	no m6A		2.99495	no m6A		3.15789	no m6A
			3.25879	no m6A		2.46024	no m6A		1.96059	no m6A
			4.832	no m6A		5.45343	no m6A		4.29982	no m6A
			2.95706	no m6A		3.18898	no m6A		2.74129	no m6A
			6.32355	no m6A		4.0706	no m6A		3.27604	no m6A
			5.23741	no m6A		3.68094	no m6A		5.21147	no m6A
			4.90002	no m6A		5.88625	no m6A		2.40819	no m6A
			9.3444	no m6A		5.08511	no m6A		7.28292	no m6A
			5.84114	no m6A		4.96932	no m6A		1.91716	no m6A
			5.19871	no m6A		9.27294	no m6A		4.23122	no m6A
			7.31084	no m6A		6.17363	no m6A		2.89891	no m6A
			3.83611	no m6A		6.81487	no m6A		4.09208	no m6A
			3.35172	no m6A		5.55563	no m6A		5.63233	no m6A
			4.79069	no m6A		3.43861	no m6A		3.60733	no m6A
			3.42712	no m6A		4.78084	no m6A		4.08916	no m6A
			4.07383	no m6A		5.6258	no m6A		2.31452	no m6A
			5.2639	no m6A		2.98879	no m6A		2.69733	no m6A
			5.35255	no m6A		4.92935	no m6A		3.10087	no m6A
			3.93847	no m6A		5.28908	no m6A		5.76414	no m6A
			1.48647	no m6A		5.14333	no m6A		4.15051	no m6A
			4.12647	no m6A		5.01498	no m6A		1.95718	no m6A
			5.23295	no m6A		1.80886	no m6A		3.95554	no m6A
			5.14825	no m6A		3.74117	no m6A		4.71217	no m6A
			6.34015	no m6A		4.42773	no m6A		4.42251	no m6A
			5.37927	no m6A		7.97372	no m6A		3.94409	no m6A
			3.79906	no m6A		7.05138	no m6A		6.90122	no m6A
			3.85879	no m6A		5.97814	no m6A		3.17067	no m6A
			3.01567	no m6A		4.58343	no m6A		2.19866	no m6A
			4.4883	no m6A		4.40151	no m6A		4.83614	no m6A
			4.71502	no m6A		5.52098	no m6A		4.1656	no m6A
			5.04869	no m6A		5.20423	no m6A		5.24276	no m6A
			5.71541	no m6A		7.48869	no m6A		5.184	no m6A
			5.05921	no m6A		6.00213	no m6A		5.00938	no m6A
			3.69005	no m6A		3.83763	no m6A		4.81193	no m6A
			4.50416	no m6A		4.36642	no m6A		3.86272	no m6A
			4.98798	no m6A		3.25957	no m6A		2.88162	no m6A
			4.22867	no m6A		3.39506	no m6A		4.26442	no m6A
			4.92711	no m6A		3.2153	no m6A		8.99027	no m6A
			3.05663	no m6A		3.61724	no m6A		4.46403	no m6A
			3.23544	no m6A		4.45061	no m6A		4.83829	no m6A
			3.83581	no m6A		4.07148	no m6A		2.45338	no m6A
			4.24825	no m6A		2.90863	no m6A		4.47105	no m6A
			3.59512	no m6A		5.29987	no m6A		6.01595	no m6A
			2.88721	no m6A		3.8044	no m6A		3.95609	no m6A
			4.04719	no m6A		3.71108	no m6A		2.64583	no m6A
			3.66473	no m6A		4.65092	no m6A		1.71427	no m6A
			7.36224	no m6A		3.69804	no m6A		3.29905	no m6A
			3.84561	no m6A		1.49906	no m6A		3.77308	no m6A
			3.87313	no m6A		2.44217	no m6A		5.0492	no m6A
			3.26941	no m6A		6.18419	no m6A		3.33535	no m6A
			2.48358	no m6A		4.20688	no m6A		4.74458	no m6A
			5.91478	no m6A		3.65228	no m6A		8.30815	no m6A
			4.44621	no m6A		5.5471	no m6A		2.73895	no m6A
			4.2143	no m6A		5.18624	no m6A		3.26018	no m6A
			4.90204	no m6A		3.25525	no m6A		2.55851	no m6A
			4.92024	no m6A		3.72431	no m6A		4.60838	no m6A
			3.24676	no m6A		13.1067	no m6A		5.57841	no m6A
			3.8621	no m6A		4.22542	no m6A		4.22484	no m6A
			4.75541	no m6A		4.02684	no m6A		4.76773	no m6A
			3.40842	no m6A		5.47435	no m6A		2.93504	no m6A
			3.55574	no m6A		4.38415	no m6A		5.25367	no m6A
			4.29236	no m6A		2.39432	no m6A		3.88485	no m6A
			3.49264	no m6A		4.31539	no m6A		3.39095	no m6A
			2.80897	no m6A		4.52192	no m6A		3.61911	no m6A
			3.47548	no m6A		4.88206	no m6A		2.12993	no m6A
			4.89317	no m6A		6.7479	no m6A		2.59325	no m6A
			4.56217	no m6A		4.8909	no m6A		1.98156	no m6A
			6.67549	no m6A		4.51012	no m6A		3.73705	no m6A
			4.59313	no m6A		4.75115	no m6A		5.70144	no m6A
			2.67792	no m6A		3.93619	no m6A		2.26476	no m6A
			4.34114	no m6A		4.36181	no m6A		1.6497	no m6A
			4.28798	no m6A		3.48294	no m6A		3.58888	no m6A
			4.05701	no m6A		7.01613	no m6A		2.15522	no m6A
			5.8129	no m6A		4.59259	no m6A		4.57205	no m6A
			3.06089	no m6A		3.47684	no m6A		2.21725	no m6A
			5.84884	no m6A		5.11676	no m6A		6.11592	no m6A
			4.45478	no m6A		8.66986	no m6A		4.50919	no m6A
			3.08632	no m6A		5.0263	no m6A		4.44837	no m6A
			5.35612	no m6A		7.72976	no m6A		6.16893	no m6A
			10.222	no m6A		5.12531	no m6A		4.83801	no m6A
			4.39635	no m6A		2.68737	no m6A		5.41863	no m6A
			5.72442	no m6A		3.21861	no m6A		5.58659	no m6A
			7.43092	no m6A		12.9013	no m6A		2.4632	no m6A
			5.39837	no m6A		8.09283	no m6A		4.88784	no m6A
			3.5075	no m6A		10.1343	no m6A		4.80162	no m6A
			2.94334	no m6A		10.5572	no m6A		2.15942	no m6A
			6.35321	no m6A		5.865	no m6A		4.08888	no m6A
			9.65074	no m6A		7.1712	no m6A		3.90662	no m6A
			5.4526	no m6A		6.53986	no m6A		2.98296	no m6A
			6.95027	no m6A		8.04444	no m6A		3.61812	no m6A
			6.65825	no m6A		8.572	no m6A		1.71664	no m6A
			6.53068	no m6A		10.777	no m6A		2.43877	no m6A
			13.8993	no m6A		4.12267	no m6A		3.27233	no m6A
			6.90169	no m6A		4.08909	no m6A		6.00495	no m6A
			8.48375	no m6A		3.98626	no m6A		5.47806	no m6A
			3.50013	no m6A		6.30318	no m6A		4.66841	no m6A
			3.07909	no m6A		4.86619	no m6A		3.4562	no m6A
			5.13384	no m6A		4.22612	no m6A		2.81734	no m6A
			5.20634	no m6A		3.27128	no m6A		4.3567	no m6A
			4.01031	no m6A		3.36069	no m6A		4.22039	no m6A
			1.63555	no m6A		4.88513	no m6A		3.57276	no m6A
			3.30554	no m6A		4.83956	no m6A		6.12328	no m6A
			4.3942	no m6A		5.17975	no m6A		4.14061	no m6A
			5.69328	no m6A		3.73501	no m6A		5.82026	no m6A
			4.79346	no m6A		4.1154	no m6A		2.31914	no m6A
			3.86358	no m6A		4.40137	no m6A		3.84395	no m6A
			3.58154	no m6A		7.94078	no m6A		2.37781	no m6A
			4.60151	no m6A		10.981	no m6A		3.31085	no m6A
			8.42063	no m6A		3.68731	no m6A		3.24993	no m6A
			3.76334	no m6A		6.04814	no m6A		2.3463	no m6A
			5.3511	no m6A		6.05065	no m6A		2.47837	no m6A
			3.58891	no m6A		4.04443	no m6A		1.95355	no m6A
			4.92247	no m6A		4.77742	no m6A		3.43073	no m6A
			3.13346	no m6A		5.1636	no m6A		3.11298	no m6A
			3.87203	no m6A		3.12593	no m6A		2.06041	no m6A
			4.30691	no m6A		4.14614	no m6A		3.37038	no m6A
			3.30041	no m6A		4.44536	no m6A		2.83641	no m6A
			3.02283	no m6A		3.26994	no m6A		5.49275	no m6A
			4.6773	no m6A		3.62978	no m6A		2.95012	no m6A
			4.23625	no m6A		5.56135	no m6A		3.157	no m6A
			5.14561	no m6A		4.16457	no m6A		2.28996	no m6A
			5.08904	no m6A		4.845	no m6A		1.65843	no m6A
			4.49414	no m6A		5.21466	no m6A		5.41468	no m6A
			5.7975	no m6A		4.13438	no m6A		2.99314	no m6A
			3.67963	no m6A		8.02819	no m6A		2.51894	no m6A
			4.54487	no m6A		4.4032	no m6A		2.4904	no m6A
			4.52347	no m6A		6.03629	no m6A		4.94747	no m6A
			4.94473	no m6A		6.00313	no m6A		3.97106	no m6A
			8.15572	no m6A		8.11122	no m6A		1.99809	no m6A
			3.77711	no m6A		3.42482	no m6A		2.6303	no m6A
			8.32344	no m6A		10.274	no m6A		2.95181	no m6A
			3.65696	no m6A		9.28353	no m6A		4.32645	no m6A
			5.16127	no m6A		3.63617	no m6A		2.24121	no m6A
			6.88758	no m6A		5.28563	no m6A		2.64214	no m6A
			5.82572	no m6A		6.27501	no m6A		4.01612	no m6A
			11.84	no m6A		6.13181	no m6A		2.89049	no m6A
			6.25958	no m6A		12.7571	no m6A		1.52504	no m6A
			2.92054	no m6A		4.18656	no m6A		2.51019	no m6A
			4.49335	no m6A		3.11078	no m6A		3.14603	no m6A
			3.71375	no m6A		4.36907	no m6A		4.21488	no m6A
			3.96571	no m6A		5.34416	no m6A		4.58439	no m6A
			6.54126	no m6A		4.51085	no m6A		3.51888	no m6A
			4.32438	no m6A		6.21445	no m6A		1.82495	no m6A
			5.50268	no m6A		3.98183	no m6A		3.13022	no m6A
			4.38798	no m6A		4.7077	no m6A		3.125	no m6A
			5.03622	no m6A		6.93377	no m6A		4.14918	no m6A
			3.71087	no m6A		4.42092	no m6A		5.07721	no m6A
			4.63061	no m6A		5.32046	no m6A		2.50876	no m6A
			5.40126	no m6A		3.74092	no m6A		5.53502	no m6A
			2.6348	no m6A		4.91772	no m6A		3.4993	no m6A
			4.03908	no m6A		5.63618	no m6A		2.52672	no m6A
			5.73669	no m6A		2.77228	no m6A		4.59602	no m6A
			11.3081	no m6A		3.69221	no m6A		9.50737	no m6A
			4.31542	no m6A		6.15311	no m6A		2.98447	no m6A
			3.24513	no m6A		13.7316	no m6A		6.28864	no m6A
			3.67355	no m6A		4.50197	no m6A		4.0161	no m6A
			4.31425	no m6A		3.55668	no m6A		1.9095	no m6A
			5.25749	no m6A		4.40395	no m6A		2.20094	no m6A
			3.73203	no m6A		4.3673	no m6A		9.9561	no m6A
			5.30524	no m6A		5.43178	no m6A		9.73746	no m6A
			3.47244	no m6A		3.94433	no m6A		8.4954	no m6A
			2.8783	no m6A		5.40951	no m6A		4.38296	no m6A
			4.43076	no m6A		4.76017	no m6A		5.46442	no m6A
			3.92382	no m6A		3.47166	no m6A		5.90628	no m6A
			4.97616	no m6A		5.17389	no m6A		4.7535	no m6A
			3.29707	no m6A		3.64649	no m6A		12.424	no m6A
			5.56255	no m6A		5.44573	no m6A		7.23242	no m6A
			5.63548	no m6A		3.73958	no m6A		7.79497	no m6A
			6.08469	no m6A		5.06024	no m6A		4.56828	no m6A
			4.68337	no m6A		6.13997	no m6A		2.33215	no m6A
			3.63508	no m6A		5.08955	no m6A		4.31916	no m6A
			3.99952	no m6A		3.60724	no m6A		3.75873	no m6A
			3.72102	no m6A		4.41221	no m6A		3.62365	no m6A
			3.76671	no m6A		3.9555	no m6A		3.62157	no m6A
			3.31775	no m6A		3.62004	no m6A		2.59282	no m6A
			3.42035	no m6A		3.53644	no m6A		4.71796	no m6A
			3.9382	no m6A		3.50665	no m6A		6.62582	no m6A
			4.50746	no m6A		4.23218	no m6A		2.92103	no m6A
			5.6506	no m6A		4.94499	no m6A		3.05421	no m6A
			5.37124	no m6A		6.83198	no m6A		2.90393	no m6A
			6.55391	no m6A		5.64327	no m6A		2.2587	no m6A
			4.46541	no m6A		5.70575	no m6A		2.98359	no m6A
			3.66888	no m6A		4.79042	no m6A		3.35814	no m6A
			7.10889	no m6A		3.93914	no m6A		2.98054	no m6A
			4.13234	no m6A		3.61698	no m6A		3.47486	no m6A
			5.15554	no m6A		4.16827	no m6A		5.79776	no m6A
			5.20721	no m6A		5.42154	no m6A		7.81819	no m6A
			3.34815	no m6A		5.49661	no m6A		2.59163	no m6A
			4.994	no m6A		3.35804	no m6A		4.54684	no m6A
			4.8355	no m6A		12.3863	no m6A		5.55425	no m6A
			3.91133	no m6A		7.14868	no m6A		2.69593	no m6A
			3.60019	no m6A		4.59039	no m6A		3.30328	no m6A
			5.65704	no m6A		4.30014	no m6A		4.00503	no m6A
			4.0544	no m6A		2.73484	no m6A		2.25047	no m6A
			4.43378	no m6A		4.98666	no m6A		2.518	no m6A
			4.08176	no m6A		4.58179	no m6A		4.06517	no m6A
			3.08023	no m6A		4.5948	no m6A		2.21568	no m6A
			3.63538	no m6A		4.55603	no m6A		2.13717	no m6A
			4.75079	no m6A		2.92964	no m6A		3.91465	no m6A
			6.86657	no m6A		3.85327	no m6A		3.34338	no m6A
			4.53291	no m6A		4.8058	no m6A		3.45707	no m6A
			4.08248	no m6A		7.4656	no m6A		2.85605	no m6A
			4.30479	no m6A		4.90949	no m6A		2.86752	no m6A
			4.40079	no m6A		4.43315	no m6A		5.55586	no m6A
			4.29966	no m6A		4.42267	no m6A		2.97773	no m6A
			3.57151	no m6A		5.52817	no m6A		3.18407	no m6A
			3.33874	no m6A		3.93843	no m6A		3.46435	no m6A
			4.42132	no m6A		4.03781	no m6A		5.07598	no m6A
			4.61706	no m6A		3.79218	no m6A		6.2486	no m6A
			5.84449	no m6A		4.45516	no m6A		2.26353	no m6A
			5.49783	no m6A		4.8671	no m6A		11.351	no m6A
			7.28134	no m6A		6.4343	no m6A		5.7701	no m6A
			6.10987	no m6A		5.61362	no m6A		3.04776	no m6A
			5.3551	no m6A		5.31517	no m6A		4.00462	no m6A
			5.00461	no m6A		4.24399	no m6A		4.72748	no m6A
			12.5801	no m6A		5.21456	no m6A		4.92582	no m6A
			2.72718	no m6A		3.83592	no m6A		10.0522	no m6A
			4.55441	no m6A		4.84374	no m6A		4.7194	no m6A
			1.58768	no m6A		1.4665	no m6A		2.36337	no m6A
			3.90202	no m6A		4.21605	no m6A		3.11846	no m6A
			7.11213	no m6A		6.71195	no m6A		3.59273	no m6A
			5.15938	no m6A		6.02462	no m6A		3.2136	no m6A
			4.11243	no m6A		3.95339	no m6A		5.26853	no m6A
			3.15584	no m6A		4.1041	no m6A		3.67588	no m6A
			7.14485	no m6A		6.46317	no m6A		3.48455	no m6A
			11.5857	no m6A		13.8388	no m6A		6.16566	no m6A
			3.78801	no m6A		4.4329	no m6A		3.56357	no m6A
			4.11532	no m6A		4.00756	no m6A		3.86222	no m6A
			3.52191	no m6A		3.1942	no m6A		3.19235	no m6A
			3.66355	no m6A		3.89614	no m6A		3.94695	no m6A
			4.91254	no m6A		4.90598	no m6A		4.61368	no m6A
			4.56232	no m6A		4.31647	no m6A		1.59481	no m6A
			3.99657	no m6A		5.02796	no m6A		2.53597	no m6A
			3.00014	no m6A		3.5783	no m6A		3.72763	no m6A
			2.76392	no m6A		3.4335	no m6A		4.85198	no m6A
			5.92649	no m6A		6.46672	no m6A		10.3916	no m6A
			3.44224	no m6A		5.92132	no m6A		3.21393	no m6A
			3.5356	no m6A		4.64769	no m6A		2.74876	no m6A
			4.03155	no m6A		3.52135	no m6A		3.03979	no m6A
			7.31775	no m6A		4.43711	no m6A		3.15893	no m6A
			3.96254	no m6A		3.78867	no m6A		4.30959	no m6A
			4.41533	no m6A		4.53047	no m6A		2.65052	no m6A
			4.58012	no m6A		3.71554	no m6A		4.5671	no m6A
			5.13053	no m6A		5.96117	no m6A		3.09241	no m6A
			4.77511	no m6A		4.61717	no m6A		2.59439	no m6A
			6.20215	no m6A		6.16576	no m6A		3.62002	no m6A
			11.8686	no m6A		5.15002	no m6A		6.51987	no m6A
			5.09858	no m6A		5.10829	no m6A		3.06898	no m6A
			3.21067	no m6A		4.53963	no m6A		4.19459	no m6A
			3.351	no m6A		5.96701	no m6A		3.70807	no m6A
			4.88133	no m6A		6.85076	no m6A		5.4614	no m6A
			8.71958	no m6A		3.93573	no m6A		4.47625	no m6A
			7.01667	no m6A		4.6277	no m6A		2.63569	no m6A
			5.98961	no m6A		4.78278	no m6A		2.87853	no m6A
			4.61843	no m6A		7.8421	no m6A		3.14797	no m6A
			7.49916	no m6A		7.18965	no m6A		2.40502	no m6A
			6.63101	no m6A		9.09135	no m6A		2.84986	no m6A
			6.91285	no m6A		8.79966	no m6A		2.60639	no m6A
			7.04149	no m6A		7.41101	no m6A		2.83499	no m6A
			6.48711	no m6A		4.15058	no m6A		4.03391	no m6A
			8.11253	no m6A		7.15098	no m6A		5.26642	no m6A
			6.80022	no m6A		7.60612	no m6A		4.40402	no m6A
			6.5562	no m6A		8.543	no m6A		5.58056	no m6A
			8.40374	no m6A		5.28359	no m6A		3.31644	no m6A
			5.05221	no m6A		3.27191	no m6A		2.80395	no m6A
			2.99621	no m6A		6.75467	no m6A		2.67626	no m6A
			6.18905	no m6A		4.16216	no m6A		4.70563	no m6A
			3.89366	no m6A		4.06517	no m6A		4.83648	no m6A
			4.04032	no m6A		4.93026	no m6A		3.92545	no m6A
			5.26965	no m6A		4.32725	no m6A		2.80484	no m6A
			4.12687	no m6A		4.84799	no m6A		12.4795	no m6A
			4.51715	no m6A		5.80169	no m6A		3.59737	no m6A
			4.57893	no m6A		4.02805	no m6A		3.87998	no m6A
			4.38824	no m6A		3.76543	no m6A		3.19986	no m6A
			3.19528	no m6A		3.82225	no m6A		2.00563	no m6A
			5.32774	no m6A		3.01798	no m6A		3.64461	no m6A
			3.60216	no m6A		3.61933	no m6A		3.46363	no m6A
			5.23829	no m6A		12.7753	no m6A		3.1528	no m6A
			3.75384	no m6A		5.55456	no m6A		3.53695	no m6A
			6.21268	no m6A		4.47974	no m6A		2.14723	no m6A
			6.1809	no m6A		4.24891	no m6A		3.39961	no m6A
			4.56303	no m6A		6.90431	no m6A		3.77865	no m6A
			4.80271	no m6A		4.59533	no m6A		6.50463	no m6A
			3.5302	no m6A		3.88965	no m6A		3.51165	no m6A
			7.78598	no m6A		5.33993	no m6A		3.06233	no m6A
			2.83949	no m6A		4.74325	no m6A		3.71287	no m6A
			3.92966	no m6A		3.23878	no m6A		3.58303	no m6A
			3.04365	no m6A		3.33919	no m6A		2.7105	no m6A
			3.89964	no m6A		3.79932	no m6A		2.51918	no m6A
			5.1854	no m6A		6.66593	no m6A		2.91488	no m6A
			3.80924	no m6A		3.22247	no m6A		2.97708	no m6A
			4.93141	no m6A		5.07637	no m6A		3.93369	no m6A
			3.22587	no m6A		4.56879	no m6A		7.32683	no m6A
			6.64845	no m6A		4.06646	no m6A		5.29619	no m6A
			5.62734	no m6A		4.88113	no m6A		4.33003	no m6A
			4.16816	no m6A		4.26912	no m6A		3.77723	no m6A
			4.45327	no m6A		3.42871	no m6A		5.29444	no m6A
			2.66728	no m6A		3.47554	no m6A		3.72686	no m6A
			2.75806	no m6A		8.07514	no m6A		7.95773	no m6A
			3.74745	no m6A		4.42351	no m6A		3.05435	no m6A
			6.27119	no m6A		4.61129	no m6A		4.34163	no m6A
			5.82032	no m6A		4.45212	no m6A		1.47973	no m6A
			5.24778	no m6A		2.59784	no m6A		3.29273	no m6A
			5.28196	no m6A		2.22062	no m6A		4.49336	no m6A
			5.6007	no m6A		4.16217	no m6A		4.12904	no m6A
			4.79891	no m6A		3.99995	no m6A		3.26636	no m6A
			4.13752	no m6A		5.72675	no m6A		2.32251	no m6A
			4.33182	no m6A		5.11599	no m6A		4.33483	no m6A
			6.49933	no m6A		6.80235	no m6A		7.87098	no m6A
			3.6619	no m6A		5.86052	no m6A		2.58932	no m6A
			3.85084	no m6A		3.95626	no m6A		2.40618	no m6A
			4.92148	no m6A		3.31975	no m6A		2.30678	no m6A
			3.6151	no m6A		4.56026	no m6A		3.14306	no m6A
			6.31847	no m6A		6.95576	no m6A		3.36875	no m6A
			3.356	no m6A		5.43579	no m6A		2.6947	no m6A
			4.02912	no m6A		4.38625	no m6A		3.96286	no m6A
			4.41755	no m6A		5.93886	no m6A		2.34318	no m6A
			6.63859	no m6A		4.2015	no m6A		1.66846	no m6A
			2.26008	no m6A		6.74147	no m6A		5.71413	no m6A
			3.84572	no m6A		3.56294	no m6A		4.41215	no m6A
			4.12836	no m6A		7.14009	no m6A		2.13155	no m6A
			5.1497	no m6A		4.5615	no m6A		3.37456	no m6A
			4.73495	no m6A		7.06096	no m6A		2.85221	no m6A
			5.44576	no m6A		2.70443	no m6A		2.41542	no m6A
			6.07642	no m6A		4.11559	no m6A		4.47622	no m6A
			5.94485	no m6A		5.8414	no m6A		3.41415	no m6A
			3.72136	no m6A		5.73789	no m6A		3.56163	no m6A
			3.50656	no m6A		5.15309	no m6A		4.41539	no m6A
			6.94318	no m6A		4.85975	no m6A		3.21482	no m6A
			3.89968	no m6A		6.73276	no m6A		4.83057	no m6A
			4.58343	no m6A		4.50724	no m6A		8.3633	no m6A
			6.43032	no m6A		5.67896	no m6A		4.25931	no m6A
			3.65222	no m6A		3.69369	no m6A		3.27817	no m6A
			5.1927	no m6A		4.32748	no m6A		3.37831	no m6A
			4.07435	no m6A		7.59778	no m6A		4.02027	no m6A
			4.89706	no m6A		4.81018	no m6A		6.03656	no m6A
			4.97878	no m6A		3.32945	no m6A		4.87794	no m6A
			3.47464	no m6A		7.01251	no m6A		6.04767	no m6A
			3.60592	no m6A		3.43016	no m6A		4.97325	no m6A
			6.179	no m6A		4.81601	no m6A		5.36739	no m6A
			5.31113	no m6A		3.23149	no m6A		5.61137	no m6A
			2.93429	no m6A		4.91883	no m6A		7.91544	no m6A
			3.56351	no m6A		3.43421	no m6A		8.39398	no m6A
			6.98509	no m6A		5.50124	no m6A		6.58082	no m6A
			5.07347	no m6A		5.50576	no m6A		3.34978	no m6A
			3.17803	no m6A		2.74985	no m6A		6.83648	no m6A
			4.47445	no m6A		3.62527	no m6A		6.49515	no m6A
			4.33261	no m6A		6.88508	no m6A		4.47062	no m6A
			2.26116	no m6A		5.81872	no m6A		2.86581	no m6A
			2.81016	no m6A		3.57356	no m6A		6.14946	no m6A
			6.0873	no m6A		3.65073	no m6A		2.80963	no m6A
			5.23404	no m6A		6.07666	no m6A		3.23026	no m6A
			4.8194	no m6A		3.81194	no m6A		4.476	no m6A
			5.99579	no m6A		4.71308	no m6A		3.29999	no m6A
			4.69828	no m6A		4.93159	no m6A		5.11936	no m6A
			3.63793	no m6A		2.25154	no m6A		3.48222	no m6A
			2.67399	no m6A		3.19276	no m6A		2.82345	no m6A
			3.72583	no m6A		5.3097	no m6A		3.64042	no m6A
			6.2972	no m6A		5.36044	no m6A		5.84942	no m6A
			2.84776	no m6A		5.47264	no m6A		2.67906	no m6A
			4.29075	no m6A		4.62027	no m6A		4.67852	no m6A
			5.70552	no m6A		3.18568	no m6A		2.69037	no m6A
			7.11037	no m6A		7.26942	no m6A		2.85229	no m6A
			4.57717	no m6A		5.55437	no m6A		7.35286	no m6A
			4.91889	no m6A		3.8829	no m6A		3.9025	no m6A
			3.69762	no m6A		2.75451	no m6A		2.59052	no m6A
			2.53682	no m6A		3.19496	no m6A		5.87786	no m6A
			3.54972	no m6A		7.67485	no m6A		3.61645	no m6A
			9.40481	no m6A		1.6107	no m6A		2.22875	no m6A
			6.41414	no m6A		3.64983	no m6A		3.57733	no m6A
			4.46976	no m6A		7.03294	no m6A		3.64481	no m6A
			4.49717	no m6A		5.46284	no m6A		3.13891	no m6A
			4.17338	no m6A		5.58322	no m6A		1.69	no m6A
			5.28036	no m6A		4.95904	no m6A		2.07037	no m6A
			2.99558	no m6A		4.08731	no m6A		5.60716	no m6A
			5.97739	no m6A		4.25408	no m6A		2.17582	no m6A
			3.16245	no m6A		3.61115	no m6A		2.69093	no m6A
			6.3742	no m6A		4.49247	no m6A		3.05123	no m6A
			3.62048	no m6A		4.93937	no m6A		2.48935	no m6A
			2.96602	no m6A		6.78929	no m6A		3.912	no m6A
			3.27235	no m6A		4.39467	no m6A		2.71149	no m6A
			4.56027	no m6A		3.72648	no m6A		2.26717	no m6A
			3.35515	no m6A		4.69613	no m6A		2.45847	no m6A
			7.16393	no m6A		3.36365	no m6A		6.46807	no m6A
			3.14773	no m6A		5.09474	no m6A		2.48463	no m6A
			3.804	no m6A		4.7858	no m6A		3.38412	no m6A
			5.10544	no m6A		5.57026	no m6A		3.60064	no m6A
			5.82979	no m6A		3.8309	no m6A		2.02687	no m6A
			2.51644	no m6A		6.98728	no m6A		2.32298	no m6A
			3.28133	no m6A		4.06833	no m6A		3.06624	no m6A
			5.1473	no m6A		3.99364	no m6A		2.43186	no m6A
			6.06836	no m6A		4.90315	no m6A		3.51975	no m6A
			4.0311	no m6A		5.00156	no m6A		7.978	no m6A
			9.1089	no m6A		3.45079	no m6A		3.234	no m6A
			4.46306	no m6A		4.11361	no m6A		6.18256	no m6A
			5.98827	no m6A		1.85225	no m6A		4.67458	no m6A
			8.32509	no m6A		4.25056	no m6A		3.05368	no m6A
			5.00652	no m6A		5.2666	no m6A		3.53854	no m6A
			3.87657	no m6A		7.8824	no m6A		3.71629	no m6A
			5.49882	no m6A		5.6504	no m6A		5.11389	no m6A
			4.52435	no m6A		5.20024	no m6A		2.85141	no m6A
			4.62432	no m6A		6.76509	no m6A		2.45132	no m6A
			6.70747	no m6A		15.0641	no m6A		3.85956	no m6A
			7.30039	no m6A		5.68731	no m6A		2.89439	no m6A
			3.78853	no m6A		4.09689	no m6A		4.92967	no m6A
			3.69371	no m6A		6.2276	no m6A		3.1626	no m6A
			4.0399	no m6A		5.00791	no m6A		2.77351	no m6A
			5.73393	no m6A		4.78124	no m6A		3.40462	no m6A
			3.79828	no m6A		6.73979	no m6A		6.42163	no m6A
			3.46473	no m6A		9.58076	no m6A		1.51502	no m6A
			4.6411	no m6A		4.0193	no m6A		2.68186	no m6A
			3.71533	no m6A		2.90573	no m6A		3.59567	no m6A
			4.65141	no m6A		5.38744	no m6A		3.88301	no m6A
			4.15417	no m6A		6.47839	no m6A		4.94961	no m6A
			3.94765	no m6A		3.53206	no m6A		4.66774	no m6A
			3.89472	no m6A		4.64013	no m6A		3.32304	no m6A
			5.95998	no m6A		4.49114	no m6A		3.05914	no m6A
			4.69155	no m6A		3.39733	no m6A		5.49675	no m6A
			2.96455	no m6A		5.06298	no m6A		3.31928	no m6A
			4.51736	no m6A		3.96619	no m6A		4.2858	no m6A
			5.79679	no m6A		4.75862	no m6A		3.69556	no m6A
			9.3394	no m6A		6.87969	no m6A		2.92513	no m6A
			5.84537	no m6A		4.78801	no m6A		5.51983	no m6A
			6.04407	no m6A		2.97064	no m6A		3.5709	no m6A
			5.74044	no m6A		4.58299	no m6A		3.19332	no m6A
			7.15247	no m6A		6.77543	no m6A		5.31256	no m6A
			3.91493	no m6A		8.56781	no m6A		3.85188	no m6A
			6.63164	no m6A		5.84059	no m6A		2.34896	no m6A
			8.02297	no m6A		6.37361	no m6A		5.00851	no m6A
			7.05376	no m6A		5.66184	no m6A		4.31621	no m6A
			5.67575	no m6A		8.05718	no m6A		3.6829	no m6A
			5.0474	no m6A		6.95613	no m6A		4.09295	no m6A
			5.16914	no m6A		4.60217	no m6A		2.41656	no m6A
			5.05002	no m6A		5.41589	no m6A		5.04106	no m6A
			4.56625	no m6A		6.09898	no m6A		2.46168	no m6A
			2.9856	no m6A		4.87058	no m6A		4.60566	no m6A
			3.88686	no m6A		2.53243	no m6A		4.27536	no m6A
			4.44873	no m6A		3.48329	no m6A		1.71581	no m6A
			2.75894	no m6A		4.78252	no m6A		2.44526	no m6A
			2.49433	no m6A		4.40798	no m6A		5.14184	no m6A
			4.26748	no m6A		4.31384	no m6A		4.57882	no m6A
			2.88754	no m6A		2.63047	no m6A		3.33728	no m6A
			3.54582	no m6A		3.93839	no m6A		4.5282	no m6A
			3.119	no m6A		4.28653	no m6A		6.89238	no m6A
			5.81746	no m6A		5.68896	no m6A		2.028	no m6A
			5.13341	no m6A		5.55496	no m6A		3.19931	no m6A
			5.8379	no m6A		4.39734	no m6A		3.01242	no m6A
			4.6092	no m6A		3.93976	no m6A		3.59495	no m6A
			5.43444	no m6A		6.03182	no m6A		2.03794	no m6A
			3.78447	no m6A		4.22872	no m6A		2.30293	no m6A
			5.75334	no m6A		10.3205	no m6A		3.34109	no m6A
			4.47373	no m6A		5.04653	no m6A		3.20778	no m6A
			4.99315	no m6A		6.91523	no m6A		2.40248	no m6A
			6.3465	no m6A		6.60018	no m6A		1.53318	no m6A
			6.13739	no m6A		4.74656	no m6A		3.42446	no m6A
			4.26758	no m6A		5.56652	no m6A		3.31826	no m6A
			4.73228	no m6A		5.44878	no m6A		2.61607	no m6A
			4.1523	no m6A		4.89405	no m6A		1.99176	no m6A
			5.45586	no m6A		4.40354	no m6A		2.33163	no m6A
			3.64373	no m6A		3.64027	no m6A		5.70637	no m6A
			3.22144	no m6A		2.94154	no m6A		1.60849	no m6A
			2.8627	no m6A		2.82742	no m6A		2.73736	no m6A
			2.59966	no m6A		2.14236	no m6A		5.5228	no m6A
			2.17765	no m6A		4.66164	no m6A		4.72184	no m6A
			4.51225	no m6A		6.55743	no m6A		3.99541	no m6A
			5.4075	no m6A		5.19182	no m6A		3.92893	no m6A
			5.10666	no m6A		5.37494	no m6A		2.87103	no m6A
			4.56125	no m6A		3.7745	no m6A		3.16625	no m6A
			3.71874	no m6A		3.72521	no m6A		3.17934	no m6A
			3.86983	no m6A		4.95669	no m6A		3.67226	no m6A
			4.5868	no m6A		5.21057	no m6A		4.59991	no m6A
			4.27647	no m6A		3.79908	no m6A		3.11256	no m6A
			3.59862	no m6A		4.46443	no m6A		3.65197	no m6A
			4.09084	no m6A		1.71811	no m6A		2.65408	no m6A
			2.44271	no m6A		3.50049	no m6A		4.41575	no m6A
			2.31754	no m6A		4.36484	no m6A		2.55703	no m6A
			3.10674	no m6A		3.04213	no m6A		3.53804	no m6A
			4.14541	no m6A		2.46545	no m6A		2.4652	no m6A
			2.63678	no m6A		2.62326	no m6A		4.55053	no m6A
			3.26169	no m6A		2.72157	no m6A		2.04178	no m6A
			3.52804	no m6A		3.69094	no m6A		5.38896	no m6A
			3.9967	no m6A		4.96258	no m6A		2.87244	no m6A
			4.6953	no m6A		3.40724	no m6A		2.82244	no m6A
			3.22851	no m6A		4.45155	no m6A		3.16297	no m6A
			4.16282	no m6A		4.45459	no m6A		4.20295	no m6A
			3.73236	no m6A		4.12707	no m6A		2.28985	no m6A
			3.94267	no m6A		4.37799	no m6A		2.98303	no m6A
			5.6618	no m6A		4.55191	no m6A		2.55359	no m6A
			4.84712	no m6A		5.74831	no m6A		3.16429	no m6A
			4.0116	no m6A		4.94348	no m6A		1.58445	no m6A
			4.1832	no m6A		2.92593	no m6A		3.77877	no m6A
			2.78963	no m6A		13.2742	no m6A		2.45887	no m6A
			11.8462	no m6A		12.722	no m6A		3.04961	no m6A
			13.3709	no m6A		2.8608	no m6A		6.66985	no m6A
			2.3787	no m6A		5.89473	no m6A		4.05585	no m6A
			5.44144	no m6A		6.11192	no m6A		3.9177	no m6A
			5.52138	no m6A		4.46911	no m6A		5.28836	no m6A
			3.72527	no m6A		4.44931	no m6A		10.3681	no m6A
			5.08594	no m6A		3.25713	no m6A		3.11277	no m6A
			3.02041	no m6A		6.15375	no m6A		3.3742	no m6A
			6.12455	no m6A		4.76994	no m6A		4.56314	no m6A
			5.07711	no m6A		5.59546	no m6A		3.22491	no m6A
			4.95243	no m6A		3.54571	no m6A		3.82198	no m6A
			3.01123	no m6A		3.44244	no m6A		5.78782	no m6A
			3.2673	no m6A		3.88493	no m6A		6.61871	no m6A
			6.98749	no m6A		7.1791	no m6A		3.4284	no m6A
			2.03497	no m6A		5.47265	no m6A		2.14628	no m6A
			4.22671	no m6A		3.22147	no m6A		2.82854	no m6A
			3.03666	no m6A		3.33109	no m6A		4.18872	no m6A
			2.87275	no m6A		4.35906	no m6A		3.8776	no m6A
			3.33059	no m6A		2.99826	no m6A		5.19353	no m6A
			3.62222	no m6A		5.03192	no m6A		2.40225	no m6A
			4.67124	no m6A		2.753	no m6A		3.52588	no m6A
			3.09901	no m6A		4.38867	no m6A		2.6144	no m6A
			5.21826	no m6A		7.08208	no m6A		4.00045	no m6A
			6.66459	no m6A		6.34016	no m6A		15.0133	no m6A
			3.34592	no m6A		6.76787	no m6A		12.3618	no m6A
			4.54953	no m6A		2.86446	no m6A		2.67826	no m6A
			2.80387	no m6A		7.8292	no m6A		1.98479	no m6A
			4.25454	no m6A		4.79286	no m6A		3.24414	no m6A
			4.78199	no m6A		3.07664	no m6A		4.67114	no m6A
			3.66429	no m6A		5.0732	no m6A		3.68706	no m6A
			3.28618	no m6A		5.03164	no m6A		4.30264	no m6A
			3.55794	no m6A		3.96785	no m6A		2.02254	no m6A
			5.12736	no m6A		3.75873	no m6A		3.31589	no m6A
			3.59208	no m6A		3.94654	no m6A		5.37324	no m6A
			3.05925	no m6A		3.56571	no m6A		7.03371	no m6A
			4.16977	no m6A		3.0123	no m6A		4.70278	no m6A
			4.3371	no m6A		2.5329	no m6A		5.86215	no m6A
			5.30636	no m6A		2.74663	no m6A		5.51789	no m6A
			4.18379	no m6A		4.87322	no m6A		5.44088	no m6A
			4.25331	no m6A		5.1811	no m6A		2.85624	no m6A
			5.14222	no m6A		4.60482	no m6A		5.84702	no m6A
			2.82871	no m6A		5.11582	no m6A		5.67135	no m6A
			4.35219	no m6A		5.84442	no m6A		3.65868	no m6A
			3.53001	no m6A		3.39387	no m6A		3.4722	no m6A
			6.86856	no m6A		3.57971	no m6A		6.69613	no m6A
			8.97927	no m6A		3.56016	no m6A		5.15031	no m6A
			13.2559	no m6A		4.18947	no m6A		3.60156	no m6A
			3.38173	no m6A		8.08331	no m6A		2.81448	no m6A
			2.91506	no m6A		12.7817	no m6A		2.70128	no m6A
			3.46814	no m6A		10.1161	no m6A		4.20726	no m6A
			3.38888	no m6A		4.16175	no m6A		2.56274	no m6A
			3.45092	no m6A		2.66751	no m6A		2.54354	no m6A
			5.95718	no m6A		3.69838	no m6A		2.06387	no m6A
			4.57697	no m6A		3.9342	no m6A		2.71477	no m6A
			5.66215	no m6A		5.60579	no m6A		4.08092	no m6A
			6.24367	no m6A		4.79827	no m6A		3.18382	no m6A
			2.86314	no m6A		5.4196	no m6A		4.6669	no m6A
			4.69676	no m6A		5.62864	no m6A		4.55921	no m6A
			2.41983	no m6A		3.088	no m6A		2.68714	no m6A
			5.18738	no m6A		4.45365	no m6A		4.14742	no m6A
			3.47072	no m6A		2.64117	no m6A		3.62695	no m6A
			4.02436	no m6A		7.05698	no m6A		6.41505	no m6A
			3.70739	no m6A		4.13145	no m6A		3.31235	no m6A
			3.73924	no m6A		4.05688	no m6A		4.91219	no m6A
			3.45522	no m6A		3.75215	no m6A		5.12402	no m6A
			5.00048	no m6A		3.78487	no m6A		3.02912	no m6A
			3.93801	no m6A		4.10965	no m6A		4.67899	no m6A
			3.39293	no m6A		7.2234	no m6A		4.40427	no m6A
			1.90905	no m6A		6.57738	no m6A		4.64132	no m6A
			4.14604	no m6A		5.14776	no m6A		3.39856	no m6A
			3.16414	no m6A		2.66697	no m6A		2.3456	no m6A
			4.56894	no m6A		4.3919	no m6A		1.91968	no m6A
			4.1108	no m6A		4.27432	no m6A		1.96312	no m6A
			4.11878	no m6A		5.72803	no m6A		1.68325	no m6A
			3.50798	no m6A		3.9445	no m6A		3.75842	no m6A
			2.28603	no m6A		4.90229	no m6A		4.44976	no m6A
			3.67501	no m6A		1.94895	no m6A		3.86121	no m6A
			3.33703	no m6A		4.6314	no m6A		5.22602	no m6A
			5.17548	no m6A		3.71493	no m6A		2.79878	no m6A
			3.516	no m6A		6.56596	no m6A		3.0272	no m6A
			4.12266	no m6A		3.8751	no m6A		3.44123	no m6A
			2.8896	no m6A		4.9257	no m6A		3.59199	no m6A
			4.08731	no m6A		5.31995	no m6A		2.52143	no m6A
			4.1779	no m6A		4.16266	no m6A		2.85675	no m6A
			2.68247	no m6A		3.02107	no m6A		1.86283	no m6A
			4.41959	no m6A		5.76337	no m6A		3.20687	no m6A
			6.81775	no m6A		3.56753	no m6A		2.08246	no m6A
			2.79506	no m6A		6.32166	no m6A		1.98549	no m6A
			2.66762	no m6A		4.09083	no m6A		2.7921	no m6A
			3.55641	no m6A		3.19707	no m6A		2.92345	no m6A
			2.64042	no m6A		2.4794	no m6A		1.66543	no m6A
			3.53403	no m6A		5.58442	no m6A		2.48552	no m6A
			4.92483	no m6A		2.61817	no m6A		5.88647	no m6A
			4.62583	no m6A		3.12616	no m6A		2.44507	no m6A
			2.39286	no m6A		4.57834	no m6A		3.40462	no m6A
			9.85351	no m6A		3.06843	no m6A		3.21496	no m6A
			5.94052	no m6A		5.52514	no m6A		3.00054	no m6A
			12.6458	no m6A		8.48942	no m6A		4.01104	no m6A
			4.99127	no m6A		4.62974	no m6A		2.31695	no m6A
			6.42242	no m6A		4.01569	no m6A		4.09239	no m6A
			6.59541	no m6A		6.5411	no m6A		3.47615	no m6A
			5.28742	no m6A		7.06269	no m6A		1.99059	no m6A
			3.66751	no m6A		11.3168	no m6A		10.8992	no m6A
			3.08523	no m6A		5.59817	no m6A		11.0931	no m6A
			3.25357	no m6A		8.12766	no m6A		1.57981	no m6A
			6.45196	no m6A		6.93094	no m6A		4.56334	no m6A
			2.88317	no m6A		4.33854	no m6A		4.99464	no m6A
			3.56771	no m6A		3.8329	no m6A		3.36705	no m6A
			4.7522	no m6A		3.41209	no m6A		3.99497	no m6A
			3.73624	no m6A		3.36579	no m6A		2.47191	no m6A
			4.58376	no m6A		5.8058	no m6A		3.83177	no m6A
			3.04321	no m6A		2.71268	no m6A		3.84814	no m6A
			5.22365	no m6A		3.91821	no m6A		3.45437	no m6A
			3.63699	no m6A		4.92624	no m6A		2.27883	no m6A
			5.17012	no m6A		3.68668	no m6A		2.49939	no m6A
			4.74702	no m6A		4.39989	no m6A		5.30558	no m6A
			3.8472	no m6A		7.09655	no m6A		1.26321	no m6A
			3.60644	no m6A		3.32358	no m6A		3.00751	no m6A
			3.85456	no m6A		5.1614	no m6A		4.65517	no m6A
			2.74792	no m6A		4.80077	no m6A		5.22768	no m6A
			2.91642	no m6A		5.77005	no m6A		2.46292	no m6A
			3.14836	no m6A		4.00956	no m6A		1.93849	no m6A
			6.52167	no m6A		4.05811	no m6A		1.97637	no m6A
			4.15559	no m6A		5.37636	no m6A		2.00162	no m6A
			6.37364	no m6A		2.97898	no m6A		3.63254	no m6A
			3.9053	no m6A		2.47813	no m6A		2.14697	no m6A
			3.63563	no m6A		2.9795	no m6A		3.82204	no m6A
			4.80958	no m6A		7.25994	no m6A		1.69934	no m6A
			4.35677	no m6A		4.45563	no m6A		3.59748	no m6A
			3.78618	no m6A		3.30397	no m6A		5.59608	no m6A
			4.43563	no m6A		5.02885	no m6A		3.96906	no m6A
			3.38332	no m6A		5.87089	no m6A		2.40447	no m6A
			3.00644	no m6A		4.78261	no m6A		7.97596	no m6A
			3.97828	no m6A		3.67797	no m6A		3.44666	no m6A
			4.21745	no m6A		4.53747	no m6A		2.54846	no m6A
			4.8725	no m6A		3.53998	no m6A		3.80871	no m6A
			4.00982	no m6A		3.69979	no m6A		3.683	no m6A
			8.36917	no m6A		4.41451	no m6A		2.36062	no m6A
			5.81205	no m6A		5.85453	no m6A		2.67748	no m6A
			3.42451	no m6A		4.36846	no m6A		2.11456	no m6A
			2.51474	no m6A		5.13849	no m6A		2.37439	no m6A
			2.86809	no m6A		5.37438	no m6A		2.15148	no m6A
			5.63504	no m6A		3.75131	no m6A		2.11372	no m6A
			4.23269	no m6A		2.78172	no m6A		1.72987	no m6A
			5.00735	no m6A		2.84503	no m6A		4.01204	no m6A
			8.31363	no m6A		6.04453	no m6A		3.79036	no m6A
			4.23368	no m6A		4.59957	no m6A		3.22484	no m6A
			3.74865	no m6A		3.51322	no m6A		3.28836	no m6A
			4.75951	no m6A		4.20629	no m6A		4.48379	no m6A
			3.94108	no m6A		4.42643	no m6A		2.10523	no m6A
			3.61076	no m6A		5.05133	no m6A		2.83899	no m6A
			6.73334	no m6A		4.06442	no m6A		2.12353	no m6A
			8.56713	no m6A		4.34925	no m6A		3.0723	no m6A
			3.81219	no m6A		6.96936	no m6A		4.32024	no m6A
			3.03142	no m6A		2.82534	no m6A		5.43128	no m6A
			3.69882	no m6A		3.97818	no m6A		8.67443	no m6A
			5.35945	no m6A		4.93182	no m6A		8.17767	no m6A
			2.98666	no m6A		3.53391	no m6A		2.31893	no m6A
			6.84772	no m6A		6.35412	no m6A		1.94528	no m6A
			4.47064	no m6A		4.98062	no m6A		2.33397	no m6A
			9.02954	no m6A		9.15352	no m6A		3.0138	no m6A
			2.75342	no m6A		3.19958	no m6A		5.37493	no m6A
			3.34079	no m6A		3.20828	no m6A		5.32674	no m6A
			5.29901	no m6A		3.78326	no m6A		4.4715	no m6A
			10.943	no m6A		13.3901	no m6A		3.89801	no m6A
			10.2241	no m6A		10.0794	no m6A		4.68246	no m6A
			4.85036	no m6A		4.43631	no m6A		2.1354	no m6A
			3.56517	no m6A		3.56055	no m6A		3.22159	no m6A
			3.67335	no m6A		4.07245	no m6A		2.30701	no m6A
			4.14756	no m6A		4.42735	no m6A		4.60262	no m6A
			5.05378	no m6A		1.95907	no m6A		3.24778	no m6A
			4.16023	no m6A		4.89239	no m6A		4.56546	no m6A
			4.7052	no m6A		4.53161	no m6A		3.55703	no m6A
			1.93297	no m6A		5.25053	no m6A		2.9704	no m6A
			4.87483	no m6A		5.56327	no m6A		2.81261	no m6A
			3.38398	no m6A		5.28481	no m6A		3.55334	no m6A
			4.4133	no m6A		6.9244	no m6A		4.7342	no m6A
			6.79208	no m6A		3.65042	no m6A		5.32455	no m6A
			5.61067	no m6A		4.89735	no m6A		2.78461	no m6A
			7.00063	no m6A		4.88755	no m6A		3.42445	no m6A
			5.76757	no m6A		3.81522	no m6A		1.14426	no m6A
			4.94839	no m6A		3.72295	no m6A		1.78048	no m6A
			3.86288	no m6A		4.36896	no m6A		2.77995	no m6A
			3.91702	no m6A		7.32155	no m6A		2.83737	no m6A
			4.45276	no m6A		4.78863	no m6A		2.42908	no m6A
			5.20972	no m6A		6.28683	no m6A		3.68873	no m6A
			7.36639	no m6A		3.57329	no m6A		2.70668	no m6A
			3.90832	no m6A		2.92324	no m6A		3.29688	no m6A
			6.00699	no m6A		2.89621	no m6A		1.48982	no m6A
			3.83118	no m6A		3.98206	no m6A		2.68332	no m6A
			3.94776	no m6A		4.4973	no m6A		2.39781	no m6A
			4.07605	no m6A		4.04407	no m6A		5.35588	no m6A
			2.64211	no m6A		3.42178	no m6A		3.15559	no m6A
			3.18811	no m6A		4.96523	no m6A		3.03391	no m6A
			4.69221	no m6A		5.05058	no m6A		4.09036	no m6A
			2.89996	no m6A		3.73628	no m6A		2.13633	no m6A
			5.21667	no m6A		8.27453	no m6A		3.39724	no m6A
			5.087	no m6A		3.13304	no m6A		2.73192	no m6A
			4.01139	no m6A		3.11764	no m6A		1.99503	no m6A
			7.70139	no m6A		4.29669	no m6A		4.55346	no m6A
			3.13603	no m6A		3.71348	no m6A		3.14722	no m6A
			3.37169	no m6A		3.81761	no m6A		2.61104	no m6A
			4.78665	no m6A		3.6043	no m6A		2.03898	no m6A
			8.55931	no m6A		12.4606	no m6A		1.69848	no m6A
			5.32197	no m6A		5.58685	no m6A		2.52292	no m6A
			5.28756	no m6A		5.58554	no m6A		2.15713	no m6A
			7.81949	no m6A		8.4065	no m6A		1.77434	no m6A
			4.2425	no m6A		4.9865	no m6A		2.74779	no m6A
			3.62611	no m6A		3.42998	no m6A		3.92343	no m6A
			5.25257	no m6A		3.98026	no m6A		2.52581	no m6A
			4.67389	no m6A		5.39167	no m6A		3.99263	no m6A
			5.21083	no m6A		4.72012	no m6A		7.52972	no m6A
			3.70914	no m6A		3.7507	no m6A		3.30195	no m6A
			6.75339	no m6A		5.47503	no m6A		3.89444	no m6A
			4.32121	no m6A		2.44203	no m6A		2.9342	no m6A
			7.15571	no m6A		3.7735	no m6A		3.49065	no m6A
			5.62631	no m6A		9.10244	no m6A		4.0582	no m6A
			2.4165	no m6A		4.42742	no m6A		7.73797	no m6A
			3.145	no m6A		3.44625	no m6A		3.90792	no m6A
			3.77395	no m6A		2.36157	no m6A		4.5182	no m6A
			4.36111	no m6A		4.29689	no m6A		5.90894	no m6A
			1.77371	no m6A		6.37917	no m6A		7.52926	no m6A
			4.19425	no m6A		2.99452	no m6A		3.61987	no m6A
			5.98757	no m6A		2.15005	no m6A		4.83461	no m6A
			3.29026	no m6A		4.40273	no m6A		2.81551	no m6A
			2.8447	no m6A		1.69325	no m6A		2.1114	no m6A
			1.88412	no m6A		2.97062	no m6A		2.11123	no m6A
			4.84612	no m6A		4.14728	no m6A		4.46701	no m6A
			2.28326	no m6A		4.26835	no m6A		2.59045	no m6A
			3.36541	no m6A		2.50413	no m6A		2.81501	no m6A
			8.27236	no m6A		4.61984	no m6A		3.78386	no m6A
			3.75383	no m6A		4.41137	no m6A		2.90092	no m6A
			6.98033	no m6A		4.46925	no m6A		3.4974	no m6A
			3.60552	no m6A		4.93505	no m6A		5.122	no m6A
			3.08935	no m6A		3.92694	no m6A		1.84987	no m6A
			4.08862	no m6A		4.43245	no m6A		3.41332	no m6A
			4.21985	no m6A		4.21948	no m6A		2.90176	no m6A
			5.18348	no m6A		2.8084	no m6A		3.39533	no m6A
			4.31049	no m6A		4.25884	no m6A		4.4325	no m6A
			3.55649	no m6A		3.33204	no m6A		3.00073	no m6A
			4.79359	no m6A		5.00741	no m6A		1.9661	no m6A
			4.03723	no m6A		5.24094	no m6A		2.8587	no m6A
			2.96234	no m6A		4.25916	no m6A		3.16625	no m6A
			5.31233	no m6A		3.22056	no m6A		1.75544	no m6A
			2.99365	no m6A		2.94937	no m6A		1.7178	no m6A
			3.53276	no m6A		6.19425	no m6A		1.56774	no m6A
			4.33433	no m6A		2.98746	no m6A		5.83978	no m6A
			3.94042	no m6A		4.78036	no m6A		3.01542	no m6A
			4.48397	no m6A		5.38039	no m6A		2.37604	no m6A
			3.18041	no m6A		3.28014	no m6A		2.80751	no m6A
			2.90115	no m6A		3.10631	no m6A		2.68016	no m6A
			4.83081	no m6A		3.01829	no m6A		4.48751	no m6A
			3.82209	no m6A		3.19789	no m6A		3.51315	no m6A
			5.05408	no m6A		5.23555	no m6A		2.26276	no m6A
			3.97875	no m6A		6.91191	no m6A		3.32595	no m6A
			3.22294	no m6A		6.57698	no m6A		3.36818	no m6A
			7.14716	no m6A		2.67715	no m6A		2.36749	no m6A
			2.91781	no m6A		3.48266	no m6A		2.84033	no m6A
			2.52543	no m6A		5.9403	no m6A		3.84915	no m6A
			3.26759	no m6A		5.77611	no m6A		3.22584	no m6A
			4.3383	no m6A		9.00029	no m6A		3.14023	no m6A
			5.19855	no m6A		4.7315	no m6A		3.95023	no m6A
			5.4283	no m6A		7.34739	no m6A		2.95466	no m6A
			2.30605	no m6A		4.81568	no m6A		2.89984	no m6A
			3.21466	no m6A		3.85546	no m6A		2.04224	no m6A
			3.31675	no m6A		5.05239	no m6A		2.44673	no m6A
			6.4822	no m6A		4.66665	no m6A		3.86749	no m6A
			7.48557	no m6A		4.15677	no m6A		4.0901	no m6A
			4.19051	no m6A		4.78472	no m6A		7.92168	no m6A
			5.83899	no m6A		4.91201	no m6A		2.71282	no m6A
			4.66877	no m6A		5.10532	no m6A		3.68433	no m6A
			5.148	no m6A		5.84103	no m6A		3.62333	no m6A
			3.9158	no m6A		4.74349	no m6A		3.0418	no m6A
			5.79472	no m6A		5.72151	no m6A		3.56385	no m6A
			5.32168	no m6A		6.27535	no m6A		4.04199	no m6A
			3.18182	no m6A		6.09062	no m6A		6.73609	no m6A
			5.76309	no m6A		6.02442	no m6A		2.06657	no m6A
			4.16432	no m6A		3.19307	no m6A		2.62066	no m6A
			4.2845	no m6A		7.07905	no m6A		3.16688	no m6A
			6.90073	no m6A		2.71814	no m6A		2.04302	no m6A
			5.95661	no m6A		7.8294	no m6A		4.23207	no m6A
			5.60801	no m6A		4.17185	no m6A		4.24498	no m6A
			5.26132	no m6A		4.44857	no m6A		8.8193	no m6A
			6.41891	no m6A		3.67154	no m6A		2.13514	no m6A
			5.83964	no m6A		3.71186	no m6A		2.12284	no m6A
			5.55062	no m6A		4.98472	no m6A		6.45264	no m6A
			7.27584	no m6A		5.00222	no m6A		7.8739	no m6A
			2.31482	no m6A		5.01472	no m6A		8.17826	no m6A
			5.3195	no m6A		4.8946	no m6A		3.53904	no m6A
			2.54225	no m6A		3.36922	no m6A		2.49926	no m6A
			5.70176	no m6A		5.11982	no m6A		2.94657	no m6A
			7.11684	no m6A		6.94404	no m6A		5.60147	no m6A
			3.65292	no m6A		4.84126	no m6A		3.36159	no m6A
			4.37882	no m6A		3.62442	no m6A		3.51503	no m6A
			3.33258	no m6A		3.40285	no m6A		1.41506	no m6A
			3.01442	no m6A		3.67575	no m6A		4.41825	no m6A
			5.18195	no m6A		5.82678	no m6A		3.07299	no m6A
			4.14244	no m6A		3.47922	no m6A		4.0073	no m6A
			4.39794	no m6A		3.7655	no m6A		3.84911	no m6A
			3.36523	no m6A		3.91608	no m6A		6.28012	no m6A
			4.6783	no m6A		5.80319	no m6A		3.62835	no m6A
			2.57979	no m6A		4.24178	no m6A		4.11623	no m6A
			5.5564	no m6A		2.76599	no m6A		3.91283	no m6A
			6.50727	no m6A		5.90666	no m6A		2.75765	no m6A
			4.4791	no m6A		6.66416	no m6A		4.15628	no m6A
			2.69942	no m6A		3.15378	no m6A		3.37886	no m6A
			4.89841	no m6A		7.48729	no m6A		3.44236	no m6A
			6.00119	no m6A		10.2067	no m6A		6.52147	no m6A
			3.21517	no m6A		3.78016	no m6A		3.07567	no m6A
			3.58453	no m6A		5.88476	no m6A		5.05032	no m6A
			3.88303	no m6A		5.3503	no m6A		2.81745	no m6A
			3.78452	no m6A		5.13325	no m6A		1.63477	no m6A
			3.45272	no m6A		4.57538	no m6A		1.63514	no m6A
			3.26003	no m6A		3.64187	no m6A		2.41009	no m6A
			6.38156	no m6A		3.245	no m6A		2.50294	no m6A
			7.0248	no m6A		5.39866	no m6A		3.47841	no m6A
			3.52908	no m6A		5.29305	no m6A		1.49265	no m6A
			8.04235	no m6A		3.0238	no m6A		2.59203	no m6A
			9.27727	no m6A		4.85386	no m6A		4.1917	no m6A
			3.44776	no m6A		6.04624	no m6A		3.49965	no m6A
			6.02457	no m6A		6.23221	no m6A		6.38879	no m6A
			4.63538	no m6A		3.58187	no m6A		6.30642	no m6A
			4.34861	no m6A		4.69814	no m6A		2.41845	no m6A
			4.28795	no m6A		4.4073	no m6A		2.22781	no m6A
			2.94962	no m6A		5.01558	no m6A		2.97442	no m6A
			3.43459	no m6A		4.89837	no m6A		4.32325	no m6A
			4.30161	no m6A		5.90558	no m6A		2.58463	no m6A
			4.28785	no m6A		4.89216	no m6A		2.28973	no m6A
			3.55074	no m6A		4.0888	no m6A		11.0519	no m6A
			4.73828	no m6A		5.43803	no m6A		3.99831	no m6A
			5.47903	no m6A		6.32114	no m6A		4.48698	no m6A
			3.62891	no m6A		5.77406	no m6A		4.51639	no m6A
			4.19448	no m6A		4.64105	no m6A		4.24458	no m6A
			4.2893	no m6A		3.63497	no m6A		3.08984	no m6A
			4.33985	no m6A		2.46684	no m6A		2.89114	no m6A
			5.94849	no m6A		5.36818	no m6A		4.35924	no m6A
			4.75286	no m6A		4.02188	no m6A		4.15376	no m6A
			5.67907	no m6A		3.48208	no m6A		2.62821	no m6A
			5.68163	no m6A		3.77733	no m6A		3.09052	no m6A
			3.45271	no m6A		3.11969	no m6A		2.65109	no m6A
			4.06634	no m6A		5.73209	no m6A		3.11018	no m6A
			5.8126	no m6A		12.3136	no m6A		5.30346	no m6A
			5.05485	no m6A		8.2988	no m6A		2.41521	no m6A
			4.71492	no m6A		9.27623	no m6A		2.3523	no m6A
			3.76178	no m6A		3.23895	no m6A		2.49748	no m6A
			2.8493	no m6A		4.6349	no m6A		3.8923	no m6A
			8.00089	no m6A		3.7972	no m6A		1.68874	no m6A
			3.62537	no m6A		5.28713	no m6A		3.63965	no m6A
			3.2601	no m6A		2.72536	no m6A		4.52288	no m6A
			3.07752	no m6A		2.23741	no m6A		2.01724	no m6A
			4.11002	no m6A		3.42374	no m6A		2.23283	no m6A
			7.02496	no m6A		4.82554	no m6A		2.97169	no m6A
			3.88124	no m6A		4.96378	no m6A		4.93841	no m6A
			3.01984	no m6A		3.22315	no m6A		2.00995	no m6A
			5.65857	no m6A		4.11358	no m6A		2.36016	no m6A
			12.8742	no m6A		3.53457	no m6A		4.40956	no m6A
			7.56121	no m6A		7.02446	no m6A		2.80176	no m6A
			6.98179	no m6A		4.7215	no m6A		1.79419	no m6A
			3.92888	no m6A		4.48703	no m6A		3.85851	no m6A
			5.98662	no m6A		6.7962	no m6A		2.81059	no m6A
			3.42337	no m6A		5.2581	no m6A		3.91225	no m6A
			5.72212	no m6A		5.29819	no m6A		3.26877	no m6A
			2.84704	no m6A		4.45235	no m6A		2.28928	no m6A
			3.28833	no m6A		3.5771	no m6A		3.47767	no m6A
			4.97612	no m6A		2.04195	no m6A		3.35185	no m6A
			4.5249	no m6A		5.22251	no m6A		1.74956	no m6A
			3.36148	no m6A		3.33645	no m6A		4.41525	no m6A
			2.8126	no m6A		3.72649	no m6A		2.27448	no m6A
			4.13523	no m6A		9.8073	no m6A		3.07914	no m6A
			6.66124	no m6A		3.81457	no m6A		3.78423	no m6A
			3.87907	no m6A		4.39191	no m6A		3.25593	no m6A
			4.14071	no m6A		3.76405	no m6A		2.3322	no m6A
			3.76425	no m6A		8.50163	no m6A		2.43948	no m6A
			6.08189	no m6A		6.83016	no m6A		3.76631	no m6A
			4.96679	no m6A		8.09405	no m6A		2.46358	no m6A
			4.20326	no m6A		7.16207	no m6A		2.37634	no m6A
			4.5045	no m6A		7.56206	no m6A		3.17307	no m6A
			3.27448	no m6A		4.93487	no m6A		2.70997	no m6A
			3.35053	no m6A		6.03123	no m6A		2.40087	no m6A
			5.02278	no m6A		4.12109	no m6A		2.15965	no m6A
			3.15143	no m6A		6.07032	no m6A		2.70661	no m6A
			2.81234	no m6A		6.0376	no m6A		3.50684	no m6A
			7.06311	no m6A		2.1436	no m6A		5.93337	no m6A
			5.3436	no m6A		3.14429	no m6A		4.86108	no m6A
			3.92657	no m6A		4.10907	no m6A		6.65777	no m6A
			4.76791	no m6A		4.93694	no m6A		1.87341	no m6A
			8.34283	no m6A		5.77056	no m6A		2.65651	no m6A
			9.28767	no m6A		5.23653	no m6A		4.94124	no m6A
			2.70816	no m6A		5.94589	no m6A		5.32488	no m6A
			5.52173	no m6A		6.06388	no m6A		7.60962	no m6A
			4.45435	no m6A		4.52751	no m6A		3.11812	no m6A
			4.71715	no m6A		4.29745	no m6A		4.3533	no m6A
			5.11184	no m6A		6.6163	no m6A		4.25004	no m6A
			3.6395	no m6A		4.83627	no m6A		2.86097	no m6A
			5.16456	no m6A		7.54109	no m6A		3.71603	no m6A
			6.26778	no m6A		6.96106	no m6A		3.61975	no m6A
			6.05996	no m6A		4.56973	no m6A		2.26713	no m6A
			7.38411	no m6A		3.25882	no m6A		3.72722	no m6A
			3.74835	no m6A		9.38542	no m6A		3.9066	no m6A
			4.18937	no m6A		3.09694	no m6A		3.37217	no m6A
			4.23329	no m6A		3.72953	no m6A		3.57019	no m6A
			3.73814	no m6A		4.42226	no m6A		4.35171	no m6A
			5.22911	no m6A		3.83645	no m6A		4.18791	no m6A
			5.21752	no m6A		10.0804	no m6A		3.77601	no m6A
			4.20861	no m6A		2.98139	no m6A		3.24721	no m6A
			4.66469	no m6A		5.52472	no m6A		4.4039	no m6A
			2.64349	no m6A		4.719	no m6A		4.71683	no m6A
			4.46414	no m6A		3.69187	no m6A		3.69724	no m6A
			5.70396	no m6A		6.08592	no m6A		3.79944	no m6A
			5.72632	no m6A		5.38112	no m6A		2.11704	no m6A
			6.71304	no m6A		4.77671	no m6A		4.33775	no m6A
			4.83199	no m6A		6.87785	no m6A		2.81718	no m6A
			4.33661	no m6A		2.87803	no m6A		3.98131	no m6A
			1.7147	no m6A		4.10604	no m6A		1.75407	no m6A
			3.51463	no m6A		2.58172	no m6A		6.34171	no m6A
			3.75676	no m6A		5.92568	no m6A		3.60744	no m6A
			3.75228	no m6A		4.59359	no m6A		3.08221	no m6A
			5.47253	no m6A		4.53568	no m6A		3.93151	no m6A
			2.76658	no m6A		7.68774	no m6A		2.69403	no m6A
			8.62996	no m6A		4.84462	no m6A		1.8398	no m6A
			3.02773	no m6A		3.02295	no m6A		4.22757	no m6A
			5.2301	no m6A		4.32646	no m6A		5.27682	no m6A
			4.97188	no m6A		4.96782	no m6A		4.75701	no m6A
			3.56569	no m6A		5.33994	no m6A		5.47103	no m6A
			4.63562	no m6A		4.74537	no m6A		7.55739	no m6A
			6.01679	no m6A		4.48561	no m6A		4.20081	no m6A
			8.02737	no m6A		4.65368	no m6A		3.98117	no m6A
			3.00315	no m6A		4.82462	no m6A		2.50571	no m6A
			4.07647	no m6A		4.41055	no m6A		3.74702	no m6A
			2.27309	no m6A		4.11241	no m6A		4.15972	no m6A
			5.31636	no m6A		5.28914	no m6A		4.60106	no m6A
			4.09963	no m6A		4.03108	no m6A		2.26672	no m6A
			4.03326	no m6A		4.56538	no m6A		2.16033	no m6A
			5.60976	no m6A		5.83322	no m6A		3.15254	no m6A
			4.04717	no m6A		5.10319	no m6A		4.40368	no m6A
			2.99401	no m6A		4.63408	no m6A		2.48223	no m6A
			3.91266	no m6A		3.94321	no m6A		2.66719	no m6A
			4.61224	no m6A		7.15197	no m6A		2.81912	no m6A
			4.64329	no m6A		6.69149	no m6A		2.43972	no m6A
			3.93904	no m6A		12.5099	no m6A		3.2454	no m6A
			4.78113	no m6A		5.09057	no m6A		1.86594	no m6A
			4.55151	no m6A		7.06444	no m6A		5.09438	no m6A
			4.40412	no m6A		4.2394	no m6A		2.8471	no m6A
			4.30903	no m6A		5.03456	no m6A		6.63281	no m6A
			5.39194	no m6A		4.23235	no m6A		8.52377	no m6A
			4.14763	no m6A		4.40525	no m6A		4.39146	no m6A
			3.43697	no m6A		9.73289	no m6A		2.7952	no m6A
			4.94211	no m6A		5.36375	no m6A		4.48643	no m6A
			4.43232	no m6A		6.83979	no m6A		4.63051	no m6A
			3.92995	no m6A		5.22161	no m6A		4.83735	no m6A
			3.65134	no m6A		7.79795	no m6A		3.26685	no m6A
			6.16252	no m6A		6.36579	no m6A		4.68666	no m6A
			6.54874	no m6A		6.07209	no m6A		2.46607	no m6A
			13.8748	no m6A		3.69581	no m6A		2.42711	no m6A
			4.74304	no m6A		5.24174	no m6A		3.85333	no m6A
			7.1159	no m6A		6.03955	no m6A		4.10998	no m6A
			3.23365	no m6A		8.78314	no m6A		2.68328	no m6A
			3.53315	no m6A		7.60215	no m6A		2.49293	no m6A
			3.59401	no m6A		4.2799	no m6A		4.2205	no m6A
			4.3572	no m6A		3.65696	no m6A		4.20841	no m6A
			3.09436	no m6A		5.51503	no m6A		2.69325	no m6A
			6.37607	no m6A		4.11366	no m6A		3.41779	no m6A
			5.55583	no m6A		4.0823	no m6A		3.20659	no m6A
			4.67686	no m6A		6.17334	no m6A		2.39672	no m6A
			6.11602	no m6A		5.06731	no m6A		3.45295	no m6A
			5.97515	no m6A		4.98998	no m6A		6.00385	no m6A
			6.47612	no m6A		2.97408	no m6A		3.72675	no m6A
			4.83005	no m6A		5.61315	no m6A		3.6608	no m6A
			4.73622	no m6A		7.30129	no m6A		6.82829	no m6A
			4.40338	no m6A		5.00737	no m6A		2.93628	no m6A
			5.3196	no m6A		5.84042	no m6A		3.35443	no m6A
			5.38939	no m6A		10.7697	no m6A		2.94118	no m6A
			7.16023	no m6A		11.3964	no m6A		3.67591	no m6A
			3.81339	no m6A		11.3584	no m6A		5.12771	no m6A
			3.32824	no m6A		3.75829	no m6A		4.03662	no m6A
			4.86609	no m6A		3.86005	no m6A		3.26588	no m6A
			3.40703	no m6A		4.80892	no m6A		2.30786	no m6A
			4.00651	no m6A		4.25712	no m6A		7.76737	no m6A
			5.54836	no m6A		4.66823	no m6A		2.56089	no m6A
			5.32714	no m6A		10.1691	no m6A		2.97317	no m6A
			5.47682	no m6A		3.73157	no m6A		3.02639	no m6A
			2.71287	no m6A		7.51681	no m6A		4.81007	no m6A
			5.48276	no m6A		3.85205	no m6A		4.75547	no m6A
			5.24543	no m6A		2.04615	no m6A		2.46904	no m6A
			4.05313	no m6A		6.377	no m6A		3.10613	no m6A
			4.55419	no m6A		6.2931	no m6A		4.4339	no m6A
			12.3202	no m6A		5.48289	no m6A		8.50008	no m6A
			10.6693	no m6A		3.61358	no m6A		5.9206	no m6A
			8.99772	no m6A		3.23463	no m6A		7.23725	no m6A
			3.86952	no m6A		3.94389	no m6A		2.91546	no m6A
			3.67805	no m6A		3.39959	no m6A		3.23993	no m6A
			4.52486	no m6A		1.87545	no m6A		3.64106	no m6A
			3.68703	no m6A		5.15097	no m6A		2.28747	no m6A
			4.70146	no m6A		4.13624	no m6A		4.70181	no m6A
			5.84972	no m6A		3.06309	no m6A		1.8361	no m6A
			12.7555	no m6A		4.26068	no m6A		2.15811	no m6A
			5.95074	no m6A		4.47267	no m6A		3.60776	no m6A
			3.37721	no m6A		4.217	no m6A		3.16748	no m6A
			5.52498	no m6A		3.02193	no m6A		2.16663	no m6A
			6.47254	no m6A		4.596	no m6A		3.39299	no m6A
			3.37381	no m6A		3.61754	no m6A		3.24833	no m6A
			2.4299	no m6A		3.36376	no m6A		5.88038	no m6A
			4.87444	no m6A		3.06035	no m6A		3.29621	no m6A
			5.59642	no m6A		4.36807	no m6A		3.24958	no m6A
			6.31154	no m6A		5.25165	no m6A		2.86562	no m6A
			5.35242	no m6A		4.28735	no m6A		5.33338	no m6A
			2.5907	no m6A		4.25458	no m6A		4.57752	no m6A
			3.67065	no m6A		5.14137	no m6A		3.50768	no m6A
			3.61447	no m6A		4.10232	no m6A		3.22018	no m6A
			4.14632	no m6A		3.43039	no m6A		2.58539	no m6A
			3.77279	no m6A		5.30133	no m6A		2.75622	no m6A
			2.40438	no m6A		5.89038	no m6A		5.93756	no m6A
			4.71304	no m6A		4.42883	no m6A		2.3263	no m6A
			3.74061	no m6A		4.32985	no m6A		2.40813	no m6A
			3.29675	no m6A		4.07685	no m6A		7.35425	no m6A
			4.93688	no m6A		4.0203	no m6A		3.33617	no m6A
			4.01479	no m6A		3.56676	no m6A		2.58695	no m6A
			4.0169	no m6A		5.9691	no m6A		2.75688	no m6A
			4.28705	no m6A		4.85153	no m6A		6.54736	no m6A
			3.00968	no m6A		4.66382	no m6A		4.59639	no m6A
			5.27526	no m6A		4.1608	no m6A		5.74435	no m6A
			3.59903	no m6A		2.4837	no m6A		4.14585	no m6A
			1.88468	no m6A		5.94535	no m6A		5.87845	no m6A
			2.61518	no m6A		3.15224	no m6A		5.49141	no m6A
			5.93088	no m6A		5.97832	no m6A		4.38496	no m6A
			4.51836	no m6A		5.18821	no m6A		3.73933	no m6A
			4.19713	no m6A		4.15828	no m6A		4.35368	no m6A
			4.34933	no m6A		9.99614	no m6A		2.84568	no m6A
			4.37675	no m6A		4.58375	no m6A		4.34427	no m6A
			6.48461	no m6A		4.92262	no m6A		1.72183	no m6A
			4.09738	no m6A		4.08574	no m6A		1.96062	no m6A
			4.44432	no m6A		4.99265	no m6A		3.85487	no m6A
			5.94244	no m6A		4.13477	no m6A		2.4585	no m6A
			3.41144	no m6A		8.74146	no m6A		2.85522	no m6A
			4.9222	no m6A		5.31927	no m6A		3.28773	no m6A
			4.67837	no m6A		4.39998	no m6A		3.96195	no m6A
			5.96738	no m6A		5.51887	no m6A		3.58374	no m6A
			3.33499	no m6A		4.49215	no m6A		4.39902	no m6A
			5.08425	no m6A		4.84038	no m6A		4.5089	no m6A
			4.4002	no m6A		4.2446	no m6A		2.205	no m6A
			4.30996	no m6A		6.37511	no m6A		3.58156	no m6A
			3.8566	no m6A		4.74003	no m6A		5.04454	no m6A
			5.70163	no m6A		4.61922	no m6A		4.05164	no m6A
			3.30208	no m6A		4.67298	no m6A		5.98251	no m6A
			4.69926	no m6A		5.85821	no m6A		5.52726	no m6A
			4.82674	no m6A		4.55393	no m6A		2.99322	no m6A
			4.56292	no m6A		4.91946	no m6A		1.49276	no m6A
			8.33509	no m6A		4.04489	no m6A		2.6545	no m6A
			4.33751	no m6A		4.1087	no m6A		2.25395	no m6A
			4.63693	no m6A		5.14617	no m6A		3.75576	no m6A
			3.88932	no m6A		6.1725	no m6A		3.0118	no m6A
			4.31137	no m6A		5.19539	no m6A		2.94053	no m6A
			4.42727	no m6A		4.15246	no m6A		6.92735	no m6A
			8.44786	no m6A		3.99738	no m6A		3.17205	no m6A
			4.03541	no m6A		6.6901	no m6A		3.58398	no m6A
			5.16959	no m6A		6.07799	no m6A		2.68274	no m6A
			5.75099	no m6A		6.1302	no m6A		4.18687	no m6A
			3.85267	no m6A		4.54448	no m6A		3.97068	no m6A
			3.68061	no m6A		4.92191	no m6A		4.44468	no m6A
			3.93887	no m6A		5.10491	no m6A		4.96698	no m6A
			5.39852	no m6A		4.0055	no m6A		2.06002	no m6A
			4.98502	no m6A		5.75985	no m6A		3.30877	no m6A
			4.41521	no m6A		4.68673	no m6A		1.59642	no m6A
			4.95083	no m6A		7.69059	no m6A		5.00167	no m6A
			5.38739	no m6A		5.32436	no m6A		3.28436	no m6A
			4.60455	no m6A		4.47142	no m6A		2.83599	no m6A
			4.73241	no m6A		5.51451	no m6A		5.61729	no m6A
			3.9788	no m6A		4.31346	no m6A		2.99364	no m6A
			5.16017	no m6A		3.46549	no m6A		2.19573	no m6A
			6.45854	no m6A		3.15399	no m6A		3.3599	no m6A
			4.7075	no m6A		5.54251	no m6A		4.00415	no m6A
			3.79949	no m6A		3.84909	no m6A		3.90416	no m6A
			6.78331	no m6A		6.11417	no m6A		3.63725	no m6A
			4.96574	no m6A		6.30742	no m6A		4.80273	no m6A
			4.95439	no m6A		4.62376	no m6A		3.54359	no m6A
			4.04375	no m6A		4.59906	no m6A		3.74944	no m6A
			4.80358	no m6A		5.0116	no m6A		1.78903	no m6A
			4.82782	no m6A		3.63053	no m6A		3.03676	no m6A
			3.91005	no m6A		1.80477	no m6A		2.45327	no m6A
			6.08939	no m6A		3.39614	no m6A		4.19076	no m6A
			7.53222	no m6A		3.82885	no m6A		2.92274	no m6A
			4.43345	no m6A		5.33247	no m6A		2.8116	no m6A
			4.32665	no m6A		7.53988	no m6A		3.95235	no m6A
			7.32556	no m6A		3.66296	no m6A		4.38528	no m6A
			4.19728	no m6A		3.89874	no m6A		3.75831	no m6A
			3.02595	no m6A		2.66896	no m6A		3.67223	no m6A
			2.94937	no m6A		3.31369	no m6A		2.51017	no m6A
			5.04883	no m6A		1.88388	no m6A		5.32293	no m6A
			4.75798	no m6A		3.5605	no m6A		8.51529	no m6A
			7.88165	no m6A		4.92135	no m6A		8.25989	no m6A
			5.71202	no m6A		5.39692	no m6A		4.09188	no m6A
			5.89974	no m6A		6.33939	no m6A		5.39238	no m6A
			4.70946	no m6A		5.46128	no m6A		5.53941	no m6A
			4.55772	no m6A		4.72604	no m6A		4.10324	no m6A
			4.84914	no m6A		3.97854	no m6A		3.55751	no m6A
			3.1726	no m6A		9.89988	no m6A		2.74485	no m6A
			2.02071	no m6A		6.27388	no m6A		2.71895	no m6A
			3.80073	no m6A		6.01727	no m6A		2.30687	no m6A
			4.08469	no m6A		4.48797	no m6A		7.88794	no m6A
			5.14571	no m6A		6.07395	no m6A		7.26477	no m6A
			5.27669	no m6A		4.8577	no m6A		4.48741	no m6A
			3.84322	no m6A		3.9758	no m6A		5.37177	no m6A
			2.77991	no m6A		2.38831	no m6A		4.41226	no m6A
			5.8411	no m6A		4.11782	no m6A		6.28902	no m6A
			2.99781	no m6A		3.84008	no m6A		6.05503	no m6A
			3.01091	no m6A		5.00586	no m6A		5.16203	no m6A
			3.83702	no m6A		4.33918	no m6A		5.89975	no m6A
			1.85784	no m6A		5.85548	no m6A		6.87837	no m6A
			3.38226	no m6A		2.84794	no m6A		3.22726	no m6A
			4.52783	no m6A		5.80046	no m6A		2.92954	no m6A
			5.66139	no m6A		5.37538	no m6A		4.69746	no m6A
			5.28002	no m6A		2.64676	no m6A		5.70729	no m6A
			5.52413	no m6A		5.76221	no m6A		5.87761	no m6A
			9.09592	no m6A		5.53223	no m6A		5.56587	no m6A
			3.57235	no m6A		4.03143	no m6A		2.8022	no m6A
			3.74132	no m6A		2.78696	no m6A		2.59656	no m6A
			7.19802	no m6A		4.15225	no m6A		4.65919	no m6A
			6.48948	no m6A		8.07085	no m6A		2.76736	no m6A
			8.31418	no m6A		4.18095	no m6A		2.33037	no m6A
			4.93178	no m6A		5.47398	no m6A		4.36946	no m6A
			3.70146	no m6A		5.04836	no m6A		3.87506	no m6A
			4.53809	no m6A		5.31773	no m6A		4.14139	no m6A
			9.57983	no m6A		4.27898	no m6A		2.03273	no m6A
			3.87184	no m6A		3.92096	no m6A		4.75747	no m6A
			2.14173	no m6A		3.38315	no m6A		5.07554	no m6A
			4.68562	no m6A		3.71373	no m6A		2.77235	no m6A
			5.09899	no m6A		5.03034	no m6A		3.84133	no m6A
			2.85773	no m6A		7.87506	no m6A		4.73558	no m6A
			6.45022	no m6A		16.6534	no m6A		8.64876	no m6A
			5.24594	no m6A		4.59487	no m6A		7.36946	no m6A
			2.66709	no m6A		4.50452	no m6A		8.10117	no m6A
			7.22969	no m6A		3.96654	no m6A		2.27101	no m6A
			4.89376	no m6A		3.75881	no m6A		2.59112	no m6A
			6.98625	no m6A		2.29162	no m6A		3.66064	no m6A
			3.8396	no m6A		1.65459	no m6A		2.34235	no m6A
			3.6661	no m6A		3.80245	no m6A		3.41901	no m6A
			3.60611	no m6A		1.77719	no m6A		4.37689	no m6A
			4.10949	no m6A		3.35805	no m6A		5.43219	no m6A
			5.39456	no m6A		3.12605	no m6A		4.39048	no m6A
			4.93432	no m6A		4.12577	no m6A		3.05661	no m6A
			6.3702	no m6A		4.87511	no m6A		5.78462	no m6A
			3.09073	no m6A		8.85677	no m6A		3.05462	no m6A
			3.7121	no m6A		5.68346	no m6A		5.59026	no m6A
			4.14891	no m6A		5.4673	no m6A		2.97114	no m6A
			4.99511	no m6A		5.45004	no m6A		4.6377	no m6A
			3.63557	no m6A		4.27599	no m6A		4.71157	no m6A
			3.59015	no m6A		6.90553	no m6A		4.63653	no m6A
			5.08747	no m6A		6.04873	no m6A		2.24213	no m6A
			8.15024	no m6A		12.8107	no m6A		2.46079	no m6A
			10.8783	no m6A		1.99088	no m6A		2.67029	no m6A
			4.4899	no m6A		4.7554	no m6A		4.70534	no m6A
			4.94572	no m6A		5.12739	no m6A		2.54806	no m6A
			3.74624	no m6A		3.32857	no m6A		1.80385	no m6A
			3.66458	no m6A		4.68741	no m6A		3.86229	no m6A
			2.21118	no m6A		5.39751	no m6A		2.96109	no m6A
			2.11949	no m6A		1.96244	no m6A		2.66507	no m6A
			3.0536	no m6A		3.01557	no m6A		5.19774	no m6A
			2.46115	no m6A		5.50821	no m6A		3.29517	no m6A
			4.56843	no m6A		6.27246	no m6A		6.54485	no m6A
			3.12356	no m6A		4.51411	no m6A		2.95476	no m6A
			4.29502	no m6A		3.70402	no m6A		1.81153	no m6A
			4.00337	no m6A		6.78267	no m6A		3.69271	no m6A
			6.31611	no m6A		5.18908	no m6A		2.79636	no m6A
			4.48992	no m6A		5.18366	no m6A		1.55136	no m6A
			6.34434	no m6A		3.69956	no m6A		2.42189	no m6A
			5.68426	no m6A		5.1754	no m6A		3.04503	no m6A
			5.20381	no m6A		3.36545	no m6A		3.71247	no m6A
			7.13377	no m6A		6.77726	no m6A		3.33746	no m6A
			7.32655	no m6A		3.82831	no m6A		3.16917	no m6A
			9.87769	no m6A		6.51239	no m6A		7.1731	no m6A
			2.36118	no m6A		4.13539	no m6A		3.87544	no m6A
			4.51688	no m6A		5.69565	no m6A		3.23326	no m6A
			4.7888	no m6A		6.13604	no m6A		2.50428	no m6A
			3.77854	no m6A		4.06626	no m6A		2.31321	no m6A
			2.93721	no m6A		3.84693	no m6A		3.35228	no m6A
			4.90224	no m6A		5.20133	no m6A		5.17742	no m6A
			5.62483	no m6A		5.89605	no m6A		2.88713	no m6A
			2.36	no m6A		2.44324	no m6A		2.93432	no m6A
			5.52989	no m6A		8.96204	no m6A		2.70149	no m6A
			3.34947	no m6A		13.0142	no m6A		2.63511	no m6A
			4.98122	no m6A		8.61952	no m6A		2.04559	no m6A
			3.85822	no m6A		6.74977	no m6A		3.75331	no m6A
			3.82865	no m6A		7.48076	no m6A		2.8657	no m6A
			3.11415	no m6A		8.03804	no m6A		3.21837	no m6A
			6.59026	no m6A		5.52154	no m6A		3.64721	no m6A
			5.21288	no m6A		7.49871	no m6A		1.76188	no m6A
			3.77147	no m6A		7.41763	no m6A		4.23896	no m6A
			5.22892	no m6A		6.327	no m6A		2.14951	no m6A
			3.11064	no m6A		7.41727	no m6A		4.01383	no m6A
			3.96663	no m6A		7.4469	no m6A		2.73513	no m6A
			3.47872	no m6A		5.26694	no m6A		2.24887	no m6A
			3.77896	no m6A		2.83705	no m6A		6.76385	no m6A
			5.62587	no m6A		5.83217	no m6A		8.629	no m6A
			3.68681	no m6A		4.81661	no m6A		3.64086	no m6A
			4.91694	no m6A		6.25895	no m6A		3.64053	no m6A
			5.90588	no m6A		4.74317	no m6A		3.30538	no m6A
			3.776	no m6A		4.79148	no m6A		4.82249	no m6A
			4.65351	no m6A		5.96848	no m6A		3.72291	no m6A
			2.88624	no m6A		5.06349	no m6A		2.55554	no m6A
			5.87484	no m6A		11.3287	no m6A		4.59503	no m6A
			12.0881	no m6A		10.1746	no m6A		2.81811	no m6A
			7.63523	no m6A		6.52925	no m6A		4.53818	no m6A
			6.36896	no m6A		7.66282	no m6A		3.93086	no m6A
			7.28992	no m6A		4.12168	no m6A		3.25618	no m6A
			7.63486	no m6A		5.34162	no m6A		3.48671	no m6A
			5.14259	no m6A		5.49521	no m6A		4.63071	no m6A
			6.70167	no m6A		4.00493	no m6A		3.69797	no m6A
			8.53295	no m6A		3.17702	no m6A		3.6304	no m6A
			6.05509	no m6A		4.08086	no m6A		3.52809	no m6A
			6.6916	no m6A		8.79446	no m6A		4.91008	no m6A
			6.22577	no m6A		5.92392	no m6A		3.64924	no m6A
			5.2405	no m6A		4.28673	no m6A		4.53653	no m6A
			2.7322	no m6A		11.1836	no m6A		2.3534	no m6A
			5.94151	no m6A		4.09119	no m6A		3.08621	no m6A
			4.60051	no m6A		5.5094	no m6A		4.27826	no m6A
			7.2329	no m6A		4.17	no m6A		5.2164	no m6A
			5.90427	no m6A		5.92239	no m6A		3.91195	no m6A
			4.41082	no m6A		7.7421	no m6A		3.79167	no m6A
			5.47358	no m6A		3.50411	no m6A		3.19624	no m6A
			5.91825	no m6A		4.1139	no m6A		5.37652	no m6A
			7.57566	no m6A		4.06582	no m6A		3.99915	no m6A
			6.89145	no m6A		4.9542	no m6A		3.89581	no m6A
			6.65886	no m6A		4.81409	no m6A		3.22102	no m6A
			4.15509	no m6A		7.54789	no m6A		3.40473	no m6A
			4.36476	no m6A		7.41824	no m6A		4.1039	no m6A
			4.57801	no m6A		6.52466	no m6A		2.73387	no m6A
			3.26446	no m6A		3.77176	no m6A		4.56421	no m6A
			4.39695	no m6A		4.45906	no m6A		3.72432	no m6A
			6.07033	no m6A		5.05039	no m6A		6.07422	no m6A
			5.21252	no m6A		4.90852	no m6A		4.05103	no m6A
			3.63755	no m6A		5.79812	no m6A		2.81686	no m6A
			9.06952	no m6A		4.14382	no m6A		4.16981	no m6A
			4.49859	no m6A		6.21206	no m6A		3.35514	no m6A
			5.01386	no m6A		3.46082	no m6A		2.36024	no m6A
			3.10184	no m6A		4.60405	no m6A		3.01738	no m6A
			5.81109	no m6A		5.59251	no m6A		4.47664	no m6A
			6.02312	no m6A		4.81579	no m6A		3.71701	no m6A
			3.3152	no m6A		2.32408	no m6A		4.12311	no m6A
			3.67157	no m6A		4.90048	no m6A		5.01348	no m6A
			3.46181	no m6A		5.32792	no m6A		4.07547	no m6A
			4.76339	no m6A		5.72864	no m6A		4.13746	no m6A
			4.02834	no m6A		4.19673	no m6A		3.22107	no m6A
			5.71239	no m6A		3.4901	no m6A		4.46865	no m6A
			6.61428	no m6A		5.31432	no m6A		2.86426	no m6A
			6.07755	no m6A		4.64881	no m6A		1.27765	no m6A
			3.53496	no m6A		4.67249	no m6A		4.22245	no m6A
			5.1156	no m6A		3.35516	no m6A		2.87624	no m6A
			6.04144	no m6A		4.92846	no m6A		2.89212	no m6A
			4.60639	no m6A		4.83063	no m6A		4.61497	no m6A
			5.52148	no m6A		13.0299	no m6A		3.78349	no m6A
			4.2453	no m6A		4.38751	no m6A		6.4177	no m6A
			5.61151	no m6A		3.93007	no m6A		6.50538	no m6A
			3.58103	no m6A		4.68136	no m6A		2.74591	no m6A
			4.93631	no m6A		4.6206	no m6A		2.79003	no m6A
			4.79739	no m6A		4.05837	no m6A		3.08797	no m6A
			3.90861	no m6A		3.65683	no m6A		2.32382	no m6A
			6.27955	no m6A		4.59143	no m6A		2.91995	no m6A
			4.69865	no m6A		7.01893	no m6A		1.40902	no m6A
			4.82069	no m6A		4.5961	no m6A		1.99103	no m6A
			5.37749	no m6A		5.83817	no m6A		3.54511	no m6A
			4.01327	no m6A		3.24069	no m6A		3.89225	no m6A
			2.74366	no m6A		4.23004	no m6A		4.87958	no m6A
			5.19998	no m6A		7.26081	no m6A		3.69821	no m6A
			4.80884	no m6A		4.08246	no m6A		3.20365	no m6A
			4.30532	no m6A		5.83446	no m6A		4.85889	no m6A
			3.45575	no m6A		5.43403	no m6A		2.28384	no m6A
			3.82275	no m6A		3.39181	no m6A		4.71099	no m6A
			5.0412	no m6A		4.33619	no m6A		4.62847	no m6A
			7.2977	no m6A		4.10063	no m6A		4.49805	no m6A
			2.99492	no m6A		6.19943	no m6A		4.45427	no m6A
			4.28681	no m6A		6.01357	no m6A		2.89978	no m6A
			4.27987	no m6A		5.0636	no m6A		4.52033	no m6A
			5.20973	no m6A		6.74427	no m6A		2.11941	no m6A
			4.27417	no m6A		5.03785	no m6A		3.95157	no m6A
			3.56702	no m6A		2.67798	no m6A		7.15855	no m6A
			4.57776	no m6A		4.27058	no m6A		2.66159	no m6A
			6.37023	no m6A		3.53116	no m6A		1.37195	no m6A
			4.64666	no m6A		3.12888	no m6A		2.63868	no m6A
			5.84565	no m6A		4.0846	no m6A		2.63458	no m6A
			2.85338	no m6A		6.50975	no m6A		4.63939	no m6A
			4.00512	no m6A		3.82145	no m6A		5.86483	no m6A
			6.08432	no m6A		3.54547	no m6A		2.81862	no m6A
			4.06723	no m6A		2.76532	no m6A		2.21926	no m6A
			6.22247	no m6A		3.30256	no m6A		6.04545	no m6A
			6.06402	no m6A		2.7541	no m6A		3.70854	no m6A
			3.2	no m6A		6.03911	no m6A		1.94103	no m6A
			5.09351	no m6A		5.91344	no m6A		4.81047	no m6A
			4.35471	no m6A		2.73705	no m6A		3.62882	no m6A
			6.39606	no m6A		3.73629	no m6A		4.77447	no m6A
			6.49607	no m6A		3.92353	no m6A		3.79726	no m6A
			5.10963	no m6A		8.25233	no m6A		2.56151	no m6A
			6.54331	no m6A		4.82744	no m6A		4.69935	no m6A
			6.01012	no m6A		5.67512	no m6A		3.12335	no m6A
			3.77827	no m6A		4.49471	no m6A		5.18444	no m6A
			3.37482	no m6A		5.76438	no m6A		4.37857	no m6A
			2.91541	no m6A		4.34574	no m6A		2.58599	no m6A
			4.37227	no m6A		4.29418	no m6A		2.7956	no m6A
			3.90101	no m6A		4.63097	no m6A		2.97899	no m6A
			5.39847	no m6A		4.36621	no m6A		4.47204	no m6A
			4.02525	no m6A		8.63725	no m6A		3.7332	no m6A
			3.26952	no m6A		5.91693	no m6A		2.09274	no m6A
			2.75082	no m6A		5.85958	no m6A		2.21995	no m6A
			5.20933	no m6A		2.99075	no m6A		3.50993	no m6A
			3.35194	no m6A		3.63115	no m6A		6.66819	no m6A
			3.55551	no m6A		3.68836	no m6A		3.15721	no m6A
			5.2876	no m6A		4.13933	no m6A		3.72165	no m6A
			5.00073	no m6A		5.5439	no m6A		2.962	no m6A
			4.50218	no m6A		5.09713	no m6A		2.13583	no m6A
			4.00623	no m6A		8.15786	no m6A		1.4982	no m6A
			5.29442	no m6A		7.5381	no m6A		1.88113	no m6A
			4.99249	no m6A		4.01817	no m6A		3.54065	no m6A
			4.2145	no m6A		5.34938	no m6A		1.86167	no m6A
			4.0935	no m6A		4.05074	no m6A		5.24751	no m6A
			4.26273	no m6A		3.1072	no m6A		3.04532	no m6A
			4.47934	no m6A		3.99433	no m6A		2.0412	no m6A
			6.87249	no m6A		6.04813	no m6A		2.42272	no m6A
			4.51534	no m6A		3.59568	no m6A		3.30145	no m6A
			6.54692	no m6A		5.3242	no m6A		3.66777	no m6A
			7.77353	no m6A		4.86531	no m6A		5.08962	no m6A
			5.85157	no m6A		3.84249	no m6A		3.08436	no m6A
			3.77749	no m6A		7.06894	no m6A		4.98563	no m6A
			4.43479	no m6A		5.09665	no m6A		4.64337	no m6A
			4.95727	no m6A		5.95829	no m6A		4.53943	no m6A
			4.71881	no m6A		4.02349	no m6A		4.79318	no m6A
			6.72704	no m6A		3.90784	no m6A		8.41904	no m6A
			6.86939	no m6A		0.986291	no m6A		1.54339	no m6A
			4.53259	no m6A		7.40815	no m6A		4.27336	no m6A
			4.66521	no m6A		5.94244	no m6A		3.64367	no m6A
			3.41262	no m6A		4.40876	no m6A		3.88633	no m6A
			2.89972	no m6A		4.27678	no m6A		2.21905	no m6A
			4.62864	no m6A		5.1542	no m6A		3.46888	no m6A
			4.99741	no m6A		2.77106	no m6A		4.13024	no m6A
			4.01258	no m6A		2.97945	no m6A		4.76481	no m6A
			3.40583	no m6A		4.06192	no m6A		6.97902	no m6A
			4.67419	no m6A		3.68292	no m6A		1.8839	no m6A
			8.18383	no m6A		3.17531	no m6A		4.01008	no m6A
			4.20682	no m6A		4.85491	no m6A		3.88893	no m6A
			3.88246	no m6A		3.13994	no m6A		3.38858	no m6A
			9.26964	no m6A		3.19304	no m6A		2.58418	no m6A
			4.87572	no m6A		6.83878	no m6A		3.73795	no m6A
			6.76033	no m6A		4.11697	no m6A		3.5859	no m6A
			3.40073	no m6A		5.02105	no m6A		3.75146	no m6A
			3.40011	no m6A		5.89443	no m6A		3.08432	no m6A
			1.78196	no m6A		4.19212	no m6A		3.74927	no m6A
			4.63656	no m6A		4.48117	no m6A		2.27721	no m6A
			5.66216	no m6A		4.10463	no m6A		4.22831	no m6A
			5.01056	no m6A		3.77797	no m6A		3.90753	no m6A
			5.23394	no m6A		3.52758	no m6A		2.5297	no m6A
			4.05926	no m6A		3.28037	no m6A		5.26769	no m6A
			4.19594	no m6A		2.29241	no m6A		3.06605	no m6A
			3.18943	no m6A		3.46366	no m6A		4.32789	no m6A
			3.7529	no m6A		3.79716	no m6A		3.29197	no m6A
			3.81834	no m6A		4.21942	no m6A		2.61347	no m6A
			3.81646	no m6A		5.43106	no m6A		3.59941	no m6A
			10.1889	no m6A		3.32133	no m6A		4.45788	no m6A
			4.26857	no m6A		4.00374	no m6A		3.80383	no m6A
			4.14094	no m6A		3.84382	no m6A		1.54689	no m6A
			3.42131	no m6A		2.7774	no m6A		8.50052	no m6A
			2.51416	no m6A		5.14135	no m6A		8.72649	no m6A
			9.20785	no m6A		2.64606	no m6A		5.57886	no m6A
			4.2901	no m6A		3.47138	no m6A		5.77119	no m6A
			4.03299	no m6A		5.60446	no m6A		5.73841	no m6A
			4.60027	no m6A		3.42204	no m6A		6.41209	no m6A
			4.70603	no m6A		6.36407	no m6A		5.12523	no m6A
			4.15011	no m6A		3.41147	no m6A		5.47527	no m6A
			6.59918	no m6A		4.22472	no m6A		5.80557	no m6A
			3.18181	no m6A		4.03394	no m6A		5.15991	no m6A
			3.18203	no m6A		4.05493	no m6A		5.39976	no m6A
			4.00582	no m6A		3.91867	no m6A		5.73412	no m6A
			1.79695	no m6A		2.82421	no m6A		4.33866	no m6A
			2.49342	no m6A		4.97306	no m6A		2.53753	no m6A
			3.03718	no m6A		5.22947	no m6A		3.3785	no m6A
			3.70672	no m6A		3.66399	no m6A		4.15207	no m6A
			4.24763	no m6A		4.11104	no m6A		7.02917	no m6A
			4.92788	no m6A		3.31041	no m6A		4.33736	no m6A
			2.10407	no m6A		4.39686	no m6A		2.91282	no m6A
			4.13719	no m6A		2.18319	no m6A		6.90503	no m6A
			2.99968	no m6A		5.70129	no m6A		3.56032	no m6A
			2.79056	no m6A		3.49944	no m6A		4.23286	no m6A
			5.8585	no m6A		4.32249	no m6A		8.75314	no m6A
			3.48405	no m6A		4.6808	no m6A		4.04022	no m6A
			3.58761	no m6A		3.76153	no m6A		5.94761	no m6A
			4.02977	no m6A		3.26085	no m6A		6.57681	no m6A
			5.27498	no m6A		6.89343	no m6A		12.019	no m6A
			3.73136	no m6A		3.94004	no m6A		5.90505	no m6A
			4.74035	no m6A		2.25709	no m6A		3.8851	no m6A
			2.95316	no m6A		4.94523	no m6A		5.02607	no m6A
			3.86776	no m6A		3.91882	no m6A		4.20096	no m6A
			3.98348	no m6A		5.61811	no m6A		3.42796	no m6A
			2.24962	no m6A		3.04453	no m6A		2.00728	no m6A
			4.5761	no m6A		5.00219	no m6A		2.24154	no m6A
			4.9721	no m6A		10.1278	no m6A		5.71341	no m6A
			4.30443	no m6A		4.03662	no m6A		5.15308	no m6A
			4.64062	no m6A		3.75237	no m6A		2.48832	no m6A
			3.6169	no m6A		8.13945	no m6A		7.24872	no m6A
			4.48625	no m6A		7.91907	no m6A		2.93522	no m6A
			7.12609	no m6A		4.33557	no m6A		4.35382	no m6A
			2.74118	no m6A		3.35812	no m6A		3.53625	no m6A
			5.40416	no m6A		3.70804	no m6A		3.8798	no m6A
			3.65161	no m6A		2.87518	no m6A		5.67542	no m6A
			1.35715	no m6A		4.41738	no m6A		2.16531	no m6A
			3.16828	no m6A		3.91273	no m6A		2.92666	no m6A
			5.18712	no m6A		8.81311	no m6A		2.55085	no m6A
			4.49094	no m6A		4.54025	no m6A		3.62284	no m6A
			3.29998	no m6A		4.24086	no m6A		3.42487	no m6A
			5.32047	no m6A		2.53608	no m6A		3.71232	no m6A
			3.84683	no m6A		4.02877	no m6A		4.55587	no m6A
			3.56912	no m6A		10.2669	no m6A		5.85981	no m6A
			5.44579	no m6A		4.77545	no m6A		5.86278	no m6A
			4.45087	no m6A		6.83567	no m6A		3.73132	no m6A
			2.30508	no m6A		6.04462	no m6A		4.41466	no m6A
			8.88656	no m6A		6.63551	no m6A		4.85498	no m6A
			4.29421	no m6A		3.5115	no m6A		2.66872	no m6A
			3.4164	no m6A		4.15838	no m6A		3.21794	no m6A
			7.89305	no m6A		4.61597	no m6A		4.00448	no m6A
			8.6246	no m6A		3.93157	no m6A		6.45906	no m6A
			4.73104	no m6A		5.18133	no m6A		2.76216	no m6A
			4.64348	no m6A		5.81315	no m6A		3.28437	no m6A
			3.42312	no m6A		6.83902	no m6A		4.21281	no m6A
			3.66416	no m6A		6.46403	no m6A		3.80659	no m6A
			3.07172	no m6A		6.76402	no m6A		5.89983	no m6A
			3.11241	no m6A		4.90441	no m6A		3.54502	no m6A
			10.246	no m6A		3.8076	no m6A		3.71049	no m6A
			4.32266	no m6A		5.85555	no m6A		3.89621	no m6A
			2.06266	no m6A		3.90923	no m6A		4.61104	no m6A
			2.47326	no m6A		10.4682	no m6A		2.77013	no m6A
			7.98829	no m6A		2.92481	no m6A		2.43051	no m6A
			4.25024	no m6A		3.93434	no m6A		3.78215	no m6A
			7.09729	no m6A		3.66714	no m6A		2.75788	no m6A
			4.62347	no m6A		3.67682	no m6A		4.31531	no m6A
			3.78585	no m6A		4.74097	no m6A		2.59539	no m6A
			6.94207	no m6A		5.03795	no m6A		3.06192	no m6A
			4.04605	no m6A		5.63611	no m6A		4.25233	no m6A
			4.40736	no m6A		1.95696	no m6A		7.07214	no m6A
			5.04426	no m6A		4.07409	no m6A		3.98361	no m6A
			4.40804	no m6A		5.02563	no m6A		3.78401	no m6A
			5.93974	no m6A		6.71314	no m6A		3.63736	no m6A
			5.26022	no m6A		4.34216	no m6A		4.75456	no m6A
			5.43792	no m6A		3.23023	no m6A		4.30422	no m6A
			6.43599	no m6A		3.14492	no m6A		2.68293	no m6A
			3.22635	no m6A		2.77982	no m6A		3.82082	no m6A
			4.74967	no m6A		6.76537	no m6A		6.88676	no m6A
			3.59106	no m6A		4.92565	no m6A		3.42914	no m6A
			6.58797	no m6A		3.95467	no m6A		5.40614	no m6A
			3.39661	no m6A		3.13392	no m6A		1.42836	no m6A
			3.53897	no m6A		3.06339	no m6A		3.07028	no m6A
			4.41923	no m6A		6.74386	no m6A		5.30727	no m6A
			3.40114	no m6A		4.29504	no m6A		3.07725	no m6A
			4.26446	no m6A		4.15907	no m6A		4.49398	no m6A
			7.36065	no m6A		4.2886	no m6A		3.27707	no m6A
			2.43466	no m6A		4.39743	no m6A		2.21462	no m6A
			4.14625	no m6A		5.93226	no m6A		3.61456	no m6A
			4.664	no m6A		3.86924	no m6A		2.7584	no m6A
			5.47008	no m6A		6.53621	no m6A		4.90358	no m6A
			3.94396	no m6A		2.71205	no m6A		4.35971	no m6A
			2.89035	no m6A		3.13959	no m6A		4.34906	no m6A
			3.15828	no m6A		2.80939	no m6A		4.22955	no m6A
			3.49821	no m6A		3.21792	no m6A		3.69229	no m6A
			5.77177	no m6A		4.05517	no m6A		1.12845	no m6A
			4.15802	no m6A		3.38287	no m6A		2.93094	no m6A
			2.73401	no m6A		8.79716	no m6A		3.27916	no m6A
			3.90235	no m6A		10.1385	no m6A		2.2392	no m6A
			2.98209	no m6A		3.06492	no m6A		2.7688	no m6A
			3.93967	no m6A		3.26159	no m6A		2.64479	no m6A
			5.78844	no m6A		5.47169	no m6A		4.62288	no m6A
			4.34927	no m6A		1.38886	no m6A		2.83072	no m6A
			4.07068	no m6A		9.64934	no m6A		2.1723	no m6A
			4.40605	no m6A		2.94086	no m6A		1.75479	no m6A
			4.4385	no m6A		4.42459	no m6A		1.83901	no m6A
			4.64917	no m6A		4.66682	no m6A		2.12062	no m6A
			5.17192	no m6A		10.8766	no m6A		3.51317	no m6A
			2.8176	no m6A		2.41694	no m6A		5.03149	no m6A
			3.19527	no m6A		4.31411	no m6A		2.18442	no m6A
			3.04692	no m6A		4.03254	no m6A		2.46725	no m6A
			3.26047	no m6A		2.73583	no m6A		2.02085	no m6A
			3.8956	no m6A		10.1427	no m6A		2.84122	no m6A
			6.85833	no m6A		3.22411	no m6A		5.5494	no m6A
			10.0267	no m6A		4.95868	no m6A		4.88164	no m6A
			2.91432	no m6A		4.34522	no m6A		4.32341	no m6A
			4.43991	no m6A		4.70854	no m6A		3.46129	no m6A
			2.98686	no m6A		2.60577	no m6A		5.03217	no m6A
			1.57981	no m6A		3.24818	no m6A		5.87321	no m6A
			9.82873	no m6A		6.31661	no m6A		4.98864	no m6A
			3.45312	no m6A		2.6337	no m6A		4.16814	no m6A
			4.05121	no m6A		2.27227	no m6A		3.16741	no m6A
			4.62388	no m6A		4.69223	no m6A		2.83608	no m6A
			7.19523	no m6A		6.56518	no m6A		2.88363	no m6A
			2.71639	no m6A		2.08043	no m6A		4.63331	no m6A
			3.66964	no m6A		5.28786	no m6A		3.10419	no m6A
			4.2919	no m6A		3.83005	no m6A		3.91121	no m6A
			2.48452	no m6A		7.30816	no m6A		5.75701	no m6A
			9.91635	no m6A		5.39317	no m6A		3.44674	no m6A
			3.02893	no m6A		2.20834	no m6A		6.30901	no m6A
			5.96888	no m6A		3.38531	no m6A		1.63065	no m6A
			5.32667	no m6A		5.82818	no m6A		3.98225	no m6A
			3.99648	no m6A		5.37929	no m6A		2.99812	no m6A
			3.50036	no m6A		3.10214	no m6A		3.84973	no m6A
			3.0386	no m6A		8.24964	no m6A		3.72428	no m6A
			3.66652	no m6A		6.91962	no m6A		3.40308	no m6A
			5.38573	no m6A		5.38401	no m6A		4.94796	no m6A
			2.64807	no m6A		5.0203	no m6A		5.80874	no m6A
			2.72124	no m6A		4.56247	no m6A		4.30215	no m6A
			5.09512	no m6A		10.1469	no m6A		4.59055	no m6A
			4.37821	no m6A		4.55153	no m6A		2.50866	no m6A
			2.46035	no m6A		4.43364	no m6A		2.59436	no m6A
			4.16064	no m6A		5.4709	no m6A		3.73756	no m6A
			2.5914	no m6A		3.05836	no m6A		3.74344	no m6A
			7.57797	no m6A		7.14106	no m6A		4.20743	no m6A
			5.3128	no m6A		7.62381	no m6A		2.53108	no m6A
			5.0337	no m6A		6.27915	no m6A		3.42562	no m6A
			2.67235	no m6A		4.39615	no m6A		6.45776	no m6A
			4.09609	no m6A		4.32347	no m6A		4.37825	no m6A
			6.06841	no m6A		4.22842	no m6A		2.84196	no m6A
			6.14028	no m6A		5.02505	no m6A		5.28751	no m6A
			5.11653	no m6A		5.61818	no m6A		3.53905	no m6A
			4.73163	no m6A		9.09711	no m6A		4.1023	no m6A
			4.89646	no m6A		5.90043	no m6A		2.83664	no m6A
			4.76477	no m6A		6.93075	no m6A		2.06731	no m6A
			3.55706	no m6A		4.08849	no m6A		2.21623	no m6A
			3.79292	no m6A		4.14132	no m6A		3.46305	no m6A
			4.08182	no m6A		4.49721	no m6A		4.33243	no m6A
			7.38472	no m6A		4.79052	no m6A		3.7912	no m6A
			6.90028	no m6A		3.13879	no m6A		2.47141	no m6A
			4.50638	no m6A		10.0626	no m6A		2.72177	no m6A
			3.44808	no m6A		4.24998	no m6A		3.4244	no m6A
			3.15398	no m6A		9.66963	no m6A		2.09634	no m6A
			4.05483	no m6A		5.23572	no m6A		2.77196	no m6A
			5.29342	no m6A		3.88895	no m6A		3.13323	no m6A
			10.2006	no m6A		3.1083	no m6A		2.39887	no m6A
			4.56658	no m6A		3.73134	no m6A		3.00176	no m6A
			7.33619	no m6A		4.13248	no m6A		1.71507	no m6A
			6.28825	no m6A		3.45955	no m6A		3.09417	no m6A
			3.85627	no m6A		6.57669	no m6A		4.03887	no m6A
			4.09372	no m6A		5.30735	no m6A		2.91796	no m6A
			3.89718	no m6A		6.24311	no m6A		3.05817	no m6A
			5.56956	no m6A		4.26624	no m6A		3.06137	no m6A
			3.91453	no m6A		3.15844	no m6A		4.1894	no m6A
			7.94609	no m6A		4.32717	no m6A		3.21707	no m6A
			4.10204	no m6A		2.53463	no m6A		3.19744	no m6A
			9.38514	no m6A		2.89909	no m6A		2.78685	no m6A
			4.21059	no m6A		2.52082	no m6A		2.54523	no m6A
			4.46431	no m6A		3.2683	no m6A		2.63775	no m6A
			5.06459	no m6A		6.02979	no m6A		1.7459	no m6A
			4.2112	no m6A		5.62935	no m6A		2.20698	no m6A
			3.68715	no m6A		4.03913	no m6A		1.86834	no m6A
			4.97846	no m6A		5.53516	no m6A		3.12128	no m6A
[truncated: 9,833 more rows]
