# Supplementary material for: mRNA stability fine-tunes gene expression in the developing cortex to control neurogenesis
Source: PLoS Biol. 2025 Feb 6;23(2):e3003031. doi: 10.1371/journal.pbio.3003031 (PMC11838918; doi:10.1371/journal.pbio.3003031)
Supplement: S2 Data — (XLSX) [file pbio.3003031.s017.xlsx]

## Sheet: Fig 2A
Figure 2A - Per replicate half-life Z scores used for maSigPro and to generate heat map		Gene	E11A_HL_Z	E11B_HL_Z	E11C_HL_Z	E14A_HL_Z	E14B_HL_Z	E14C_HL_Z	E16A_HL_Z	E16B_HL_Z	E16C_HL_Z
		Zzz3	-0.744876	-0.790901	-0.834971	-0.626906	-0.614223	-0.369291	-0.662376	-0.869059	-0.733463
		Zzef1	-0.156709	-0.0435107	0.111805	-0.293884	0.150189	0.233781	-0.181291	-0.00587424	-0.0848884
		Zyx	-0.560535	-0.320189	-0.234061	-0.488277	-0.208195	-0.13539	-0.0706797	-0.150724	0.0192145
		Zyg11b	-0.524167	-0.56198	-0.481793	-0.289031	-0.242658	-0.48243	-0.428389	-0.319282	-0.367061
		Zxdc	-0.992229	-0.629801	-0.815441	-0.722877	-1.06349	-0.659825	-1.1362	-1.11037	-0.918813
		Zxdb	-1.50922	-1.28177	-1.5392	-0.964346	-1.49068	-0.489796	-0.924464	-1.28012	-0.764144
		Zwint	0.252421	0.309136	0.237173	0.461071	0.265027	0.532895	0.552208	0.583631	0.439776
		Zwilch	1.27974	0.9355	-0.212158	-0.403229	0.67347	-0.206362	1.14936	0.444999	2.67108
		Zw10	-0.420965	0.239989	-0.42255	-0.236475	-0.34706	-0.530791	-0.334757	-0.260758	-0.256221
		Zswim8	0.26565	0.205436	-0.175766	0.516197	0.278196	0.465107	0.0945902	0.328539	0.183796
		Zswim6	-0.996095	-1.13727	-0.927324	-1.36424	-1.18399	-0.987932	-1.32206	-1.32052	-1.40452
		Zswim5	-0.370612	-0.0147421	-0.801345	-0.718455	-0.653036	-0.737096	-1.20285	-1.03756	-1.1625
		Zswim4	-0.228363	-0.0209023	-0.149063	-0.393867	-0.633272	-0.1762	-0.862455	-0.702705	-1.00393
		Zswim3	-1.94477	-1.09639	-1.63019	-1.65841	-1.59192	-1.50575	-1.43519	-1.3773	-1.36985
		Zswim1	-1.46866	-1.09191	-1.53665	-1.34671	-1.29653	-1.20695	-1.26317	-1.3705	-1.28194
		Zscan29	-0.406143	-1.31312	-0.116731	-1.26347	-0.913358	-0.820998	-1.05966	-0.715739	-1.00813
		Zscan26	-0.921877	-0.944664	-1.03409	-0.99846	-0.958775	-0.280408	-0.931407	-1.28569	-1.06876
		Zscan22	-0.834869	0.150387	-1.43716	-0.606454	-0.986089	-1.48738	-1.21327	-1.22943	-1.42555
		Zscan21	-0.854745	-0.711353	-0.835376	-0.879652	-0.699964	-0.803985	-0.775946	-0.832578	-0.811063
		Zscan20	-1.17567	-0.980222	-0.776667	-1.39745	-1.29346	-1.47656	-1.43991	-1.19268	-1.2275
		Zscan2	0.450905	-0.799261	-1.46432	-1.10653	-1.38549	-1.25906	-1.34533	-1.22771	-1.19395
		Zscan18	-0.901341	-0.792755	-0.545776	-0.820487	-1.32459	-0.547291	-0.437833	-0.728956	-0.577621
		Zscan12	-0.84673	-0.650982	-0.520275	-1.15192	-1.02763	-0.676333	-1.02025	-0.72453	-1.08383
		Zrsr2	-0.731544	0.14397	0.163104	-0.286297	-0.162431	0.147426	0.417841	0.300577	-0.0706718
		Zrsr1	-0.604954	-1.27001	-0.0683346	-0.504291	-1.5114	0.0991657	-1.37493	-1.36563	-1.17284
		Zranb2	0.0425827	0.464092	0.459696	0.330887	0.613445	0.564307	0.855664	0.656848	1.12888
		Zranb1	-0.77889	-0.664816	-0.831829	-0.477674	-0.33125	-0.643669	-0.130573	-0.468644	-0.40584
		Zpr1	0.383349	-0.445655	-0.333495	0.466807	0.116217	-0.254707	-0.278126	0.139584	-0.214713
		Znrf3	-1.25418	-0.982919	-1.58097	-1.05196	-1.24941	-1.19201	-1.13242	-1.08101	-1.22701
		Znrf2	-0.312718	0.18768	-0.231286	0.155479	-0.0793998	0.0749158	-0.177429	-0.173137	-0.152917
		Znrf1	0.109801	-0.0779011	-0.145524	0.107904	-0.0537563	0.0975836	0.0852992	0.0467883	0.0344446
		Znrd1	-1.04583	-0.872143	-0.620219	-0.548324	-0.700684	-1.07155	-0.87196	-0.772526	-0.815817
		Znhit3	-0.306395	-0.972775	-0.508287	-0.519857	-0.93619	-0.301603	-0.770235	-0.742616	-0.501819
		Znhit2	-0.77007	-0.276948	-1.14909	-0.054241	-0.169848	-0.881692	0.624938	-0.305902	-0.921451
		Znfx1	-1.08554	-1.43804	-1.33095	-1.17532	-1.23012	-1.03161	-1.41942	-0.916764	-0.918341
		Zmynd8	-0.132141	-0.393226	0.190889	-0.35521	0.0348279	-0.0144758	-0.296202	-0.279986	-0.140402
		Zmynd19	-0.839675	-0.486238	-0.644758	-0.339863	-0.600286	-0.57427	-0.400664	-0.429374	-0.454272
		Zmynd11	0.589489	0.316006	0.480776	0.671992	0.988655	0.872115	1.35898	1.18351	1.45779
		Zmym5	-0.817464	-0.858282	-0.762346	-0.677623	-0.765261	-1.08091	-0.812013	-0.945617	-0.812775
		Zmym4	-0.597228	-0.297482	-0.614117	-0.643635	-0.489288	-0.500567	-0.564363	-0.519051	-0.764822
		Zmym3	-0.39625	0.0101906	-0.119615	0.397525	0.146881	0.416876	0.310751	0.393039	0.217772
		Zmym2	-0.782895	-0.677853	-0.757153	-0.632617	-0.689353	-0.593206	-0.783294	-0.779127	-0.784933
		Zmym1	-1.23711	-1.16969	-1.01712	-1.05555	-1.04136	-0.889583	-0.884545	-0.993274	-0.924051
		Zmpste24	-0.600927	-0.257756	-0.430071	-0.593457	-0.791994	-0.576659	-0.926084	-0.945357	-0.795652
		Zmiz2	0.380785	0.32733	1.40151	0.720208	1.2317	0.644039	0.938678	1.10975	0.889885
		Zmiz1	-0.784399	-0.804162	-0.812835	-0.712981	-0.74359	-0.670789	-0.602013	-0.605916	-0.584238
		Zmat5	1.51002	-0.413336	1.28468	1.33366	0.127522	0.374305	0.497246	0.705126	-0.0196353
		Zmat3	-0.604072	-0.602915	-0.361439	-0.606438	-0.711826	-0.486048	-0.87019	-0.758724	-0.885271
		Zmat2	0.413906	0.532454	0.700655	0.756537	0.61295	1.10973	1.06368	0.741947	0.961005
		Zkscan8	-1.05626	-1.24204	-0.978871	-0.737056	-0.767896	-0.775137	-0.953728	-0.776313	-0.915651
		Zkscan7	-0.794817	-0.911858	-0.560518	-0.257844	-0.61484	-0.114973	-0.318372	-1.09386	-1.16377
		Zkscan5	2.52239	0.614633	-0.395969	-0.111499	-0.799046	-0.621071	-0.758544	-0.243488	0.337525
		Zkscan3	-0.657496	-0.768769	-0.265584	-0.634269	-0.444569	-0.286356	-0.204071	-0.345468	-0.597886
		Zkscan17	-0.193413	-0.634776	-0.411792	-0.643604	-0.733408	-0.561406	-0.304828	-0.311163	-0.461855
		Zkscan1	-1.15867	0.106511	-1.07923	-1.05639	-0.561208	-1.14286	-1.28441	-1.35608	-1.36805
		Zim1	-0.769296	-1.00557	-0.944209	-0.934584	-0.569581	1.27961	-0.31155	-0.341125	0.655529
		Zik1	-0.939731	-1.09318	-0.895274	-1.17255	-1.04499	-0.850467	-1.03057	-0.972502	-1.27437
		Zic5	-1.56597	-1.12054	-1.44636	-1.50364	-1.6046	-1.30463	-1.38704	-1.3611	-1.24672
		Zic1	-0.956252	-0.956206	-0.851775	-0.74844	-0.952408	-0.794345	1.24087	-0.549553	-0.0970949
		Zhx3	-1.05586	-1.08795	-0.92411	-0.944384	-0.853118	-0.589355	-0.901862	-0.927606	-0.850687
		Zhx2	-0.811526	-0.925738	-1.37685	-0.584859	-0.600265	-0.452489	-0.602106	-0.0995981	-0.0695486
		Zhx1	-1.10552	-1.07105	-0.775899	-0.672678	-0.937109	-0.724312	-0.324324	-0.543277	-0.618795
		Zgrf1	-0.292413	-0.802001	-0.0623486	-0.558454	-0.340169	-0.448353	2.26381	-0.814639	0.355646
		Zfyve9	-0.3738	-0.238736	-0.525668	-0.403525	-0.365692	-0.385454	-0.390943	-0.228219	-0.477401
		Zfyve27	-0.164682	0.0105175	0.62633	0.281167	0.20826	0.0827112	0.656988	0.774175	0.343239
		Zfyve21	-0.583541	-0.165932	-0.576309	-1.03755	-0.228342	-0.647183	-0.772244	-0.821538	-0.775362
		Zfyve16	-0.571114	-0.834633	-0.886897	-0.958834	-0.599353	-0.490782	-0.78459	-0.814732	-0.659454
		Zfyve1	-0.586459	-0.720253	-0.105926	-0.266532	-0.255858	-0.406525	-0.54974	-0.803833	-0.234196
		Zfx	-1.2733	-1.38429	-1.35968	-1.4069	-1.28453	-1.25191	-1.1709	-1.26654	-1.26965
		Zfr	-0.41183	-0.400178	-0.441145	-0.281938	-0.468231	-0.209752	0.0853682	0.0348914	0.136497
		Zfpm2	-0.844824	-1.18091	-1.054	-0.920115	-0.980003	-0.807749	-1.0278	-0.993738	-0.884279
		Zfpl1	0.0746948	-0.49368	-0.0125473	0.481676	-0.444949	-0.491794	0.358235	0.228223	-0.0641949
		Zfp995	-1.35665	-1.2174	-1.60832	-0.763883	-0.823743	0.11423	-0.77734	-0.780216	-1.018
		Zfp994	-0.475582	-1.41116	-0.793334	0.795569	-0.0955136	0.228642	-0.640547	-0.715854	-1.14703
		Zfp976	-0.965171	-0.714961	-1.63389	-0.301868	-0.613964	0.0790191	-0.936199	-0.528858	-1.0461
		Zfp975	-0.807986	-1.35723	0.146171	-1.60734	-0.875042	-1.19893	-1.06132	-1.12358	-1.67076
		Zfp974	-0.696965	-0.592447	-1.23037	-0.66242	-1.29369	-0.854758	-0.756746	-0.934975	-0.992822
		Zfp961	-0.284277	0.0970061	-1.22776	-0.936864	-0.886123	-1.07143	-0.732797	-0.298355	-0.189696
		Zfp959	-0.87262	-1.53746	-1.24254	-1.21109	-0.997862	-0.841582	-1.11193	-1.24242	-0.573919
		Zfp958	-1.37822	-1.54599	-0.930712	-1.22961	-1.31687	-1.12921	-1.1331	-1.27006	-1.41957
		Zfp955b	-1.1224	-1.23086	-1.16372	-1.39082	-0.719781	-1.19921	-1.10882	-0.968308	-0.967531
		Zfp955a	-1.1226	-0.299975	-1.09485	-0.841708	-1.39357	-0.981195	-0.911641	-1.05811	-1.06124
		Zfp954	-0.237905	0.379083	-0.150494	-0.488116	-0.239939	-1.02582	-0.949807	-1.23327	-1.13549
		Zfp952	-1.04208	-0.74451	-1.56727	-1.22254	-1.41464	-1.00422	-1.12598	-1.22254	-1.19466
		Zfp949	-1.6955	-1.48385	-0.305616	-0.255653	-1.64911	-1.28464	-1.24719	-1.20073	-1.33981
		Zfp948	-1.1334	-1.16685	-0.967195	-0.98977	-1.03277	-0.784369	-0.770159	-0.89841	-1.00574
		Zfp946	-0.276804	-0.493	-0.432601	-0.197673	-0.104278	0.0556023	0.00767554	0.0888959	-0.0401036
		Zfp944	-0.823545	0.635313	-0.634812	-1.04024	-0.559658	-1.22877	-0.55334	-0.495828	-0.335709
		Zfp943	-1.14329	-1.1224	0.266328	-1.20173	-0.515592	-0.863161	-0.872298	-0.756437	-0.807404
		Zfp942	-0.913842	-0.728554	-0.977772	-0.803631	-0.454637	-0.496482	-0.968006	-0.603696	-0.642156
		Zfp938	0.424486	-0.983287	-0.114189	-0.497211	-0.618725	-0.0620617	-0.778223	-0.46086	-0.570423
		Zfp933	-0.577897	-1.18813	-0.499388	-0.685056	-1.1017	-0.579375	-0.916807	-1.04001	-0.982258
		Zfp932	-1.03768	-0.73563	-0.910272	1.09849	0.109827	-0.230837	0.285585	0.138292	-0.338126
		Zfp931	-0.923562	-0.00502297	-0.0618958	1.41649	-0.530843	-0.569554	-0.362155	0.118518	-0.353616
		Zfp930	-0.88595	-1.31707	-0.778047	-1.20634	-1.13074	-1.20768	-1.18966	-1.13369	-1.36842
		Zfp91	-0.472841	-0.575054	-0.556611	-0.526758	-0.573849	-0.453537	-0.468263	-0.561078	-0.228384
		Zfp90	-0.721495	-0.999659	-0.544915	-0.85393	-0.596612	-0.829003	-0.908427	-0.912026	-0.645363
		Zfp882	-0.651681	-1.24161	-1.36351	-1.20374	-0.851892	-0.713408	-1.11657	-1.23228	-1.16879
		Zfp873	-0.16994	0.0594034	-1.0054	-0.609705	-0.102377	-0.609285	-1.3697	-1.25305	-0.54994
		Zfp871	-0.788965	-0.381685	-1.10908	-0.749302	-0.809405	-0.728483	-0.577802	-0.661787	-0.645782
		Zfp870	0.925444	-0.760606	-1.00458	-1.04628	-0.417998	-1.28344	-0.99316	-0.703876	-0.701222
		Zfp87	-0.443822	-1.03742	-1.46281	-0.931761	-1.16966	-1.08628	-1.30368	-1.34062	-1.30128
		Zfp868	-1.15368	-0.555243	-0.608126	-0.758301	-0.925726	-0.79285	-0.985756	-0.822177	-0.887683
		Zfp867	-1.63153	-1.47063	-0.949228	-0.945772	-1.28439	-0.602921	-1.11482	-1.09093	-1.13819
		Zfp862-ps	-0.207909	0.476174	-0.341949	0.00691741	0.0562588	-0.386678	-0.469742	-0.229589	-0.0669314
		Zfp850	-0.997645	-1.18487	-1.23012	-1.12399	-1.53975	-1.2065	-1.30575	-1.28335	-1.42116
		Zfp85	-1.46887	-1.68391	-1.26191	-0.721941	-1.60401	-1.50914	-0.914601	-1.11011	-1.3189
		Zfp846	-0.64555	-0.94682	-0.708142	-0.680883	-0.286198	-0.273883	-0.376356	-0.414842	-0.516503
		Zfp84	-0.185446	-1.04154	-1.35755	-0.677629	-0.858574	-0.598239	-1.1192	-1.12712	-0.996596
		Zfp827	-0.984585	-0.627151	-1.15472	-0.711559	-1.10496	-1.00489	-0.922011	-0.674866	-0.826485
		Zfp825	-0.65847	-0.895065	-1.01813	-1.46874	-0.472207	-1.67674	-0.279666	-0.69245	-0.616935
		Zfp821	-0.884714	-0.514677	-0.71574	-0.947354	-0.254319	-0.228933	-0.920509	-0.878235	-0.915648
		Zfp820	-0.446501	-1.40048	-0.984009	-0.910311	-1.5807	-0.824261	-1.28361	-1.6156	-0.340738
		Zfp811	0.623881	0.487415	-0.0172901	-1.00869	-0.17703	-0.410791	0.13589	-0.278928	-0.221481
		Zfp810	-0.838003	-1.19349	-0.919975	-0.840092	-1.10105	-0.493517	-0.820847	-0.886458	-0.680402
		Zfp81	-0.729481	-1.09723	-1.1772	-0.553426	-0.617696	-0.459094	-0.701505	-0.744189	-0.762672
		Zfp800	-1.32471	-0.707536	-0.421616	-1.07624	-1.15012	-0.884711	-0.91356	-0.794305	-1.04025
		Zfp799	-0.307417	-1.33765	-1.38204	-1.11692	-1.31221	-1.13012	-0.943997	-1.16756	-1.1607
		Zfp790	-1.14084	-0.842667	-1.08712	-0.834636	-1.20034	-0.836983	-1.12801	-1.13129	-1.10075
		Zfp788	-1.02678	-0.76793	-0.331207	-0.555413	-0.630161	-0.68264	-0.90799	-0.821543	-0.968202
		Zfp787	-1.19333	-0.650326	-1.08393	-0.744085	-1.1819	-1.1358	-0.869014	-0.83118	-1.06456
		Zfp780b	-0.831632	-0.928091	-1.3242	-1.2485	-1.17241	-0.712017	-0.948085	-0.96075	-0.953816
		Zfp777	-0.544748	-0.485771	-0.9515	-0.886918	-0.791863	-0.462452	-0.901277	-0.72225	-0.936058
		Zfp772	-0.328765	-1.28231	-1.71164	-0.946508	-1.19801	-0.802252	-1.25986	-0.734663	-1.22493
		Zfp771	-0.241551	-0.0683048	-0.629463	-0.389437	-0.0867756	-0.0834326	-0.213315	0.162985	0.170885
		Zfp770	-0.662636	-0.896104	-1.35164	-1.09665	-1.26797	-1.00657	-1.14754	-1.17025	-1.32939
		Zfp768	-0.406363	-0.616145	-0.848145	-1.19478	-0.884099	-0.723821	-1.02044	-0.867076	-0.669563
		Zfp764	-1.4744	-1.2703	-0.692008	-1.75399	-1.02431	-1.09349	-1.31694	-1.53808	-1.4662
		Zfp760	-0.767657	0.154227	-0.957982	-1.01464	-0.737592	-0.6449	-0.331258	-0.471996	0.0218812
		Zfp759	-1.75474	-0.0625331	-1.32808	-0.992998	-1.49231	-1.10436	-1.07396	-0.978054	-1.28178
		Zfp758	-0.710503	-1.45589	-0.0413133	-1.02178	-1.14672	-0.172484	-0.993494	-1.16266	-1.11901
		Zfp748	0.69968	-0.412571	-0.274968	-0.286884	-0.491697	-0.867181	-0.896687	-0.831347	-1.01759
		Zfp747	-0.877086	-1.69832	-1.81412	-1.62508	-1.55359	-1.58288	-1.33686	-1.532	-1.56401
		Zfp746	-0.776037	-1.23443	-1.07898	-0.491793	-0.450811	-0.933992	-0.683168	-0.552936	-0.635108
		Zfp740	-0.265843	-0.209383	-0.411005	-0.488545	-0.447473	-0.38077	-0.293087	-0.520377	-0.510968
		Zfp74	0.888476	-0.40813	-0.5662	-0.587572	-0.21816	-0.000533648	-0.598005	-0.261207	-5.30447e-05
		Zfp738	0.205229	-0.00421555	0.240254	0.432035	-0.042318	0.399393	0.299683	0.402188	0.176517
		Zfp729a	0.623309	-0.276743	0.0839891	-0.400505	-0.595822	-0.590402	-0.391721	-0.470882	0.169207
		Zfp719	-1.5003	-1.50044	-1.48755	-1.33745	-1.38631	-1.14136	-1.36301	-1.33366	-1.33837
		Zfp715	-1.15344	-1.13982	-1.54692	-1.02793	-1.11299	-1.10848	-1.25941	-1.2111	-1.24164
		Zfp711	-0.0953878	-1.05549	-0.959828	-0.609788	-0.687266	-0.894806	-0.61593	-0.757487	-0.578557
		Zfp710	-0.741129	-0.892057	-0.736465	-0.9192	-0.957537	-0.697894	-1.27761	-1.33116	-1.12408
		Zfp709	-0.736993	0.343009	1.1276	-0.572571	-0.6031	0.279956	-0.886717	-0.974206	-0.686401
		Zfp706	0.255908	-0.0366175	0.148064	0.0405198	0.034644	0.0727166	0.420073	0.288079	0.353142
		Zfp704	0.0611434	0.440964	0.472597	0.557604	0.75736	0.720576	0.707455	0.668903	0.687323
		Zfp703	-0.620992	-0.823383	-1.13037	-0.37512	-1.31785	-0.797195	-1.26114	-1.1863	-1.24522
		Zfp697	-1.28508	-0.229815	-1.47978	-1.27027	-0.477624	-1.00152	-1.0948	-1.25898	-1.18372
		Zfp689	-1.47576	-0.979848	-1.54812	-1.29962	-1.66509	-1.15699	-1.02764	-1.35036	-1.15181
		Zfp687	-0.739402	-0.582762	-0.430735	-0.69532	-0.114997	-0.193435	-0.448419	-0.46962	-0.556219
		Zfp68	-0.507299	-0.551238	-0.82456	-0.172546	-0.57483	-0.24837	-1.16734	-0.985282	-0.772163
		Zfp672	-0.209257	-0.544995	-0.375121	0.09205	-0.487991	0.188447	-0.926053	-0.92721	-0.843006
		Zfp668	-1.17238	-0.319133	-1.04168	-0.984854	-0.728282	-1.0858	-1.07608	-0.901332	-0.911769
		Zfp667	-0.391618	-0.804198	-1.1608	-0.886424	-0.872851	-1.02604	-1.1813	-0.928993	-1.22212
		Zfp664	-0.109499	-0.2534	-0.035545	-0.384013	-0.19969	-0.431884	-0.626653	-0.516278	-0.694961
		Zfp661	-0.760917	0.749503	-0.461422	-0.345785	-0.597079	-0.968784	-1.07024	-0.975643	-0.815284
		Zfp658	-0.927663	-0.838856	-1.29234	-0.901622	-0.820902	-1.00364	-1.06868	-1.27971	-1.34231
		Zfp655	-1.29491	-0.752601	-1.18251	-1.41256	-1.24214	-1.30692	-1.20377	-1.2558	-1.20146
		Zfp654	-1.55153	-0.712516	-1.46401	-0.928548	-0.871584	-1.44403	-1.06663	-1.30816	-1.27961
		Zfp652	-0.088648	-0.163566	-0.113554	0.893585	1.36898	0.270318	0.026166	0.379992	0.163026
		Zfp651	-0.0498317	-0.92406	-0.881045	-0.482343	-0.645975	-0.388653	-0.743258	-0.433327	-0.319033
		Zfp65	-1.08165	-1.42545	-1.08793	-0.882794	-0.692517	-0.802063	-0.938801	-0.960575	-0.955312
		Zfp646	-0.93232	-0.574609	-0.988429	-1.08762	-1.06173	-0.845336	-1.036	-0.993901	-0.957938
		Zfp644	-0.79424	-0.902571	-1.06742	-0.896062	-0.932429	-0.817411	-0.932721	-0.854755	-0.923901
		Zfp639	-0.0440355	-0.55158	-0.742214	-0.58288	-0.77628	-0.744089	-1.01076	-0.955491	-0.74623
		Zfp638	-0.547105	-0.583378	-0.592514	-0.453757	-0.521966	-0.64821	-0.554398	-0.534935	-0.589146
		Zfp637	-0.587337	0.177349	-0.867149	-1.02929	-0.876084	-0.632735	-0.940509	-0.951639	-0.915942
		Zfp629	-0.831621	-0.81602	-0.902375	-0.97174	-0.704558	-0.549754	-0.988566	-0.763589	-0.764786
		Zfp628	-0.971267	0.405329	-0.934514	-1.05668	-1.06742	-0.950105	-1.09147	-1.0406	-0.869303
		Zfp626	-0.0428837	-0.361071	-0.588042	0.0561904	-0.0158451	-0.10392	-1.03467	-1.05861	-1.02162
		Zfp623	-1.09768	-1.26978	-1.17929	-1.45445	-1.29507	-1.3936	-1.31784	-1.30991	-1.34723
		Zfp622	-1.05893	-1.02744	-0.641749	-0.945859	-0.94813	-0.881599	-1.13471	-1.02022	-0.999878
		Zfp62	-0.735198	-0.409033	-0.751977	-0.780176	-0.886413	-0.877937	-0.747285	-0.796606	-0.92263
		Zfp618	-0.429068	-0.0361801	-0.587311	-0.317821	-0.464447	-0.614147	-0.353982	-0.81709	-0.976899
		Zfp617	-0.397589	-0.302858	-0.592316	-1.03371	-1.41431	-0.48726	-0.935572	-0.539805	-0.0456924
		Zfp609	-0.670025	-0.640124	-0.529576	-0.748442	-0.728413	-0.662662	-0.867789	-0.760559	-0.806271
		Zfp608	-1.07461	-0.927473	-1.3929	-0.970713	-0.979353	-0.992718	-1.06382	-1.19363	-1.30953
		Zfp607b	0.315242	0.988935	-0.326011	-0.320663	-1.26698	-0.398604	-0.480602	-0.896699	-0.816459
		Zfp606	-0.917694	-0.914168	-1.07993	-0.805176	-1.10393	-0.879477	-1.12838	-1.1146	-1.00311
		Zfp605	-1.25534	0.0279118	1.07306	0.225363	-0.439179	-0.991974	-0.970291	-1.01421	-1.09956
		Zfp60	-1.09714	-1.07609	-1.17208	-0.940135	-1.0843	-0.792704	-1.06383	-1.15893	-1.09794
		Zfp599	-0.693104	0.296961	-1.10489	-0.76221	-1.16876	-1.07529	-1.11317	-1.34809	-1.41496
		Zfp598	-0.245378	-0.109768	-0.030076	0.0744547	0.545475	0.501599	-0.100289	0.173594	0.117324
		Zfp597	-1.57442	-1.06279	-0.720409	-1.24685	-1.55021	-0.93901	-1.01937	-1.26711	-1.20312
		Zfp593	-1.48598	-0.48936	-0.2899	-0.377965	-0.636828	-0.613693	-0.820191	-0.718705	-0.516269
		Zfp592	-1.03471	-0.781587	-1.05045	-0.916727	-0.875175	-0.552468	-0.947037	-1.04265	-1.02964
		Zfp580	1.27396	0.262162	-0.172452	1.15057	0.335802	-0.300389	0.444399	-0.290969	0.460474
		Zfp579	-0.1423	-0.547741	-0.2462	-0.330921	-0.625872	0.0150858	-0.482468	-0.538207	-0.448722
		Zfp574	-1.16959	-1.1771	-1.12179	-1.32532	-1.20081	-1.3286	-1.22879	-1.26211	-1.35647
		Zfp57	0.385856	-0.396137	-0.339101	-0.24234	0.0358752	-0.581189	-0.149764	0.0311233	0.0988793
		Zfp568	-1.56247	-0.603235	-1.0396	-0.950757	-1.48038	-0.935863	-0.87785	-1.21736	-1.50757
		Zfp563	-0.38349	-1.42908	-0.87378	-0.987286	-1.00302	-1.0922	-1.19135	-1.22382	-1.2292
		Zfp560	-1.2241	-0.389137	-1.10989	-1.01445	-0.803902	0.0156026	-1.00609	-0.698804	-0.809787
		Zfp558	0.658171	1.25167	-0.858251	0.168312	0.140813	-0.221911	-0.207536	-0.498123	-0.522009
		Zfp553	-1.22848	-0.951195	-0.614108	-1.0592	-1.2759	-1.0933	-1.06478	-1.25325	-1.25931
		Zfp536	-0.503714	0.267186	-0.0209066	-0.0824126	-0.38553	-0.685695	-0.201567	-0.118218	0.233208
		Zfp532	-0.672737	-0.506971	0.0927749	-0.495386	-0.351588	-0.422951	-0.336594	-0.53473	-0.452858
		Zfp53	-1.50639	-1.36373	-1.41736	-0.312313	-1.22623	0.647772	-0.954138	-0.782604	-0.689752
		Zfp526	-0.386779	1.26753	-0.919744	-1.20598	-0.412626	-0.0155836	-1.24443	-1.24724	-1.23848
		Zfp523	0.431117	0.187653	0.0696985	0.666654	0.276524	0.134065	1.42115	0.669542	1.05865
		Zfp521	-0.719823	-0.586564	-0.519259	-0.34819	-0.39	-0.746757	-0.354291	0.302285	0.0428485
		Zfp518b	-0.9835	-1.01418	-0.793434	-0.536678	-0.615	-0.465868	-1.18099	-0.918913	-1.15505
		Zfp518a	-1.2259	-1.55444	-1.26113	-1.46707	-1.49051	-1.25446	-1.2543	-1.14069	-1.2785
		Zfp516	-0.963456	-1.29249	-1.34044	-1.34152	-1.36035	-1.29255	-1.0541	-1.0435	-1.11377
		Zfp512b	0.197834	-0.311185	-0.111438	0.933692	-0.653019	-0.496004	-0.461573	0.181648	0.151461
		Zfp512	0.00885684	-0.0643039	0.682717	0.205782	-0.0385223	0.259819	0.190733	0.0505594	0.0042609
		Zfp511	0.821248	-0.449178	-0.207667	-0.625673	0.084646	0.746367	0.229761	0.254759	0.26115
		Zfp51	-1.23307	-1.4894	-1.32537	-1.29521	-1.50486	-0.548453	-1.18172	-1.38466	-0.795641
		Zfp507	-1.06147	-1.13988	-1.1344	-1.11078	-1.28323	-1.02044	-1.23882	-1.11243	-1.19224
		Zfp467	0.637631	-0.512871	-0.623101	0.739201	0.487362	0.182807	0.0569449	-0.352615	-0.0814363
		Zfp462	-0.89228	-0.910473	-0.991712	-0.937109	-1.00648	-0.813283	-1.02074	-1.02473	-1.08136
		Zfp46	-0.808355	-0.545446	-1.03067	-0.57631	-0.911661	-0.946905	-0.866	-0.901145	-0.903553
		Zfp458	1.38262	3.85692	0.865765	1.66947	3.76628	0.841565	0.797325	0.193269	0.264148
		Zfp454	-1.54876	-1.18969	-0.493249	-0.950511	-0.696823	-0.273708	-1.36839	-0.746161	-0.73576
		Zfp451	-0.596144	-0.339088	-0.458165	-0.386518	-0.716905	-0.557458	-0.795254	-0.883741	-0.808482
		Zfp449	-1.14306	-0.721366	-1.51961	-1.04183	-1.41328	-0.920655	-0.955504	-1.19582	-1.43819
		Zfp446	-0.478186	-0.582403	-0.423317	-0.733427	-0.299976	-0.316545	-0.0693427	-0.452667	-0.123796
		Zfp445	-0.275001	-0.56318	-0.281509	-0.0225597	-0.242702	-0.155506	0.428949	0.394617	0.260484
		Zfp444	-0.346198	-0.565293	-0.488274	-0.270253	-0.0711911	-0.456804	-0.43562	-0.362974	-0.357884
		Zfp428	-0.118778	0.504346	-0.173392	0.195679	1.09704	0.852022	0.785257	0.14531	0.306655
		Zfp426	-0.83038	-0.574998	-0.606115	-0.840883	-0.777622	-0.840285	-0.497461	-0.345602	-0.40583
		Zfp423	-0.147216	-0.249176	-0.0836272	0.00514995	-0.453148	-0.389146	0.306598	-0.0475139	0.497274
		Zfp422	-0.74571	-0.67955	-0.580146	-0.657026	-0.803058	-0.622054	-0.837481	-0.844144	-0.934689
		Zfp410	-0.755084	-0.520138	-0.467317	-0.490098	-0.703161	-0.693003	-0.701011	-0.698305	-0.547497
		Zfp41	-0.268792	-0.017485	-0.223882	-0.61511	-0.666482	-0.671369	-0.689727	-0.805197	-0.802681
		Zfp408	-0.674834	-0.182739	-0.572664	0.652154	0.171975	-0.436557	-0.451034	-0.640289	-0.495123
		Zfp407	0.118384	-0.4585	-0.329335	-0.0330827	-0.298214	-0.295896	-0.086192	-0.243602	-0.0167485
		Zfp40	-0.738398	-1.02526	-1.39221	-1.19412	-1.17675	-1.0816	-0.891949	-1.00724	-0.913257
		Zfp398	-0.683838	-0.385731	-1.29636	-0.199666	-0.489872	-0.244265	-0.430359	-0.907217	-0.400963
		Zfp397	-0.761658	-0.506834	-0.666256	-0.70411	-0.578404	-0.594587	-0.737678	-0.754972	-0.708602
		Zfp386	-0.0937711	-0.856049	-0.745044	-0.73448	-0.978795	-0.553617	-0.916725	-0.842748	-0.885477
		Zfp385a	-0.0136102	-0.0135263	-0.125185	0.0468055	-0.33942	-0.255915	-0.194492	-0.412458	-0.0347663
		Zfp384	0.0975652	-0.86184	-0.588517	-0.395337	-0.251568	-0.61169	-0.31221	-0.575335	-0.173595
		Zfp383	-0.0317396	-0.779377	-0.740388	-0.692674	-0.254353	-0.300392	-0.724419	-0.34426	-0.397602
		Zfp382	-0.632798	-1.13185	-0.998958	-0.953498	-1.30933	-1.30377	-0.546906	-1.14847	-0.823959
		Zfp37	-0.86517	-1.25697	-1.40556	-1.14318	-1.08803	-1.05648	-1.24158	-1.11347	-1.22042
		Zfp36l2	-1.36484	-1.22066	-1.624	-1.29149	-1.33999	-1.41673	-0.979812	-0.864288	-1.15949
		Zfp36l1	-1.2655	-1.32365	-1.44116	-1.27255	-1.29042	-1.33703	-1.07697	-0.8957	-1.06798
		Zfp369	-0.1767	-0.433442	0.306421	-0.358502	-0.355542	-0.0782045	-0.874224	-0.787838	-0.798804
		Zfp367	-1.38542	-1.43915	-1.67474	-1.33437	-1.57858	-1.60987	-0.811786	-0.887585	-1.31909
		Zfp365	0.739601	0.887691	0.367471	-0.134241	-0.570156	0.260064	0.165302	-0.863944	-0.143546
		Zfp362	0.192611	-0.200559	-0.249028	-0.283517	-0.552018	-0.274773	-0.58987	-0.366989	-0.435989
		Zfp358	-0.782614	-0.511473	-1.00593	-0.52771	-0.644093	-0.314554	-0.607793	-0.63081	-0.827451
		Zfp354c	-0.960656	-0.785269	-0.868218	-0.614024	-0.779287	-0.670823	-0.52547	-0.653803	-0.576957
		Zfp354a	-1.34076	-1.36641	-1.40679	-0.979585	-1.24335	-0.800066	-1.39037	-1.2184	-1.60909
		Zfp35	-0.826044	-0.290685	-0.914008	-0.0685961	-0.601342	-0.63992	-1.17476	-1.25143	-1.22862
		Zfp346	-0.0458094	-0.549914	-0.582727	-0.0617039	-0.2266	-0.643393	0.330396	-0.249197	-0.0831004
		Zfp335	-0.825088	-0.544138	-0.804731	-0.27337	-0.630398	-0.352184	-0.332155	-0.43487	-0.115241
		Zfp334	-1.04476	-1.33153	-1.26785	-1.14407	-1.06878	-0.987391	-1.1391	-1.13174	-1.18169
		Zfp330	-0.310732	-0.0454513	-0.528455	-0.667976	-0.723074	-0.80526	-0.317116	-0.479631	-0.471098
		Zfp329	0.333553	-0.671867	-0.793443	-0.661957	-0.877895	-0.656985	-0.948452	-0.919653	-0.647914
		Zfp326	1.60672	2.19848	1.01944	2.47506	1.14599	0.789874	1.00671	0.739399	1.12595
		Zfp324	0.140162	-0.877341	-0.956617	-0.987863	-0.646443	-0.555446	-0.947798	-0.827087	-0.897505
		Zfp322a	-0.74382	-0.88909	-1.09685	-0.568334	-0.988393	-0.6927	-0.940091	-0.551129	-1.16944
		Zfp319	-1.16707	-0.485856	-1.20068	-0.937689	-0.898882	-0.88232	-0.904848	-0.978942	-1.06434
		Zfp318	-0.326502	-0.142304	-0.232047	0.145346	-0.133485	0.0521128	-0.562031	-0.55128	-0.415658
		Zfp317	-0.350385	-0.682376	-0.51864	-0.462205	-0.154253	-0.503071	0.0511558	-0.101658	-0.278987
		Zfp316	-1.03913	-0.459127	-0.74721	-0.697686	-0.897074	-0.512715	-0.960512	-0.846829	-0.793782
		Zfp300	-1.74299	-1.55528	-1.26502	-1.41098	-1.08288	-1.57495	-1.28557	-1.2353	-1.20531
		Zfp292	-1.1899	-1.07976	-1.08546	-1.12513	-1.11418	-0.931783	-1.16633	-1.18033	-1.2073
		Zfp287	-0.745454	-0.308859	-1.02539	-1.18575	-1.02691	-0.991754	-0.718968	-1.01352	-0.650181
		Zfp286	0.0228542	-0.166356	-0.166813	-0.293557	-0.779158	-0.914404	-0.147114	-0.452415	-0.65642
		Zfp282	-0.625093	-0.707319	-0.869192	-0.540566	-0.729985	-1.03823	-0.881259	-1.01791	-0.908334
		Zfp281	-1.22232	-1.07528	-1.33917	-1.54816	-1.25286	-1.1634	-1.36512	-1.38013	-1.33394
		Zfp280d	-0.680151	-0.683797	-0.598241	-0.711546	-0.636323	-0.696367	-0.643479	-0.775518	-0.804663
		Zfp280c	-0.504371	-1.00264	-0.959433	-0.4126	-0.749691	-0.958549	-0.796917	-0.643473	-0.840047
		Zfp280b	-1.48359	-1.1253	-1.65592	-1.59659	-1.30953	-1.45189	-1.46445	-1.44223	-1.56349
		Zfp28	0.32282	3.88508	0.629605	-0.850989	-0.842188	-0.0179439	-0.750511	-0.426974	0.169058
		Zfp277	-0.0461	0.234535	-0.439999	0.11283	0.217766	-0.348265	0.127058	0.44706	-0.197114
		Zfp276	-0.564711	-0.477184	-0.0428449	-0.921446	-0.599104	0.887062	-0.280716	-0.170491	-0.700961
		Zfp275	-0.812498	-1.04243	-0.798053	-0.858321	-0.791854	-0.907485	-0.852461	-1.05249	-0.989831
		Zfp27	-1.0291	-0.291458	-1.11315	-0.832024	-1.00028	-1.03297	-1.10937	-1.0651	-1.0915
		Zfp267	-1.42081	-1.07006	-1.31982	-1.33378	-1.2221	-1.12041	-1.32608	-1.17491	-1.32103
		Zfp266	-0.944825	-1.00931	-1.06537	-0.82426	-0.840158	-0.885937	-0.793441	-0.934012	-0.858697
		Zfp263	-0.889254	-0.394203	-0.783633	-0.726927	-1.11851	-0.818515	-0.853247	-1.0371	-0.743667
		Zfp260	-1.28131	-0.778894	-1.14808	-1.13908	-1.14058	-1.081	-1.1733	-0.949458	-1.02276
		Zfp26	-0.980641	-0.842435	-1.06493	-1.15671	-1.04818	-1.15866	-1.07874	-1.07465	-1.02469
		Zfp251	-0.510795	-0.713096	-0.521304	-0.495446	-0.396229	0.101852	-0.548695	-0.520954	-0.532756
		Zfp248	-0.707077	-0.961528	0.0354278	-0.888841	-1.10541	-0.978428	-1.24782	-1.39655	-1.23884
		Zfp24	-0.347013	-0.579889	-0.733157	-0.431295	-0.60991	-0.511335	-0.933906	-1.05306	-1.16069
		Zfp239	-0.457278	-0.459422	-0.676805	-0.579548	-0.454999	-0.524236	-0.997505	-0.91058	-0.565539
		Zfp236	-0.305107	-0.746101	-0.477886	-0.88006	-0.778551	-0.371536	-0.588253	-0.798667	-0.798479
		Zfp235	-0.939909	-1.0866	-0.724603	-0.448187	-1.51619	-1.40216	-1.13943	-1.03817	-1.14982
		Zfp229	-0.82382	-0.371983	-0.923959	-0.65745	-0.558836	-0.775858	-0.984586	-0.788712	-0.601971
		Zfp219	-0.240221	0.018611	-0.0293583	0.0711989	-0.265032	-0.252137	0.0393609	0.223783	-0.152566
		Zfp217	-1.23494	-1.47551	-1.41192	-1.34562	-1.13138	-1.56048	-0.858341	-1.10618	-1.44787
		Zfp213	-1.36902	-0.83306	-0.989199	0.371991	-0.965625	-1.09064	-0.848955	-0.864248	-0.715672
		Zfp212	-1.42692	-1.2549	-1.18725	-1.05206	-1.34707	-1.20582	-1.21195	-1.03455	-0.991254
		Zfp207	-0.4243	-0.381111	-0.328394	-0.322584	-0.552424	-0.312283	-0.17745	-0.199437	-0.156539
		Zfp202	-0.756831	-0.352994	-0.606133	-1.0004	-1.31228	-0.40881	-0.929878	-1.33321	-0.890028
		Zfp2	-0.454457	-0.820805	-0.710471	-0.495691	-0.402316	-0.715314	-0.972604	-0.681987	-0.861707
		Zfp189	-1.29031	-1.48192	-1.44431	-1.3588	-1.06483	-1.33847	-1.43511	-1.30304	-1.36845
		Zfp184	-0.661559	-1.05562	-0.932953	-1.18306	-1.25403	-0.908313	-1.10386	-1.24807	-1.14821
		Zfp180	0.12177	-0.411397	-0.967882	-0.7529	-0.460921	-0.17984	-0.882988	-1.12181	-0.683965
		Zfp174	0.978106	0.281512	-1.35153	-1.30067	-1.23541	-0.729724	-0.828608	-0.7382	-0.536345
		Zfp169	-0.724336	-1.01968	-1.28123	0.373594	-0.268385	-1.03937	-1.1604	-1.16599	-1.23298
		Zfp160	-1.43791	-1.02374	-1.22996	-1.01794	-0.775344	-0.471132	-0.941997	-1.10832	-0.903204
		Zfp157	-0.517441	-0.837637	-0.850964	-1.1172	-0.552191	-0.767924	-1.21947	-0.84441	-0.882942
		Zfp148	-0.882519	-1.13024	-1.22472	-0.823492	-0.860369	-1.02662	-0.896567	-0.936304	-0.951727
		Zfp146	-0.526286	-0.555379	-0.641919	-0.623953	-0.498158	-0.255325	-0.601166	-0.9031	-0.935328
		Zfp143	-0.977644	-0.973484	-1.02084	-1.21577	-1.09224	-0.801042	-1.01143	-1.15521	-0.954235
		Zfp142	-0.827224	-0.182072	-0.925074	-0.498114	-0.589339	-0.417573	-0.746237	-0.789178	-0.708614
		Zfp141	-1.04027	-0.917025	-1.21353	-0.978352	-1.08971	-1.10215	-1.30829	-1.29163	-1.08559
		Zfp14	-0.86553	-0.47623	-1.03321	-0.519184	-0.788772	-0.566316	-0.787051	-1.05966	-1.01573
		Zfp131	-1.06145	-0.964241	-1.13534	-1.00513	-0.858989	-0.747906	-0.927267	-0.780606	-0.793481
		Zfp13	-0.196949	-0.651382	0.528046	-0.539539	-0.28986	-0.214348	-0.965655	-0.800671	-0.813001
		Zfp120	-0.861563	0.253349	-1.38633	-0.867778	-0.277975	-0.318089	-1.2261	-1.16644	-1.25553
		Zfp12	-0.816431	-1.02122	-1.14359	-0.964777	-0.972188	-1.08687	-1.11053	-1.11514	-1.12232
		Zfp119a	-0.899721	-0.663728	-1.54526	-1.28638	-1.60618	-0.709813	-1.15752	-0.877253	-0.986573
		Zfp113	-1.04281	-1.17897	-1.33386	-1.39465	-1.20616	-1.12505	-1.10673	-1.2635	-0.921902
		Zfp111	-1.16879	-1.33049	-1.46421	-1.1656	-1.13366	-1.06984	-1.36939	-1.35631	-1.21414
		Zfp110	-0.751063	-0.227603	-0.478866	-0.969371	-1.24333	-0.713475	-0.711879	-0.643116	-1.0443
		Zfp11	-1.40893	-1.31571	-1.12364	-1.20808	-1.39069	-1.03261	-1.16383	-1.5175	-1.42445
		Zfp109	-1.26231	-0.124355	-1.68681	-0.993117	-1.20501	-0.98711	-0.730274	-1.07316	-0.577586
		Zfp106	0.375257	0.320928	0.351225	0.319177	0.669316	0.456515	0.294779	0.190178	0.319125
		Zfp105	-1.52236	-1.47059	-1.31284	-1.31925	-1.59769	-1.32043	-0.877242	-1.30658	-1.30231
		Zfp101	-0.985952	-1.09403	-1.25915	-1.04256	-0.872075	-1.15523	-1.12729	-1.03996	-1.11966
		Zfp1	-0.548719	-1.01535	-0.623876	-0.946558	-0.801933	-0.236982	-1.02746	-0.740967	-1.05062
		Zfhx4	-0.118906	-0.51174	-1.33071	-1.21551	-1.32205	-1.2683	-1.05187	-0.957571	-1.18289
		Zfhx2	-0.574539	1.40109	-0.148957	-0.27632	-0.704558	1.12369	0.240711	-0.0400336	-0.701308
		Zfc3h1	-0.786881	-0.869296	-0.694425	-0.67445	-0.32046	-1.0181	-0.429914	0.103243	-0.0263346
		Zfat	-0.691433	-0.720329	0.00777688	-0.0840725	-0.11172	-0.403492	-0.271232	-0.941632	-0.092685
		Zfand6	0.147209	0.643438	0.199785	0.419517	0.319254	0.386407	0.898107	0.816845	0.327649
		Zfand5	-0.864908	-0.98389	-1.02549	-1.08143	-0.848675	-0.79103	-0.811877	-0.965737	-0.844002
		Zfand4	-1.0473	-1.05525	-0.453072	-0.325274	-0.32573	0.171319	-0.543678	-0.614963	0.680941
		Zfand3	0.332228	0.520996	0.325092	0.0641564	0.805991	0.350859	-0.279819	-0.179257	-0.344189
		Zfand2a	-0.371665	-0.15091	-0.593933	-0.0870688	-0.473918	-0.440909	-0.348916	-0.327717	-0.310838
		Zer1	0.547884	0.62081	0.391442	0.85047	0.0991655	0.931427	0.805973	0.543892	0.509208
		Zeb2	-0.978632	-0.635697	-0.880959	-0.849853	-0.661476	-0.794606	-1.07246	-1.15823	-1.07836
		Zeb1	-0.865836	-0.826684	-0.828886	-0.922337	-0.856407	-0.830442	-0.401483	-0.299419	-0.289323
		Zdhhc9	-0.523963	-0.581063	-0.280916	-0.172981	0.042707	-0.166624	0.0495454	-0.0270457	-0.0348926
		Zdhhc8	-0.423405	-0.148776	-0.220589	0.187663	0.0712075	0.0564946	-0.526119	-0.557658	-0.424323
		Zdhhc7	-1.16139	-1.31597	-1.342	-1.04184	-0.921554	-0.846492	-0.873198	-1.01076	-1.13951
		Zdhhc6	-0.535571	-0.679935	-0.843297	-0.613752	-0.749047	-0.956306	-0.503643	-0.530897	-0.0470261
		Zdhhc5	-1.13006	-0.868297	-1.02273	-0.973673	-1.0506	-1.01026	-1.02843	-0.947581	-1.00447
		Zdhhc3	0.45187	0.647035	0.480976	0.291242	0.284777	-0.0257561	0.321874	0.423764	0.234692
		Zdhhc21	-0.715746	-0.702244	-0.554208	-0.631006	-0.546904	-0.677475	-0.296915	-0.351927	-0.49145
		Zdhhc20	-0.765339	-0.361792	-0.414411	-0.411178	-0.505232	-0.438288	-0.771365	-0.692535	-0.700476
		Zdhhc2	0.315989	1.3405	0.137373	1.41903	1.77262	1.54527	1.27805	0.648447	0.365226
		Zdhhc18	-0.245954	0.260583	-0.135336	0.227545	-0.623582	-0.251878	-0.366705	-0.0599084	-0.476508
		Zdhhc17	-0.671689	-0.938325	-0.687088	-0.324609	0.242412	-0.00228344	0.0314278	-0.0879992	0.238033
		Zdhhc16	0.0640447	-0.222925	0.170398	0.309437	0.67601	0.415883	0.0433886	0.542648	0.226437
		Zdhhc15	0.428921	-1.10887	-0.433259	-0.370111	-0.639619	-0.495983	-0.995355	-0.341767	-0.938504
		Zdhhc13	-0.564243	-1.02364	-0.456531	-1.0442	-0.724073	-0.51632	-0.725266	-0.828134	-0.895555
		Zdbf2	-0.539653	-0.515151	-0.48493	-0.0646594	-0.338348	0.00976342	-0.250122	-0.354597	-0.261132
		Zcrb1	0.678902	0.570348	0.0715146	0.141503	-0.024899	0.443613	0.302966	0.0105907	0.403944
		Zcchc9	-0.46124	0.575481	-0.515818	-0.474493	-0.131631	-0.148934	0.00403627	-0.163074	-0.169414
		Zcchc8	-0.729007	-0.438303	-0.77866	-0.596373	-0.822012	-0.488455	-0.681355	-0.441107	-0.79082
		Zcchc7	-0.503895	-0.338382	0.0369116	-0.436042	-0.513149	-0.326033	-0.879406	-0.294303	-0.718055
		Zcchc4	-0.942804	-0.897841	-0.389825	-0.557041	-1.32514	-0.384906	-0.65971	-0.295765	-0.126711
		Zcchc3	-1.17557	-0.849713	-1.30394	-1.35093	-1.55944	-1.21398	-1.35252	-1.35506	-1.4992
		Zcchc24	-0.976202	-0.902553	-0.896397	-0.642964	-0.71799	-0.611499	-0.25152	-0.132881	-0.221848
		Zcchc2	-1.16699	-0.896482	-0.761217	-0.716521	-1.09328	-0.734752	-0.799108	-0.502544	-1.01474
		Zcchc17	-0.199422	0.173364	0.00579243	-0.0493478	0.0300716	0.773107	0.101692	0.169406	-0.11879
		Zcchc14	-0.657393	-0.721304	-0.678503	-0.38542	-0.373384	-0.348655	-0.558136	-0.738516	-0.556932
		Zcchc12	0.559986	0.3983	0.104989	0.354327	0.954377	1.51632	1.13375	1.56847	1.52195
		Zcchc10	-1.1719	-1.55595	-1.1285	-1.11482	-1.19654	-0.758703	-1.23383	-0.987584	-1.27762
		Zc4h2	-0.00464468	-0.455392	0.252382	0.184561	0.550476	0.00163172	-0.0312363	-0.0887154	-0.0157137
		Zc3hc1	-0.0864208	-0.275771	0.446951	-0.376684	-0.105273	0.124598	-0.265978	-0.102732	0.160216
		Zc3hav1l	-0.834622	-0.841738	-0.987392	-1.16928	-1.05829	-1.20787	-1.2044	-1.16044	-1.32624
		Zc3h8	-0.322038	0.251676	-0.871627	-0.428435	-0.880808	-0.541573	-0.52618	-0.0532954	-0.159023
		Zc3h7b	-0.0428742	1.04479	0.554554	0.861192	1.69283	0.659405	0.898649	0.674774	0.76652
		Zc3h7a	-0.707417	-0.643483	-0.532688	1.27061	-0.191505	-0.412973	0.0560981	-0.0786643	-0.155733
		Zc3h4	-0.620889	-0.872962	-0.942374	-0.710152	-0.530316	-0.766627	-0.50989	-0.578866	-0.419236
		Zc3h18	-0.397702	-0.486041	-0.539617	-0.183136	-0.45219	-0.541139	-0.444675	-0.529433	-0.764449
		Zc3h15	-0.580521	-0.2715	-0.242605	-0.164453	-0.363691	-0.51021	0.076725	-0.00252472	0.0686505
		Zc3h14	0.155391	-0.161367	0.0198218	0.0292192	0.107633	-0.182584	-0.162781	0.11797	0.103336
		Zc3h13	-1.03887	-0.752893	-0.548849	-0.834149	-0.471165	-0.116293	-0.490926	-0.480932	-0.495522
		Zc3h12c	-1.38813	-1.2879	-1.40497	-1.5395	-1.2399	-1.18758	-1.15159	-1.22789	-1.29359
		Zc3h10	-1.2948	-0.0752191	-1.675	-1.18933	-1.21311	-1.08244	-1.16039	-1.29598	-1.35216
		Zc2hc1a	0.0843053	-0.13966	-0.537026	-0.162645	-0.392046	-0.136232	-0.146713	-0.34269	-0.249687
		Zbtb7c	-0.285675	-0.276099	-1.51629	-1.43081	-1.00253	-0.183635	0.166475	-1.11597	-0.976433
		Zbtb7b	-1.65475	-0.548017	-1.66937	-0.916115	-1.38239	-1.20204	-0.278325	-1.18259	-0.71701
		Zbtb7a	-1.14223	-0.991961	-1.57812	-1.40229	-1.44791	-1.37847	-1.29918	-1.20435	-1.27933
		Zbtb6	-1.40134	-1.26539	-1.4146	-1.28639	-1.2177	-1.2692	-1.12426	-1.11901	-1.17804
		Zbtb5	-0.872746	-0.88818	-0.760499	-1.12177	-0.861763	-1.06472	-1.03191	-1.03288	-1.11738
		Zbtb48	-1.41443	-1.29862	-1.10831	0.355613	-1.15678	0.954735	-0.695107	-0.468879	-1.27876
		Zbtb45	-1.09662	-0.749732	-0.425696	-0.582545	-0.63462	-0.661529	-0.985342	-1.02266	-0.828336
		Zbtb44	-0.824258	-0.765632	-1.10114	-0.711184	-0.83391	-1.03304	-1.12505	-1.13259	-1.03541
		Zbtb43	-0.847269	-0.958374	-1.46899	-1.40768	-0.860374	-1.08056	-1.27329	-1.26404	-1.3392
		Zbtb41	-1.01194	-0.993515	-1.18172	-1.11313	-1.0565	-1.0342	-0.905537	-1.06456	-1.02818
		Zbtb4	-0.293509	-0.702272	-1.37007	-0.266424	-1.20851	-0.544989	-0.806393	-0.96313	-0.947662
		Zbtb39	-1.05738	-0.825572	-0.972018	-1.42002	-0.989168	-1.25113	-1.18322	-1.29064	-1.35837
		Zbtb37	-1.0992	-1.11514	-1.08023	-1.07421	-0.973517	-0.397731	-0.894042	-1.03032	-0.947389
		Zbtb34	0.0660191	-0.828695	-1.34866	-1.23185	-1.09673	-0.913735	-1.25431	-1.25858	-1.19126
		Zbtb33	-1.0911	-1.11578	-0.997327	-1.06905	-0.914602	-1.00993	-0.911497	-1.03685	-1.04972
		Zbtb3	-1.09579	-1.79847	-1.22504	-1.11178	-1.35126	-1.05401	-0.754302	-0.968777	-1.38861
		Zbtb26	-1.16918	-0.929545	-1.3494	-1.176	-1.11483	-1.26816	-1.0561	-1.30074	-1.21167
		Zbtb25	-0.239877	-0.648492	-0.843953	-1.33503	-0.928547	-1.31092	-0.859288	-0.99019	-1.03948
		Zbtb24	-1.13453	-1.36179	-1.37079	-1.22995	-1.36788	-0.928986	-1.10784	-1.23115	-1.04259
		Zbtb22	-0.436149	-0.397582	0.107947	-0.360834	-0.340281	-0.282998	-0.177294	0.243923	-0.120336
		Zbtb21	-1.05388	-0.499954	-0.464688	-1.00934	-1.25812	-0.973572	-1.05631	-1.07696	-1.17518
		Zbtb2	-0.911205	-0.606302	-1.10914	-1.22792	-0.947231	-0.974674	-1.00917	-0.909039	-1.02297
		Zbtb18	-0.519229	-0.722087	-0.705692	-0.96657	-0.892747	-0.941152	-1.02871	-1.07066	-1.04688
		Zbtb17	0.182042	0.471239	0.370194	-0.461163	-0.399358	-0.251618	-0.49704	-0.354656	-0.481235
		Zbtb14	-1.07478	-0.630865	-0.675006	-1.00218	-0.962997	-0.733152	-1.13981	-0.917673	-1.0869
		Zbtb11	-0.481513	-0.987896	-0.624976	-0.710655	-1.20935	-1.13343	-1.15632	-1.09493	-0.997435
		Zbtb10	-0.873349	-1.35864	-1.23443	-1.41587	-1.24916	-1.22252	-1.2832	-1.2931	-1.4064
		Zbtb1	-0.715295	-1.32718	-0.881226	-1.22463	-1.43565	-1.20265	-1.13034	-1.19834	-0.973158
		Zbed4	-1.26039	-0.4726	-0.622522	-0.987099	-1.443	-0.849328	-1.33121	-1.33366	-1.42122
		Zbed3	-0.0852436	0.81448	-0.467161	-0.427502	-0.554152	-0.219057	-1.05072	-0.835694	-1.08699
		Zadh2	-0.868658	-1.27436	-1.06719	-0.814524	-0.761704	-0.871436	0.329424	-0.362913	0.270429
		Yy1	-0.625946	0.333237	-0.628034	-0.678513	-0.634075	-0.701565	-0.300794	-0.460495	-0.545037
		Ywhaz	1.07762	0.743491	1.25234	1.02378	1.18102	1.14785	1.07025	0.852673	0.914852
		Ywhaq	0.474572	0.994508	1.39452	0.798928	0.5645	0.517608	0.543232	0.871229	0.706869
		Ywhah	-0.477731	-0.545533	-0.266232	-0.40717	-0.35125	-0.580613	-0.319942	-0.402323	-0.213626
		Ywhag	-0.494308	-0.460417	-0.410133	0.112583	0.15164	0.019668	0.255284	0.287998	0.28824
		Ywhae	1.88752	1.68767	1.64102	1.33465	1.53147	1.46004	2.58016	2.36495	2.40444
		Ywhab	0.613055	0.522499	0.602235	0.742424	0.887722	0.819648	1.3214	1.48366	1.37092
		Ythdf3	-0.720339	-0.803658	-0.540629	-0.317405	-0.573639	-0.580503	-0.585264	-0.619665	-0.742253
		Ythdf2	-1.14609	-1.04321	-1.21471	-1.11432	-1.25151	-1.14124	-1.0088	-1.13236	-1.17999
		Ythdf1	-0.781817	-0.998053	-0.877988	-0.8179	-0.881018	-0.804864	-0.9335	-0.933091	-0.870132
		Ythdc2	-0.511845	-0.534917	-0.056862	-0.588951	-0.629374	0.0409157	-0.610287	-0.631515	-0.55584
		Ythdc1	-0.655402	-0.878449	-0.584433	-0.523036	-0.689536	-0.779292	-0.64509	-0.769365	-0.82823
		Yrdc	-0.577972	-0.525633	-0.740354	-0.344521	-0.612748	-0.383908	-0.579554	-0.84137	-0.682565
		Ypel5	0.555428	0.44597	0.863086	0.195475	1.09735	0.626528	-0.215379	-0.466184	-0.372979
		Ypel2	0.504532	-1.12038	-1.16729	-0.784006	-0.910514	-1.2686	-1.2036	-1.15704	-0.753638
		Yod1	-1.46238	-1.05415	-1.39612	-1.47271	-1.43481	-1.27589	-1.31721	-1.43187	-1.47176
		Yme1l1	-0.308059	-0.220802	-0.373144	-0.497144	-0.124255	-0.20991	-0.39533	-0.313523	-0.32295
		Ylpm1	-0.123753	-0.194173	-0.0274809	-0.077294	0.24881	0.227468	0.142353	0.058011	-0.034147
		Ykt6	0.196868	0.144731	0.415161	0.396726	0.29654	0.28243	0.886412	0.892646	1.04924
		Yju2	-0.75563	-0.790172	-0.597963	-0.29224	-0.356731	-0.691672	-0.269786	-0.506146	-1.06697
		Yipf6	-0.514202	-0.610944	-0.262251	-0.49737	-0.274124	-0.438956	-0.423107	-0.431914	-0.206338
		Yipf5	-0.137915	-0.287145	-0.461897	-0.609892	-0.543149	-0.265875	-0.56094	-0.397034	-0.47072
		Yipf4	-0.823398	-0.701744	-1.08493	-0.774165	-0.744605	-0.897245	-0.75463	-0.989238	-1.04009
		Yipf1	-0.498734	0.679562	0.354338	0.321732	0.851937	0.688357	0.219002	0.557575	0.767534
		Yif1b	1.18427	0.568864	0.287922	1.41213	0.113058	0.579905	0.888437	0.705011	0.69481
		Yif1a	0.27925	0.114791	1.34575	1.25227	1.14451	0.769457	0.718988	1.49253	0.821145
		Yes1	-0.414515	-0.826537	-0.487597	-0.340215	-0.585136	-0.4443	0.21133	-0.805292	-0.266521
		Yeats4	0.0177506	-0.0338641	-0.282681	-0.270067	-0.144946	-0.35583	-0.0568071	-0.243723	-0.14426
		Yeats2	-0.0834222	0.23638	-0.167743	-0.117278	0.0415953	-0.422748	-0.710892	-0.422837	-0.57739
		Ybx3	0.205096	0.0142054	0.495671	0.310871	0.487262	-0.080068	0.0421509	0.587423	0.744062
		Ybx1	4.25075	4.95749	3.55619	4.34244	5.39148	5.68173	5.09162	5.09632	4.60702
		Ybey	-0.682936	-0.888863	-0.863544	-0.517258	0.23046	0.631264	-0.332679	-1.25356	-0.985009
		Yars2	-0.655205	-0.739651	-0.639718	-0.962516	-0.573005	-0.170533	-0.642456	-0.15774	-0.292373
		Yars	0.10212	0.0804833	0.134869	-0.00953182	0.139746	0.0905351	0.349783	0.229024	0.268241
		Yap1	-0.562934	-0.624492	-0.507919	-0.540333	-0.647823	-0.6056	0.809317	0.0289653	-0.112926
		Yaf2	-0.539657	-0.471281	0.130287	-0.478081	-0.32839	-0.329	-0.228488	-0.166036	-0.369892
		Xylt2	-1.41719	-0.764149	-0.564473	-0.759481	-1.09299	-1.37417	-0.169218	0.185698	-0.429715
		Xylt1	-0.774289	-0.986527	-0.91979	-1.16382	-1.06786	-0.99148	-0.774814	-0.926647	-0.993151
		Xylb	0.537227	0.293707	-0.078363	-1.06555	-0.474593	0.080809	0.301897	-0.933552	-0.504283
		Xxylt1	1.24691	-0.382081	0.0144183	-0.619247	-0.332192	-0.339594	-0.198975	-0.31488	-0.627022
		Xrn2	0.0959519	0.333818	0.0882124	0.118025	0.0496972	0.0987252	0.371449	0.530981	0.263073
		Xrn1	-0.753253	-0.490898	-0.386689	-0.496258	-0.201353	-0.58176	-0.400952	-0.609791	-0.374882
		Xrcc6	0.46126	-0.232205	-0.306711	-0.0440717	-0.0775628	0.495716	0.181508	-0.0182961	-0.379004
		Xrcc5	0.156997	0.343485	0.42614	0.243083	0.542213	0.414478	0.650878	0.666386	0.427396
		Xrcc4	-0.445238	-0.462163	1.6764	0.325861	-0.164743	1.72783	0.408334	0.973519	0.133458
		Xrcc1	0.544578	-0.0501808	0.417444	-0.542432	0.13331	-0.136101	-0.0931548	0.407862	1.01252
		Xpr1	0.181693	-0.0331272	0.261025	0.392163	0.680773	0.500697	0.475396	0.30052	0.386498
		Xpot	0.167558	0.554103	0.174468	0.00945924	0.0900353	-0.161553	0.0874257	0.0914691	0.0453575
		Xpo7	-0.000904525	-0.19373	0.125668	-0.246502	0.216311	-0.30659	-0.0911729	-0.288379	-0.149685
		Xpo6	-0.0847283	0.213344	-0.0158649	-0.164458	-0.271865	0.182393	-0.00531895	-0.0838108	-0.027319
		Xpo5	0.521748	0.305737	0.484762	0.14147	-0.104093	0.715158	0.230208	0.258864	0.457995
		Xpo4	-0.679331	-0.293053	-0.614766	-0.729429	-0.617365	-0.765775	-0.687563	-0.88027	-0.696977
		Xpo1	-0.511752	-0.361208	-0.14983	-0.358673	-0.423435	-0.429374	-0.206324	-0.0437589	-0.0419205
		Xpnpep3	-0.511685	-1.00304	-1.27408	-1.19709	-0.900096	-0.838709	-0.40768	-0.724826	-0.92271
		Xpnpep1	0.897222	1.68761	0.94762	0.198781	0.681911	0.352124	0.948939	0.796608	0.565604
		Xpc	0.200881	-0.032354	-0.963653	-0.202554	-0.491021	-0.790929	-0.762673	-0.789374	-0.110891
		Xkr8	-1.0463	0.104679	-1.19829	-1.31798	-0.635313	-0.33975	-1.10233	-1.3348	-1.05615
		Xkr6	-0.121925	-0.236383	-0.499303	-0.327585	0.140081	1.08954	1.65102	1.95346	1.08699
		Xk	-1.02521	-0.56071	-0.707952	-1.2429	-1.06944	-0.940999	-0.883903	-1.14334	-1.3111
		Xiap	-0.470225	-0.249702	-0.419965	-0.560133	-0.240283	-0.546113	-0.126286	-0.545502	-0.142972
		Xbp1	-0.830543	-0.93312	-0.76367	-0.343175	-0.841506	-0.795216	-1.09583	-0.929309	-0.928088
		Xab2	-0.664656	-0.864353	-0.320889	-0.068207	-0.163036	-0.0668281	-0.325271	-0.193448	-0.199586
		Wwtr1	-0.677439	-0.42776	-0.482659	-0.386896	-0.87156	-0.527481	0.511646	0.0390906	0.598086
		Wwp2	0.396635	-0.151875	0.0416819	0.694745	-0.309707	-0.0177619	0.128954	0.198402	0.0833908
		Wwp1	-0.222373	-0.068897	0.032692	-0.367667	-0.207858	-0.282839	-0.421012	-0.0686555	-0.343068
		Wwc2	-0.217208	-0.510993	-0.409908	-0.596537	0.307879	-0.519496	-0.430064	-0.689219	-0.650849
		Wwc1	0.513018	0.340404	0.29265	0.273657	0.572325	0.109956	0.231744	0.433914	0.361096
		Wtap	-0.762511	-0.842289	-0.785385	-0.675643	-0.929548	-0.698184	-0.622355	-0.569247	-0.740159
		Wscd1	-0.270922	-0.310092	-0.2939	0.130591	-0.00685686	-0.697575	0.103326	0.162702	-0.0638107
		Wsb2-ps	1.60999	-0.168317	1.60026	0.140461	0.788671	0.365238	1.78554	1.1757	0.655362
		Wsb2	0.768588	0.163304	0.299708	0.71599	0.772063	0.526827	1.13109	0.74219	0.895284
		Wsb1	-0.980659	-0.850312	-0.786392	-0.855966	-1.28236	-0.95054	-1.01351	-1.01705	-0.928392
		Wrnip1	-0.858008	-0.596639	-0.268523	-0.226816	-0.734331	-0.487055	-0.394853	-0.351315	-0.293545
		Wrn	-0.491297	0.22645	-0.255216	0.26329	-1.04427	0.447671	0.0539155	1.07858	-0.510172
		Wrb	-0.161998	-0.517919	0.0113337	-0.0735529	-0.0180467	-0.162319	-0.281482	-0.2011	-0.194743
		Wrap73	-0.0273727	-0.103375	0.0361101	1.05657	-0.431634	-0.070081	0.208384	0.183668	0.459654
		Wrap53	-0.599364	-0.36501	-0.642894	-0.265876	-0.0752157	0.560922	-0.884764	-0.547355	-0.436463
		Wnt7b	-0.221164	-0.0352325	-0.193686	-0.194117	-0.141687	-0.328551	-0.161817	-0.360612	-0.35661
		Wnt7a	-1.1636	-1.16112	-1.37259	-1.31307	-1.38073	-1.12174	-1.01733	-1.02189	-0.95321
		Wnt5b	-0.357044	-0.667961	-0.922975	0.292575	-1.18522	-0.093482	-0.0283082	-1.61086	-0.867486
		Wnt5a	-0.843448	-0.0741902	-0.305972	-0.862184	-1.29099	-0.985068	-1.14165	-0.221093	-0.167077
		Wnk3	-0.49615	-0.640429	-0.801396	-0.726809	-0.792483	-0.477303	-0.802978	-0.875647	-0.875731
		Wnk2	0.270358	0.0797342	0.519944	1.23309	0.767129	0.852392	0.728579	0.608283	0.659579
		Wnk1	-0.294083	-0.178117	-0.0822111	-0.217395	-0.205262	-0.202766	-0.351057	-0.342779	-0.2787
		Wls	0.0837122	0.22547	0.498307	0.733709	0.855592	-0.0557463	0.525844	0.635038	-0.166222
		Wiz	-0.224183	-0.385212	-0.304768	-0.191506	0.0547614	0.107845	-0.387368	-0.20805	-0.204218
		Wipi2	-0.47636	0.0842493	-0.213662	-0.620044	-0.428371	-0.350473	-0.532024	-0.42759	-0.225541
		Wipf3	-0.476709	-0.801853	-0.527574	-0.0980016	0.0323605	-0.194604	-0.804682	-0.630694	-0.740965
		Wipf2	-0.820379	-0.87916	-0.831543	-0.726551	-1.22331	-0.828616	-0.88859	-1.11002	-0.840211
		Wipf1	-0.602984	-0.750058	-0.96491	-0.94299	-0.446163	-0.630446	-0.947916	-0.45934	0.259129
		Wee1	-0.894917	-1.23257	-1.29007	-1.3533	-0.581079	-1.26808	-1.17333	-1.25452	-0.646956
		Wdtc1	0.293754	-0.835288	-0.0326163	-0.186848	0.0704101	0.688556	-0.0303703	-0.225693	0.0621441
		Wdr92	-0.957843	-0.327051	0.723007	-0.938823	-0.837245	1.36943	-0.845931	-0.346426	-0.651098
		Wdr91	-1.08274	-0.534784	-0.186559	-0.52197	1.12381	-0.645277	0.283633	0.0709612	0.00432393
		Wdr90	1.89319	3.39686	0.983778	6.39722	1.19907	1.93087	2.35718	3.49138	4.49751
		Wdr83	1.24769	-0.200925	1.2367	1.37914	2.32875	0.991274	2.34607	0.927959	1.37079
		Wdr82	-0.731238	-0.600908	-0.523556	-0.440561	-0.474772	-0.521525	-0.211984	-0.204582	-0.363389
		Wdr81	-0.255838	0.24977	-0.48625	-0.470252	-0.550591	0.690174	-0.603525	-0.506425	-0.891848
		Wdr76	-0.478666	-0.587115	-1.20621	-0.91945	-1.16595	0.238864	0.0278604	0.474551	-0.67388
		Wdr75	-0.918912	-0.75463	-0.679811	-0.54172	-0.546197	-0.741331	-0.793066	-0.480326	-0.520477
		Wdr74	-0.373552	-0.316445	-0.347492	-0.358066	-0.351026	-0.663303	0.298968	-0.158038	-0.210292
		Wdr73	0.00735906	-0.370317	-0.329886	-0.597353	-0.156653	-0.624262	-0.594677	-0.495598	-0.299294
		Wdr70	-0.188372	0.0507782	-0.135177	-0.403816	-0.427568	-0.163818	-0.0563131	-0.160125	-0.295687
		Wdr7	0.196312	0.180853	-0.0598041	0.463362	0.11217	0.0192009	0.239943	0.155352	0.158516
		Wdr62	-0.335479	-0.440602	-0.589217	0.834445	1.46118	-0.50575	1.15306	1.18527	-0.153237
		Wdr61	0.709583	0.730607	0.655713	-0.21661	0.036693	0.025083	-0.1416	0.154168	-0.019056
		Wdr60	1.29545	1.59233	2.14509	0.822837	0.649186	1.29445	0.968871	0.359761	0.577998
		Wdr6	-0.203497	0.0850971	0.0201824	-0.00502586	-0.0160128	0.0532864	0.145243	0.0612571	0.129539
		Wdr5b	-1.34713	-0.75599	-0.780009	-1.12816	-1.16148	-0.909306	-1.24604	-0.989306	-1.35033
		Wdr59	0.139113	0.235169	-0.555746	-0.228376	-0.815513	-0.534693	-0.132131	0.0199645	-0.0112844
		Wdr55	-0.359234	-0.258667	0.0218186	-0.370125	0.142981	0.100598	-0.264228	0.0172147	-0.518188
		Wdr54	-0.64085	0.169162	-0.478523	0.381991	0.199983	-0.344483	-0.0608789	-0.0874557	-0.0282921
		Wdr53	-0.577066	-1.04294	-1.11547	-0.963429	-0.465743	-0.9873	-0.64886	-0.720164	0.00417018
		Wdr5	-0.22843	-0.136639	0.0774955	-0.409195	-0.228021	-0.280288	-0.487863	-0.339564	-0.601754
		Wdr48	-0.103825	-0.176125	-0.137963	-0.140264	-0.306414	-0.300739	-0.141359	0.0877749	-0.252683
		Wdr47	-0.639464	-0.602813	-0.502069	-0.0607999	-0.059608	-0.107724	-0.414251	-0.323449	-0.391564
		Wdr45b	-0.197703	-0.471537	-0.361219	-0.0886748	-0.0466903	0.206236	-0.444564	-0.012538	-0.139991
		Wdr44	-0.724334	-0.760029	-0.731471	-0.379764	-0.82956	-0.372157	-0.678089	-0.899102	-1.08153
		Wdr43	-0.795588	-1.08752	-0.845868	-0.906954	-0.786717	-0.861715	-1.01727	-0.949575	-0.963655
		Wdr41	0.327147	0.195044	0.0708475	0.629978	0.164917	0.36442	-0.17371	-0.13145	-0.136461
		Wdr4	-0.458037	-0.256527	-0.381163	-0.142797	-0.458187	-0.452942	-0.505391	-0.426895	-0.423436
		Wdr37	1.59445	-0.175518	0.614004	0.74749	-0.767257	-0.705205	0.0237647	-0.00165832	-0.0663159
		Wdr36	-0.0788213	-0.183876	-0.201043	-0.517343	-0.438155	-0.134316	-0.359897	-0.161715	-0.246305
		Wdr35	0.651513	1.95209	1.62295	0.320087	0.987478	0.243062	0.235565	0.245129	0.141109
		Wdr34	0.644244	1.73494	0.46854	0.399503	0.234516	-0.140056	1.0768	0.118395	0.367859
		Wdr33	-0.566448	-0.672402	-0.427224	-0.432799	-0.465254	-0.47363	-0.567714	-0.413785	-0.474402
		Wdr3	-0.118433	0.00236596	0.107564	0.20592	-0.189366	0.286485	-0.460599	-0.223977	-0.311036
		Wdr26	-0.16265	-0.188537	-0.238121	-0.113638	-0.238477	-0.1079	-0.186516	-0.295418	-0.193804
		Wdr24	-0.993195	-0.34812	-0.249517	-0.948339	-0.0560844	-0.59917	-0.769196	-0.472196	-0.573123
		Wdr20	-0.382333	-0.861574	-0.840409	-0.458026	-0.872971	-0.381255	-0.739962	-0.161069	-0.746394
		Wdr19	-0.0538268	-0.823537	0.58148	0.104214	-0.107025	-0.920669	0.238383	-0.581882	-0.675879
		Wdr18	-0.0204155	0.609974	0.421561	0.00382645	0.133069	1.34416	0.727595	0.648588	0.613036
		Wdr13	1.2677	0.803168	1.84137	4.92647	3.21352	3.34098	5.26079	5.93137	5.96216
		Wdr12	-0.0522681	-0.0885716	0.00802045	-0.55699	-0.108988	-0.0883559	0.0708827	0.153106	0.128027
		Wdr11	0.0226068	-0.209216	-0.0317364	0.0322819	0.223958	0.805262	0.466886	0.328581	0.438517
		Wdr1	0.194706	0.014473	-0.0449653	0.0629003	0.214853	0.0231876	-0.0651153	0.14069	-0.0974705
		Wdfy3	-0.348834	-0.476438	-0.458978	-0.170061	-0.484958	-0.355708	-0.393815	-0.290086	-0.294709
		Wdfy2	-0.927548	-0.67956	-0.640528	-0.853616	-0.913099	-0.735647	-1.03464	-1.14581	-0.913009
		Wdfy1	0.390204	0.42992	0.428443	0.464263	0.239819	0.419971	0.294702	0.359883	0.386096
		Wdcp	-0.327224	-0.506323	-0.450103	-0.94048	-0.753803	-1.06256	-0.954737	-0.394014	-0.373002
		Wbp4	-0.301626	-0.213515	0.126172	-0.353501	0.0625104	-0.728991	-0.226625	-0.374029	-0.166514
		Wbp2	0.186657	0.440349	0.124724	0.356172	0.419532	0.256841	1.07396	0.74407	0.839672
		Wbp1l	-0.238643	-0.240931	-0.281199	-0.472573	-0.0989303	-0.259547	-0.690346	-0.748409	-0.653948
		Wbp11	-0.447905	-0.602085	-0.652666	-0.659229	-0.809185	-0.891158	-0.737203	-0.771659	-0.793144
		Wbp1	3.01841	1.38304	2.16252	2.76982	1.63159	1.78818	2.41099	1.89305	2.01844
		Wasl	-1.07276	-0.851556	-0.744701	-0.713442	-0.712388	-0.709666	-1.03038	-1.11459	-1.02498
		Washc5	0.401651	0.507895	0.556758	0.407542	0.282671	0.523508	0.152634	0.352416	0.412281
		Washc4	-0.470033	-0.843878	-0.579779	-0.292369	-0.705851	-0.715262	-0.48723	-0.584382	-0.363086
		Washc3	0.00521181	-0.636004	-0.142242	0.0508754	0.497586	-0.271923	0.95458	0.550942	-0.818915
		Washc2	1.09602	1.61787	0.810404	1.00076	0.548724	1.02544	0.853576	1.11737	1.42142
		Washc1	0.027102	0.268587	-0.464212	-0.00571936	-0.20143	-0.509955	0.0913335	0.0226076	-0.294044
		Wasf3	0.020361	0.547548	0.341324	0.108329	0.156446	-0.216683	0.203587	0.171537	0.294033
		Wasf2	-0.352443	-0.311683	-0.925074	-0.958371	-1.04829	-1.0473	-0.675156	-0.829372	-0.960872
		Wasf1	-0.537897	-0.408304	-0.568401	-0.244499	-0.12803	-0.23774	-0.635594	-0.588597	-0.567983
		Wars2	-0.26013	2.75555	0.263869	-0.136171	0.000223168	0.781254	-0.699243	-0.219205	-0.166578
		Wars	1.39832	1.64651	0.491437	0.54733	0.490054	0.351955	1.07679	1.27382	1.27716
		Wapl	-0.639264	-0.651064	-0.727984	-0.711465	-0.927382	-0.672929	-0.984439	-0.932949	-0.913103
		Wac	-0.707942	-0.98486	-0.905602	-0.691469	-0.694296	-0.603709	-0.593637	-0.517797	-0.639599
		Vwa8	1.89584	1.80922	1.53736	0.616575	0.44815	1.14423	-0.363723	0.862395	-0.0785933
		Vti1b	0.338967	0.32504	0.102279	0.819219	0.282158	0.178937	0.493521	0.73337	0.541359
		Vti1a	0.752818	0.353027	0.294134	0.204968	0.68203	0.337549	0.552542	0.202872	0.506751
		Vta1	-0.170345	0.418193	-0.293065	0.021785	-0.425543	-0.307358	0.354743	-0.0901726	0.153401
		Vrk3	0.41025	1.77875	0.640063	0.386892	0.606284	-0.160328	0.728957	0.891338	1.08529
		Vrk1	0.112263	0.775054	0.162282	0.949663	0.333679	0.847816	1.58579	0.704259	0.329151
		Vps9d1	0.996809	1.30959	2.18689	0.184643	0.655985	0.0750388	0.675777	1.11511	0.501967
		Vps8	0.67656	0.429933	0.438903	0.908669	0.595212	0.546459	0.653561	0.691346	0.602089
		Vps72	-0.0155877	-0.282725	0.177855	-0.0115912	0.313734	-0.0490527	0.0796982	0.0179915	0.171415
		Vps54	-0.419816	-0.0969771	-0.701002	-0.316088	-0.148058	-0.810498	-0.715054	-0.450841	-0.304133
		Vps53	-0.33215	1.02026	-0.326365	0.44525	0.246522	0.154895	0.299608	0.151018	0.528843
		Vps52	2.01368	1.66386	2.86647	1.86143	3.43808	2.96647	3.75715	2.5942	2.99749
		Vps51	0.434624	-0.16887	-0.153257	-0.0401528	-0.312518	-0.274875	0.467767	0.209137	0.656707
		Vps50	1.11363	0.144065	0.184712	0.0711737	0.21448	0.0507897	0.459583	1.00889	0.519754
		Vps4b	-0.246834	-1.08137	-0.663793	-0.969514	-0.563984	-0.680239	-0.706572	-0.770168	-0.745181
		Vps4a	-0.274255	0.114105	0.18135	0.0457036	0.186383	0.0615683	-0.0313971	0.0716953	0.138648
		Vps45	0.194664	0.0114482	-0.168316	1.0785	-0.0376131	0.551868	0.360912	0.311449	0.67111
		Vps41	2.07383	3.33777	3.04794	1.31512	1.03749	0.400726	1.336	1.05651	1.68428
		Vps39	0.994834	0.00517285	-0.00337088	0.204024	-0.169515	0.178824	0.193449	0.120038	0.121574
		Vps37d	-1.45071	-0.777242	-0.582255	-0.151917	-0.358134	0.579328	-0.535998	-0.590285	-0.754638
		Vps37c	-0.793579	-0.053443	-0.762301	-0.717204	-0.908707	-0.653878	-1.1685	-1.20614	-1.15449
		Vps37b	-0.587914	-1.1138	-1.15047	-1.22345	-1.09025	-0.948142	-0.99383	-0.967019	-1.02167
		Vps37a	0.306343	0.0160319	-0.234146	0.282047	-0.578537	1.1422	-0.0251469	-0.521074	-0.175964
		Vps36	0.209099	0.0878542	0.160678	0.376717	-0.0286946	0.0974184	0.123765	-0.0940254	0.0829915
		Vps35l	1.0768	0.543079	0.625554	1.16932	0.684779	0.700829	0.699905	0.63229	1.03347
		Vps35	-0.227402	-0.241421	-0.236289	-0.175617	0.0130176	-0.398195	-0.138884	-0.290901	-0.231753
		Vps33a	0.383624	-0.427079	-0.358715	0.126005	0.344065	0.743596	0.236596	-0.0129642	0.144449
		Vps29	0.704064	-0.0447445	1.07115	-0.00764421	0.760985	0.221576	0.735533	0.468984	0.626573
		Vps28	4.94522	3.88395	1.50607	2.27969	2.28442	3.3966	2.59585	2.31841	3.21376
		Vps26c	-0.922656	-0.0324636	-0.422617	-0.456243	-0.443979	-0.360527	-0.670854	-0.51287	-0.536246
		Vps26b	-0.461646	-0.255327	-0.36239	-0.267747	-0.340151	-0.493285	-0.246232	-0.368956	-0.180273
		Vps26a	-0.52681	-0.525653	-0.296332	-0.497829	-0.293369	-0.73381	-0.792826	-0.518328	-0.728587
		Vps18	-0.751794	-0.813443	-1.01102	-0.65537	-0.6545	-0.730521	-1.04071	-1.15247	-0.90497
		Vps13d	0.990372	0.328691	0.18341	0.781821	0.388096	0.15448	0.354201	0.552682	0.676963
		Vps13b	1.34563	0.961619	0.518124	1.07901	0.615935	0.409156	0.799657	0.142866	-0.0232563
		Vps13a	0.24671	-0.301421	0.106448	0.13958	-0.0981026	0.469952	0.694882	0.826067	0.348413
		Vps11	0.120972	-0.239606	-0.422309	-0.343751	-0.253789	0.0200867	-0.42817	-0.508493	-0.433698
		Vopp1	-0.097583	-0.12668	-0.318175	0.491908	0.996514	0.410947	0.853449	0.894885	0.978775
		Vmp1	-0.521434	-0.599331	0.426791	-0.263322	-0.163996	-0.277884	0.239937	0.0792759	-0.00845593
		Vmac	0.650173	0.0881055	-0.182919	0.0918848	1.421	0.543464	0.0282272	-0.481419	-0.106465
		Vma21	-0.0892014	-0.0254623	-0.0482482	-0.0995106	0.205944	-0.209692	-0.187299	0.0438062	-0.0212262
		Vldlr	-0.704411	-0.525085	-0.382769	-0.794706	-0.529668	-0.590438	-0.859457	-0.96684	-0.966729
		Vkorc1l1	-0.603168	-0.679588	-0.381347	-0.516127	-0.3482	-0.517613	-0.125319	-0.400677	-0.409907
		Virma	-0.546873	-0.49628	-0.319703	-0.293186	-0.360956	-0.271089	-0.665455	-0.632593	-0.677634
		Vipas39	-0.404628	-0.166051	-0.0532552	0.0740412	0.0947379	-0.564877	-0.111649	-0.0104825	0.166638
		Vim	0.56926	0.585174	0.823012	0.663962	0.74535	0.717325	1.07721	1.26072	1.17959
		Vhl	-0.840501	-0.906527	-0.813834	-0.90037	-0.959913	-0.840057	-0.895364	-0.835669	-0.826045
		Vgll4	-1.16397	-1.0982	-1.38362	-0.977174	-1.28917	-1.1598	-1.22022	-1.11773	-1.30621
		Vgf	1.69873	-0.0678793	0.432042	0.710951	0.375212	-0.284141	-0.1315	-0.136606	0.0520934
		Vezt	1.22663	-0.359477	0.71764	0.303509	0.0924994	0.512061	-0.0569303	-0.262035	-0.0667001
		Vezf1	-0.716497	-0.783165	-0.651425	-0.915436	-0.827796	-0.698552	-0.832103	-0.967166	-0.94875
		Veph1	-0.43464	0.662734	-0.137697	-0.232737	-0.506686	-0.450424	0.748647	0.447604	0.331583
		Vegfc	-1.20587	-0.465214	-1.03334	0.0213263	-0.723404	-0.967577	-0.979797	-1.00664	-0.655012
		Vegfb	1.98799	0.261478	0.126836	0.15135	0.447474	0.673807	1.07838	1.79568	1.37029
		Vegfa	-0.428718	-1.18054	-0.808184	-1.16215	-1.06474	-1.25414	0.110965	-0.853034	0.726643
		Vdac3-ps1	0.366282	0.0469332	0.458442	0.165102	0.115516	-0.0561177	0.398191	0.523396	0.488674
		Vdac3	0.550384	0.419264	0.830077	0.209263	0.460128	0.438106	0.765049	1.00388	0.719046
		Vdac2	-0.107686	0.231777	0.17663	0.139462	-0.215587	0.109738	0.457427	0.507923	0.339085
		Vdac1	2.13312	2.40401	2.48141	1.86613	1.95021	2.1638	1.50519	1.45609	1.38598
		Vcp-rs	0.560979	0.490204	0.702612	0.629175	0.506841	0.577117	0.685406	0.550369	0.758383
		Vcpkmt	-0.61087	0.460121	1.02861	0.45797	1.8334	0.368995	0.714399	1.36271	0.935435
		Vcpip1	-1.18124	-1.15925	-1.1286	-1.2268	-1.01141	-0.983046	-1.11525	-1.07749	-1.18908
		Vcp	1.39379	1.2778	1.25509	0.904883	0.201798	-0.168659	0.65928	1.55962	1.08723
		Vcl	-0.196112	-0.515032	-0.617076	-0.779118	-0.792118	-0.531447	-0.727429	-0.755514	-0.722162
		Vcan	0.664984	0.823504	0.619455	1.05218	0.498937	0.585344	0.386918	0.252579	0.231185
		Vcam1	-0.400942	-1.18044	-0.324205	-0.53053	0.478302	-0.164924	-0.281317	1.98978	0.348355
		Vbp1	-0.0661061	0.0766467	0.140637	0.130662	0.377289	0.424887	0.485181	0.57407	0.866996
		Vav3	-0.0981909	-1.14855	-0.606645	-0.968025	-1.1153	-0.654201	-0.889888	-0.804929	-1.04767
		Vav2	-0.616599	-0.115693	-0.215172	0.425733	-0.253789	-0.150753	0.0836401	0.318137	0.263942
		Vat1l	0.340634	-0.232034	0.924351	0.12593	0.0483306	0.292875	0.678802	0.0269424	-0.348173
		Vat1	0.0745763	0.629804	0.223618	0.319048	0.212605	-0.198809	-0.228532	-0.605839	-0.447454
		Vasp	-0.691036	-0.36361	-0.0262818	-0.124679	-0.257282	0.42851	-0.192015	0.253415	-0.228949
		Vasn	-1.54352	-1.77557	-1.47857	-1.64971	-1.20122	-1.48474	-1.19852	-1.03088	-1.29697
		Vash2	0.103711	-0.392032	-0.630658	-0.501121	-0.528503	-0.617775	-0.781237	-0.773752	-0.694027
		Vash1	0.394276	0.149512	0.273702	-0.214152	-0.195222	-0.289177	-0.278043	-0.472319	-0.023819
		Vars2	-0.241927	0.697946	0.15014	1.28938	-0.160978	2.86671	0.795639	1.56707	1.68213
		Vars	1.09873	0.704478	0.647394	0.95348	0.863094	1.09459	1.34767	0.838615	0.945243
		Vapb	0.350925	0.401161	0.245713	0.42193	0.887657	0.173931	0.486378	0.373674	0.832759
		Vapa	-0.42653	-0.601656	-0.278857	-0.21966	-0.195911	-0.0878255	-0.186359	0.0221577	-0.287068
		Vangl2	-0.46611	-0.494829	-0.268806	-0.262998	-0.0774118	-0.38377	-0.549531	-0.514936	-0.51527
		Vamp4	0.0477227	-0.210823	0.259349	0.106592	0.478939	0.224385	0.316438	0.426997	0.157553
		Vamp3	-0.00558573	0.465696	-0.00298688	-0.0936804	0.310993	0.142968	-0.150699	-0.0459106	-0.0485604
		Vamp2	0.362807	0.846829	0.226322	1.20288	1.19487	1.14261	1.45354	1.50129	1.31093
		Vac14	0.429515	0.0571582	0.0415287	0.442171	0.934515	0.145901	0.261006	0.0927413	0.4074
		Uxs1	-0.541887	-0.373217	-0.650156	-0.541945	-0.432706	-0.545432	-0.723442	-0.833405	-0.901308
		Uvssa	0.430895	-0.626516	-0.0247535	-0.439997	-0.195108	-0.174302	0.460407	0.214521	-0.432641
		Uvrag	-0.657106	1.30108	-0.460824	-0.720326	-0.654235	-0.927628	-0.84571	-0.838822	-0.672666
		Utp6	-0.150188	-0.506922	-0.243983	-0.322262	-0.481588	-0.585364	0.0090563	-0.322396	-0.286023
		Utp4	-0.806391	-0.989579	-0.622351	-0.649587	-0.714885	-0.764113	-0.884165	-0.831169	-0.69806
		Utp3	-0.956215	-0.698962	-0.915851	-0.813254	-1.08439	-1.08014	-1.1361	-1.12816	-1.16716
		Utp25	-0.665564	-0.756673	-0.793759	-0.780208	-1.00797	-0.622757	-0.669941	-0.819018	-0.688065
		Utp23	-0.792573	-0.649762	0.308632	-0.566972	-0.0768338	-1.1132	-0.927339	-1.11782	-1.05881
		Utp20	-0.149973	-0.51705	0.0786112	-0.297891	-0.125522	-0.250124	-0.140578	-0.202923	-0.150654
		Utp18	-0.698758	-0.47325	-0.48996	-0.464297	-0.224613	-0.499195	-0.419677	-0.319281	-0.31903
		Utp15	-0.820766	-0.925605	-1.00135	-0.957854	-0.934459	-0.922117	-0.915801	-1.00602	-0.994406
		Utp14a	-0.292411	-0.366174	-0.319346	0.66623	0.0739988	-0.175769	-0.343655	-0.067765	-0.193387
		Utp11	-0.347137	-0.507809	-0.75164	-0.501507	-0.562098	-0.508416	-0.397187	-0.477168	-0.669136
		Uspl1	-0.652637	-0.954206	-0.952576	-1.02481	-1.06448	-1.13544	-1.01223	-1.08076	-0.982514
		Usp9x	-0.0746105	-0.0206217	-0.311371	-0.3512	-0.0721877	-0.188139	-0.221949	-0.157945	-0.198052
		Usp8	-0.259339	-0.575805	-0.437288	-0.612277	-0.587716	-0.509247	-0.426581	-0.434472	-0.483095
		Usp7	-0.34157	-0.550466	-0.320236	-0.236426	-0.0672951	-0.10116	-0.303203	-0.40331	-0.271417
		Usp6nl	-0.9011	-0.715903	-0.970086	-0.897498	-0.635782	-0.554551	-0.702199	-0.643438	-0.664425
		Usp54	-0.815056	-0.552864	-0.828399	-0.585022	-0.924913	-0.25367	-1.02115	-0.778789	-0.715415
		Usp53	-1.00314	-1.04983	-1.33795	-1.73959	-1.7404	-1.32638	-1.10546	-1.15513	-1.36585
		Usp5	0.392541	0.837384	0.565365	0.516674	0.857062	0.379565	0.977891	0.93521	1.09948
		Usp48	-0.227808	0.111684	0.0723067	0.0246915	-0.0826803	1.05623	1.28231	0.583813	0.494772
		Usp47	-0.388876	-0.501123	-0.342686	-0.301947	-0.233908	-0.254574	-0.438775	-0.455052	-0.386627
		Usp46	-0.123693	0.0788029	-0.41788	-0.662685	-0.15957	-0.216817	-0.69685	-0.249413	-0.328142
		Usp45	-0.461508	-0.194645	-0.0426931	-0.386968	-0.661932	-0.710037	-0.647432	-0.837763	-0.619927
		Usp42	-1.15553	-1.11484	-1.06536	-1.183	-0.858382	-0.854855	-1.03703	-0.976651	-1.05913
		Usp40	-0.200495	0.15	0.408554	0.690999	0.258482	-0.0470244	0.443292	0.60013	1.13856
		Usp4	0.0306629	0.29601	-0.0470289	0.431083	0.0814324	-0.125267	0.184828	0.110179	0.166273
		Usp39	-0.0625249	-0.307142	0.0619041	-0.246989	0.189108	0.311275	0.152729	-0.247049	-0.0838715
		Usp38	-0.76576	-0.816771	-0.565733	-0.778489	-0.739084	-0.809298	-0.929052	-1.08427	-1.01246
		Usp37	-0.43488	-0.264215	-0.620523	-0.518687	-0.704673	-0.469837	-0.46967	-0.632836	-0.804302
		Usp35	1.96104	-1.3139	-0.514751	8.59459	0.339124	2.67629	0.176071	1.41118	-0.506963
		Usp34	-0.0611215	-0.3327	-0.106529	-0.0749768	0.181651	-0.234979	0.00505222	-0.00679027	0.067673
		Usp33	-0.402413	-0.59826	-0.174587	-0.210377	0.0608809	0.232697	0.194996	-0.0626828	0.210846
		Usp32	-0.523019	-0.2167	-0.53329	-0.612168	0.0365238	-0.596702	-0.532915	-0.381219	-0.616513
		Usp31	-0.839164	-0.962778	-1.18243	-0.869938	-0.843615	-0.696315	-0.975007	-1.01315	-0.971995
		Usp30	-0.839214	-0.346255	-0.831196	-0.916911	-0.721276	0.514582	-1.02865	-0.912726	-0.65928
		Usp3	-0.481144	-0.583131	-0.67959	-0.365533	-0.370882	-0.51141	-0.547928	-0.77759	-0.561228
		Usp29	0.292929	-0.511993	-0.397514	0.308781	0.402128	0.0608539	0.0955378	0.36115	0.0810211
		Usp28	-0.610522	-0.657471	-0.531122	-0.546615	-0.326687	0.0539307	-0.504601	-0.547472	-0.397931
		Usp27x	-0.65448	-0.920231	-1.35747	-1.23678	-0.918635	-1.34627	-1.36359	-1.25577	-1.2462
		Usp25	-0.82207	-0.369992	-0.697586	-0.321568	-0.382601	-0.175207	-0.793832	-0.490057	-0.841033
		Usp24	-0.179885	0.181546	0.323215	-0.165688	-0.315864	-0.106202	-0.405929	-0.315286	-0.278373
		Usp22	0.0815727	-0.116361	-0.191504	-0.0610595	0.0661299	-0.0761291	0.402817	0.293694	0.197049
		Usp21	1.21878	1.20063	0.422534	0.156364	2.28446	0.146441	0.705527	0.0693436	0.775669
		Usp20	0.112084	-0.0137711	-0.314908	-0.0346495	0.0642332	-0.0858103	-0.223935	-0.0665957	-0.050714
		Usp2	-1.35446	-0.31114	-1.57018	-1.52481	0.772447	0.0827469	-1.18735	-1.23233	-0.914924
		Usp19	0.016119	-0.377557	-0.151303	-0.327129	-0.248328	0.260718	-0.370606	-0.402122	-0.25361
		Usp16	-0.500972	-0.111216	-0.142449	0.0114598	0.015362	-0.59019	-0.206111	-0.238374	0.221352
		Usp15	-0.256768	-0.0925865	-0.303736	-0.380762	-0.409812	-0.57852	-0.332968	-0.442264	-0.259386
		Usp14	-0.385423	-0.350951	-0.207148	-0.0260166	-0.358433	-0.389402	0.326598	0.170312	0.280184
		Usp12	-0.973235	-0.770706	-0.710381	-0.67991	-0.819025	-0.536488	-0.847028	-0.57099	-0.710047
		Usp11	0.339704	0.906938	0.414687	0.483399	1.46838	0.92034	1.32248	0.852576	1.05617
		Usp10	-0.654482	-0.569446	-0.545966	-0.59395	-0.680432	-0.555921	-0.484683	-0.463755	-0.528205
		Usp1	-0.427482	-0.318128	-0.448006	-0.317621	-0.456444	-0.58544	-0.541136	-0.407879	-0.201933
		Uso1	-0.2099	-0.00764294	-0.175768	-0.158701	0.239377	-0.509226	-0.218265	-0.0675982	-0.0897306
		Usf3	-0.820448	-0.842149	-0.754795	-0.766762	-0.595634	-0.66582	-0.821106	-0.605357	-0.669345
		Usf2	1.26392	-0.150613	-0.165751	0.177368	0.284049	-0.174241	0.46821	0.790083	0.304807
		Usf1	-0.592915	-0.355252	-0.390318	-0.519234	-0.420992	-0.506558	-0.498832	-0.849183	-0.843215
		Use1	4.51143	2.04848	1.6203	2.93748	1.51624	0.872614	3.0121	3.10268	4.12759
		Usb1	-0.471441	0.230878	-0.287604	0.206009	0.186381	-0.227028	-0.301711	-0.590116	-0.388783
		Urod	1.23637	1.24685	1.71172	1.26951	1.02289	1.54004	2.00288	1.58996	0.973782
		Urm1	0.777816	-0.245938	0.646003	0.399253	0.169083	-0.251651	-0.00867278	0.322783	0.221784
		Uri1	-0.170262	0.536488	-0.567977	-0.461096	-0.298245	-0.104257	0.480627	-0.0433381	0.102729
		Urb2	-0.673783	-0.795982	-0.234011	-0.908298	-1.14659	-1.0572	-0.986303	-1.14397	-1.05218
		Urb1	-0.761266	-0.967449	-0.915132	-0.69812	-0.919704	-0.765713	-1.07565	-1.02204	-0.574187
		Uqcrh	2.80691	2.79353	1.66435	1.84299	2.45423	3.35952	3.13986	2.49883	2.8282
		Uqcrfs1	0.224652	0.300414	0.675172	0.465054	0.835769	0.0401929	0.410819	0.281616	0.497103
		Uqcrc2	1.16497	1.05882	1.18555	1.11984	1.13284	0.867783	0.8971	1.11564	1.085
		Uqcrc1	1.46138	0.772927	0.681829	0.891244	0.474658	0.843461	1.42123	1.24177	1.22151
		Uqcrb	1.36782	0.36415	1.13112	0.807086	2.21471	1.28644	0.422414	0.5918	0.826088
		Uqcr10	0.757199	1.30154	1.26724	2.45802	1.38903	1.26874	1.88209	2.32437	2.01516
		Uqcc3	-1.12878	-0.250948	0.229657	-0.433994	-0.428386	0.677271	0.696485	-0.861579	-0.79362
		Uqcc2	1.9158	1.15429	2.91317	1.35992	3.03441	3.53937	2.29875	1.78125	3.14196
		Uqcc1	-0.454274	-0.567766	-0.835398	-0.456279	-0.422141	-0.268643	-0.0806263	0.94393	0.639936
		Uprt	-0.811266	-0.911971	-0.682765	-0.411951	-0.533343	-0.251295	-0.661415	-0.775558	-0.997393
		Upf3b	0.00545687	0.277772	0.398233	1.35863	0.188569	0.398154	0.89748	0.127203	0.0624578
		Upf3a	0.15535	0.196041	0.457308	0.198633	0.35744	-0.572116	0.186717	0.321528	-0.421566
		Upf2	-0.687092	-1.00564	-0.870368	-0.636322	-0.610782	-0.43343	-0.63159	-0.772992	-0.728046
		Upf1	-0.0588627	-0.277187	-0.799264	-0.20938	-0.669074	-0.132297	0.0221129	-0.175104	0.00124232
		Unkl	-1.41839	-1.33905	-1.96625	-0.664982	-0.767185	-0.861103	1.12827	-1.00338	-0.255571
		Unk	-0.649275	-0.837642	-0.574377	-0.631838	-0.587582	-0.933949	-0.939891	-0.52621	-0.516005
		Ung	-0.365072	-0.14581	0.0975623	-0.178432	0.258255	-0.140581	1.75713	0.145922	-0.0980699
		Unc79	-0.862275	2.06001	0.0276247	0.0531642	-0.0457694	-0.128885	-0.514511	-0.587306	-0.294451
		Unc5d	0.348894	-0.365767	0.242849	0.694673	-0.114347	-0.186349	-0.254026	-0.442761	-0.460918
		Unc5b	-0.605883	-0.676866	0.165083	0.068985	-0.975009	-0.71978	-1.12779	-0.399063	-1.04734
		Unc50	-0.603146	-0.517237	-0.572451	-0.261415	-0.256466	-0.588655	-0.182151	-0.180404	-0.260217
		Unc45a	0.144522	-0.0508189	-0.288643	-0.340801	-0.0509056	-0.340943	-0.610925	-0.418463	-0.264783
		Unc13a	1.8915	2.52362	0.934348	2.68867	3.9952	1.82449	2.71701	2.30319	2.24798
		Unc119b	-0.364334	-0.506579	-0.552545	-0.61518	-0.631645	-0.498256	-0.601304	-0.6589	-0.716985
		Unc119	0.0906254	0.231781	0.751634	0.720284	0.829566	0.0590485	0.666978	0.467948	0.346903
		Umps	-0.611742	-0.225795	-0.432714	-0.517342	-0.520307	-0.393174	-0.471489	-0.362416	-0.301265
		Ulk3	-1.27923	-0.463998	0.206007	0.0836649	-0.909143	-0.400298	-0.686769	-0.966296	-0.140747
		Ulk2	-0.18459	0.551419	0.185687	0.204117	0.119772	0.538643	-0.232663	-0.102356	-0.0980666
		Ulk1	-0.0635756	0.420819	-0.0987089	0.0527746	-0.143002	-0.121681	-0.260606	-0.189484	-0.270664
		Uhrf2	-0.959915	-0.667547	-0.737513	-0.895093	-0.68359	-0.921504	-0.932179	-0.784872	-0.866097
		Uhrf1bp1l	0.00597286	0.113744	0.442111	0.208635	0.175731	0.749897	0.0666505	0.222359	0.493472
		Uhrf1bp1	-0.256086	-0.329536	-0.733883	-0.234927	-0.347108	-0.493133	-0.643193	-0.690296	-0.773905
		Uhrf1	-0.237961	-0.187339	-0.161548	-0.149104	-0.318335	-0.214561	0.0935713	0.0934579	0.438225
		Uhmk1	-0.572219	-0.655809	-0.93081	-0.602891	-0.86112	-0.833398	-0.88025	-0.842716	-0.920157
		Ugt8a	-0.581922	-0.926874	-1.04905	-1.12151	-0.971165	0.157385	-1.26437	-0.643187	-0.881898
		Ugp2	0.272489	-0.319534	0.062259	0.23669	0.7275	-0.0530734	-0.000218464	-0.0905498	0.450262
		Uggt2	-0.686645	0.0532648	-0.0663757	-0.405568	-0.312511	-0.355007	-0.0136621	-0.0479953	-0.58455
		Uggt1	0.227137	0.174032	0.288152	-0.0387632	0.18764	-0.248139	-0.265522	-0.215261	0.0306894
		Ugdh	-0.11688	0.518285	0.135763	-0.189672	0.535756	0.0410165	-0.549445	-0.373664	-0.589169
		Ugcg	-0.0970605	0.0135823	-0.273467	-0.384667	-0.280026	-0.439244	-0.387696	-0.576516	-0.523886
		Ufsp2	0.975913	0.2288	0.470048	1.21007	0.598167	2.33822	1.17759	1.19501	0.890936
		Ufm1	-0.24535	-0.260019	0.381262	-0.279373	-0.307716	-0.166095	-0.406878	-0.348321	-0.177318
		Ufl1	0.757488	-0.85199	-0.0828508	0.287368	1.14197	0.139031	-0.382641	-0.195331	0.138388
		Ufd1	-0.235394	-0.0648469	0.826728	0.794963	0.390146	0.323497	0.675302	0.818585	0.917554
		Ufc1	2.76968	1.26482	1.10403	1.70481	1.00587	1.66487	1.71335	1.31366	1.46503
		Uevld	0.538973	-0.763577	-1.29252	-0.981865	-0.417729	-0.704028	-0.8839	-0.578452	-1.0979
		Ucp2	1.54597	2.03846	1.85715	4.66775	1.44832	1.47969	3.15691	6.77672	3.53811
		Uck2	-0.00971333	-0.450257	-0.069496	-0.492614	-0.31917	-0.501482	-0.595392	-0.627144	-0.583816
		Uck1	-0.393397	-0.557894	-0.639116	-0.56934	-0.508277	-0.709652	-0.42484	-0.486298	-0.26092
		Uchl5	-0.00162997	0.410528	0.273307	-0.295781	0.631999	0.136427	0.135182	0.124281	0.259875
		Uchl4	0.618568	2.10644	0.300177	0.668361	0.648491	0.547444	0.731251	0.487486	0.582081
		Uchl3	0.319413	0.723967	0.650869	0.609034	0.519139	0.530833	0.927877	0.198566	1.02846
		Uchl1	3.8071	3.67617	3.18731	3.65862	3.61401	3.56939	3.68694	3.70131	3.82262
		Ubxn8	0.369622	2.23421	-0.710756	-0.153724	-0.587325	-0.301039	1.73528	-0.286147	0.360034
		Ubxn7	-0.861602	-0.851259	-0.992883	-0.829596	-0.873854	-0.82976	-0.685045	-0.859152	-0.835291
		Ubxn6	0.333054	0.339676	1.74467	0.937412	0.94444	1.44279	0.845072	1.09513	1.2458
		Ubxn4	-0.0838975	-0.108689	-0.12211	-0.350131	-0.572681	0.0831012	-0.335563	-0.222205	-0.489464
		Ubxn2b	-0.446566	-0.563551	-0.461985	0.0619616	0.354584	0.148572	-0.0301373	-0.0445413	-0.133084
		Ubxn2a	-0.583086	-0.469014	0.0351859	-0.188055	-0.0761705	-0.310933	-0.187442	-0.276683	-0.412635
		Ubxn1	0.798595	1.16718	0.745722	0.618374	0.935211	0.262712	0.781593	0.860397	1.11009
		Ubtf	0.445817	0.311241	-0.0168286	-0.0430997	-0.0402025	0.0587351	0.221323	0.203893	0.228729
		Ubtd2	-0.481616	-0.425292	-0.329881	-0.489836	-0.815823	-0.890896	-0.396375	-1.13845	-0.78113
		Ubr7	-0.650676	-0.350811	-0.396155	-0.565129	-0.596417	-0.30147	-0.762483	-0.749657	-0.343182
		Ubr5	-0.223832	-0.180996	-0.15605	-0.0920387	-0.0968529	-0.126648	-0.138878	-0.151017	-0.109765
		Ubr4	0.252721	0.571512	0.35651	0.642525	0.971303	1.11637	1.70998	1.22631	1.41017
		Ubr3	-0.145774	-0.314466	0.0475043	-0.301229	-0.146969	-0.265904	-0.162422	-0.0459358	-0.0531994
		Ubr2	0.349603	0.314988	-0.257821	0.472602	-0.0870843	0.155933	-0.0901728	-0.0684491	0.424065
		Ubr1	-0.37525	-0.75298	-0.293665	-0.354485	-0.661077	-0.626819	-0.360705	-0.25562	-0.301194
		Ubqln4	0.20315	0.20482	0.158279	0.09837	0.0856528	0.0712257	0.533128	0.799585	0.564923
		Ubqln2	-0.705438	-0.65948	-0.689152	-0.625663	-0.561939	-0.777538	-0.691383	-0.759507	-0.660887
		Ubqln1	0.0605399	-0.00507519	-0.194769	-0.0765071	0.194708	-0.130644	0.111967	0.131096	0.174332
		Ubp1	0.447673	0.309974	0.291857	0.400005	0.404572	0.184877	0.45834	0.5017	0.635338
		Ubox5	-0.94946	-1.20047	-0.920933	-0.935739	-0.804303	-1.22658	-1.35122	-1.16427	-1.22749
		Ubn2	-0.40751	-0.399012	-0.0790947	-0.566411	0.33948	-0.609218	-0.522413	-0.000799411	-0.589052
		Ubn1	-0.260345	-0.275879	-0.49877	-0.615941	-0.483726	-0.620921	-0.822567	-0.767992	-0.488225
		Ubl7	0.914666	0.0510868	0.681162	0.325875	0.925025	0.44329	0.71675	0.569028	0.733463
		Ubl5	4.6045	2.39021	3.00891	4.41205	3.62251	4.14797	4.31332	3.98239	3.52297
		Ubl4a	-0.0467513	-0.320697	-0.19877	-0.305424	0.138123	-0.409846	-0.229321	-0.239265	-0.408572
		Ubl3	-0.58763	-0.840295	-0.325322	-0.363719	-0.434735	-0.585719	-0.723763	-0.524829	-0.558808
		Ubiad1	-0.674218	-0.773616	-0.741941	-0.770888	-0.742108	-0.433548	-0.873843	-0.85434	0.0232906
		Ubfd1	-0.632992	-0.554109	-0.316947	-0.156392	-0.301998	-0.274797	-0.279793	-0.520722	-0.382669
		Ube4b	-0.104809	-0.437764	0.0330487	-0.252037	-0.329844	-0.215192	-0.411697	-0.366201	-0.198855
		Ube4a	0.196832	0.365188	0.264964	0.306907	0.23448	0.155604	0.343012	0.281787	0.434343
		Ube3c	-0.464083	-0.394683	-0.640558	-0.51483	-0.590931	-0.295637	-0.638361	-0.631738	-0.604293
		Ube3b	0.132326	0.469899	0.287065	0.460802	0.135541	0.0832216	0.727779	0.33921	0.452261
		Ube3a	-0.879333	-0.849599	-0.87678	-0.741613	-0.760573	-0.729773	-0.751261	-0.732175	-0.721806
		Ube2z	-0.658349	-0.46089	-0.780473	-0.0670143	-0.042464	-0.129493	-0.419889	-0.331615	-0.34263
		Ube2w	-0.969401	-1.02346	-0.697851	-0.517048	-0.868538	-0.645929	-0.522956	-0.733367	-0.714197
		Ube2v2	0.515537	-0.684424	-0.183232	0.155127	-0.335709	0.459167	0.110306	-0.10394	-0.163187
		Ube2s	-0.0833355	0.119183	0.440755	0.218262	0.761004	-0.212317	2.47513	1.09464	1.41499
		Ube2r2	0.136334	-0.115276	-0.0786054	0.18603	-0.0236957	-0.24682	-0.26507	-0.337267	-0.241411
		Ube2ql1	-0.389705	-0.343597	-0.624952	-0.384777	-0.286094	-0.461541	-0.627353	-0.427555	-0.450107
		Ube2q2	-0.341476	-1.11462	-0.588486	-0.174514	-0.84697	-0.61891	-0.276901	-0.537502	-0.317287
		Ube2q1	-0.483635	-0.552893	-0.604568	-0.0338035	-0.403688	-0.473788	-0.362031	-0.14694	-0.210037
		Ube2o	-0.688593	-0.375111	-0.693641	-0.271207	-0.511655	-0.326622	-0.336797	-0.702588	-0.396988
		Ube2n	0.537759	0.601433	0.203259	-0.212026	-0.0443805	0.373453	-0.081733	0.0890099	-0.0136875
		Ube2m	0.720114	0.775048	0.554496	0.722309	0.405957	0.543801	1.28872	0.760376	1.05237
		Ube2l3	0.275221	0.134283	0.185589	-0.052933	-0.0893858	-0.344497	0.141558	0.0293001	0.125953
		Ube2k	-0.115331	-0.109239	0.263503	0.0593749	-0.029801	0.166645	0.31914	0.459426	0.57256
		Ube2j2	-0.625659	-0.259645	-0.80338	-0.655871	-0.797269	-0.419467	-0.871104	-0.490567	-0.543862
		Ube2j1	-0.333144	-0.366098	-0.355675	0.0606216	-0.00972253	-0.704928	-0.480984	-0.554212	-0.435379
		Ube2i	-0.70868	-0.398364	-0.3521	-0.18133	-0.77429	-0.404841	-0.732894	-0.252563	-0.01717
		Ube2h	-0.145266	-0.646804	-0.624192	-0.622707	-0.494203	-0.69688	-0.704095	-0.781838	-0.820982
		Ube2g2	-0.605606	-0.72067	-0.768123	-0.757862	-0.683378	-0.52153	-0.43747	-0.588016	-0.494565
		Ube2g1	-0.703866	-0.596256	-0.631579	-0.719173	-0.686711	-0.589046	-0.630156	-0.639109	-0.682593
		Ube2f	-0.449415	-0.342221	-0.356076	0.029286	-0.601916	-0.386554	-0.556665	-0.4288	-0.563743
		Ube2e3	-0.391422	0.00204407	0.131889	0.0159535	-0.0314263	0.0229796	0.284913	0.0598932	0.229189
		Ube2e2	1.11545	-0.145685	0.547593	0.63012	1.27876	0.729594	1.19498	0.793223	0.768248
		Ube2e1	0.22834	0.312633	0.505623	0.168034	0.625455	0.197831	0.419119	0.39658	0.410504
		Ube2d-ps	1.48241	0.787634	0.445491	0.743312	0.211564	0.149309	0.260339	2.0215	1.00398
		Ube2d3	-0.173686	-0.158246	0.00696397	-0.0789292	-0.0668483	-0.0599135	-0.282022	-0.279573	-0.135973
		Ube2d2a	-0.171018	0.131489	0.176261	0.0317337	-0.0553313	0.379389	0.234226	0.12764	0.34666
		Ube2d1	-0.456194	-0.561976	-0.533883	-0.469372	-0.321915	-0.576349	-0.505496	-0.527321	-0.569589
		Ube2cbp	1.03206	0.873308	1.89573	-0.564892	-0.91968	-0.377452	-0.793417	-0.25642	-0.783974
		Ube2c	-0.295382	-0.465743	-0.022948	-0.0997667	-0.510799	-0.436984	0.707584	0.683175	0.370241
		Ube2b	0.115016	0.113072	0.529632	0.308199	0.0498289	0.303267	0.569211	0.576536	0.843404
		Ube2a	0.165169	0.0223853	0.686914	0.14001	0.351324	0.276979	0.359185	-0.00469176	0.0303567
		Ubc	-0.658531	-0.74995	-0.606629	-0.59649	-0.884624	-0.707327	-0.398792	-0.634466	-0.565058
		Ubash3b	0.211898	-0.291822	0.675509	2.1335	0.207261	0.787123	-0.176986	-0.216077	0.19153
		Ubap2l	-0.12732	0.168908	0.170523	-0.0435515	-0.114305	-0.300362	0.0741574	0.13846	0.0861751
		Ubap2	-0.404301	-0.451267	-0.310107	-0.423811	-0.336705	-0.147587	-0.259173	-0.181169	-0.462405
		Ubap1	-0.620368	-0.260637	-0.872067	-0.956223	-1.15112	-0.952688	-1.07088	-1.08313	-0.861181
		Ubald2	2.63162	-0.371681	-1.00886	-0.427282	-0.7847	1.11206	-0.0328362	0.247657	-0.33273
		Ubald1	0.178147	-0.318615	-0.955709	-0.258024	-0.158374	-0.0901013	-0.149523	-0.240246	-0.0464742
		Ubac2	-0.208649	-0.146706	-0.0231955	-0.107034	0.0894156	-0.419124	-0.453331	-0.249725	-0.285821
		Ubac1	-0.49065	-0.234456	-0.1927	-0.182876	-0.513141	0.124085	-0.133487	-0.0470549	-0.127305
		Uba6	-0.822607	-0.661038	-1.01372	-1.11501	-0.904445	-0.788208	-0.891925	-0.836531	-1.03537
		Uba5	0.497973	0.433262	0.307958	0.566826	0.24363	0.157827	0.557231	0.224264	0.415798
		Uba3	-0.578335	-0.489736	-0.543263	-0.41885	-0.463469	-0.60356	-0.279005	-0.146089	-0.126692
		Uba2	0.065172	0.00181695	0.00868426	-0.148441	-0.0833822	0.0330784	-0.0515252	0.0145859	0.155653
		Uba1	1.04981	1.07035	1.16013	1.13372	1.28098	1.097	1.75527	1.64781	1.5387
		Uap1	-0.207654	-0.11669	0.114488	-0.137558	0.197765	-0.0917317	-0.0720096	-0.144325	-0.134408
		Uaca	-0.172409	-0.556694	-0.140428	0.175398	-0.800875	-0.0836412	-0.067509	0.0309837	-1.10564
		U2surp	-0.286022	-0.188381	-0.104338	-0.273766	-0.00908423	-0.407775	-0.0349173	-0.00599227	0.0442792
		U2af2	0.820003	0.968575	0.538101	0.306774	0.797514	1.02034	1.31185	1.28781	0.99857
		U2af1	-0.390166	-0.0607387	0.0230255	-0.112518	0.22976	0.638031	-0.276178	-0.187337	0.234742
		Tyw5	-0.601598	-0.0595631	0.0995978	-0.180778	-0.322804	-0.822049	-0.333104	-0.355286	-1.07604
		Tyw3	-0.337009	-0.977318	-0.28444	-0.694687	-0.448196	-0.149819	-0.728645	-0.715787	-0.662372
		Tyw1	-0.681966	-0.949808	-0.318249	-0.623518	-0.329431	-0.62366	-0.237141	-0.469593	-0.695701
		Tysnd1	-0.387058	0.221134	-0.333356	0.268864	-0.0116693	-0.826338	-0.445598	-0.33226	-0.519688
		Tyro3	-0.318912	-0.0818459	0.357445	-0.3582	-0.497509	0.651302	0.306257	0.0265115	0.0654387
		Tyms-ps	0.653819	0.545973	0.516414	0.0118343	1.6597	0.421455	2.67922	0.631821	3.09976
		Tyms	0.645796	0.471689	-0.00184393	0.294849	0.514197	0.149979	2.09698	0.264496	0.466845
		Tyk2	0.497451	2.75554	0.269235	0.0839204	-0.348295	0.708692	0.207789	0.926786	-0.0450658
		Txnrd3	0.557412	1.08912	0.367724	-0.394242	-0.409624	-0.179616	0.070199	-0.303996	0.353817
		Txnrd1	0.0758678	0.201292	0.181461	0.119502	0.220962	0.0533771	-0.131304	0.0895034	0.0675325
		Txnl4b	-0.883522	-1.15258	-0.900834	-0.559681	-0.75096	-0.253889	-0.403568	-0.127883	-0.63032
		Txnl4a	0.453113	0.335628	0.370423	0.4114	0.146913	1.26603	0.772954	0.595853	0.160285
		Txnl1	-0.316407	0.00369961	0.121991	-0.0295398	0.0859925	-0.168592	0.551334	0.268706	0.299474
		Txnip	-1.54727	-1.74465	-1.33248	-1.57085	-1.66524	-1.57677	-1.22535	-1.3243	-1.39271
		Txndc9	-0.470463	-0.448867	-0.248304	-0.175831	-0.244093	-0.54556	-0.247276	-0.332961	-0.158137
		Txndc5	-0.618575	-0.202673	0.192066	-0.346258	0.105818	0.0536914	-0.469137	-0.270646	-0.301595
		Txndc17	1.03537	1.00301	1.71813	1.29489	0.563155	0.639219	0.464234	0.3694	0.550756
		Txndc16	0.113703	0.218887	0.39189	0.0444681	0.776505	0.650966	0.138884	0.0243393	0.575603
		Txndc15	1.44931	-0.0475673	-0.0641594	-0.0968132	-0.269207	-0.358902	-0.361246	-0.102433	-0.380137
		Txndc12	-0.500892	-0.276226	-0.066403	-0.334975	-0.566955	-0.458259	0.0108833	-0.328833	-0.46199
		Txndc11	-0.883823	-0.791006	-0.620386	-0.305357	-0.287312	-0.538486	-0.727339	-0.897913	-0.826744
		Txn2	1.26924	1.42817	0.899482	0.686277	1.15413	0.326484	0.452092	0.253727	0.399926
		Txn1	3.29913	3.41509	3.71586	3.13381	4.25269	4.81897	2.46078	2.20728	2.68866
		Txlng	-0.808033	-0.326395	-0.206464	-0.0536577	-0.330086	-0.301176	-0.723071	-0.620896	-0.639762
		Txlna	-0.725374	-0.339676	-0.501777	-0.789741	-0.756924	-0.635211	-0.907978	-0.903119	-0.711076
		Twsg1	-0.174163	-0.370017	-0.336704	-0.414958	-0.331573	-0.528039	-0.84648	-0.720016	-0.741354
		Twnk	-0.994818	-0.230496	-0.591733	-0.887314	-0.91519	-0.639408	-0.731863	-1.00313	-0.74427
		Twistnb	-1.15438	-0.697859	-1.02209	-1.41286	-1.20886	-1.31158	-1.4416	-1.24655	-1.28986
		Twf2	-1.01215	-0.752716	0.409903	-0.379771	-0.617718	-0.447789	-0.410789	-0.408921	-0.184752
		Twf1	0.131584	0.0542382	0.14819	-0.180699	0.28435	-0.135235	-0.352294	-0.235028	-0.0197317
		Tvp23b	1.12743	-0.631193	-0.776466	-0.369726	-0.339531	-0.170569	-0.527993	-0.664763	-0.601662
		Tvp23a	0.652068	0.898213	-0.495195	0.467303	0.175303	-0.466959	0.134154	-0.0564094	0.0096617
		Tut7	-0.336144	-0.365283	-0.35845	-0.205883	0.257604	0.0632081	0.0554957	0.086089	0.302957
		Tut4	-0.789876	-0.894619	-0.876992	-0.670745	-0.665304	-0.558777	-0.872425	-0.830909	-0.715342
		Tut1	-0.667835	-0.989107	-1.32762	-0.60642	-0.477154	-0.960562	-1.05872	-1.26689	-1.28178
		Tusc3	0.646369	0.449237	0.80871	1.03659	0.768956	0.370042	1.02072	1.28092	1.23705
		Tusc2	0.249124	-0.676489	-0.46276	-0.558424	-0.507824	-0.0178268	-0.603596	-0.477493	-0.624752
		Tusc1	-0.301739	-0.74099	-0.890376	1.17548	-0.35773	0.551393	-0.039239	0.773984	0.495354
		Tulp4	0.474186	0.684307	1.02288	1.02503	0.941676	1.12889	0.792359	0.755413	1.02426
		Tulp3	-0.651547	-0.620255	-0.453527	-0.60032	-0.332007	-0.982191	0.0758873	-0.444	-0.219656
		Tug1	0.229514	-0.909223	-0.244083	-0.11068	-0.180761	-0.37808	-0.285798	-0.662737	-0.564178
		Tufm	-0.513341	-0.221641	-0.399277	-0.388133	-0.218827	-0.92521	1.04141	0.673547	-0.351335
		Tubgcp6	-0.392308	0.218201	-0.333692	-0.133422	0.197467	-0.572265	-0.104972	-0.360652	-0.0562791
		Tubgcp5	0.095768	0.341628	-0.809936	-0.452729	-0.771849	-0.4782	0.347105	-0.073353	-0.529007
		Tubgcp4	0.484843	-0.180249	0.431079	0.296929	0.603783	0.507437	0.373296	0.452593	0.419199
		Tubgcp3	-0.113616	0.280406	-0.110614	-0.359414	-0.021996	-0.0786613	-0.390797	-0.206866	-0.281108
		Tubgcp2	0.288702	1.31868	0.551478	0.501055	0.536973	0.649851	0.864423	0.567884	0.552047
		Tubg1	-0.179515	0.548351	0.189241	0.130885	0.243598	-0.0573951	0.118494	0.420258	0.427037
		Tube1	-0.652622	-0.750286	-0.863717	-0.193942	-0.093015	0.461142	-0.227789	-0.323	-0.212885
		Tubd1	-0.91883	-1.08302	0.182162	-0.433534	0.117602	-0.235446	-0.595268	-0.245931	0.246458
		Tubb6	0.0693369	0.125808	0.0695953	0.236392	-0.0131426	1.10638	-0.0938759	0.47457	0.160204
		Tubb5	1.90147	2.29694	1.77964	0.891336	0.931422	0.835031	1.37083	1.38307	1.35826
		Tubb4b-ps2	3.30739	-0.137142	0.303073	0.0412375	-0.754153	-0.636758	0.399472	1.19714	0.459348
		Tubb4b-ps1	0.889702	0.666056	0.321826	0.0824626	-0.576317	0.0438425	1.85105	0.850295	1.44192
		Tubb4b	-0.206799	0.0866409	-0.0121838	-0.0758312	-0.0857771	-0.0555938	0.758516	0.874018	0.599432
		Tubb4a	2.29864	0.934591	0.950133	1.31818	1.56693	1.16382	0.973815	0.883024	1.07271
		Tubb3	0.831975	0.9375	1.18538	1.03322	1.00898	1.07315	1.10129	1.14911	1.1096
		Tubb2b	1.11346	0.889216	1.41595	1.97208	2.01783	1.78577	2.49178	2.53722	2.40497
		Tubb2a-ps2	0.818983	1.40776	1.29811	1.86306	1.64301	1.83936	2.72062	2.91245	2.6455
		Tubb2a	0.53421	0.991003	1.21882	1.60029	0.967047	0.90606	1.7968	1.73274	1.54669
		Tuba4a	-0.416579	3.26691	2.20856	-0.389536	-0.166961	-0.513682	-0.0700485	-0.318316	-0.246366
		Tuba1a	0.894623	0.767685	1.20639	1.25855	1.38377	1.07775	1.94393	1.82182	1.76269
		Tub	0.719745	3.08041	1.58698	1.17962	3.11188	0.811853	1.60494	1.52266	1.79526
		Ttyh3	0.112929	0.27555	0.119421	0.143926	0.36862	-0.00973499	0.354038	0.544639	0.442781
		Ttyh2	-1.07275	-0.758862	-0.721042	-0.697413	-0.460041	-1.10159	-0.905253	-0.445203	-0.151007
		Ttyh1	0.685447	0.748215	0.824554	0.742964	1.21536	0.59172	2.26881	1.25125	0.80827
		Ttpal	-0.695958	-0.390697	-0.0642632	-0.592631	-0.346745	-0.168886	-0.378161	-0.672829	-0.53833
		Ttll7	-0.397894	-0.106494	-0.56018	-0.486385	-0.27105	-0.447703	0.188855	-0.424892	-0.60363
		Ttll5	-0.0493669	0.611587	0.251683	0.441913	-0.112343	-0.287191	0.361164	0.406718	0.58384
		Ttll4	-0.261311	-0.217567	-0.418448	-0.313324	-0.305095	-0.235133	-0.301002	-0.305749	-0.119994
		Ttll12	-0.311585	-0.00862258	0.0652314	-0.00618314	-0.162103	0.0340672	-0.0542441	-0.10536	-0.242788
		Ttll1	-0.376867	0.176901	0.00203554	0.64076	0.490811	0.112928	-0.0522567	-0.0765137	0.00466032
		Ttl	-0.75817	-0.550634	-0.735501	-0.542078	-0.494598	-0.194642	-0.462154	-0.542242	-0.396299
		Ttk	-0.200607	-0.586266	0.491947	-0.689849	-0.258585	-0.332213	0.539151	2.12279	1.10175
		Tti2	-0.752698	-0.796049	-1.09599	-1.09111	-0.635257	-0.656628	-0.763712	-0.636734	-0.297843
		Tti1	-0.737099	-1.04311	-0.381893	-0.410687	-0.580836	-0.618365	-0.36706	-0.790292	-0.660958
		Ttf2	0.117314	0.597861	0.169634	-0.492931	-0.301902	-0.721019	-0.240328	1.63696	0.2943
		Ttc9c	-0.448879	-0.496906	-0.754399	-0.582782	-0.704908	-0.547282	-0.342999	-0.422646	-0.74915
		Ttc9	0.118792	-0.733217	-1.21305	-0.771656	-0.97976	-0.746995	-0.831671	-0.885838	-0.867419
		Ttc8	0.0626754	0.541113	0.153104	0.899324	0.0293513	-0.0143189	0.0880306	-0.191735	0.443959
		Ttc7b	-0.412374	-0.649597	-0.312414	-0.0200116	-0.465981	-0.151863	-0.576172	-0.550727	-0.852299
		Ttc5	0.330674	1.33685	0.435606	0.650188	1.4144	0.68486	1.03015	1.41901	1.37716
		Ttc4	0.124675	0.528079	0.0633629	0.207162	-0.0230895	-0.287758	0.639475	0.0858206	0.980294
		Ttc39b	-0.245745	0.544878	-0.698537	-0.799177	-0.157136	-0.502274	-0.972076	-0.768446	-0.881683
		Ttc37	0.0108886	0.126284	-0.00164522	0.0746829	-0.437837	0.826122	0.0577273	0.0331076	-0.205678
		Ttc33	-0.426607	-1.05372	-0.142795	-0.353736	0.802218	-0.646259	-0.437462	-0.315292	-0.259965
		Ttc3	0.91482	1.22319	1.20038	1.81524	1.984	2.12006	2.1891	2.10595	2.30859
		Ttc28	0.386683	0.768214	0.0983538	0.498806	0.799013	0.281189	-0.312819	-0.180301	-0.289599
		Ttc27	1.77211	1.97242	0.689764	0.676345	1.4397	0.340273	1.62113	0.707913	1.03542
		Ttc26	-1.34189	-0.646066	-0.828448	-0.692636	-0.933235	-0.753671	-0.626165	-0.995737	-1.08586
		Ttc23	-0.387651	-1.20727	0.614872	-0.201316	-0.153786	0.113909	0.974903	0.476715	0.663652
		Ttc21b	-0.476157	-0.627629	0.0563375	0.056586	0.162867	-0.0162439	-0.765953	-0.772614	-0.266446
		Ttc19	-0.202504	-1.07666	-1.27462	-0.706328	-0.09177	0.216695	-0.567134	-0.359875	-0.242221
		Ttc17	-0.729856	0.113108	-0.708198	0.0859664	-0.472581	-0.756694	-0.845004	-0.582405	-0.73472
		Ttc13	1.03875	-0.304042	0.0150794	0.112645	-0.349121	0.138405	0.354039	-0.14683	0.154558
		Ttc1	-0.373314	-0.384876	-0.626197	-0.407274	-0.101084	-0.406986	-0.695417	-0.613616	-0.459235
		Ttbk2	-0.550048	-0.851483	-0.853665	-0.375625	-0.205448	-0.338385	-0.756693	-0.713726	-0.684442
		Ttbk1	0.853278	1.49275	0.511085	0.241071	-0.121916	0.437616	-0.243487	-0.171987	-0.292414
		Tstd3	-0.451823	0.991692	-0.390466	-1.35186	-0.0927578	-0.668775	-0.650408	-1.29171	-0.603926
		Tstd2	-0.631862	-0.776327	-0.825786	-0.819588	-0.7045	-0.527204	-0.626781	-0.738961	-0.845874
		Tsta3	0.812001	1.29311	0.75	1.77243	1.96169	0.725153	1.48033	2.06037	1.32961
		Tst	0.809755	0.653174	-0.220545	-0.118575	-0.789792	0.144672	-0.257477	-1.04379	-0.85593
		Tssc4	-0.431548	0.221383	-0.626681	-0.30656	-0.919357	0.0645454	-0.626418	-0.745512	-0.790681
		Tsr3	-0.441713	-0.178471	-0.173585	-0.298406	0.0286317	-0.1823	-0.275179	-0.163023	-0.140697
		Tsr2	-0.681704	0.542263	-0.3539	-0.370558	0.0500297	-0.340076	0.143483	-0.0734279	-0.260498
		Tsr1	-1.03271	-0.966872	-1.08166	-1.00891	-1.0147	-1.19979	-0.968129	-0.978861	-1.02938
		Tspyl5	-1.07308	-0.695373	-1.24189	-1.43005	-1.18811	-1.16463	-0.8322	-1.0005	-0.619954
		Tspyl4	-0.666684	-0.429098	-0.313568	-0.492709	-0.260138	-0.32972	-0.414739	-0.354433	-0.370808
		Tspyl3	1.56686	1.19142	-0.732379	-0.615354	-0.669932	-0.0708901	-0.730488	-0.740829	-0.789072
		Tspyl2	0.275242	1.0207	0.285378	0.666329	0.11394	0.326731	-0.320815	0.170305	-0.192154
		Tspyl1	-0.82026	-0.545765	-0.614696	-0.608498	-0.535507	-0.775125	-0.793108	-0.763838	-0.859967
		Tspan9	-0.0206767	0.976251	-0.328127	0.139953	-0.350133	0.411805	-0.24439	-0.645146	0.0493558
		Tspan7	0.24685	0.609999	0.488962	1.05023	0.848362	0.711567	1.45014	1.37873	1.54171
		Tspan6	0.125644	-0.135378	0.211027	0.48159	0.416833	0.387225	0.506531	0.543583	0.653125
		Tspan5	-0.150413	-0.379726	-0.312331	-0.334556	-0.475453	-0.535105	-0.363824	-0.423428	-0.373547
		Tspan31	-0.413962	-0.110845	-0.00369032	-0.0211941	-0.0759494	-0.390896	-0.04236	0.0815379	-0.0303495
		Tspan3	1.02817	0.692071	1.04181	0.944171	0.976978	0.882406	0.66412	0.91653	0.896828
		Tspan2	-0.297969	-0.502926	-0.824543	-0.458122	-0.751099	1.67445	-0.525618	-0.480163	-0.513715
		Tspan18	-0.242891	-0.471976	-0.591798	-0.546639	0.103021	-0.319579	-0.664415	-0.713607	-0.847006
		Tspan15	-0.328954	0.661656	-0.104458	1.18014	-0.0175771	0.271742	-0.108117	-0.335262	0.705067
		Tspan14	-0.742938	-0.359052	-0.556766	-0.562064	-0.250073	-0.229989	-0.425184	-0.619428	-0.396695
		Tspan13	0.860008	0.722286	0.879444	0.672917	0.913328	0.899102	0.755375	0.72681	0.673736
		Tspan12	-0.236149	-0.993629	-0.779231	-0.732459	-0.507819	-0.663466	-0.556452	-0.310986	-0.105842
		Tspan11	-0.371321	-0.61365	0.0879681	0.786737	1.43897	0.844053	-0.462492	-0.674202	-0.517763
		Tsnax	-0.34172	0.162181	-0.314917	-0.2009	-0.122587	-0.195594	-0.0271063	-0.22073	-0.290042
		Tsn	1.01911	1.14435	0.680897	0.998651	0.881228	1.05235	1.61215	1.44099	1.74088
		Tsku	-1.31539	-1.15888	-1.20653	-1.0466	-1.19543	-0.875283	-1.24811	-1.24035	-1.39263
		Tshz2	-0.0312145	-0.509164	-0.812258	0.0107513	-0.177578	-0.889073	-0.391941	-0.993994	-0.426952
		Tshz1	-0.61732	-0.684084	-0.495732	-0.510451	-0.699781	-0.46685	-0.530446	-0.188214	-0.951669
		Tsga10	-0.853637	-0.0898035	0.142298	0.35191	0.433244	0.459122	0.19361	0.040725	0.0725139
		Tsg101-ps	0.121685	0.345684	0.188976	0.181315	0.399933	0.503109	1.06568	0.673656	0.457765
		Tsg101	-0.247675	0.169839	0.13551	-0.0217834	0.17138	0.139604	0.614663	0.574627	0.503799
		Tsfm	1.50167	-0.358676	-0.0097105	0.38118	0.105161	-0.514715	-0.344438	-0.509754	0.168165
		Tsen34	0.90523	0.470678	0.730822	-0.0094617	0.774989	1.58991	0.526235	1.07153	1.5501
		Tsen15	0.660317	0.578607	0.645873	0.46295	0.275088	0.298539	-0.602793	0.521263	1.0799
		Tsc22d4	-0.556007	-0.333327	-0.630826	-0.636363	-0.500114	-0.587331	-0.565961	-0.188153	0.717907
		Tsc22d3	-0.413878	-0.822576	-0.521342	-0.599996	-0.437611	0.125103	-0.325796	-0.524492	-0.535521
		Tsc22d2	-1.24443	-1.23799	-1.14695	-1.10312	-0.788033	-1.13141	-0.889079	-1.08998	-1.03164
		Tsc22d1	-0.74435	-0.801233	-0.826974	-0.514551	-0.607707	-0.38336	-0.630877	-0.60082	-0.674609
		Tsc2	0.712146	1.37711	1.29411	1.41041	1.14899	1.14356	1.0596	0.985322	1.15399
		Tsc1	-0.507025	-0.204307	-0.611526	-0.120239	-0.381205	-0.112797	-0.485336	-0.241644	-0.370838
		Trub2	-0.909582	-0.110964	-0.175238	0.128775	-0.0267734	-0.246852	-0.377675	0.0340673	0.0905244
		Trub1	0.340975	-0.27192	-0.259421	-0.885371	-0.599519	-0.747089	-0.267266	-0.350275	-0.29605
		Trrap	0.63062	0.925929	1.08589	0.796923	1.08766	0.982282	0.836338	1.12554	0.867443
		Trps1	-1.17874	-1.18188	-1.12462	-0.932289	-1.00006	-1.01348	-0.90703	-0.69794	-0.933943
		Trpm7	-0.747815	-0.411774	-0.410216	-0.794665	-0.828154	-0.747483	-0.819782	-0.710967	-0.877333
		Trpc4ap	-0.0364014	0.441551	0.330744	0.0721023	0.0430187	-0.122913	0.181159	0.365354	0.127975
		Trpc1	-1.425	-0.116552	0.78977	-0.660036	-0.897967	-0.545656	-0.872629	-0.477023	-0.862179
		Trp53rkb	-0.535956	-0.9397	-0.554976	-0.339615	-0.94151	-0.0814022	-0.993192	-1.48282	-1.07355
		Trp53rka	-1.40309	-1.11318	-0.58906	-0.917645	-1.21638	-1.55848	-1.05209	-1.09012	-1.11872
		Trp53-ps	0.314996	-0.117132	0.129533	0.389603	0.58269	-0.132127	0.155232	0.0885949	1.3337
		Trp53inp2	-0.0301868	0.145307	0.343449	0.249733	0.370639	0.17822	0.300901	0.259808	0.437524
		Trp53inp1	-0.575486	-0.386226	-0.982544	-1.0254	-1.00329	-1.00433	-1.17267	-1.14355	-1.21058
		Trp53i13	-0.974389	-0.0813677	-0.670461	-0.491314	-0.291118	-0.979886	-0.972252	-0.770018	-0.498939
		Trp53i11	0.800022	1.20142	0.0372457	0.958753	0.786509	0.947736	0.799478	0.768072	0.962372
		Trp53bp2	-0.724865	-0.769461	-1.01374	-0.918121	-0.614921	-0.537385	-1.03849	-0.849415	-1.018
		Trp53bp1	0.47019	0.443953	1.05678	0.230954	0.238166	0.0589269	0.134813	0.0222457	0.132027
		Trp53	0.292273	0.25848	0.391805	0.352476	0.344177	0.50805	0.567489	0.503387	0.465206
		Tro	-0.201919	-0.286656	-0.0886777	0.00827998	-0.256374	0.257736	0.00955215	0.355356	0.108626
		Trnt1	-0.352418	-0.721674	-0.633501	-0.5987	-0.697687	-0.500522	-0.242349	-0.128745	-0.289763
		Trnau1ap	2.24861	0.398515	0.818058	1.18972	0.323179	0.138801	2.70568	0.898358	2.0415
		Trmt61b	-1.17021	-1.15597	0.280081	-0.108197	-0.216395	-1.13625	-0.471506	-0.415544	-0.0195373
		Trmt61a	0.310331	-0.627523	0.0721216	-0.087855	-0.0709353	-0.14613	-0.327716	-0.380298	-0.524917
		Trmt6	-0.160153	-0.243004	-0.134284	-0.0169671	-0.131275	0.12153	-0.12393	-0.143303	0.0620765
		Trmt5	-0.931506	-1.51484	-1.1884	-0.988418	-1.61649	-1.12648	-1.06945	-1.15709	-0.731403
		Trmt44	-1.0203	-1.10807	-0.641704	-0.662774	-0.701662	-1.01922	-0.774168	-0.888174	-0.82503
		Trmt2a	0.391102	0.492587	-0.194918	-0.042815	-0.0398203	0.603497	-0.357953	-0.070699	-0.227962
		Trmt13	-1.227	0.974625	0.390852	-0.514145	0.444241	-0.351253	-0.781738	-0.707095	-0.824377
		Trmt112-ps2	0.198032	0.985912	0.748652	2.12959	0.750418	0.466998	-0.426392	-0.14136	0.0568966
		Trmt112	-0.0743454	-0.240346	0.421137	0.580618	1.25423	-0.815643	-0.411357	-0.357631	0.0725779
		Trmt11	-0.400479	-0.73314	-0.422578	-0.474367	-0.63201	-0.371459	-0.432434	-0.724891	-0.773378
		Trmt10b	-1.45815	-0.676325	-0.943597	-0.955535	-0.902143	-1.14645	-0.96051	-0.979593	-1.0979
		Trmt10a	-0.106244	-0.715101	-0.652537	-0.639699	-0.85512	-0.901738	-0.817516	-1.05136	-0.568034
		Trmt1	0.811718	1.20157	0.237671	1.26556	1.17819	1.3383	1.20475	1.45066	0.872267
		Trmo	-1.11472	-1.72005	0.390373	-1.38784	-1.56229	-1.64103	-1.39191	-1.08765	-1.24049
		Trit1	-0.477593	-0.320891	0.291029	-0.62311	-0.204079	-0.912993	-0.564867	-0.580259	-0.575326
		Trir	0.424409	0.594158	0.481405	0.43063	1.19548	1.22531	0.721528	1.25929	1.21565
		Trip4	-0.195898	-0.14574	0.220635	-0.496902	0.482149	0.0274894	0.162397	0.31021	0.0301497
		Trip13	-0.0266068	0.362849	-0.0709001	-0.0951265	-0.600672	-0.464199	0.557618	0.0232502	-0.186297
		Trip12	-0.102045	-0.269215	-0.172759	-0.200184	-0.136971	-0.178973	0.0528467	-0.152438	-0.162323
		Trip11	-0.738681	-0.364743	-0.403969	-0.0989795	-0.324205	-0.492943	-0.635131	-0.401937	-0.450338
		Trip10	-0.846407	-1.13406	-1.31896	-0.926429	-0.630465	-0.330335	-0.345919	-1.18567	0.572862
		Triobp	-0.641066	-0.461817	-0.659978	-0.223476	-0.403227	-0.0176295	-0.247416	-0.584107	-0.105198
		Trio	-0.26384	-0.404267	-0.258623	-0.0196392	-0.205035	0.171256	-0.0852967	-0.147418	-0.119947
		Trim8	-0.600526	-0.695886	-0.821098	-0.156598	-0.571659	0.0580167	-0.626502	-0.411561	-0.543537
		Trim67	1.76498	0.0966078	0.796428	1.61868	0.747419	0.29977	0.771589	0.486115	0.319398
		Trim66	-0.330794	-0.121566	0.159039	-0.36775	0.0762698	-0.437775	-0.153353	-0.709473	-0.189032
		Trim62	0.128664	-0.235407	-0.203552	-0.813617	-0.304273	-0.566655	-0.553466	-0.499929	-0.81377
		Trim59	-1.17293	-1.21391	-1.35636	-1.0546	-1.34487	-1.32572	-1.00993	-1.04159	-1.06367
		Trim56	0.00352724	-0.324688	-0.514148	0.578367	-0.402351	-0.444262	-0.0513131	0.541795	0.746827
		Trim46	0.523451	0.616168	-0.445731	-0.0366125	-0.101918	0.318001	-0.156564	-0.18651	0.0373721
		Trim45	-1.00878	-0.883643	-0.628949	-0.712384	0.762979	-0.25315	-0.657804	-0.727888	-0.814721
		Trim44	0.544052	0.766089	0.589983	0.22679	0.455771	0.204446	0.556473	0.594924	0.33425
		Trim41	-0.0152847	0.302686	-0.0367989	-0.304746	-0.0805671	-0.285128	-0.828698	-0.136961	-0.261255
		Trim39	-0.850611	-0.819637	-0.609966	-0.45325	-0.488242	-0.580771	-0.986172	-1.07459	-0.88926
		Trim37	0.914409	0.821126	0.776664	0.91769	1.29861	0.663067	0.85829	1.07335	1.03279
		Trim36	0.021625	-0.204955	-0.907397	-1.10713	-1.10239	-1.40092	-1.01972	-0.882709	-0.552159
		Trim35	-0.489782	-0.636173	-0.477677	-0.382761	-0.360993	-0.453155	-0.463662	-0.56159	-0.455683
		Trim33	-0.602301	-0.938803	-0.557216	-0.77365	-0.880578	-0.78089	-0.961258	-0.811011	-0.964771
		Trim32	-0.74144	-1.04309	-0.793809	-0.403976	-0.496283	-0.410723	-0.551443	-0.48613	-0.533353
		Trim3	-0.906604	-0.444584	-0.859265	0.467357	-0.283662	-0.193013	-0.498945	-0.0416975	-0.432189
		Trim28	-0.0902333	-0.141208	0.0525385	0.0471277	0.0114533	0.0301505	0.426184	0.256033	0.190973
		Trim27	-0.69239	-0.48687	-0.915795	-0.919803	-0.608362	-0.557259	-0.848469	-0.842531	-0.821011
		Trim26	0.155421	-0.413603	-0.0718371	-0.828653	-0.461037	-0.872583	-0.761276	-0.770987	-0.444435
		Trim24	-0.604894	-0.575723	-0.482967	-0.212531	-0.57872	0.192342	-0.327208	-0.116772	-0.579231
		Trim23	-0.91146	-0.772097	-0.627032	-0.533342	-0.339884	-0.286487	-0.568042	-0.371548	-0.349608
		Trim2	-0.457791	-0.436811	-0.259948	-0.42006	-0.443252	-0.366097	-0.295394	-0.372539	-0.193261
		Trim13	-1.51551	-1.56756	-1.44164	-1.47553	-1.24997	-1.01097	-1.28236	-1.1733	-1.39558
		Trib2	-1.19065	-1.05868	-1.17128	-1.10425	-1.13754	-1.06095	-1.16533	-1.14047	-1.10886
		Trib1	-1.0962	-0.95832	-1.28927	-1.57232	-1.33549	-1.37842	-1.25567	-1.20429	-1.29927
		Triap1	-0.748598	-1.11904	-0.798717	-0.738161	-0.627791	-0.831935	-0.933618	-0.79636	-0.921455
		Trerf1	-0.65993	-0.420311	-1.18248	-0.464219	-0.649584	0.0982743	-0.864846	-0.791456	-0.558829
		Trdmt1	1.16609	-0.00105381	-0.631332	-0.287871	0.444439	0.26992	-0.581463	-0.671276	0.081873
		Trappc9	0.697806	0.659024	0.712922	0.854018	1.63045	1.55393	1.40454	2.12082	1.69829
		Trappc8	-0.608935	-0.842564	-0.79076	-0.560658	-0.354076	-0.163828	-0.696041	-0.632688	-0.559739
		Trappc6b	-0.539126	-0.272992	-0.171473	0.766314	0.806034	-0.460375	0.0338383	0.382684	0.189832
		Trappc5	-0.786689	-0.755433	-0.954342	-0.734241	-0.530644	-0.595781	-0.691736	-0.743742	-0.643745
		Trappc4	-0.208834	0.00238788	-0.175902	0.115349	0.12743	0.120763	-0.163464	0.249356	0.274278
		Trappc3	0.924235	0.640362	0.312096	0.768046	1.01999	0.754529	1.45351	0.623524	0.72369
		Trappc2l	2.22463	2.13545	0.88412	3.96514	3.32545	6.46628	3.63725	3.04184	5.08986
		Trappc2	-0.843014	1.0215	0.190269	0.826884	0.561043	-0.250971	-0.32622	-0.243129	-0.487606
		Trappc13	-0.414687	-0.479586	-0.321334	-0.167857	-0.647031	-0.349658	-0.0975921	-0.362858	-0.131603
		Trappc12	0.167943	0.511638	0.537464	0.48434	0.80391	0.508267	0.541321	0.649128	0.316843
		Trappc11	-0.350847	-0.117003	0.27695	0.0640248	0.0214003	0.0150615	-0.511079	-0.372904	0.0214892
		Trappc10	0.305522	-0.263536	-0.152609	0.186687	-0.0682997	-0.296228	-0.0040437	0.0539739	0.145742
		Trappc1	0.723651	0.900995	1.5094	1.02431	0.732088	0.756632	1.16393	0.784883	1.7246
		Trap1	1.55007	0.807438	1.69283	2.10847	1.23273	2.9733	1.43421	1.94022	1.76066
		Tram1l1	-1.26328	-0.19376	-0.801221	-0.840555	-1.21007	-0.815231	-1.27253	-1.21543	-1.23367
		Tram1	-0.523165	-0.558098	-0.238394	-0.419093	-0.303454	-0.534357	-0.124943	-0.727704	-0.698388
		Trak2	-0.0955609	0.145042	-0.249881	-0.194467	0.213352	-0.415975	-0.339889	-0.202744	-0.216907
		Trak1	-0.458939	-0.15928	-0.488951	0.0829389	-0.0376249	-0.341731	-0.211735	-0.381345	-0.313832
		Traip	-0.842269	-0.104069	-0.643167	-0.78069	-0.843903	-1.1558	-0.300446	1.18792	-0.057438
		Trafd1	-0.376529	-0.377671	-0.212362	0.12552	0.540647	-0.0139073	0.280003	0.0242258	-0.00520321
		Traf7	0.616113	0.215591	0.818936	0.717676	0.725852	0.693853	0.815145	0.862316	0.943253
		Traf6	-0.661094	-0.769189	-0.653047	-0.889523	-1.10117	-0.847792	-0.845018	-0.780228	-1.27194
		Traf4	-0.463514	-0.471232	-0.431201	-0.377003	-0.577085	-0.442534	-0.529783	-0.522531	-0.487829
		Traf3ip1	-0.910905	-0.315385	-0.0754054	-0.475952	-1.08848	-0.412302	-0.259554	-1.02556	-1.01717
		Traf3	-0.504336	-0.422386	-0.462025	-0.584955	-0.803424	-0.569197	-0.611557	-0.640517	-0.664155
		Traf2	-0.11969	-0.863351	-0.977561	-1.35348	-1.19958	-0.962953	-0.678143	-0.981281	-0.737269
		Trabd	-0.801091	0.622891	0.0245238	0.199384	-0.52113	-0.275915	0.0581966	-0.226369	-0.154706
		Tra2b	-0.573051	-0.47237	-0.428328	-0.709839	-0.730369	-0.696435	-0.70548	-0.553168	-0.680942
		Tra2a	0.158187	-0.221712	0.0216103	0.0807535	0.254838	-0.134178	0.0538566	0.277967	0.17791
		Tpx2	-0.592772	-0.106705	-0.362471	-0.427261	-0.458204	-0.488603	-0.0823209	0.186569	0.133216
		Tpst2	-0.482194	0.129441	-0.801896	-0.655361	-0.597662	-0.86379	-0.661712	-0.61843	-0.00852719
		Tpst1	-0.85747	0.367443	-0.438433	-0.694683	-0.563833	-0.138786	-0.450905	-0.710448	-0.660332
		Tprkb	-0.266164	-0.457314	-0.503343	-0.145414	-0.114616	-0.00156766	-0.270244	-0.306593	-0.247597
		Tprgl	0.864842	0.586093	0.409337	1.10359	1.26284	0.40071	0.510273	0.679402	0.506931
		Tpr	0.244716	-0.145261	-0.118426	0.107347	-0.0994314	-0.192937	0.345539	0.478092	0.222405
		Tppp	-0.646453	-0.793851	-1.25908	-1.08483	-1.24728	-0.462125	-1.08387	-0.830164	-1.07284
		Tpp2	-0.146953	-0.0812738	-0.038105	-0.0364255	-0.286676	-0.16485	-0.27951	-0.194524	-0.224852
		Tpp1	1.13486	0.00264428	0.584413	0.507416	1.73655	0.362034	0.852531	1.05191	1.03231
		Tpmt	0.56074	3.78867	2.5075	1.87316	3.32461	0.0667082	1.59773	2.23471	2.0346
		Tpm4	0.59673	0.475179	0.686759	0.426608	0.379829	0.441305	0.497568	0.63588	0.618819
		Tpm3-rs7	0.613031	0.679959	0.744928	0.500608	0.764466	0.712826	1.55563	1.10415	1.15026
		Tpm3	0.412947	0.522597	0.65815	0.149619	0.428629	0.409189	0.899037	0.824341	1.46986
		Tpm1	0.838117	1.62196	1.1801	1.00656	1.59981	1.67104	1.10521	1.12343	0.831541
		Tpi1	1.26598	0.987679	1.34703	1.06826	0.825866	0.909565	1.03987	1.13133	1.29328
		Tpgs2	-0.0100487	1.1184	0.240998	0.114309	-0.273246	-0.280714	0.0493785	-0.036334	-0.1033
		Tpgs1	0.0226062	0.218144	0.252847	-0.210512	-0.412515	0.227711	0.29552	-0.240048	-0.109413
		Tpd52l2	0.203963	0.221169	0.0729513	0.386809	0.410376	-0.0863716	-0.175664	-0.146217	-0.100223
		Tpd52	0.56837	0.0560137	0.0709365	-0.223253	0.314116	1.3772	0.643573	0.669755	1.22904
		Tpcn1	0.137399	-0.124473	-0.242103	-0.204017	-0.25286	0.310312	0.100426	-0.249397	-0.0398216
		Tpbg	-0.895983	-0.86062	-0.818874	-0.421244	-1.35218	-1.48679	-0.955536	0.358269	-0.999291
		Tox4	-0.5952	-0.178582	-0.49503	-0.646307	-0.614639	-0.743562	-0.508391	-0.747845	-0.525843
		Tox3	-0.27542	-0.773629	-0.975539	-1.18467	-1.07159	-1.08886	-0.96126	-1.07033	-1.04424
		Tox2	0.261189	-0.269296	-0.409232	0.386269	-0.5718	-0.023672	0.578286	0.466424	-0.162086
		Tox	-1.15106	-1.11382	-0.564772	-0.0318045	-0.31131	-0.367598	-0.577245	-0.721968	-0.728071
		Tor2a	0.0775528	-0.758588	0.165479	-0.415904	-0.526101	0.0287395	-0.671691	-0.734797	-0.656296
		Tor1b	-0.477226	-1.04089	-1.26746	-0.920339	-1.22053	-1.05388	-0.971498	-0.903605	-1.03659
		Tor1aip2	-0.492373	-0.636865	-0.381966	-0.354976	-0.517651	-0.343154	-0.765557	-0.753656	-0.68852
		Tor1aip1	-0.800858	-0.494023	-0.281458	0.272778	-0.681421	0.422565	-0.684949	-0.610444	-0.513812
		Tor1a	-0.629279	-0.524031	-0.595637	-0.834926	-0.450731	-0.153464	-0.62822	-0.48717	-0.646434
		Topors	-1.54196	-1.31483	-1.64644	-1.37087	-1.46488	-1.36774	-1.27996	-1.36537	-1.35292
		Topbp1	0.538838	0.511034	0.658163	-0.186629	-0.208859	-0.478466	0.0222327	0.2484	0.380263
		Top3b	-0.0412036	0.467481	0.192912	0.225959	-0.255617	0.977386	-0.202422	-0.426487	-0.29982
		Top3a	0.10584	0.414314	-0.618219	-0.480961	0.237167	-0.219957	-0.784704	-1.04248	-0.140145
		Top2b	0.521655	0.470469	0.772799	0.523822	0.292155	0.0756479	0.574695	0.600847	0.515193
		Top2a	-0.19929	0.0278677	0.0429961	-0.230716	-0.130895	-0.369669	0.430705	0.429088	0.639551
		Top1	-0.484988	-0.487933	-0.390205	-0.401716	-0.442818	-0.527296	-0.597441	-0.558067	-0.654025
		Tonsl	0.656199	0.935492	-0.191236	-0.011445	0.887144	0.610757	-0.300178	1.27897	-0.221863
		Tomm70a	-0.0311237	-0.254495	-0.0216061	-0.180536	-0.441169	-0.353077	-0.101296	-0.00598317	-0.0417838
		Tomm5	-0.0748848	0.134795	0.439603	0.289416	-0.170501	0.0398892	-0.155724	-0.312525	-0.233971
		Tomm40l	0.957323	0.830763	0.659689	1.39485	0.447181	0.911669	0.706835	0.651068	0.766712
		Tomm40	0.350077	1.11712	0.636264	0.724958	0.992504	0.607587	1.00959	0.818289	0.674386
		Tomm34	-0.665593	0.155118	-0.176358	0.546199	-0.295383	-0.44702	-0.432905	-0.490452	-0.281623
		Tomm22	0.116034	-0.0576804	-0.00579839	0.260694	0.796361	-0.127276	0.603098	0.674461	0.434632
		Tomm20	-0.203599	-0.312672	-0.312197	0.0843033	0.246607	0.355828	0.340775	0.395943	0.48846
		Tom1l2	-0.103053	0.391901	0.961076	0.2477	-0.0293286	-0.240199	0.784911	0.476055	0.389305
		Tom1l1	-0.872275	-0.664126	0.0777844	0.78284	-1.12814	-0.351329	-0.6416	-0.106928	0.187885
		Tollip	-0.721359	-0.698259	-0.830821	-0.470371	-0.587842	-0.719052	-0.77114	-0.880159	-0.760982
		Togaram1	-0.534426	-1.13205	-1.11561	-0.966895	-0.897254	-0.905556	-1.19699	-1.072	-0.899865
		Toe1	-1.28306	-1.00528	-0.841042	-0.852004	-1.19236	-0.888686	-0.91012	-1.15973	-1.01675
		Tob2	-1.15661	-1.16977	-1.53848	-1.49558	-1.22896	-1.17165	-1.22431	-1.20284	-1.15762
		Tob1	-1.10294	-1.31264	-1.45734	-1.52651	-1.38218	-1.18127	-1.29565	-1.42139	-1.40792
		Tns3	-0.968096	-0.9326	-1.03991	-1.08393	-0.866284	-0.548303	-0.51771	0.0427919	-0.564532
		Tns1	-0.800846	0.65757	-0.258256	0.406876	-0.3612	-0.377793	0.0994072	-0.116198	0.103363
		Tnrc6c	-0.598703	-0.41755	-0.521822	-0.321742	-0.270195	-0.465042	-0.684485	-0.723113	-0.823016
		Tnrc6b	-0.802167	-0.452	-0.34597	-0.707638	-0.543945	-0.436927	-0.893119	-0.710212	-0.769352
		Tnrc6a	-0.53547	-0.675867	-0.749732	-1.00374	-0.756222	-0.843501	-1.12135	-0.780438	-0.983802
		Tnrc18	-0.685001	-0.604454	-0.72133	-0.349682	-0.363706	-0.333042	-0.542591	-0.664239	-0.665275
		Tnr	-0.0828005	-0.0663531	1.4818	0.9512	0.951444	0.39719	0.269172	0.457613	0.576791
		Tnpo3	0.0380194	0.0981858	0.556772	3.51907e-05	0.250763	0.100313	-0.017881	0.0868112	0.195356
		Tnpo2	-0.0517278	0.0320134	-0.233047	0.333589	0.159813	0.126692	0.978455	0.832698	0.869953
		Tnpo1	-0.523927	-0.484843	-0.465798	-0.666812	-0.42437	-0.525978	-0.597748	-0.520679	-0.49484
		Tnks2	-0.398174	-0.427155	-0.426598	-0.578666	-0.561557	-0.542958	-0.426633	-0.431798	-0.350097
		Tnks1bp1	-0.607818	-0.526007	-0.404992	-0.171225	-0.203918	-0.231636	-0.549091	-0.479481	-0.259701
		Tnks	-0.123326	0.0992665	-0.190756	0.0262538	-0.204068	0.180089	0.0820238	-0.35806	-0.194717
		Tnk2	0.128237	-0.303381	-0.510684	0.0258195	0.216495	0.131986	-0.252417	0.0258965	0.0129401
		Tnip1	-0.243245	-0.658239	-0.792776	-0.417673	-0.722288	-0.446223	-0.508552	-0.737207	-0.852856
		Tnik	-0.370177	-0.405228	-0.0893993	-0.309801	0.0731875	-0.396546	-0.47616	-0.530275	-0.502492
		Tnfsf9	-0.855342	-1.30328	-1.24509	-1.46394	-1.61634	-1.39369	-1.33116	-0.803714	-1.13781
		Tnfrsf22	-1.60972	-0.854633	-1.15769	-0.883416	-0.739357	-0.410953	0.519562	-0.945788	-0.445901
		Tnfrsf1a	-1.2047	-0.502129	-0.7113	-0.950135	-0.784378	-0.89196	-1.1397	-1.0482	-0.864183
		Tnfrsf19	-0.214444	-0.617228	-0.418212	-0.434734	-0.771735	-0.81262	-0.675194	-0.35499	-0.47595
		Tnfaip8l1	-0.912067	-1.64164	-0.353481	-1.1018	-1.39606	-0.953618	-0.615959	-0.654228	-0.123412
		Tnfaip1	-0.207513	-0.523617	-0.298768	-0.561546	-0.697817	-0.481389	-0.728286	-0.781752	-0.655682
		Tnc	-0.201553	0.136643	0.0520604	-0.0327262	0.0409183	0.0232256	1.39195	1.32366	1.13311
		Tmx4	-0.917036	-0.76876	-0.477694	-0.724761	-0.701358	-0.696651	-0.709864	-0.707335	-0.819704
		Tmx3	-0.412127	-0.252488	-0.11763	-0.381122	-0.108351	-0.193156	-0.244794	-0.15043	-0.147092
		Tmx2	-0.227189	-0.664104	-0.561163	-0.224043	-0.0318942	-0.389922	-0.305689	-0.302658	-0.268121
		Tmx1	-0.612776	-0.288904	-0.219044	-0.342769	-0.280769	-0.483453	-0.367776	-0.515471	-0.370683
		Tmub2	0.19507	0.272578	1.13113	-0.248925	-0.406725	-0.137069	0.170857	-0.0969403	0.458441
		Tmub1	0.132453	-0.00403224	0.108633	0.134297	-0.60489	-0.0706853	-1.04935	-0.632407	-0.787346
		Tmtc4	-0.567365	-0.274196	-0.170261	0.508262	0.418955	0.221363	0.393039	-0.0601847	0.346659
		Tmtc3	-0.656918	-1.10723	-0.414837	-0.658025	-0.810324	-0.522133	-0.886254	-0.670959	-0.898916
		Tmtc2	-0.174984	-0.41825	-0.14542	-0.401072	-0.502824	0.788618	-0.0733293	0.280513	-0.622449
		Tmtc1	-1.7598	-1.10428	0.233031	-0.985715	-1.06657	-0.760972	-0.983096	-0.949698	-1.10784
		Tmsb4x	3.31927	3.88008	3.52178	3.65226	4.02884	3.86285	4.22373	4.2643	4.22085
		Tmsb10	4.50517	4.02357	4.62721	4.27514	3.71099	2.91569	4.6923	3.91914	4.44903
		Tmppe	-0.887291	-1.64367	-0.851126	-1.07646	-0.847111	-0.957894	-1.17506	-1.21086	-1.37992
		Tmpo	-0.318285	-0.138014	-0.207733	-0.339271	-0.336452	-0.211281	-0.237412	-0.115151	-0.154312
		Tmod3	0.163579	0.610041	0.302341	0.528853	0.403329	0.401901	0.323457	0.405268	0.775987
		Tmod2	0.413431	0.264475	0.615889	0.471293	0.670352	0.490624	0.785998	0.71645	0.768432
		Tmf1	-0.45327	-0.882839	-0.659324	0.085669	-0.645615	-0.236221	-0.358123	-0.390461	-0.417966
		Tmem9b	-0.689453	-0.474273	-0.263214	-0.153475	-0.298885	-0.197953	-0.13775	-0.291585	-0.1764
		Tmem98	-0.000349007	0.149283	0.495973	-0.427871	-0.3014	0.0128127	-0.259994	0.522576	0.230452
		Tmem97	-0.66473	-0.922496	-0.95679	-0.946897	-0.729683	-0.671856	-0.647064	-0.67771	-0.863873
		Tmem94	0.894643	0.887462	0.25504	0.61458	0.545619	0.530567	-0.141882	-0.0230679	0.375617
		Tmem9	0.184957	-0.0484959	0.523609	0.0661098	0.103812	-0.358521	0.154615	0.0718641	0.0181274
		Tmem8b	-0.14453	0.108369	0.488436	-0.0795009	0.258559	0.66945	-0.174614	-0.21216	-0.0663756
		Tmem87b	-0.619658	-0.966107	-0.969079	-0.785263	-0.456921	-0.684792	-0.811657	-0.932993	-0.78562
		Tmem87a	-0.571296	-0.650256	-0.999905	-0.584503	-0.604348	-0.856606	-0.500226	-0.710954	-0.926175
		Tmem86b	0.111249	1.47465	1.98523	-0.974161	0.00265264	-0.499199	0.75029	1.4473	0.616296
		Tmem70	-0.447743	-1.15875	-0.869579	-0.752683	-0.564927	-1.02626	-1.04662	-1.046	-0.973778
		Tmem69	-1.1403	-1.04076	-0.472026	-1.17771	-0.527652	-0.559172	-0.569064	-1.15983	-1.28354
		Tmem68	-0.363848	-0.934392	-0.74902	-0.34524	-0.172375	-0.284103	-0.072266	0.0936302	-0.160526
		Tmem67	-0.520412	-0.553199	-0.551287	-0.804887	-1.16954	-0.73363	-0.91031	-0.725252	-1.12959
		Tmem65	-0.0346197	0.0430376	-0.0693347	-0.0399545	0.171213	0.00262785	0.13652	-0.0412573	0.103599
		Tmem64	-0.273504	-1.04676	-1.12715	-0.822079	-0.920699	-1.24568	-1.3638	-0.797449	-1.39977
		Tmem63b	0.463602	0.0891379	0.244485	1.21197	0.608123	1.1365	1.03942	1.04882	1.24416
		Tmem60	-0.5038	-0.894628	-0.602519	-1.20146	-1.2362	-0.506307	-0.572131	-0.562498	-1.17182
		Tmem59	-0.226547	0.0265295	-0.0299462	-0.220164	0.183144	-0.155502	-0.160498	-0.119998	-0.186397
		Tmem56	-0.694719	-1.01863	-1.18074	-0.664635	-0.877307	-1.0101	-0.512992	-0.604498	-0.934276
		Tmem50b	-0.263995	-0.106303	-0.336645	-0.209455	0.714099	-0.276412	-0.0193699	0.0813181	0.109958
		Tmem50a	-0.479058	0.560831	-0.0326759	-0.0605287	-0.0596367	0.221878	-0.161253	-0.00652555	0.116222
		Tmem47	-0.412529	-0.576332	-0.576539	-0.2853	-0.448793	-0.585764	-0.931573	-0.622545	-0.835966
		Tmem44	0.356851	0.120981	-0.153693	0.502561	0.28346	0.880086	0.0740765	0.483228	0.568835
		Tmem43	-0.700979	-0.679067	-0.764818	-0.617342	-0.405996	-0.604016	-0.529983	-0.705133	-0.589456
		Tmem41b	-0.369571	-0.542122	-0.870724	-1.04358	0.243863	-0.573717	-0.943185	-0.896445	-0.982362
		Tmem41a	-0.164514	0.85281	-0.198121	-0.94108	-0.0684173	-0.867115	-0.814524	-0.749317	-0.799207
		Tmem39b	-0.85679	-0.208083	-0.666247	-0.925818	-0.924879	-0.827214	-1.01679	-0.865585	-0.876173
		Tmem39a	-0.129103	-1.13475	-1.25693	-1.01084	-1.27751	-1.04985	-0.927653	-1.004	-0.891018
		Tmem38b	0.154538	-0.413419	-0.585321	-1.04712	-1.07501	-0.927125	-1.30547	-1.17489	-1.02405
		Tmem38a	-0.360758	0.137158	-0.403119	-0.0316963	0.0490102	-0.0972575	0.184042	0.485153	-0.137597
		Tmem35a	-0.152438	0.525539	0.565374	0.369358	0.0740544	-0.0727555	0.00887994	0.0315093	0.0999959
		Tmem33	-0.562332	-0.0737358	-0.140387	-0.335483	-0.0712158	-0.0714943	-0.400724	-0.261834	-0.198509
		Tmem30a	-0.313431	-0.310736	0.00520215	0.11517	0.0939215	0.0439396	-0.254279	-0.244154	-0.248185
		Tmem29	0.607349	-0.0713318	0.149729	0.319915	0.00197576	0.867696	0.318436	0.210085	0.83704
		Tmem28	-1.24462	-1.07251	-0.378859	-0.917977	-0.433943	-0.783178	-1.01778	-1.11664	-0.704344
		Tmem268	-0.387554	-0.227387	0.161835	-0.325122	-0.752538	-0.774731	-1.01795	0.00360036	-0.538549
		Tmem267	-0.32369	-0.731531	-0.716475	-1.01467	-0.49727	-0.436056	-0.980193	-0.84746	-0.979487
		Tmem263	-0.870733	-0.583164	-0.679357	-0.55386	-0.848269	-0.610755	-0.82028	-0.855433	-0.883635
		Tmem259	1.44061	0.618008	1.30465	1.57925	1.33142	1.45157	0.817782	0.71435	1.5077
		Tmem258	1.46176	2.02114	3.17924	1.99244	3.87357	4.79103	2.42461	3.52966	2.8093
		Tmem256	4.5565	5.12149	2.83559	3.26893	2.31478	1.71268	3.42052	1.82278	2.67298
		Tmem251	-1.15578	-0.862731	-0.73191	-1.05256	-0.826514	-0.847761	-1.1312	-1.18368	-1.20975
		Tmem250-ps	-0.514091	-1.07001	-0.281973	-0.523377	-0.324375	-0.247917	-0.988018	-0.757128	-0.718717
		Tmem248	-1.22179	-0.637326	-0.851965	-1.02851	-1.06205	-1.05393	-1.0579	-1.05221	-1.01117
		Tmem246	-0.51003	-0.487978	-0.934827	-0.288619	-0.682825	-0.717386	-0.836531	-0.763053	-0.834932
		Tmem245	-0.510744	-0.840995	-0.589894	-0.659724	-0.486135	-0.276837	-0.466624	-0.367853	-0.398683
		Tmem242	0.720661	0.430672	0.798074	0.119036	0.190267	0.573305	0.619759	1.29366	1.02077
		Tmem241	-1.17484	1.30829	-0.576611	0.32829	-0.498671	-0.0185192	1.69568	0.502303	0.675405
		Tmem237	0.0371304	0.588056	0.89131	0.294282	0.581245	-0.152545	0.457221	-0.250752	0.133103
		Tmem234	0.896031	0.508775	0.993941	0.405936	0.0638319	0.468621	0.504523	0.569759	0.642668
		Tmem231	-1.13731	-0.939465	-0.633338	-1.23251	-0.330012	-0.991673	-0.872367	-1.33825	-0.57126
		Tmem230	-0.726721	0.351058	0.409593	-0.38708	-0.0108359	-0.270809	-0.472776	-0.395758	0.00103473
		Tmem229b	-0.0726066	0.399788	0.333628	0.346612	0.00808193	0.417059	0.391801	0.0513307	0.115936
		Tmem229a	-1.21665	-1.10663	-1.11055	-1.21767	-1.06577	-0.922884	-0.838298	-0.916622	-0.726346
		Tmem223	0.74921	-0.0919994	0.0845484	1.32543	0.67177	0.952621	0.757521	0.393174	0.431363
		Tmem222	-0.753304	-0.534837	-0.563527	-0.455352	-0.232991	-0.42396	-0.205525	-0.228534	-0.383123
		Tmem218	-0.205332	-0.730748	0.0353826	-0.212648	-0.969567	-0.0795764	0.591147	-0.605661	-0.241711
		Tmem216	-0.59073	-0.709152	-0.0933188	-0.400648	-0.580269	-0.644127	-0.171717	-0.249624	-0.883217
		Tmem214	-0.624822	-0.25947	-0.615086	-0.848271	-0.468553	-0.319823	-0.60958	-0.394978	-0.585199
		Tmem209	-0.571571	-0.698386	-0.590951	-0.30664	-0.35626	-0.47004	0.0735802	0.0325949	-0.381671
		Tmem208	-0.119966	0.739029	-0.326922	-0.158654	1.26081	1.9094	0.217374	1.04973	0.533197
		Tmem201	-0.582499	-0.928987	-0.371802	0.13788	-0.212138	0.332761	0.00549631	-0.245457	-0.262294
		Tmem200a	-1.29825	0.969385	-0.739074	-1.13058	-0.790213	-1.20573	-1.05768	-1.26331	-1.08928
		Tmem199	-0.558615	-1.00151	-0.717521	-0.379906	-0.254649	-0.141225	-0.60598	-0.430662	-0.610347
		Tmem198	-0.186249	-0.4981	-0.152763	-0.225878	-0.599576	-0.118399	-0.620873	-0.735704	-0.906668
		Tmem19	-0.603892	-0.022669	-0.277795	-0.80373	-0.0856615	-0.491901	-0.728161	-0.303368	-0.747293
		Tmem189	-0.856289	-0.749108	-0.0715816	-0.309534	0.741231	-0.430223	-0.549004	-0.287419	0.0994655
		Tmem186	-1.08767	-0.896412	-0.866239	-0.826262	-0.874321	-1.19508	-0.970781	-1.19105	-1.26794
		Tmem185b	-1.1928	-1.29857	-1.11817	-1.37149	-1.39417	-1.37618	-1.22513	-1.26001	-1.43977
		Tmem185a	-0.503881	-0.584591	-0.432287	-0.036974	0.000773527	-0.355061	-0.66587	-0.433576	-0.718695
		Tmem184c	-0.014623	0.328959	-0.416889	0.182655	-0.0820514	0.193063	0.175556	0.183392	0.220409
		Tmem184b	-0.853644	-0.660289	-0.508869	-0.620981	-0.389884	-0.67017	-0.762334	-0.62347	-0.935653
		Tmem183a	0.546714	0.114084	0.02901	0.577729	1.23783	0.475013	1.05359	0.777742	1.07996
		Tmem181a	-1.13641	0.288219	-1.14436	0.0681613	-0.704224	-0.779727	-0.0965626	-0.355595	-0.738729
		Tmem18	-0.266208	-0.213162	-0.426127	0.286103	-0.355847	0.0528183	0.884835	-0.119313	-0.0800572
		Tmem179b	-1.48715	-0.944177	-0.144689	0.573495	0.0906538	-0.0861492	-1.00874	-1.03162	-0.743902
		Tmem178b	-0.132349	-0.389553	-0.24765	-0.335104	-0.220142	-0.498231	-0.605141	-0.558633	-0.567101
		Tmem178	-1.12845	-0.424742	0.920364	-0.210968	0.194471	-0.675229	-0.659896	-0.728438	-0.676244
		Tmem177	-1.46605	-0.518714	-1.13636	-1.15989	-0.465571	-1.01908	-0.872982	-1.03847	-1.11888
		Tmem176b	-0.205335	-0.198661	0.0187371	0.763019	0.0370051	0.357919	0.594854	0.502608	0.394505
		Tmem170b	-0.973662	-0.895527	-1.02103	-0.749898	-0.724342	-0.919803	-0.909138	-1.02407	-1.02054
		Tmem170	-1.24701	-0.626002	-1.28671	-1.38367	-0.943079	-1.09274	-1.27729	-1.0483	-1.23412
		Tmem168	-1.06155	-1.04174	-0.991219	-1.28055	-0.92933	-1.01777	-1.09817	-1.13791	-1.18636
		Tmem167b	-0.742134	-0.433676	-0.469843	-0.584094	-0.270562	-0.436917	-0.503784	-0.625824	-0.529106
		Tmem167	-0.309591	-0.423663	-0.100488	-0.0904634	-0.320581	-0.299281	-0.231642	-0.318279	-0.392122
		Tmem165	-0.602414	-0.513324	-0.665244	-0.793293	-1.24693	-0.51468	-0.535723	-0.481196	-0.685098
		Tmem164	0.254569	-0.154202	0.306306	-0.111817	-0.192082	-0.189353	0.0526702	0.232362	0.0893653
		Tmem161b	-1.39173	-1.13901	-0.897666	-0.871648	-0.92267	-0.804568	-1.00303	-0.646045	-0.451555
		Tmem160	2.31011	3.16844	2.13109	1.33944	2.0212	1.56318	1.74512	1.87899	3.12022
		Tmem151b	0.786972	0.845238	0.112071	-0.549768	-0.558475	-0.204454	0.28902	-0.23546	0.27651
		Tmem14c	4.55701	4.39549	2.72881	3.68572	3.02677	2.24668	2.14664	1.64576	3.32704
		Tmem147os	-0.268128	0.404093	0.30339	0.571758	1.91464	1.85417	0.630363	0.517115	0.283047
		Tmem147	1.22271	0.513734	0.907184	0.911747	0.927234	0.922296	1.22862	1.56489	1.09053
		Tmem138	-0.642787	-0.534699	-0.342645	-0.0977421	-0.57742	-0.802689	-0.428589	-0.73217	-0.418889
		Tmem136	-0.0268754	-1.29432	-1.11573	-1.00868	-0.44864	-0.670185	-0.820658	-0.973305	-1.03092
		Tmem135	-0.862943	-0.646999	-0.667605	-0.86802	-0.29602	-0.98179	-0.938144	-0.9894	-0.899768
		Tmem134	0.410763	0.864892	1.48243	0.563649	0.357405	0.300515	-0.0692174	0.0685737	1.33006
		Tmem132e	-1.00552	-0.911012	-0.799719	-0.769812	-1.01493	-1.25843	-0.232398	-1.17854	-0.558927
		Tmem132b	-0.632175	-0.683315	-0.331884	-0.337235	-0.539427	-0.524734	-0.628165	-0.38353	-0.574242
		Tmem132a	-0.0776299	0.0320346	0.146588	-0.0623252	0.00846201	0.0310598	0.00973341	0.0947125	0.0242079
		Tmem131l	-0.560503	-0.349408	-0.575916	-0.717207	-0.479107	-0.545764	-0.296333	-0.531189	-0.600289
		Tmem131	-0.0785166	-0.0389963	-0.0606236	-0.0589561	-0.261138	-0.3986	0.0718044	-0.322509	-0.121569
		Tmem129	-0.505849	-0.953776	-1.06911	-0.756251	-0.540455	-0.91606	-1.36642	-0.833107	-1.09648
		Tmem128	0.186487	0.165375	0.492597	0.33366	0.0307855	-0.0293081	-0.111474	-0.0153725	-0.398288
		Tmem127	-0.716107	-0.45542	-0.416908	0.144745	-0.336564	-0.00109388	-0.510984	-0.473282	-0.446393
		Tmem126a	0.112915	0.529908	-0.017793	-0.045695	0.420819	0.718493	0.439044	0.12895	0.709967
		Tmem123	0.217627	-0.165044	0.0435106	-0.544463	-0.303968	-0.439482	-0.690523	-0.345099	-0.224856
		Tmem121b	0.00625723	-0.475833	-0.902145	-0.333841	-0.598688	-0.299576	-1.06846	-1.0084	-1.00819
		Tmem121	0.477678	-1.08977	-0.619349	-0.72202	-0.957456	-0.822343	-0.910697	-0.828956	-0.570108
		Tmem120a	-0.846351	-0.336636	-0.023646	0.0343492	0.215676	0.334216	-0.24693	-0.221295	-0.493235
		Tmem115	-0.884199	-0.977162	-1.10488	-0.685538	-1.05537	-0.95941	-1.12903	-1.14662	-1.18057
		Tmem11	-0.966523	-0.709831	-0.801367	-1.1519	-0.861303	-1.07497	-0.916306	-1.01968	-1.14708
		Tmem109	-0.815194	-0.869731	-1.03239	-0.894005	-1.39088	-1.11899	-1.23445	-1.0312	-1.25935
		Tmem108	-0.571534	-0.898169	-0.873158	-0.816315	-0.902653	-0.981158	-1.22994	-1.20989	-1.34829
		Tmem106b	-0.204015	-0.279688	-0.351332	-0.216508	-0.195245	-0.252023	-0.396615	-0.341634	-0.49087
		Tmem104	1.07577	1.48076	-0.336931	-0.835333	-0.759013	-0.682128	-1.08083	-0.872305	-0.411436
		Tmem101	-0.525341	-0.0913941	-0.668734	0.074786	-0.175447	0.2046	-0.512591	-0.410215	-0.674029
		Tmeff1	0.222941	-0.172888	0.161627	0.385019	0.663021	0.266939	0.318571	0.459053	0.593306
		Tmed9	-0.559333	0.115466	-0.0909818	-0.227488	-0.0477297	0.0399303	-0.190014	-0.110871	-0.049607
		Tmed8	-0.0255773	-0.858246	-0.444746	-0.542047	-0.388674	-0.784948	-0.847539	-1.05558	-0.655523
		Tmed7	-0.0655702	-0.146961	-0.196961	-0.197108	-0.0496249	-0.292955	-0.203677	-0.232729	-0.243174
		Tmed5	-0.508719	-0.948652	-0.453603	-0.345857	-0.782009	-0.781322	-0.207335	-0.425181	0.0280913
		Tmed4	-0.756424	-0.881029	-0.925826	-0.62059	-0.401005	-0.679838	-0.815039	-0.765168	-0.794923
		Tmed3	0.334008	-0.90752	-0.473011	-0.331718	-0.369893	-0.052875	-0.297826	-0.45533	-0.781671
		Tmed2	0.0512817	-0.702108	0.0288745	0.0566145	0.738411	0.459788	-0.413294	0.461239	0.185898
		Tmed10-ps	0.171486	0.331562	-0.357791	-0.631457	-0.174336	-0.0269991	-0.543021	-0.500799	0.182986
		Tmed10	-0.730143	-0.496927	-0.48827	-0.453008	-0.468381	-0.49906	-0.662837	-0.575246	-0.695224
		Tmed1	-0.504038	-0.35496	-0.140342	-0.122643	0.0375551	0.324196	-0.57278	-0.425313	-0.0143191
		Tmco3	0.194542	0.890001	0.551217	0.175503	0.524245	-0.0585197	-0.377458	-0.283675	-0.674823
		Tmco1	-0.516231	-0.723067	-0.681352	-0.867396	-0.51344	-0.30652	-0.567373	-0.534739	-0.332677
		Tmcc3	-1.15216	-1.07828	-1.05701	-0.846157	-1.0912	-1.03976	-0.991392	-0.681378	-1.27841
		Tmcc2	-0.0496584	-0.474972	-0.322479	0.0345758	0.346278	-0.0401458	-0.0608613	0.173503	0.0781323
		Tmcc1	-0.7733	-0.877247	-0.815772	-1.19745	-0.790309	-0.864403	-1.01935	-1.1554	-1.2247
		Tmc7	-0.53492	-1.30076	-0.871829	-1.24055	-1.18154	-0.545346	-1.08444	-0.5875	-0.569665
		Tmbim6	1.22466	-0.0804584	0.293576	0.49797	0.576716	0.46503	0.519488	-0.207653	-0.024995
		Tmbim4	-0.529267	-0.190967	0.06975	-0.325358	0.0161162	-0.163166	0.41535	0.194075	0.0652761
		Tma16	-0.790641	0.385998	-0.402285	-0.577128	-0.530574	0.0344139	-0.753867	-0.376127	-0.638161
		Tm9sf4	-0.58833	-0.721582	-0.00401404	-0.28039	-0.395257	-0.0593326	0.00722344	-0.145965	0.0933596
		Tm9sf3	0.13164	-0.0671914	0.0375473	-0.0539282	0.186646	0.0254519	-0.00146299	-0.0993283	-0.0523181
		Tm9sf2	-0.330573	-0.350888	-0.486264	-0.603356	-0.26172	-0.357274	-0.52778	-0.34956	-0.307789
		Tm9sf1	-0.56481	-0.62795	-0.413682	-0.787233	-0.401201	0.279965	-0.0613615	-0.11542	-0.082045
		Tm7sf3	2.35658	0.126783	0.601776	1.67729	0.897825	0.344979	0.313372	0.184512	0.0902806
		Tm2d3	-1.37098	-0.508135	-0.633811	-1.08232	-0.919095	-0.934533	-1.12309	-0.882328	-0.90447
		Tm2d2	-0.616643	-0.241499	-0.72365	-0.440394	-0.481474	-0.412162	-0.742834	-0.601907	-0.584303
		Tm2d1	-0.484538	0.59627	0.976136	-0.239305	0.148775	0.065852	-0.330024	-0.58194	-0.0482388
		Tln2	1.19516	0.881148	1.20723	1.25289	0.575332	0.213695	0.258203	0.214992	0.448268
		Tln1	-0.121547	-0.210569	0.0241851	0.0872742	-0.175738	0.133495	0.165403	0.255319	0.521523
		Tlk2	-0.72775	-0.892565	-0.793336	-0.627979	-0.627632	-0.558217	-0.644006	-0.665688	-0.793337
		Tlk1	-0.862049	-0.894944	-0.74461	-0.531636	-0.582762	-0.264524	-0.48858	-0.321966	-0.427925
		Tle5	2.05259	2.49358	1.88434	2.50054	2.11859	1.32617	3.13908	2.89707	2.99879
		Tle4	-0.973212	-0.992866	-0.962733	-0.747821	-0.743084	-0.901994	-0.927174	-0.819647	-1.03902
		Tle3	-0.745501	-0.619062	-0.693194	-0.73099	-0.989178	-0.689926	-0.964185	-0.90543	-0.938151
		Tle1	-0.482631	-0.317836	0.061709	0.0650134	0.380103	0.0675768	-0.456336	-0.382268	-0.241104
		Tkt	2.96698	3.35389	3.04276	4.59467	5.0147	2.34381	2.09095	2.62704	2.63492
		Tkfc	3.07529	2.66872	2.54756	3.83452	1.53302	1.86952	3.02821	2.08944	2.79101
		Tk2	0.224607	-0.0686824	0.0896441	-0.33968	-0.142086	-0.218071	-0.0641449	0.0853109	-0.324663
		Tk1	0.358768	0.531511	0.525071	-0.175383	-0.405539	-0.0224022	0.659227	0.147406	0.224812
		Tjp2	-0.517268	-0.471137	-0.542355	-0.864882	-0.733721	-0.941908	-0.762352	-0.611009	0.099851
		Tjp1	-0.593537	-0.254545	-0.78062	-0.652004	-0.655063	-0.606033	-0.839438	-0.661453	-0.643307
		Tiprl	-0.449044	-0.0275943	-0.387623	-0.376997	-0.421259	-0.400119	-0.107506	-0.276804	-0.23053
		Tipin	0.0652754	0.0967154	-0.205687	-0.0807947	-0.171287	-0.424092	-0.169453	0.0827009	-0.260963
		Tiparp	-1.36417	-1.39085	-1.42054	-1.44758	-1.23518	-1.43786	-1.34401	-1.37531	-1.33882
		Tinf2	-0.0299464	0.144321	0.155326	0.694021	-0.362603	-0.330331	0.312537	0.359877	0.576993
		Timp3	-0.570238	-0.72057	-0.691588	-0.140179	-0.0428607	-0.354695	-0.621899	0.564828	-1.07931
		Timp2	-0.365946	-0.235399	0.257331	0.355222	0.0398561	0.0566403	0.177074	0.164435	0.183143
		Timmdc1	0.862161	1.61056	0.510084	0.436789	0.257137	0.190837	0.0466249	0.145763	0.0515324
		Timm8b	0.693833	1.18513	1.68693	0.772727	1.40867	0.610898	1.57297	1.33589	1.63591
		Timm50	0.952528	0.299129	0.347306	0.198691	0.235948	-0.426574	0.439809	0.10018	0.181597
		Timm44	-0.573182	1.09513	-0.352107	0.00152801	-0.205865	0.115628	0.196235	-0.0866749	0.250406
		Timm29	-0.474368	-0.525011	-0.209372	-0.304691	-0.62035	-0.611274	-0.560609	-0.550853	-0.573346
		Timm22	-0.0850685	-0.211376	-0.0524863	-0.229291	-0.579313	-0.827551	0.0762631	-0.376466	-0.280316
		Timm21	-0.0387704	0.161134	0.752535	-0.180786	-0.0911245	-0.482714	0.0120144	-0.583216	0.102201
		Timm17b	1.36605	0.819556	2.02446	1.87834	1.39566	0.181575	1.16697	1.84534	1.9471
		Timm17a	-0.446527	-0.391832	-0.345418	-0.447237	-0.0993293	0.279673	-0.419468	-0.288078	-0.416242
		Timm13	1.36486	-0.208888	0.974294	0.512404	0.743313	0.612024	1.1314	0.830144	0.413265
		Timeless	-0.0985219	-0.596759	-0.634058	-0.522267	-0.503677	-0.832923	-0.515947	-0.759158	-0.302638
		Tigd5	-0.896462	-0.016895	-0.234127	-0.748979	-1.58419	-0.512675	-1.23699	-1.20354	-1.2298
		Tigd3	-1.22478	0.822242	-0.754077	-1.13655	-0.83632	-0.871616	-0.967	-1.54104	-1.15496
		Tigd2	-1.13155	-1.34163	-0.486502	-0.202233	-1.17547	-0.00240056	0.0557523	-1.16646	-1.17117
		Tigar	-0.0197454	-1.07148	-1.24556	0.0168876	-0.172764	-0.417837	-0.69182	-0.702889	-0.740055
		Ticrr	0.289219	0.0651295	-0.463434	-0.619065	-0.656736	-0.0237242	-0.670206	0.760422	-0.515006
		Ticam1	-0.831331	-0.728073	-1.23829	-0.74804	-0.534907	-0.804244	-1.21804	-1.36589	-1.33536
		Tiam2	1.12484	0.193355	-0.722819	0.11567	0.336861	-0.358787	-0.562494	-0.623638	-0.789801
		Tiam1	-0.430347	-0.492654	-0.329271	-0.978347	-0.631963	-0.843982	-1.06377	-1.09372	-1.08006
		Tial1	0.156615	0.246141	0.169228	0.426739	-0.0557781	-0.172284	0.361697	0.249018	0.241494
		Tia1	0.103334	-0.635501	-0.502877	-0.370273	-0.448323	-0.805466	-0.601435	0.0340025	0.184765
		Thumpd3	0.0856457	-0.164298	-0.433862	-0.307099	-0.171448	-0.253349	-0.179046	-0.314426	-0.392631
		Thumpd2	-0.950228	-0.650631	-0.76824	-0.458038	-0.711632	-1.25991	-0.944224	-0.743486	-0.600282
		Thumpd1	-0.238572	-0.889576	-0.891603	-0.771654	-0.81597	-0.92109	-0.872391	-0.910231	-0.838691
		Thsd4	0.143164	-0.824992	1.12086	-0.288367	-0.276876	-0.922839	-0.836066	0.0425689	-1.20377
		Thrap3	0.0748513	0.042986	0.10332	0.0161421	-0.203736	-0.300192	0.00362598	0.0505492	0.0977177
		Thra	2.39873	1.72254	1.66561	3.41054	3.60686	3.41339	3.86155	4.69579	4.41127
		Thop1	0.331602	0.306339	0.296551	0.194117	0.620923	0.108553	-0.0909014	-0.0607348	0.656497
		Thoc7	0.483133	0.244538	0.131431	0.273448	0.398286	0.234305	0.474007	0.457669	0.441255
		Thoc6	2.28471	1.50313	0.76402	1.3676	0.656777	2.62926	0.258176	0.471784	0.690592
		Thoc5	-0.414945	-0.212354	-0.0246327	0.241584	-0.199099	0.0300356	0.351001	0.064717	0.53022
		Thoc3	-0.498229	-0.544788	-0.583364	-0.532226	-0.725109	-0.81106	-0.600172	-0.321499	-0.180409
		Thoc2l	0.719719	0.167363	-0.11898	-0.28395	-0.183532	-0.803498	-0.735374	-0.547713	-0.170114
		Thoc2	0.122411	-0.123482	-0.0289786	0.343845	0.135311	0.160483	0.299531	0.391823	0.453829
		Thoc1	0.129291	0.361005	0.269625	-0.0568025	-0.0835755	-0.152627	-0.164116	0.303808	0.635608
		Thnsl1	-0.676843	-0.787001	0.124366	-0.475984	-0.383213	-0.754359	-0.45488	-0.629674	-0.825652
		Thg1l	0.42174	1.0751	1.72666	0.124085	0.0065548	0.565176	-0.126723	-0.531049	-0.433215
		Them4	0.511926	-1.19455	0.327469	-0.498089	-0.747796	-0.387675	-0.178487	-0.652055	-0.226254
		Thbs3	0.939487	1.9385	0.622389	0.12933	1.10854	4.16383	1.00011	1.73731	0.0760616
		Thap7	-0.748833	0.0368862	-0.457752	-0.926341	-0.739451	-0.730536	-0.750486	-0.587447	-0.809911
		Thap4	-0.525293	-0.43688	-0.429964	-0.288165	-0.649802	0.171356	-0.737758	-0.567875	-0.84023
		Thap3	-0.131719	-0.526722	0.274754	-0.867504	0.0477522	-1.18186	-0.260675	0.201269	0.373295
		Thap2	-0.906056	-0.465775	-1.0963	-0.943159	-0.944027	-0.91179	-1.1841	-0.966073	-1.1199
		Thap12	0.178162	0.223543	0.267315	-0.0987791	-0.00189394	0.0284093	-0.31796	-0.187327	-0.122683
		Thap11	-0.906177	-0.942235	-0.828603	-1.00677	-0.697849	-0.532415	-1.10368	-0.966778	-0.927181
		Thap1	-1.34659	-1.53871	-1.52768	-0.754065	-1.40671	-1.371	-1.37092	-1.15539	-1.05179
		Thada	-0.334479	-0.317286	-0.0671108	-0.36982	-0.283929	-0.243821	0.0732147	-0.0428586	-0.153611
		Tgs1	-0.794923	-0.349393	-0.634077	-0.867549	-0.653861	-0.873611	-0.783573	-0.868708	-0.932704
		Tgoln1	0.455254	1.16507	0.166783	1.55405	0.891076	-0.287434	0.409208	0.600771	0.424216
		Tgif2	-1.01018	-0.734792	-1.10771	-0.965338	-0.84228	-0.888294	-0.979947	-0.812805	-1.20157
		Tgif1	-1.36222	-1.49695	-1.36511	-1.27268	-1.4216	-1.18301	-0.407481	-0.942486	-1.25361
		Tgfbrap1	0.231275	0.0708352	-0.119329	-0.099315	-0.434014	-0.209343	-0.509261	-0.406515	-0.392101
		Tgfbr2	-1.46484	-1.39135	-0.6574	-1.63594	-1.59491	-1.29741	2.14875	-0.47547	0.529957
		Tgfbr1	-0.602577	-0.785769	-0.595086	-0.833287	-0.975818	-0.913844	-1.03505	-0.973443	-0.998943
		Tgfb3	-0.84966	-1.2756	1.09592	-0.72939	-0.376845	-0.0449007	-1.10114	-0.626942	-0.665972
		Tgfb2	-0.91994	-0.804501	-0.676852	-0.733551	-0.197586	-0.581685	-0.453108	0.332034	0.246966
		Tgfa	-0.695123	-0.434052	-0.529758	-0.800064	-0.543525	0.313613	-0.389342	-0.473865	-0.741124
		Tgds	-0.738062	-0.650084	-1.11716	-0.831731	-0.899891	-1.56907	-1.17656	-1.17332	-1.03892
		Tfrc	-0.325044	-0.334938	-0.246653	-0.173423	-0.114272	-0.152793	0.0382824	0.123251	0.0988868
		Tfip11	-0.465631	0.00996833	-0.310496	-0.406868	-0.207652	-0.134911	-0.647672	-0.617812	-0.327475
		Tfg	0.457291	-0.019917	0.33985	-0.00598466	-0.245806	-0.369748	0.0556189	0.114757	0.184969
		Tfe3	-0.0674716	-0.17577	-0.38252	0.194886	-0.204506	0.00972888	-0.272719	-0.396049	-0.111944
		Tfdp2	-0.351388	-0.73433	-0.630044	-0.529878	-0.307202	-0.553112	-0.796344	-0.740669	-0.975509
		Tfdp1	-0.0218033	-0.0901378	0.321663	-0.308744	-0.177348	-0.21839	-0.331614	-0.040909	-0.0433963
		Tfcp2	-0.607853	-0.418257	0.125876	-0.259564	-0.105501	-0.591316	-0.221361	-0.291845	-0.120839
		Tfap4	-0.75912	-0.559534	-1.44744	-1.09376	-0.756812	-1.08821	-1.11216	-1.05265	-1.3019
		Tfam	-0.63802	-0.6755	-0.649728	-0.752975	-0.55552	-0.578537	-0.851655	-0.915512	-0.919783
		Tex9	-0.375898	1.00775	0.186436	-0.347559	0.486249	-0.984906	0.314036	0.872629	0.0550485
		Tex30	-1.30735	-0.493817	-0.801305	-0.558792	-0.862888	-0.791174	-1.08485	-0.787186	-0.671731
		Tex264	-0.512051	-0.993725	-0.115138	0.214773	0.214595	-0.282976	-0.478512	-0.308216	-0.331963
		Tex261	-0.147148	-0.343661	-0.00805988	-0.0733303	0.0714677	0.381555	0.0504607	0.00790642	0.0721167
		Tex2	-0.714929	-0.389695	0.0429926	0.0713612	-0.736911	-0.270198	-0.318003	-0.400912	-0.0852315
		Tex10	-0.723004	-0.859474	-0.680459	-0.825637	-0.751236	-0.802224	-0.903382	-0.751077	-0.784493
		Tet3	-0.586712	-0.840415	-0.828891	-0.552744	-0.564052	-0.683765	-0.943379	-0.898867	-1.00842
		Tet2	-1.16155	-1.04825	-0.907998	-1.03953	-1.09373	-0.913844	-1.00691	-0.986855	-1.02488
		Tet1	-1.06833	-0.939244	-0.650017	-0.929479	-0.783765	-1.02689	-0.885635	-0.851909	-0.511815
		Tesk1	0.24983	-0.0735486	0.0294989	0.297108	0.474644	0.913845	-0.0274313	-0.01038	0.135389
		Tes3-ps	0.0657247	-0.76106	-0.627089	-0.75676	-1.00991	-0.927917	-0.813944	-0.492094	-0.901286
		Tes	-0.616171	1.14885	-0.180714	0.038787	-0.00301084	-0.22863	-0.870691	-0.644711	-0.845762
		Tert	-0.678451	-0.80022	0.63535	3.36038	-1.36322	-1.10877	-0.0597289	-0.295276	-0.590588
		Terf2ip	-0.80994	-0.843314	-0.567002	-0.71802	-0.654029	-0.537766	-0.592429	-0.584179	-0.648467
		Terf2	-0.617947	-0.891065	-0.576536	-0.281589	-0.271341	-0.69735	-0.682708	-0.774566	-0.494339
		Tent4b	-1.19443	-0.550552	-1.00093	-0.816928	-0.607993	-1.0789	-0.878541	-0.76621	-0.672821
		Tent4a	-1.07614	-1.21501	-0.942722	-0.715718	-0.987482	-0.943656	-0.932221	-0.873693	-0.936638
		Tent2	-0.673863	-0.925382	-0.491585	-0.869926	-0.90505	-0.658433	-0.924887	-0.592843	-0.263545
		Tenm4	-0.0883011	-0.16825	-0.387832	-0.428391	-0.341085	-0.370393	-0.619624	-0.6412	-0.627794
		Tenm3	-0.157006	-0.181621	-0.170983	-0.273565	-0.280675	-0.270838	-0.289673	-0.324389	-0.347309
		Tenm1	-0.825561	0.405242	-0.19517	0.262019	0.182712	-0.00798064	-0.0248764	-0.109692	-0.223926
		Ten1	-0.358852	0.774441	0.280918	0.829328	0.892423	0.998943	1.47586	1.24908	1.20824
		Telo2	1.64182	-0.40107	-0.156717	0.865888	0.459701	0.924875	0.437869	0.459702	1.13296
		Tefm	-1.2415	-1.12931	-1.25544	-0.913457	-1.35474	-0.883466	-0.664291	-1.30518	-1.26968
		Tef	-0.6447	-0.834546	-0.749743	-0.505026	-0.749715	-0.746328	-0.515651	-0.512553	-0.833911
		Tedc2	-0.437352	-0.522422	-1.25287	-0.0854508	0.727518	0.698226	1.95756	0.19436	0.049499
		Tedc1	2.67219	0.162437	-0.296138	0.271139	0.00546243	0.820126	1.59823	0.00981366	1.26259
		Tecr	1.47457	1.26427	1.49162	2.03383	2.03606	1.60261	2.45818	2.01736	2.42213
		Tecpr2	-0.322927	-0.0838219	-0.411189	-0.191048	-0.677114	0.495544	-0.267813	-0.490665	-0.28679
		Tecpr1	0.1147	0.22688	1.61653	1.61839	0.979862	0.79933	0.298998	0.368015	0.467812
		Tead2	0.219634	0.305541	0.119918	-0.136059	-0.115893	0.0634462	0.318649	0.380856	0.25392
		Tead1	-0.405898	-0.528522	-0.193139	-0.620617	-0.395774	-0.488371	-0.253088	-0.604057	-0.639805
		Tdrkh	0.33771	0.850807	0.396287	0.363473	0.0146113	-0.17779	-0.0465273	0.240458	-0.186396
		Tdrd7	0.830761	-0.100079	0.238989	-0.178229	-0.0107602	-0.180375	-0.066114	-0.0611299	-0.0335684
		Tdrd3	-0.69364	-0.647733	-0.313518	0.0578975	-0.0513522	0.374867	0.261048	0.224218	0.147027
		Tdp2	-0.613753	-0.90139	-0.755446	-0.588389	-0.279934	-0.237779	-0.793476	-0.880721	-0.876581
		Tdp1	0.375259	0.897489	0.227582	-0.0790579	0.279135	-0.369862	-0.284698	0.0525838	0.255756
		Tdg	0.00475488	-0.499598	-0.290217	0.162036	0.186958	-0.334029	-0.2777	0.330536	0.285283
		Tctn3	0.122895	-0.147226	-0.705448	-0.891173	-0.30458	1.23592	-0.200239	-0.768733	0.373344
		Tctex1d2	1.20689	-0.492164	0.835889	0.328473	0.991906	-0.0104602	-0.383891	0.666934	0.546488
		Tcta	0.280106	-0.104159	0.817854	-0.37738	0.0430971	0.0387025	0.477298	-0.18076	-0.171603
		Tcp11l1	1.76774	0.166512	0.704986	0.380832	0.463185	0.954759	0.463274	0.292799	0.471236
		Tcp1	0.513912	0.464723	0.793514	0.468675	0.449419	0.659438	0.582211	0.604799	0.591719
		Tcof1	0.324921	0.427397	0.553547	0.218101	0.333469	0.890798	0.127617	-0.061275	-0.0871495
		Tcim	-1.51502	-1.16407	-0.852107	-0.601424	-1.12746	-0.698281	-0.988838	-0.719816	-1.11067
		Tchp	1.19656	-0.0765564	-0.251279	0.38335	2.08829	0.542016	0.626169	0.13988	0.348653
		Tcf7l2	-1.05868	-1.10933	-1.07996	-0.983283	-0.785345	-1.27089	-0.617297	0.198025	-1.16541
		Tcf4	-0.185866	-0.320653	-0.516664	-0.479541	-0.435051	-0.543373	-0.772015	-0.78092	-0.703344
		Tcf3	0.139866	0.14182	0.0567385	0.00190966	0.0937104	0.103798	0.100982	-0.104257	-0.268173
		Tcf25	1.09327	1.22101	1.35332	1.38796	1.31673	1.30747	1.58885	1.5837	1.47972
		Tcf20	-0.50534	-0.484592	-0.450446	0.0652312	0.0301576	-0.457819	-0.681769	-0.558625	-0.691161
		Tcf19	-0.13928	-1.01896	-0.323956	-0.561274	-0.468959	-0.076385	0.211543	-0.856713	0.471697
		Tcf12	-0.174359	-0.199429	-0.0928389	-0.217283	-0.205404	-0.251358	-0.378017	-0.333039	-0.400234
		Tcerg1	-0.709298	-0.661016	-0.695003	-0.547743	-0.619607	-0.586029	-0.482513	-0.679356	-0.632806
		Tceanc2	-0.502855	-0.680771	-1.0002	-0.719681	-1.09536	-0.44513	-0.9827	-0.623546	-0.759466
		Tceanc	-0.867549	-1.02571	-0.573332	-0.611128	-0.161257	-0.882577	-1.34382	-1.21425	-0.753426
		Tceal9	0.331085	0.201864	0.186855	0.153265	-0.01615	-0.0571977	0.194963	0.299964	0.417015
		Tceal8	-0.473114	-0.675104	-0.271894	-0.163323	-0.324794	-0.491685	-0.0654327	-0.195823	0.155871
		Tceal1	-1.33282	-1.09631	-0.606289	-0.638295	-0.478902	-0.787764	-0.520958	-0.904526	-0.759683
		Tcea1-ps1	-0.250358	-0.29994	-0.28975	-0.340451	0.612328	-0.14949	0.420707	0.12621	0.323021
		Tcea1	-0.0841651	-0.140438	-0.251509	-0.150441	0.270917	-0.163558	0.10904	0.214663	0.153453
		Tcaim	-0.581188	-0.91316	-0.445741	-0.134377	-1.20689	-0.804358	-0.946319	-0.537592	-0.651542
		Tcaf1	-0.132959	0.0169553	0.101578	0.139947	0.126194	-0.000360766	-0.0285561	0.0698294	0.0219574
		Tbrg4	0.505964	0.78364	-0.153276	1.1366	0.238024	1.3508	0.645708	-0.0412701	0.198212
		Tbrg1	0.92617	1.62066	-0.101652	-0.0411582	-0.0465581	-0.045798	0.680833	0.538861	0.357481
		Tbr1	0.049146	-0.100832	-0.323945	-0.608667	-0.523801	-0.677398	-0.863954	-0.864508	-0.824432
		Tbpl1	-0.989355	-1.13325	-0.846819	-0.678716	-0.931808	-0.539622	-0.864451	-0.936009	-0.939312
		Tbp	-0.212022	0.599299	-0.205233	-0.674041	-0.741151	-0.366855	-0.405105	-0.368511	-0.214253
		Tbl3	1.03039	0.690163	0.135045	0.340123	0.63509	0.274053	0.227729	0.418715	0.575462
		Tbl2	-0.149377	-0.894399	-1.28045	-0.0296146	-1.02987	-0.909958	-0.681764	-0.863333	-0.625156
		Tbl1xr1	-0.519441	-0.483355	-0.717694	-0.399968	-0.587804	-0.621305	-0.565002	-0.632465	-0.646213
		Tbl1x	-0.521966	-0.293179	-0.43434	-0.342333	-0.525195	-0.535535	-0.570918	-0.585177	-0.420567
		Tbkbp1	-0.251959	-0.65014	-0.454815	-0.68712	-0.124041	1.78303	-0.532858	-0.956172	-0.75278
		Tbk1	-0.490013	-0.65432	-0.757623	0.0524879	-0.443165	-0.533182	-0.260703	-0.25717	-0.304402
		Tbck	-0.496782	-0.539539	-0.560882	-0.510895	-0.417938	-0.322037	-0.383891	0.00479286	-0.143945
		Tbcel	-0.77515	-0.580791	-0.856334	-1.08297	-1.12739	-0.826371	-1.01003	-1.06483	-1.18508
		Tbcd	0.78606	1.4701	1.22236	0.816151	0.86643	0.720924	0.351998	1.13024	0.954017
		Tbccd1	-0.665448	-0.599202	-0.477258	-0.963739	-0.729379	-0.787939	-0.10636	-0.697111	-0.714695
		Tbcc	-0.947864	-1.17538	-1.53269	-1.07573	-1.4626	-1.1075	-1.07067	-1.19422	-1.10979
		Tbcb	1.69743	1.57889	1.79336	0.882408	1.24775	1.36726	1.55452	1.78316	1.82523
		Tbca	1.17391	3.01991	2.69717	2.28513	1.88527	3.03992	3.12969	2.66778	2.71834
		Tbc1d9b	1.40191	1.83619	0.37246	0.0706985	-0.0142221	-0.465895	-0.430791	-0.120994	-0.24486
		Tbc1d9	-0.25445	-0.481703	-0.691389	-0.354287	-0.0655767	-0.255174	-0.347284	-0.447071	-0.455016
		Tbc1d8b	0.111825	-1.06425	-0.946205	-0.752045	0.0418417	-0.854446	0.0890896	1.15645	-0.0512604
		Tbc1d5	0.270588	0.633389	1.19864	0.410723	0.428807	0.467562	0.402765	0.413005	0.808597
		Tbc1d4	-0.711192	0.193495	0.496562	0.095394	-0.593798	0.958085	0.206869	0.933123	0.842185
		Tbc1d32	-0.0076998	-0.495699	0.0552493	-0.161933	0.673249	-0.20547	-0.284614	-0.0834925	-0.417697
		Tbc1d31	-0.0940918	0.106986	-0.781629	-0.299165	0.172917	-0.353188	-0.542828	-0.730588	2.98426
		Tbc1d30	0.0323332	-0.0875769	2.07361	-0.398087	0.184618	-0.604408	-0.880688	-1.07957	-0.969734
		Tbc1d2b	-0.875396	-0.95835	-0.774707	-0.68765	-0.936782	-0.226684	-1.12318	-0.425747	-0.660137
		Tbc1d25	-1.00403	-0.386174	-0.523898	-0.826789	-0.583549	-0.91727	-0.791464	-0.706107	-0.772481
		Tbc1d24	0.0501675	-0.929698	-0.28157	0.877734	-0.0414173	0.199023	0.354795	0.314675	0.253858
		Tbc1d23	0.14535	-0.382128	-0.37724	-0.362178	0.141271	0.764856	0.0741568	0.105195	0.0727154
		Tbc1d22b	-0.186164	-0.201408	-0.241019	0.270924	0.194681	0.0463679	0.0787089	0.334243	0.289728
		Tbc1d20	-0.550968	-0.625043	-0.544112	-0.371559	0.524355	-0.248563	-0.655646	-0.804533	-0.691031
		Tbc1d19	-0.00334537	0.292543	-0.331227	0.251665	0.345924	0.878819	0.277793	0.627527	-0.00581586
		Tbc1d17	0.26547	-0.00419993	1.09399	0.213278	1.04415	0.534424	0.678302	0.259038	-0.0498249
		Tbc1d16	0.84903	0.539317	1.67767	1.26221	0.769373	0.797607	2.58524	1.75549	1.93085
		Tbc1d15	-0.75934	-0.293107	-0.602488	-0.813695	-0.516853	-0.562598	-0.396815	-0.56815	-0.829996
		Tbc1d14	-0.34686	-0.131424	-0.308419	-0.17051	-0.0844934	-0.0827394	-0.0507814	-0.225922	-0.238415
		Tbc1d13	-0.0315405	-0.244473	-0.370619	-0.218433	-0.457578	-0.0815863	-0.290636	-0.268436	-0.332
		Tbc1d10b	-0.825071	-0.609254	-0.965926	-0.476392	-0.552933	-0.663015	-0.553803	-0.660395	-0.706682
		Tbc1d1	-0.395495	-0.0856618	-0.220261	-0.493168	-0.784842	-0.404412	-0.28013	-0.52728	-0.360629
		Tax1bp1	0.153558	-0.0890939	0.0285593	-0.0154654	0.191292	-0.203964	-0.00973137	-0.0755261	-0.00219673
		Tatdn2	-0.530873	-0.333226	-0.0459972	-0.213776	-0.804465	-0.627604	-0.500603	-0.415879	0.0228321
		Tatdn1	1.39697	-0.252213	0.397549	0.480964	1.02614	-0.0889086	1.88703	2.13298	1.49147
		Tasp1	2.002	-1.09628	0.819219	0.673432	-0.470678	-0.218495	0.154283	-0.810651	-0.699429
		Tasor2	-0.677307	-0.60647	-0.591491	-0.498336	-0.123537	-0.536906	-0.137684	-0.291046	-0.199218
		Tasor	-0.658686	0.165163	-0.565083	0.456883	0.107074	0.147397	-0.438751	-0.459488	-0.461752
		Tarsl2	-0.15958	1.13602	0.651208	0.880559	0.8702	0.230868	-0.266724	0.131533	0.0685127
		Tars2	0.757486	-0.358419	0.20158	1.48792	0.329409	-0.501448	1.29672	0.348964	0.870711
		Tars	0.0550084	-0.140755	0.153213	-0.123395	-0.0621175	-0.214313	-0.0421263	0.116069	0.498418
		Tardbp	0.598662	0.820775	0.908541	0.758125	1.01823	0.963626	0.872626	0.80427	0.828104
		Tarbp2	-1.05898	-0.160183	-0.172827	-0.252427	-0.750004	-0.769222	-0.240247	-0.516659	-0.0277154
		Tarbp1	-0.875648	-0.965981	-0.946429	-1.2688	-0.888099	-1.25443	-0.810085	-0.806545	-0.863139
		Tapt1	-0.799248	-0.915248	-0.760979	-0.524198	-0.557063	-0.829639	-0.572237	-0.473836	-0.566342
		Taok3	-0.223808	-1.02366	-0.262728	0.195359	-0.639479	0.935527	-0.802996	-0.644575	-0.587575
		Taok2	-0.705787	-0.977479	-0.393546	-0.456182	-0.353896	-0.455383	-0.413771	-0.505193	-0.384041
		Taok1	-0.815378	-0.872316	-0.686493	-0.756363	-0.699948	-0.775695	-0.797973	-0.895551	-0.694021
		Tank	-0.587609	-0.953798	-0.905213	-0.33125	-0.724268	-0.917208	-0.389684	-0.237779	-0.582724
		Tanc2	-0.430125	-0.228803	-0.640563	-0.452053	-0.635816	-0.520047	-0.733229	-0.785163	-0.676402
		Tanc1	-0.677592	-1.05671	-0.756224	-0.623809	-1.06866	-0.823118	-0.305085	-0.65722	-0.103979
		Tamm41	0.732765	0.294459	0.427999	0.245664	0.167546	0.644481	1.08114	0.00455635	0.207396
		Taldo1	4.42278	4.24728	3.51592	2.87601	3.19731	4.04172	2.87421	2.77715	2.81744
		Tagln3	1.20661	1.62027	1.46926	1.54566	2.01979	1.1489	1.37111	1.1323	1.40589
		Tagln2	0.813838	1.3409	1.28832	1.80375	2.43989	1.79235	2.02596	2.65801	1.54727
		Tagap1	-1.70821	-1.24583	-1.28106	-1.06734	-1.70741	0.0208876	-1.1594	-0.556068	-0.792232
		Tafa5	-0.048364	-0.789704	-0.251573	-0.925771	-0.819865	-0.633786	-0.513514	-0.521324	-0.371527
		Tafa2	0.66038	0.716929	0.530484	-0.367003	-0.253871	0.153113	-0.218197	-0.372058	-0.240292
		Taf9b	-0.164498	-1.03253	-0.6917	-0.838376	-0.664795	-0.140921	-0.881933	-0.655997	-0.979781
		Taf7	-1.08858	-0.704532	-1.07345	-0.591595	-0.77823	-0.787069	-1.30238	-1.11152	-0.932762
		Taf6l	-0.841458	-0.314477	0.089927	0.340383	-0.500198	-0.578843	-0.432378	-0.183508	-0.0405425
		Taf6	0.378783	0.632123	0.515704	-0.0536609	0.208023	0.303448	0.624231	0.228049	0.902601
		Taf5l	-0.523277	-0.588565	-0.645871	-0.882469	-0.919992	-1.02062	-1.3277	-0.845808	-0.981257
		Taf5	-0.655368	-1.1162	-1.01601	-0.942779	-0.85447	-1.23575	-1.04638	-1.07336	-1.19335
		Taf4	-0.591899	-0.59078	-1.01834	-0.628893	-1.13921	-0.374153	-0.96196	-0.996487	-0.786789
		Taf3	-0.714976	-1.12273	-1.25235	-1.08005	-1.33932	-0.694862	-0.829608	-1.02402	-1.17223
		Taf2	0.296678	0.1636	-0.0921582	0.214023	-0.00368733	-0.32027	-0.0126452	-0.255966	0.0886357
		Taf1d	-1.03152	1.58288	-1.229	0.153413	-0.764992	0.571857	-0.598901	-0.195588	-0.171557
		Taf1c	-0.77335	-0.640019	-0.591999	-0.0118764	-1.01312	-1.26217	-0.969379	-1.27193	-0.487755
		Taf1b	-0.8785	-1.15368	-0.750058	-0.294122	-0.0720186	-0.724575	-0.119822	-0.407839	-0.0315372
		Taf1a	-0.368875	-0.0217748	-0.540625	-0.817172	-0.899389	-0.284312	-0.0884212	-0.0294617	-0.697079
		Taf15	0.994288	0.648154	1.43928	0.933735	1.22557	0.76017	1.27791	1.61973	0.936818
		Taf12	-0.540733	-0.188021	-0.0875106	-0.287934	0.210713	-0.211825	-0.592952	-0.308522	0.0805439
		Taf11	-0.564531	-0.548473	-0.244598	-0.230148	-0.394815	-0.0261643	-0.533685	-0.497771	-0.463102
		Taf10	0.329825	0.0362854	2.05541	0.424892	1.69428	0.495411	1.04245	0.642863	1.18682
		Taf1	0.117252	0.149804	0.132515	0.147521	0.224743	0.0810576	0.514278	0.357429	0.661781
		Tada3	-0.453276	-0.312809	0.0904642	0.234793	0.407025	-0.1023	0.0208256	-0.0510674	-0.326196
		Tada2b	-1.34583	-0.686602	-1.00871	-0.991328	-1.26791	-1.23332	-0.983705	-1.1063	-1.17537
		Tada2a	-0.298986	0.0282488	-0.0244255	-0.582436	-0.170546	0.0336041	-0.162792	-0.342111	-0.359508
		Tada1	-0.867595	-0.404128	-0.959723	-0.808379	-0.598708	-0.501466	-0.596959	-0.632234	-0.759038
		Taco1	-0.992647	-0.892697	0.00961223	-1.44406	-1.23328	-1.33816	0.117629	-0.76963	-1.02152
		Tacc3	0.263061	0.108415	0.110806	0.105405	0.215995	0.0797357	0.826021	1.35623	1.74558
		Tacc2	-0.461278	-0.416764	-0.568058	-0.32066	-0.452768	-0.504597	-0.398005	-0.46472	-0.508334
		Tacc1	-1.11821	-0.835606	-0.275979	-0.871722	-0.940475	-0.451418	-1.12602	-0.375277	-0.954015
		Tab3	-0.768029	-0.845047	-1.31448	-0.687222	-0.426866	-0.566874	-0.571262	-0.802303	-0.925281
		Tab2	-0.885677	-0.893378	-0.942	-0.961506	-1.01408	-0.864655	-1.07619	-0.986668	-1.02486
		Tab1	-0.474783	-0.214925	-0.586641	0.0614205	-0.356994	-0.525806	-0.233961	-0.50187	-0.671734
		Szt2	2.47593	0.191769	0.964046	5.54595	0.616868	0.872614	2.26909	2.42528	1.74844
		Szrd1	0.353908	0.369921	0.220306	-0.244407	-0.720038	-0.57612	-0.50559	-0.16688	0.00489159
		Syvn1	-1.1659	0.376572	-0.482713	0.260238	-0.821604	-0.189623	-0.738296	-0.420486	-0.830369
		Syt9	0.922561	-0.618848	-0.165208	-0.805225	-0.134268	-0.675307	-0.72386	-0.683997	-0.280736
		Syt7	2.53701	1.50454	1.40161	1.97212	1.46035	1.53117	1.67222	1.97874	1.36287
		Syt5	3.52168	2.26259	0.85129	0.694178	1.87548	1.74198	1.23883	1.04503	1.31322
		Syt4	-0.0493662	0.186355	0.249786	-0.284802	-0.229063	-0.195414	-0.187056	-0.27011	-0.209205
		Syt16	-0.140911	-0.151472	1.87953	0.381757	2.56756	0.732042	1.05696	1.07912	1.01233
		Syt14	-0.274279	-0.247345	-0.31314	-0.527699	-0.392262	-0.645339	-0.731507	-0.788196	-0.781209
		Syt11	-0.618195	-0.555719	-0.502844	-0.210149	-0.370553	-0.406304	-0.611009	-0.568137	-0.598682
		Syt1	0.384934	-0.572663	0.345421	-0.103262	-0.0264802	0.107359	0.08	-0.0529152	0.0252382
		Sys1	-0.443387	0.404678	0.739435	0.334765	0.743051	0.441544	0.204576	0.236912	0.692856
		Sypl	-0.550139	-0.542608	-0.497616	-0.353765	-0.473576	-0.312837	-0.944935	-0.165997	-0.42802
		Syp	0.236436	0.258109	0.194814	0.44833	0.846972	0.303155	0.376046	0.283118	0.461625
		Synrg	-0.408643	-0.376053	-0.274552	-0.543553	-0.0998336	-0.37864	-0.45869	-0.497339	-0.410052
		Synj2bp	-0.299461	-0.451974	-0.735823	-0.716034	-0.77305	-0.972437	-0.604572	-0.721814	-0.884834
		Synj2	-0.643792	-0.268642	0.240418	-0.488841	-0.180698	-0.469426	-0.653979	-0.28378	-0.578382
		Synj1	-0.209879	-0.260625	-0.229007	0.13103	-0.0677855	-0.053251	-0.272349	-0.225485	-0.250322
		Syngr3	0.0961382	-0.756077	-0.8245	1.67326	-0.0825941	-0.302896	0.240338	-0.160983	0.368226
		Syngr1	0.945553	-0.0842419	-0.114894	0.525298	-0.0175013	0.837749	-0.0321267	-0.186964	-0.00385852
		Syngap1	-0.0905847	-0.426028	-0.193119	0.579211	0.489289	0.496805	0.374722	0.466356	0.375159
		Syne2	1.50076	0.844423	1.37954	0.283849	0.321746	0.0678603	1.27068	1.31477	1.0996
		Syne1	0.724088	-1.19833	0.69468	-0.82045	0.0602218	0.12877	1.00933	-0.0958337	0.510704
		Syncrip	-0.0995628	-0.0659877	-0.214906	-0.02159	-0.36805	-0.465799	-0.14156	-0.0464366	-0.041505
		Syn2	1.60253	-0.0987416	-0.0244359	0.0128329	0.0108809	-0.148302	0.633555	-0.13861	0.117762
		Syn1	0.389969	0.658833	0.472526	1.15651	1.41991	1.05106	1.46426	1.23795	1.31729
		Sympk	0.985836	0.798613	1.33593	0.635449	1.20815	0.949418	1.09266	1.10077	1.01864
		Syf2	0.243384	-0.549128	-0.204154	-0.148193	-0.140516	-0.214385	-0.341472	-0.650655	-0.273559
		Syde1	-0.402943	-0.529466	-0.925658	-1.12236	-0.905674	-0.366357	-1.02457	-0.0877591	-0.764926
		Sybu	-1.21567	0.800157	-1.31596	-1.12393	-0.940343	-0.538517	-0.744219	-0.849312	-0.979661
		Syap1	-0.592919	-0.458475	-0.355656	-0.492094	-0.617387	-0.56231	0.378892	-0.0581641	-0.233854
		Swt1	0.679968	0.450136	-0.060462	-0.18881	-0.652491	0.082665	0.256666	-0.735599	-0.742396
		Swsap1	-1.51618	-0.897089	-0.397723	0.181804	-0.951448	-0.708673	-0.47285	-0.664047	-0.223905
		Swi5	1.95809	1.9704	1.99796	1.86368	3.12248	2.15646	1.71623	1.8386	2.12917
		Swap70	-1.02645	-0.85601	-0.586721	-1.09165	-0.714744	-0.908983	-0.490879	-0.262394	-0.202373
		Svop	0.276562	0.0650179	0.531419	0.696626	-0.0326286	0.174847	-0.0314515	-0.0424674	-0.149282
		Svip	0.12842	-0.0376774	0.387261	0.0487444	0.00880427	-0.324721	-0.601584	-0.588141	-0.627481
		Svil	-0.73746	-0.559926	-0.375635	-0.589327	-0.211473	-0.882335	1.2731	-0.0219848	-0.388986
		Svbp	-0.00127907	0.00248532	-0.119427	0.69723	0.504539	0.410777	0.0592797	0.158839	0.239904
		Sv2b	1.40467	0.287444	0.256196	0.279043	-0.122272	-0.333268	0.724928	0.117992	0.461909
		Sv2a	0.869767	2.10341	2.06726	1.01622	1.09542	0.619307	0.846249	0.517809	0.860229
		Suz12	-0.644726	-0.589729	-0.563898	-0.576018	-0.720475	-0.541179	-0.518016	-0.589212	-0.237293
		Suv39h2	-0.82399	-0.983194	-0.706677	-0.764338	-1.07353	-1.00357	-0.890698	-0.858448	-1.16801
		Suv39h1	-0.376671	-0.185452	-0.4115	-0.439235	-0.389722	-0.332464	-0.111889	-0.25686	-0.339218
		Susd6	-1.15858	-1.22717	-1.28292	-1.26861	-1.11736	-0.909225	-1.17386	-1.14205	-1.42102
		Susd4	-0.0355765	0.341079	0.693763	0.452666	1.16242	-0.158816	0.877044	0.605788	0.802666
		Surf6	-0.391427	-1.18872	-1.04795	-0.577671	-1.09419	-0.999114	-0.851582	-1.07686	-0.886311
		Surf4	-0.416709	-0.285399	-0.181441	-0.0863139	-0.22378	-0.164102	-0.311378	-0.237283	-0.206104
		Surf2	-0.16432	-0.360672	-0.511192	-0.277696	0.073463	-0.334383	-0.676889	-0.506801	-0.365659
		Surf1	1.53981	-0.16306	-0.0291066	0.982187	2.34799	0.571596	1.67	0.822877	0.889791
		Supv3l1	-0.567559	-0.114066	-0.326789	-0.0982722	0.553692	-0.518434	-0.38978	-0.465153	-0.411795
		Supt7l	-0.799608	-0.733453	-1.09902	-0.599726	-1.02728	-1.00165	-0.918651	-0.793773	-0.966751
		Supt6	-0.392385	-0.365401	-0.441238	-0.131206	-0.361299	-0.341896	-0.135236	-0.22667	-0.256674
		Supt5	-0.110796	-0.0700504	0.0742107	0.120417	-0.0797031	0.00510077	0.188712	0.153473	0.177198
		Supt4a	-0.359866	0.447112	-0.275666	0.340794	-0.535242	-0.0637553	0.0114712	-0.265491	0.126433
		Supt20	-0.085998	-0.704536	-0.304203	-0.464153	0.411353	-0.32293	-0.265047	-0.025306	-0.00839273
		Supt16	0.0989659	-0.0162847	0.0470212	-0.129811	-0.0640205	0.0239752	0.0932826	-0.0209197	-0.0021604
		Sun2	-0.516145	-0.296768	0.51183	-0.510889	-0.134746	-0.111254	-0.3501	-0.266634	-0.574322
		Sun1	-0.232387	0.199984	-0.700348	-0.333326	-0.343321	-0.45519	-0.752981	-0.739492	-0.730657
		Sumo3	0.346116	0.364603	0.325302	0.174156	0.188153	0.129505	0.394928	0.246165	0.210092
		Sumo1	0.780545	0.560272	0.473897	0.355384	0.671288	0.151647	0.507743	0.583209	0.300058
		Sumf2	-0.310201	-0.652835	0.28206	-0.193143	-0.576843	-0.472467	-0.499465	-0.554329	-0.339334
		Sumf1	-1.01093	-0.374442	-0.527243	-0.391727	0.631326	-0.688312	-0.618744	-0.646988	-0.324762
		Sult4a1	0.329716	-0.271344	0.406581	0.483392	0.78759	0.0267425	-0.101305	0.355602	0.167516
		Sulf2	0.993428	0.699823	0.690698	0.448765	0.356274	1.06886	0.623052	0.964462	0.469492
		Sugt1	-0.0344062	-0.385909	0.0888798	-0.0293866	0.0637417	0.177467	0.083257	-0.128144	0.131019
		Sugp2	-0.543435	0.45368	0.551788	-0.156152	-0.0153879	-0.214758	0.0219724	-0.145392	0.11884
		Sugp1	0.0135735	-0.752824	-0.377462	-0.295532	0.290057	-0.384913	0.113675	-0.0207385	-0.158219
		Sufu	-0.187999	-0.733645	-0.661043	-0.359247	-0.524602	-0.487499	-0.878605	-0.636479	-0.610781
		Suds3	0.457433	0.748539	1.05866	0.977247	1.23401	0.876339	1.38387	0.729347	0.746538
		Suco	-1.18932	-0.971124	-0.695767	-0.754351	-0.842972	-0.852961	-0.736268	-0.467926	-0.776762
		Suclg2	1.12615	1.08778	0.462831	0.491217	1.44124	0.528635	1.02648	4.65449	2.77092
		Suclg1	5.95958	4.49916	3.08242	5.03268	4.05802	1.7002	2.94764	2.44092	2.66056
		Sucla2	-0.251906	0.185997	0.133136	0.214581	-0.0666603	0.0681295	0.215326	0.210598	0.248058
		Sub1	1.26267	1.04999	1.37804	0.994777	1.13468	0.838149	0.877439	1.00765	1.08602
		Styx	-0.874573	-0.65313	-0.680956	-0.747953	-0.247831	-0.026051	3.09288	0.619937	-0.439484
		Stxbp6	-0.501046	-0.549264	-0.742874	0.284169	0.0426767	-0.157329	0.383845	0.323829	-0.0110751
		Stxbp5	-1.09559	-0.230997	-0.334801	-0.0415535	-0.207491	-0.671348	-0.588854	-0.735024	-0.383098
		Stxbp4	-0.00919153	-0.646783	0.281716	-0.424523	-0.00365717	-0.306177	-0.462908	-0.522232	-0.766069
		Stxbp1	0.424263	0.996966	1.14486	2.11065	2.10584	2.39867	2.13185	2.06217	2.09048
		Stx7	0.0360481	0.512096	0.804213	1.23898	0.553079	0.856599	1.11122	0.9161	0.912356
		Stx6	-0.0124437	-0.370071	-0.160718	0.107642	0.129492	0.0412732	-0.071212	0.0199128	-0.0393116
		Stx5a	0.36122	-0.360912	0.00861473	0.0727722	0.0825692	0.223178	0.589317	0.295948	0.359108
		Stx1b	1.03558	0.9134	0.684222	1.74164	1.24917	1.02605	1.33582	1.21598	1.31976
		Stx1a	0.169542	-0.192679	0.292496	0.533772	0.462294	0.939276	1.59073	2.26283	1.73985
		Stx18	0.146098	-0.164278	0.111521	1.18	-0.0131447	0.435746	-0.58199	0.0109818	-0.290512
		Stx17	-0.414682	0.35522	-0.517221	-0.537762	-0.525642	-0.64622	-0.43654	-0.463997	-0.479876
		Stx16	0.688611	0.195749	0.00234264	-0.14647	-0.14745	0.636443	0.503371	0.492445	0.747874
		Stx12	0.550034	0.174559	0.330576	0.461719	0.406911	0.638256	1.33153	1.0513	1.15076
		Stub1	1.2494	1.27932	1.15796	1.16634	0.744804	1.71057	1.16058	0.781916	1.3403
		Stt3b	-0.569719	-0.422796	-0.32256	-0.197953	-0.295447	-0.401376	-0.63307	-0.46057	-0.514561
		Stt3a	-0.782238	-0.557348	-0.755835	-0.636402	-0.529776	-0.607585	-0.603484	-0.709245	-0.655602
		Strn4	-0.220454	0.520496	-0.144595	0.626463	0.227674	-0.00552398	0.525274	0.628857	0.521979
		Strn3	-0.430083	-0.819034	-0.687293	-0.404872	-0.217368	-0.502999	-0.530239	-0.655242	-0.481169
		Strn	0.050066	-0.476811	-0.665179	-0.539613	-0.612211	-0.0821751	-0.912741	-0.86458	-0.664487
		Strip1	-0.351917	-0.323346	-0.159077	-0.0797614	-0.164378	0.0964582	0.180975	0.0662368	0.275605
		Strbp	0.365225	0.533028	0.353321	0.44385	0.481216	0.756898	0.390906	0.3849	0.389108
		Strap	0.618982	1.0441	0.400564	0.492051	0.0457838	0.300943	0.0261665	-0.102696	0.0389764
		Stradb	0.304976	0.326359	0.311297	0.0306473	-0.0331377	0.166008	-0.233189	0.220855	0.296301
		Strada	-0.0557182	0.836348	0.325724	0.328432	0.108662	-0.308901	-0.153222	0.870141	0.0341199
		Stox2	-0.541339	-0.389735	-0.641619	-0.691678	-0.681037	-0.463694	-0.431337	-0.359002	-0.462621
		Ston1	-1.11569	-0.813916	-1.10733	-1.14499	-0.926308	-0.687592	-0.943566	-0.848631	-1.17402
		Stoml2	0.456202	0.262415	0.495395	0.902015	0.333115	-0.208749	0.558491	0.828217	0.462021
		Stoml1	-0.0264626	0.743428	-0.00316944	0.328025	0.628916	2.14652	0.390991	0.908523	1.10539
		Stn1	-0.704208	0.529053	-0.124036	-0.25093	0.344313	-0.00029344	0.551902	-0.415776	0.106287
		Stmn3	1.95921	5.59125	3.7047	2.28807	3.35768	2.45743	3.17847	2.92212	2.63489
		Stmn2	3.08512	3.27063	2.51322	3.22094	2.84454	2.90196	2.06908	2.22361	2.17407
		Stmn1	1.14952	2.74396	2.60033	2.21101	1.83371	4.59848	2.03342	3.08049	2.6357
		Stk40	-0.447894	-0.474878	-0.299481	-0.509395	-0.463208	-0.646338	-0.698111	-0.842319	-1.00191
		Stk4	-0.586887	-0.367211	-0.624483	-0.500103	-0.509357	-0.485706	-0.662303	-0.571916	-0.745428
		Stk39	-0.0273123	0.00535157	-0.292691	-0.162664	0.114997	-0.124558	-0.0330339	0.0580645	-0.113831
		Stk38l	-0.819092	-0.177336	-0.582729	-0.988952	-0.254841	0.207482	-0.361331	-0.895527	-1.15336
		Stk38	-0.0585833	0.0698376	-0.021683	-0.181824	-0.414745	0.178334	-0.0415419	-0.205701	-0.265659
		Stk35	-1.10484	-0.738851	-1.33596	-0.591215	-0.985424	-1.02578	-1.16432	-1.02047	-0.9434
		Stk32b	7.15268	3.15953	1.41812	2.9372	2.21721	2.14715	1.07694	1.24232	0.72454
		Stk3	-1.03094	-0.554344	-0.362352	-0.398756	-0.315289	-0.903628	-0.395341	-0.157153	-0.605007
		Stk25	1.07643	0.831674	0.740076	1.31384	1.12149	1.14784	1.15087	0.885096	1.63109
		Stk24	-0.648631	-0.687364	-0.658783	-0.385675	-0.594155	-0.518917	-0.348603	-0.375913	-0.434561
		Stk17b	-1.18842	-1.2046	-0.99173	-1.3245	-1.44827	-1.2464	-1.01662	-0.307346	0.00510516
		Stk16	0.0665895	-0.0531454	0.308006	0.811532	0.96911	0.273366	0.391255	0.454114	0.791241
		Stk11ip	0.0843979	0.0568006	1.44789	0.497782	1.04754	0.366036	0.829797	0.711756	0.232053
		Stk11	0.872192	0.573299	-0.0807983	0.122118	0.312861	0.463224	0.0962879	0.151311	0.152209
		Stip1	0.426545	0.259617	0.298834	0.180999	0.242136	0.320414	0.589209	0.459709	0.589327
		Stimate	-1.04695	-0.949664	-1.22717	-0.640852	-0.410038	-0.763245	-0.570454	-0.853858	-1.16639
		Stim2	-0.810496	-0.305215	-0.446316	-0.877036	-0.795987	-0.701595	-0.606205	-0.875413	-0.724877
		Stim1	-0.248074	-0.804016	-0.556295	-0.717963	0.241673	-0.852212	-0.629048	-0.262492	-0.94965
		Stil	-0.411454	-1.08347	-1.14146	-1.44463	-1.1617	-0.962012	-1.24129	-0.572937	-0.70308
		Stc2	-0.0285313	-0.789339	-0.560768	-0.621223	-1.01934	-0.51602	-0.84531	-0.646403	-0.566803
		Stc1	-0.978668	-1.22561	-1.2693	-1.31594	-1.55596	-1.37437	-1.16265	-1.2026	-1.00615
		Stau2	0.18842	-0.0512653	-0.13948	0.0419727	0.246399	0.0170095	0.146494	0.0463816	0.0765903
		Stau1	-0.585106	-0.463338	-0.379858	-0.567313	-0.302528	-0.261782	-0.398255	-0.542899	-0.382643
		Stat5b	-0.897262	-0.769801	-0.376595	-0.656908	-0.991035	-0.934169	-0.684632	-0.936067	-0.227515
		Stat3	-0.348914	-0.415496	-0.239987	-0.488398	-0.488543	-0.00939192	0.895913	1.12056	0.611952
		Stat2	-0.390313	0.39164	-0.658361	-0.552905	-0.63604	0.0898087	-0.468552	-0.0346787	-0.0390329
		Stat1	-0.70418	-0.569585	0.417692	-0.555847	0.464094	-0.519002	0.25261	-0.365653	-0.611484
		Stard7	-0.0987294	-0.00368548	0.426626	0.0785989	-0.116758	0.0886457	-0.102495	-0.0671465	-0.191702
		Stard5	0.084551	-0.380229	-0.330944	-0.637509	-0.271313	-0.127681	-0.576066	-0.550142	-0.212045
		Stard4	-0.831343	-0.825472	-0.903842	-0.989619	-0.716327	-0.943377	-1.17975	-1.08503	-1.09399
		Stard3nl	-0.126354	0.554548	0.436299	-0.089682	-0.0210084	-0.335715	-0.262259	0.0344558	0.191226
		Stard3	-0.705503	-0.451587	-0.504454	-0.613396	-0.312046	-0.867413	-0.491616	-0.769738	-0.352991
		Stard13	-1.63705	-1.35999	-1.2126	-1.16128	-0.188904	-0.828562	-1.36725	-1.20786	-1.24443
		Stambpl1	-1.67246	-0.130919	-1.5392	-0.86664	-0.33062	-1.3373	-0.88153	-0.666789	-0.732803
		Stambp	0.73732	0.617642	0.470928	-0.340073	-0.45741	-0.0276284	-0.0924976	-0.53167	-0.546223
		Stam2	-0.216281	-0.142298	0.134114	0.125132	0.492923	-0.142785	-0.0100958	-0.00392374	0.0171436
		Stam	-0.741334	-0.480532	-0.513502	-0.472034	-0.197461	-0.451448	-0.438415	-0.452429	-0.316575
		Stag2	-0.268879	-0.341064	-0.110368	-0.284337	-0.325583	-0.292115	-0.163151	-0.290517	-0.204622
		Stag1	0.0466602	-0.346747	-0.216907	-0.506053	-0.147385	-0.300708	-0.276524	-0.302466	-0.377507
		St8sia4	-0.895713	-0.87485	-1.23512	-0.950268	-1.24026	-1.24992	-1.23718	-1.13597	-1.23949
		St8sia3	2.91457	-0.258615	-0.0100178	-0.630852	-0.125866	-0.405086	-0.71981	-0.705563	-0.707534
		St8sia2	-0.74777	-0.614793	-0.765238	-0.666783	-0.55458	-0.659671	-0.773058	-0.725699	-0.78433
		St7l	0.0876663	-0.458124	-0.572279	-0.538773	-0.794414	-0.744302	-0.709771	-0.782694	-0.976113
		St7	-0.42386	-0.0616462	0.1453	0.641137	0.28452	-0.336871	0.303217	-0.270847	-0.655896
		St6galnac6	1.2313	0.55579	-0.0352495	-0.258594	1.2146	0.356292	0.562043	1.038	0.986736
		St6galnac5	-1.21155	-0.707496	0.135848	-0.293125	-0.0867785	-0.31553	-0.565339	-0.553734	-0.337969
		St6galnac4	0.273661	-0.0171669	0.0882976	-0.0888157	0.0439762	-0.728487	-0.234612	-0.756588	-0.375605
		St6galnac3	0.416324	-0.399564	-0.00352456	-0.262004	-0.204983	-0.681761	-0.50874	-0.837012	-0.435545
		St6gal2	0.937614	0.883345	-0.0786288	-0.310622	-0.523565	-0.432704	-0.556166	-0.686876	-0.656663
		St6gal1	-0.507994	-0.731572	-0.842746	-0.430774	-0.62913	-0.809174	-1.03729	-0.924052	-0.983651
		St5	2.13931	-0.957872	-0.629853	1.61993	-1.13735	0.91585	0.264396	-0.118831	-0.0648705
		St3gal5	-0.872593	0.473584	-0.11871	-0.021745	0.0601378	-0.142782	-0.297928	-0.538676	-0.653188
		St3gal4	-0.0843232	-0.0737755	-0.503649	-0.678252	-0.163925	0.375641	-0.529876	-0.0420294	-0.304013
		St3gal3	-0.608644	-0.0409926	-0.723738	-0.508487	-0.423586	-0.174933	-0.0425542	0.078757	-0.148922
		St3gal2	-0.353709	-0.168678	-0.444238	-0.163892	0.175191	-0.0339132	-0.493435	-0.317372	-0.486478
		St18	-0.689043	-0.0680847	-0.44218	-0.50931	0.094073	-0.436092	-0.900689	-0.691907	0.106785
		St13	0.410017	0.517756	0.597855	0.34418	0.601752	0.449089	0.260167	0.387867	0.284771
		Ssx2ip	-0.5758	-0.717239	-0.838355	-0.877114	-0.731179	-0.862017	-0.731145	-1.10096	-0.923425
		Ssu72	0.34101	-0.334107	0.0373801	0.418206	0.773888	0.276922	0.230986	0.00130361	0.305638
		Sstr2	0.00419893	0.386343	-0.309338	0.243742	-0.0268255	0.1314	-0.882304	-0.496603	-0.35183
		Sstr1	-0.175728	-0.248356	0.311618	-0.786381	-0.524263	0.146497	-0.79997	-0.922633	-0.86023
		Ssrp1	0.636943	0.794244	0.706001	0.591939	0.575317	0.751226	0.663857	0.803245	0.672945
		Ssr3	-0.269232	-0.183461	-0.0724139	-0.116067	-0.0790639	-0.277861	-0.138679	0.0230541	-0.00981381
		Ssr2	-0.235051	-0.164563	0.40401	0.183112	0.0498581	-0.218591	-0.0958347	-0.0541953	0.025193
		Ssr1	-0.616156	-0.303713	-0.291479	-0.337878	-0.373398	-0.458569	-0.255775	-0.181823	-0.279391
		Ssna1	-0.010659	-0.479929	-0.0306601	0.0589616	0.52095	-0.437166	-0.162961	0.0529046	0.128409
		Ssh2	-0.872321	-1.05494	-1.2544	-0.968855	-1.0597	-0.995516	-1.02064	-1.08688	-1.09357
		Ssh1	-0.273708	-0.00157353	-0.155082	-0.826803	-0.138354	-0.186542	-0.647735	-0.715051	-0.678524
		Ssbp3	0.0435509	0.246644	-0.0297135	0.403719	0.305296	0.108547	0.262602	0.504044	0.391466
		Ssbp2	-0.362215	-0.326243	-0.309413	0.15408	0.340592	0.051089	0.362852	0.519293	0.678537
		Ssbp1	0.696566	-0.655613	0.897077	0.171643	-0.280939	-0.577373	-0.689288	-0.492047	-0.399781
		Ssb	0.355738	0.457676	0.838127	0.183246	0.323103	0.292926	0.390669	0.459337	0.611441
		Ss18l2	-0.302321	-0.564433	-0.386843	-0.543817	0.324281	-0.382315	0.289715	-0.124502	0.228429
		Ss18l1	-0.637448	-0.654671	-0.15948	-0.265488	0.125176	-0.00635306	-0.321519	-0.18218	-0.301117
		Ss18	-0.340157	-0.474698	-0.307149	-0.162453	-0.3615	-0.418211	-0.489747	0.00575298	0.0807818
		Srxn1	0.880904	0.339702	-0.291663	0.466496	0.935434	0.594063	0.311621	0.330145	0.981639
		Srsf9	-0.0710611	0.375214	0.0875066	0.272748	-0.230041	-0.279764	0.139028	0.00639271	-0.16505
		Srsf7	-0.145724	-0.0596392	-0.255477	-0.181141	0.0851576	-0.321587	-0.110982	-0.0417019	0.00967182
		Srsf6	0.0225762	0.152642	0.216982	-0.160586	-0.0999513	-0.109336	-0.0734331	-0.0805729	-0.168152
		Srsf5	0.610421	0.0536626	0.41926	0.655013	0.336462	0.307098	0.689412	0.905719	0.52423
		Srsf4	-0.656287	-0.39257	-0.671719	-0.311518	-0.443966	-0.620705	-0.74863	-0.564209	-0.534332
		Srsf3	-0.100936	-0.0634615	0.038868	-0.187245	-0.190857	-0.156978	-0.134368	-0.0377	0.0617591
		Srsf2	0.18777	-0.224013	0.135525	0.0180847	0.0247355	-0.060143	0.653265	0.406799	0.403658
		Srsf11	-0.14215	0.0749753	0.0313549	-0.172139	-0.0328042	-0.173542	0.0782788	0.169689	0.0906195
		Srsf10	-0.396116	-0.47308	-0.167303	-0.459445	-0.303381	-0.387502	-0.335946	-0.408108	-0.359041
		Srsf1	0.17255	0.279881	0.235961	0.105993	0.0913681	0.0921986	0.280836	0.297097	0.424846
		Srrt	0.692525	1.2132	0.663086	0.620546	0.517458	0.573754	0.631804	0.913507	1.11196
		Srrm4	-0.230383	-0.696034	-0.740843	-0.496304	-0.13004	-0.600638	-0.549616	-0.640256	-0.629119
		Srrm2	-0.184109	-0.221938	-0.113707	-0.182359	-0.116207	-0.266595	-0.0234298	-0.16053	0.0740007
		Srrm1	-0.0348751	0.00772537	0.045829	-0.258201	-0.2722	-0.530944	0.130581	-0.0221092	0.0367576
		Srrd	-0.194745	-0.22627	-1.08484	-0.578374	0.327422	-0.978705	-0.645475	-0.00953499	-0.262191
		Srr	1.93346	0.121908	1.22435	0.794293	0.696749	0.920735	0.579808	1.3099	1.04646
		Srprb	-0.0477422	-0.165032	0.770762	0.534218	0.436017	0.599494	0.32628	-0.109977	0.298119
		Srpr	0.410835	-0.285815	0.34833	0.171496	-0.197592	1.52856	0.0427286	0.250903	0.0319025
		Srpk2	0.0950569	-0.0178842	0.195104	0.199387	0.308498	0.358415	0.275985	0.11125	0.213495
		Srpk1	-0.334196	-0.315514	-0.343834	-0.231339	-0.264808	-0.0666181	-0.514136	-0.183256	-0.172897
		Srp9	0.573744	-0.459727	0.112308	-0.387617	0.425915	-0.0630291	-0.0658903	-0.22671	-0.245793
		Srp72	0.0989244	0.0678664	0.0156527	0.0828249	0.0708145	0.077952	0.411168	0.114818	0.173284
		Srp68	-0.354375	-0.554009	-0.232264	-0.40126	-0.326804	-0.546463	-0.475917	-0.636733	-0.611996
		Srp19	0.674457	1.29636	-0.101407	0.000283175	-0.640501	0.244296	-0.00220531	-0.148192	0.175216
		Srp14	1.50818	1.03527	1.85159	1.55455	1.37346	0.94126	1.19342	1.60528	1.37532
		Srm	-0.172079	-0.155303	-0.0572668	0.421778	0.102995	0.0376968	0.171802	0.0790178	0.351097
		Srl	0.0359202	-0.131481	-0.542619	0.122976	-0.110075	-0.595585	-0.498592	-0.433305	-0.648114
		Sri	1.36019	1.50248	1.01277	0.142623	0.562724	0.112227	-0.000259385	0.214612	0.592686
		Srgap3	-0.238709	-0.328511	-0.0560833	0.188232	0.301432	0.700967	0.142742	0.0216644	0.0863735
		Srgap2	-0.161105	-0.210893	-0.423836	-0.256664	-0.348322	-0.262872	-0.174249	-0.226962	-0.226476
		Srgap1	0.608403	-0.781049	-0.161409	0.358982	-0.391014	-0.501007	-0.401071	-0.304724	-0.24604
		Srf	-0.874274	-0.824729	-0.822005	-0.682768	-0.787102	-0.583968	-0.526034	-0.957774	-0.897726
		Srek1ip1	-0.684576	-0.806857	-1.22141	-0.649803	-0.835883	-0.961579	-0.294467	-0.547873	-0.380426
		Srek1	-0.0808881	-0.369665	-0.411691	-0.727827	-0.721267	-0.304326	-0.266685	-0.553741	-0.459502
		Srebf2	0.0599704	0.346106	0.0813603	0.340652	0.557202	-0.0161853	0.613257	0.306707	0.438109
		Srebf1	-0.229489	0.0772538	0.282943	-0.386825	-0.519451	-0.587067	0.111164	0.15294	-0.251463
		Srd5a1	0.167142	0.832995	0.482002	1.61156	-0.0201224	0.127612	0.115711	1.42935	0.74297
		Srcin1	0.37681	1.03837	0.279495	0.0420078	1.01456	0.800769	0.346705	0.245267	0.0554496
		Srcap	2.18304	0.0717315	0.293968	0.715339	0.580141	2.34896	-0.161994	0.719134	-0.492371
		Src	0.0482937	-0.484434	-0.274292	-0.210139	-0.0601988	-0.162411	-0.12187	-0.273047	-0.0604743
		Srbd1	0.319656	0.147888	-0.584282	0.482591	0.00591353	-0.811293	0.325307	0.429035	0.000875973
		Sra1	0.0992226	-0.264901	-0.0160286	-0.239095	-0.110886	-0.126043	-0.279463	-0.307782	-0.277957
		Sqstm1	-0.126839	-0.195098	0.698243	0.00267211	0.0485085	0.0481875	0.324219	0.452514	0.561144
		Sqle	-0.802041	-0.807582	-0.668406	-0.659093	-0.566518	-0.589391	-0.51354	-0.572312	-0.410366
		Spty2d1	-1.23795	-1.18036	-1.70857	-1.38713	-1.51574	-1.438	-1.45791	-1.43484	-1.40906
		Sptlc2	-0.356247	-0.452907	-0.568761	-0.867784	-0.705765	-0.585067	-0.351097	-0.739117	-0.381078
		Sptlc1	-0.400203	-0.161775	-0.400109	-0.694625	-0.349127	-0.499729	-0.428303	-0.421536	-0.596465
		Sptbn2	1.56489	1.64581	1.18519	1.76224	1.68748	1.42707	0.820548	1.12359	1.07618
		Sptbn1	0.178053	0.234703	0.265299	-0.0502904	0.343358	0.23919	0.0433208	0.12269	-0.0375084
		Sptan1	0.249251	0.274847	0.35985	1.38617	1.14416	1.0955	1.75281	1.65901	1.53118
		Spsb4	-0.386696	-0.57848	-1.02832	-0.679084	-1.09762	-1.10515	-1.04327	-0.880339	-0.483488
		Spsb3	0.0808157	-0.658689	-0.748952	-0.578522	-0.581783	-0.603756	-0.639406	-0.545892	-0.521663
		Spryd7	-1.13682	-0.843817	-0.521138	-0.496242	-0.611961	-0.350451	-0.225114	-0.606652	-0.265213
		Spryd4	-1.3749	-0.355091	-0.877978	-0.806342	-1.04471	-1.25634	-0.712237	-1.1317	-0.604359
		Spryd3	-1.21871	0.918882	-1.33034	-0.961526	-0.725252	-0.592065	-0.468739	-0.450779	-0.478444
		Spry4	-1.35834	-1.39597	-1.55743	-1.4835	-1.4714	-1.29519	-1.30827	-1.39888	-1.36084
		Spry2	-1.45566	-1.47706	-1.6307	-1.46769	-1.44689	-1.375	-1.35438	-1.39427	-1.37693
		Spry1	-1.52043	-1.45433	-1.51541	-1.5249	-1.41549	-1.43843	-1.34913	-1.33018	-1.3376
		Sprtn	-0.0888619	-1.04868	-0.837997	-0.429785	-1.16196	-0.351443	-0.751681	-1.12559	-1.15739
		Spred3	-0.0775507	-0.354327	0.272551	0.0283482	-0.115493	0.0562626	0.321513	0.0635702	-0.0596846
		Spred2	-0.679612	-0.830488	-0.883626	-0.895838	-0.573855	-0.839138	-1.07433	-1.0643	-1.18165
		Spred1	-0.911629	-0.881436	-1.08939	-0.969459	-1.06271	-1.00646	-1.07075	-1.06469	-0.932827
		Spr	0.844463	0.0901088	0.577229	-0.0306477	0.656519	0.0294865	1.07036	0.563738	0.440388
		Sppl3	-0.265009	-0.583622	-0.762605	-0.241637	-0.341121	-0.43286	-0.396696	-0.370009	-0.28734
		Sppl2b	0.775638	0.154889	-0.12112	0.713099	1.31802	0.00431902	-0.379002	0.17176	0.177501
		Sppl2a	0.688007	-0.0383672	0.699191	0.0208001	0.311577	0.368729	-0.362273	-0.179041	-0.356702
		Spout1	-0.706694	-0.502794	-0.480701	-0.0876891	-0.151309	-0.0595869	0.953393	0.482218	0.600656
		Spopl	-0.586777	-0.227165	-0.703173	-0.31083	-0.355285	-0.632435	-0.753	-0.660553	-1.10811
		Spop	-0.0927532	0.244108	0.101726	0.206217	0.615669	0.280251	0.199118	0.0501586	0.208304
		Spon1	0.424498	1.58136	1.83224	4.63322	0.705011	1.68872	0.0460927	1.0267	0.68357
		Spock2	1.22059	0.56266	0.964189	0.90727	0.529329	0.447032	0.49242	0.495783	0.404369
		Spock1	3.90548	0.633809	0.856318	0.43914	1.0429	0.072654	0.428789	0.42209	0.463801
		Spns1	-0.295727	0.245907	0.44816	0.590533	0.443791	0.539675	0.555877	0.432	0.445395
		Spire1	0.181779	-0.341811	-0.0477739	0.0149598	-0.0549831	-0.0654673	0.142512	0.167724	0.115686
		Spindoc	-0.0639031	-0.454854	-0.799276	-0.21229	-0.270034	-0.794366	-1.06107	-0.535991	-0.266252
		Spin4	-1.27202	-1.06955	-1.59932	-1.30703	-1.31896	-0.9436	-1.6351	-0.924735	-1.58179
		Spin1	-0.458573	-0.518606	-0.674822	-0.51052	-0.2333	-0.473047	-0.426926	-0.416808	-0.447529
		Spidr	-0.585555	0.558339	-0.0725234	0.506481	0.217443	-0.53564	0.112052	0.658236	0.863077
		Spice1	0.0816416	0.458055	-0.0090808	0.223944	-0.23363	-0.739864	0.621486	1.27579	1.89911
		Sphk2	-0.495157	-1.0617	-1.27068	-1.13321	-1.25204	-0.571312	-0.961029	-0.994508	-0.682081
		Spg7	0.155997	1.35651	1.11527	0.59754	0.727872	-0.0593658	1.42154	0.714628	1.99576
		Spg21	0.262393	0.420033	0.0867539	0.184063	0.376263	0.065004	0.0398541	0.114887	-0.158151
		Spg20	-1.12192	-1.03941	-0.870995	-1.04609	-1.03858	-1.08565	-0.822435	-1.24388	-1.05711
		Spg11	1.79224	0.543481	1.62885	0.0172664	0.546269	0.545223	0.431705	0.855782	0.651982
		Spen	0.0502493	-0.488936	-0.332047	-0.56221	-0.76815	-0.475204	-0.746615	-0.580695	-0.823113
		Spef1	0.974645	0.456322	2.32054	0.49387	0.357124	0.015636	0.365532	0.81512	0.694415
		Specc1l	-0.803591	-0.759761	-0.508274	-0.386332	-0.660464	-0.536628	-0.614495	-0.872676	-0.602487
		Specc1	-0.382321	-0.639762	-0.207209	-0.535538	-0.228461	-0.485648	-0.156568	-0.122349	0.42906
		Spcs3	-0.70176	-0.467629	-0.474013	-0.456442	-0.294181	-0.343276	-0.752047	-0.729292	-0.551366
		Spcs2	-0.387538	-0.212366	-0.300689	-0.214449	-0.331725	-0.480189	-0.362321	-0.27917	-0.397366
		Spcs1	0.158183	0.280378	0.679705	0.316363	0.0821266	0.334073	1.12517	0.783398	0.702362
		Spc25	-0.128257	0.386438	0.0506434	-0.152522	0.00668194	0.26315	-0.0610099	1.03505	0.19531
		Spats2l	-0.3245	-0.953221	-1.20835	-0.755361	0.323763	-0.470285	-0.920164	-0.692246	-0.380552
		Spats2	-0.481092	-0.530259	-0.468215	-0.537131	-0.447143	-0.431958	-0.526376	-0.614873	-0.475819
		Spata7	-0.55998	0.149866	-0.516077	-0.863166	-0.443351	-0.835074	-0.449835	-0.496824	-0.346838
		Spata5	-0.173465	-0.854085	-0.623853	-0.627734	-0.506425	-0.563915	-1.00478	-0.80337	-1.05384
		Spata2	-0.796846	-0.667363	-0.961793	-0.770582	-1.07144	-0.893832	-0.958113	-0.963005	-1.05481
		Spata13	-0.597077	-0.853959	-0.75225	-0.776116	-0.859794	-0.932546	-0.692038	-0.30145	-0.761966
		Spast	0.231064	0.315652	-0.0184204	-0.122399	-0.116938	0.323047	-0.0642494	-0.138087	-0.151319
		Sparcl1	1.63398	1.58928	2.05406	1.47922	0.613074	1.90331	1.61621	1.72108	1.88935
		Spag9	-0.0437343	-0.1118	-0.1739	-0.175379	-0.319246	-0.0031262	-0.285896	-0.378082	-0.313381
		Spag7	0.358036	0.0221592	-0.0279639	-0.259695	0.111016	-0.421817	-0.248878	0.0962195	0.166981
		Spag5	0.0540132	-0.0868608	0.194536	-0.090141	-0.356968	-0.463434	1.04117	2.21435	0.709391
		Spaca6	-0.448826	-0.111102	-1.02588	0.0287597	-1.01867	-0.355777	-0.477669	0.124737	-0.973932
		Sp8	-1.19635	-0.963204	-1.34635	-1.45548	-1.40453	-1.28539	-1.12554	-0.889609	-0.936373
		Sp4	-0.878434	-0.826928	-0.805226	-0.630804	-0.788487	-0.897273	-0.690188	-0.69357	-0.733091
		Sp3	-0.81076	-0.803435	-0.963725	-1.01024	-0.926653	-0.965905	-1.12741	-0.967751	-1.03037
		Sp2	-0.860981	-0.0813093	-0.704447	-0.72047	-1.10005	0.0914291	-1.1026	-0.785099	-0.900379
		Sp1	-1.26897	-1.19619	-1.30153	-1.17459	-1.23942	-1.24769	-1.32836	-1.24736	-1.33645
		Sox9	-1.25578	-1.26799	-1.40374	-1.33603	-1.26394	-1.2237	-0.971951	-1.04423	-1.18322
		Sox8	-1.23332	-1.25171	-1.43583	-1.54564	-1.49781	-1.50793	-1.02387	-1.08482	-1.12468
		Sox6	-0.75267	-0.567924	-0.64537	-0.789156	-0.760551	-0.772736	-0.498271	-0.583025	-0.445117
		Sox5	-0.396055	-0.391886	-0.625385	-0.0634167	-0.749582	-0.220064	-0.678209	-0.540235	-1.01815
		Sox4	-1.0766	-1.03875	-1.11384	-0.856556	-0.852508	-0.864888	-0.78814	-0.809017	-0.787583
		Sox3	-0.909264	-0.701045	-0.980965	-1.08381	-0.976354	-0.921472	0.620441	-0.142508	-0.110984
		Sox2ot	-0.658055	-0.869622	-0.977789	-0.667745	0.0858351	-0.936626	-0.481462	-0.0300737	0.203581
		Sox21	-1.11475	-1.15412	-1.09606	-1.28819	-1.4767	-1.5911	-0.922502	-1.05843	-1.2849
		Sox2	-1.34284	-1.20751	-1.37121	-1.18576	-1.26329	-1.24387	-1.05492	-1.06972	-1.06038
		Sox1ot	-1.22137	-0.1836	1.52918	-1.02693	-0.162087	-0.973564	-0.129075	0.774311	2.05313
		Sox12	0.0218423	0.196343	0.115481	0.270855	-0.0611918	-0.00705001	-0.355955	-0.325835	-0.276625
		Sox11	-0.42514	-0.369324	-0.506313	-0.419409	-0.366252	-0.345607	-0.65797	-0.745807	-0.768488
		Sowahc	-1.41933	-1.34523	-1.20823	-1.36407	-1.26324	-0.843187	-1.38452	-1.1276	-1.35713
		Sos2	-0.985552	-0.589641	-0.831479	-1.05058	-0.927347	-0.575662	-1.0787	-1.01093	-0.863454
		Sos1	-0.339331	-0.032832	-0.271158	-0.324346	-0.562625	-0.25402	-0.792991	-0.752101	-0.732499
		Sort1	-0.222471	-0.483337	-0.323784	-0.0770234	0.0190246	-0.0300592	-0.324694	-0.252769	-0.147408
		Sord	1.45598	1.18847	-0.508979	1.22283	-0.54127	0.372239	0.993535	0.555348	0.893803
		Sorcs2	0.359676	0.700453	1.57737	-0.079693	-0.0607883	0.787802	1.07763	0.87379	0.308331
		Sorbs3	0.322717	-0.148234	0.721296	0.886741	-0.470845	-1.17577	0.0651143	0.255732	1.32055
		Sorbs2	-0.467526	-0.608595	-0.157675	-0.549284	-0.294864	-0.439184	-0.507098	-0.61377	-0.49109
		Sorbs1	0.361537	1.91796	1.3278	0.839673	0.554543	1.27789	0.854843	0.327212	0.290943
		Son	-0.555348	-0.490229	-0.469812	-0.578037	-0.32789	-0.365103	-0.411127	-0.526468	-0.39932
		Soga3	0.929884	-0.00403322	0.0356276	0.31077	-0.00968754	0.255692	-0.00737735	0.0962175	-0.0189306
		Soga1	-0.872726	-0.44875	-0.691707	-0.223643	-0.57042	-0.48408	-0.617774	-0.694771	-0.55632
		Sod2	1.6675	0.943974	1.40591	0.564873	0.701537	0.304119	0.589897	0.651794	0.67131
		Sod1	3.20403	2.40077	2.12807	3.48658	3.2999	4.05821	2.94807	2.60738	2.77294
		Socs7	-0.598769	-0.771695	-0.781895	-0.531492	-0.529088	-0.431793	-0.664691	-0.791759	-0.670688
		Socs6	-1.2278	-0.854727	-1.04679	-0.566522	-0.708343	-0.905524	-1.11813	-1.21242	-1.29093
		Socs5	-1.03975	0.472542	-0.643963	-0.0805974	-0.820112	-0.710781	-0.772329	-1.09787	-0.791435
		Socs4	-0.932102	-1.18439	-1.01773	-0.803743	-0.978216	-0.880084	-1.04169	-1.11547	-0.776655
		Socs3	-0.707058	-1.4619	-1.35802	-0.884554	-1.5472	-1.60376	-1.06283	-1.3778	-1.38639
		Socs2	-0.812658	-0.806948	-0.636902	-0.412836	-0.159288	-0.832623	-0.420847	-0.831551	-0.602597
		Sobp	0.105734	-0.455454	-0.392647	0.273539	-0.0548641	0.304977	-0.173543	-0.16789	-0.21609
		Soat1	0.0256935	0.00816581	-0.37686	-0.508875	-0.256157	0.427573	-0.0832016	0.107359	0.964048
		Snx9	-0.4969	0.0843862	0.66089	0.317859	0.232531	-0.235303	-0.202143	0.559825	-0.481922
		Snx8	-0.572786	-0.455955	-0.336316	-0.476162	-0.357535	-1.30825	0.462754	-0.563138	0.420995
		Snx6	-0.0766799	-0.34226	-0.0444287	-0.139806	-0.212266	-0.263855	-0.346494	-0.00674795	-0.0929164
		Snx5	-0.0566383	0.293445	0.0320504	-0.106881	0.062949	-0.27947	-0.367169	0.0222804	-0.0874705
		Snx4	-0.04479	1.01372	0.336228	0.80719	-0.232369	0.0954284	0.539702	0.001493	0.207387
		Snx33	-1.4068	-0.766066	-1.45464	-1.90752	-1.05206	-1.20255	-1.06234	3.62934	-0.749171
		Snx30	-0.377192	-1.30245	-0.188999	-1.18376	-1.24546	-0.322962	-1.15634	-1.09255	-0.982059
		Snx3	-0.204491	0.298872	0.351692	0.287573	0.143361	0.348074	0.276823	0.208452	0.0459357
		Snx29	0.096702	-0.697787	-0.687263	0.154616	0.822255	0.829273	0.364391	-0.161821	0.118855
		Snx27	-0.489499	-0.393211	-0.435222	-0.307192	-0.277625	-0.0290933	-0.135814	-0.218252	-0.214096
		Snx25	-0.651715	-0.909262	-0.820614	-0.272387	-0.713556	-0.697199	-0.768574	-0.630265	-0.594755
		Snx24	3.65318	-0.796888	0.0106053	0.147189	0.547849	1.7183	0.49621	-0.180275	-0.257617
		Snx2	0.304448	0.0386957	0.501888	-0.0448869	-0.361727	0.664458	-0.0820991	0.196229	-0.0446993
		Snx19	-0.808598	-0.0211597	-0.658076	-0.699115	-0.134983	-0.846194	-0.482656	-0.477518	-0.148684
		Snx18	-0.783067	-0.614411	-1.28006	-1.10364	-0.886613	-1.37077	-1.33671	-1.36882	-1.26246
		Snx17	0.503115	0.133714	0.153218	0.205733	0.177301	-0.0310846	0.168327	-0.236424	0.140447
		Snx16	-0.708686	-1.06305	-0.54362	-0.576196	-0.488083	-1.06241	-0.838474	-1.08078	-0.613682
		Snx15	-0.747463	-0.516295	0.306166	1.07701	1.30863	0.254264	-0.0431248	0.232596	0.719628
		Snx13	-0.517817	-0.142079	-0.837903	-0.71687	-0.563805	-0.293547	-0.693105	-0.662022	-0.73276
		Snx12	0.161617	0.493433	0.801735	0.366086	0.965818	0.825787	0.728703	0.962117	1.0583
		Snx11	-0.685817	-0.547912	-0.235866	-0.650382	-0.141432	-0.333194	-0.257899	-0.262923	-0.616978
		Snx10	0.301808	-0.0807133	0.131695	0.389983	0.578935	0.11565	0.429582	0.297432	0.365887
		Snx1	0.335961	0.850515	0.601183	0.516706	0.422066	0.699711	-0.192975	-0.403457	-0.141926
		Snw1	-0.496238	-0.5185	-0.349384	-0.469125	-0.363065	-0.380457	-0.499441	-0.784882	-0.651925
		Snu13	-0.278296	0.17748	0.0147082	-0.0656459	0.340553	0.0895743	0.981565	0.258857	0.0917872
		Sntb2	-0.877527	-0.491257	-1.53352	-0.984432	-1.13194	-1.31267	-1.34163	-1.12675	-1.35893
		Snrpn	0.715221	0.240517	0.917986	2.29505	1.48462	1.8149	2.7938	2.99563	2.67759
		Snrpg	1.46268	5.35639	4.22309	2.9498	4.83824	3.42466	4.24943	1.75159	2.89693
		Snrpf	1.46852	0.84886	2.34613	1.91899	2.7963	0.555303	1.48652	0.958224	0.866194
		Snrpert	0.615509	1.05282	0.817423	0.72204	1.39139	0.449253	1.66842	1.0294	0.95465
		Snrpe	1.10621	1.68717	1.00749	1.13882	1.39997	1.00758	1.08148	1.30513	1.19582
		Snrpd3	1.51762	1.48843	1.39988	1.49525	1.45347	1.35921	1.70185	1.48002	1.59686
		Snrpd2	3.65897	2.68888	6.15521	4.44055	4.89247	3.34387	4.2804	3.21989	2.79116
		Snrpd1	0.4295	-0.0431589	0.332054	0.295505	0.339234	0.186638	0.515946	1.10697	0.870815
		Snrpc	0.76841	1.11325	1.14973	1.05726	1.09619	1.36552	0.62968	1.23253	1.24904
		Snrpb2	1.40725	2.66424	1.54497	0.857626	1.68608	0.9169	1.64022	0.731047	1.34258
		Snrpb	0.620734	0.489357	1.01907	0.55248	0.611417	0.743968	0.863643	0.92814	0.770375
		Snrpa1	1.08349	0.536147	1.53881	1.27587	1.19274	0.992433	0.553309	1.00278	1.42194
		Snrpa	1.13237	0.562536	0.59383	0.70531	2.02167	0.789588	0.860295	1.10424	1.60714
		Snrnp70	0.0985714	0.241014	0.52769	0.118968	0.147307	0.184274	0.211997	0.532991	0.361657
		Snrnp48	-1.10561	-1.21905	-0.524251	-0.976315	-0.829075	-1.0888	-0.907853	-0.580845	-0.589835
		Snrnp40	0.733288	0.319936	0.907063	0.649533	0.333015	0.281981	-0.240093	-0.283789	-0.0636626
		Snrnp27	0.150597	-0.0778931	-0.260559	0.294329	0.0780575	-0.471402	0.498622	0.238144	0.0483351
		Snrnp200	0.466978	0.880275	0.394579	0.773574	0.63735	0.447435	0.342302	0.403008	0.362109
		Snrk	-1.33236	-0.688229	-0.835489	-0.586859	-0.876041	-0.701376	-0.852098	-0.677543	-0.921789
		Snph	0.17173	-0.344912	-0.262661	0.0487459	-0.115738	-0.185256	-0.530555	-0.567081	-0.31347
		Snn	-0.178872	-0.199177	-0.0250427	-0.111594	-0.0643843	-0.209547	0.120015	0.0306799	0.0361151
		Snip1	-1.3626	-1.3943	-1.48651	-1.35344	-0.996134	-1.1715	-0.97706	-1.32822	-1.17733
		Snhg4	-0.393618	1.39339	-0.0315139	-0.214152	-0.115083	0.0987109	-0.0636248	-0.52447	0.324965
		Snhg3	1.35413	0.260728	0.176499	1.94936	-0.326725	-0.0748927	0.0312211	0.556564	0.329174
		Snf8	1.22514	1.49586	1.64466	3.55421	1.39957	2.34481	1.38745	1.25884	1.31024
		Snd1	1.18673	0.898044	1.27391	1.03145	0.87341	0.361725	2.03115	1.41979	1.62412
		Sncaip	-1.09452	-0.836481	-0.649976	-0.701861	-0.829729	-0.924614	-0.880268	-1.05533	-0.997381
		Snca	0.549572	1.53456	0.7605	1.48465	0.00479676	2.16392	1.07941	1.33891	1.45716
		Snapin	-0.193703	-0.150531	-0.543674	-0.496129	0.633668	-1.16026	0.161342	0.323033	-0.175804
		Snapc4	0.143071	-0.148933	-0.582032	0.387588	0.241133	0.161004	0.414237	0.469932	-0.0157357
		Snapc3	-0.211577	0.142961	-0.157731	-0.298268	-0.488083	-0.493643	-0.0117832	-0.392006	-0.0919109
		Snapc2	-0.857469	-0.494826	-0.865064	-0.670598	-1.06019	-0.718526	-1.25383	-0.9441	-0.818443
		Snapc1	-0.193111	-0.218507	-0.0101758	0.0411532	-0.642489	-0.551684	-0.940301	-0.802378	-0.856258
		Snap91	0.608066	1.28133	-0.0329477	1.16691	2.25249	1.89165	1.10535	1.25862	1.17514
		Snap47	0.0170856	0.332577	0.451192	0.597246	0.262927	0.503372	0.773389	0.778319	0.99745
		Snap29	-0.291937	-0.833254	-0.419431	-0.196521	-0.272534	-0.414054	-0.684236	-0.807534	-0.668077
		Snap25	1.53649	2.81926	2.14681	2.84565	2.96656	2.84658	1.93183	2.19377	2.12625
		Snap23	-0.276416	0.156594	-0.240706	-0.310036	-0.888575	-0.0244054	-0.803955	-0.167084	-0.407703
		Smyd5	-0.0100943	-0.0363058	0.63359	0.192224	0.267176	0.322323	0.326364	0.474259	0.335124
		Smyd4	-1.15287	-0.841132	-0.315603	-0.555838	-0.274804	-0.2533	0.137099	-0.219435	-0.220837
		Smyd3	1.46324	-0.312026	0.638356	0.331205	0.196844	0.785688	-0.414045	0.458026	0.2438
		Smyd2	0.127858	1.46731	0.219549	0.962024	1.22722	1.63834	1.37425	1.10004	1.00379
		Smurf2	-0.817873	-0.783974	-0.421875	-0.512349	-0.783645	-0.68339	-0.926823	-0.822348	-0.983567
		Smurf1	-0.57383	-0.600646	-0.329574	-0.244731	-0.316517	-0.552173	-0.459784	-0.42292	-0.503412
		Smug1	-0.519581	-0.710872	-0.626185	-0.41913	-0.383716	-0.405482	-0.749496	-0.538809	-0.764014
		Smu1	0.0303847	0.0236499	0.0445665	0.100553	0.12571	-0.174964	-0.174508	0.000870541	0.0159377
		Smtn	0.0481131	-0.6888	-0.329791	-0.537238	0.41338	-0.0605082	0.103464	-0.187012	0.0894195
		Smt3h1-ps	1.53392	-0.707529	0.918106	0.682186	0.569582	2.20763	0.230693	0.338587	0.920863
		Sms-ps	0.962357	0.89393	1.05345	1.31728	1.14637	0.999012	0.840545	1.60865	1.34089
		Sms	0.465169	0.817652	0.798814	0.737966	0.497334	0.934903	1.08695	1.36393	1.35024
		Smpdl3a	-0.411491	-0.802459	-0.500433	-0.366715	0.479266	-0.710363	0.436649	-0.180821	-0.210286
		Smpd4	-0.0445768	0.37815	0.288243	0.193197	0.169759	-0.171235	0.419341	0.523859	0.301126
		Smpd3	-0.673724	-0.789459	-0.606514	-0.535317	-0.754599	-0.298741	-0.976824	-0.984628	-0.912339
		Smpd2	1.53143	0.531277	-0.193464	0.643466	-0.404057	-0.230705	0.664721	0.657334	0.701068
		Smpd1	0.151889	-0.320236	0.0837688	-0.464447	2.05332	-0.31895	-0.543171	-0.720399	-0.576582
		Smoc1	-0.349639	-0.406501	0.168	-0.442138	-0.398511	-0.274733	-0.163092	0.0595823	0.617306
		Smo	0.208212	0.297936	0.988221	0.220414	1.30062	0.278463	2.10307	1.85893	0.905131
		Smndc1	-0.588758	-0.519914	-0.587518	-0.561591	-0.748853	-0.72645	-0.628552	-0.513528	-0.536246
		Smn1	0.359345	-0.190582	0.247563	-0.334708	-0.381854	0.198823	-0.35618	-0.203521	-0.196051
		Smim8	0.423892	-0.00196526	-0.346247	-0.214235	-0.563134	1.49972	-0.00547599	0.799861	0.0854415
		Smim7	-0.538277	-0.325175	-0.323276	0.0589494	-0.25243	0.0171776	0.0523298	0.0751218	0.0420948
		Smim15	-0.132951	0.236327	-0.185659	-0.730187	0.146262	-0.161966	-0.653044	-0.817869	-0.596371
		Smim14	0.326682	0.260733	0.466786	0.313081	0.560559	0.238719	0.38317	0.555289	0.650606
		Smim13	-0.211429	-0.351568	-0.50174	-0.577717	-0.165996	-0.296283	-0.568699	-0.528614	-0.56579
		Smim12	-1.22453	-0.965372	-0.706763	-0.888314	-0.776123	-0.387689	-0.5614	-0.774538	-0.923478
		Smim11	0.27425	0.503265	-0.126723	0.0277444	-0.437159	0.833215	0.352921	0.260204	-0.481823
		Smim10l2a	0.526439	-0.254352	-0.103511	0.91662	-1.08836	-0.191138	-0.721849	-0.772996	-0.191532
		Smim10l1	-0.374646	-0.66187	-0.459209	-0.503413	-0.423711	-0.56829	-0.62953	-0.390145	-0.29478
		Smg9	-0.566887	0.312051	-0.447179	0.127904	-0.141458	-0.319103	0.601986	0.196663	0.27583
		Smg8	-1.31806	-1.26012	-1.02708	-1.31262	-1.18058	-0.932406	-1.22639	-1.18097	-1.24338
		Smg7	-0.700798	-0.500852	-0.702911	-0.704318	-0.71795	-0.765105	-0.70687	-0.599124	-0.666854
		Smg6	-0.398061	-0.506422	-0.402793	-0.0112586	-0.083678	0.0710661	-0.493754	-0.313696	-0.34181
		Smg5	0.145757	0.307419	0.0145777	-0.0680551	0.0981681	-0.162992	0.264303	0.372848	0.319332
		Smg1	-0.609336	-0.470348	-0.189724	0.143014	-0.0626469	0.335021	0.436047	0.314205	0.444392
		Smdt1	1.47956	1.63952	0.624432	4.05804	2.0889	4.90816	1.16892	2.21752	2.54025
		Smcr8	-0.657817	-0.750815	-0.822226	-0.933144	-1.10619	-1.0867	-1.07771	-1.04006	-1.11879
		Smco4	-1.13543	-0.878489	-0.480158	-0.843802	0.246804	-0.190996	-0.777404	0.968604	0.269995
[truncated: 7,491 more rows]

## Sheet: Fig 2B
Figure 2B - Comparison of half-life z-scores across development for each cluster		Gene	Cluster	E11_HL_Zscore	E14_HL_Zscore	E16_HL_Zscore
		Zeb1	1	-0.910175	-0.922175	-0.341874
		Ywhae	1	1.88728	1.53491	2.54027
		Ykt6	1	0.256811	0.342984	0.978229
		Vim	1	0.698697	0.75443	1.21702
		Ubqln4	1	0.207224	0.0896494	0.657073
		Uba1	1	1.17802	1.24118	1.70802
		Tubb4b	1	-0.0444776	-0.0761181	0.771869
		Top2a	1	-0.0494975	-0.265376	0.518764
		Tnc	1	-0.00267482	0.0121649	1.33013
		Stat3	1	-0.372723	-0.332477	0.909108
		Sox8	1	-1.40335	-1.6121	-1.11837
		Smc4	1	-0.231679	-0.431814	0.362889
		Smc1a	1	0.908118	1.02186	1.94162
		Serpinh1	1	0.722573	0.00256008	1.03878
		Rrm2	1	-0.657619	-0.78518	-0.229312
		Rnps1	1	0.102996	-0.0482759	1.03205
		Rgs8	1	-0.641784	-0.802277	0.498387
		Rac1	1	0.655209	0.881565	1.42335
		Ptprz1	1	1.46691	1.30425	2.01712
		Prdx5	1	1.04028	1.20144	2.53016
		Ppme1	1	0.137719	0.116682	0.762366
		Ppil1	1	-0.306849	-0.573504	-0.0658291
		Plk1	1	-0.798109	-0.964428	0.0338708
		Pfn2	1	0.380502	0.383374	0.650413
		Pds5b	1	-0.469067	-0.469051	-0.112841
		Pafah1b2	1	-0.439199	-0.327291	-0.110588
		Olig1	1	-0.487008	-0.766705	-0.188654
		Ociad1	1	0.00550099	-0.0171355	0.54116
		Ntng1	1	-0.455308	-0.572631	0.412223
		Ndufa4	1	4.65941	5.03216	9.82397
		Msi2	1	0.152581	0.0507153	0.766634
		Mki67	1	-0.709161	-0.75468	-0.0522024
		Mif	1	4.40892	3.10173	5.04782
		Mcm3	1	-0.29317	-0.426768	0.160696
		Mapk1	1	-0.167548	-0.127175	0.296274
		Kif22	1	-0.20416	-0.284855	0.573084
		Kcnn4	1	-1.12636	-1.13525	1.27032
		Incenp	1	-0.353436	-0.40247	0.1446
		Hp1bp3	1	0.160717	0.266845	0.743188
		Hnrnpu	1	0.121245	-0.037715	0.326972
		Hectd3	1	0.264014	0.263423	1.29882
		Gm7292	1	-0.444813	-0.180802	3.51629
		Gm5648	1	-0.372561	-0.424778	1.19086
		Gm35040	1	0.0320647	0.0790369	0.627566
		Gm12346	1	0.787264	0.640262	1.31491
		Gas1	1	-1.41505	-1.46006	-0.88227
		Fat1	1	-0.426435	-0.537719	-0.0640809
		Fabp7	1	1.92233	2.08523	3.04436
		Eprs	1	0.664703	0.564359	1.78104
		Eif6	1	-0.0457587	0.0304474	1.95418
		Ect2	1	-0.798608	-0.953075	-0.133438
		Ddah1	1	0.91551	1.38063	2.69571
		Dclk2	1	0.315675	0.173099	0.766165
		Cks1b	1	-0.34142	-0.504198	0.375137
		Ckap5	1	-0.283627	-0.347101	-0.0337546
		Cenpa	1	0.353078	-0.142732	0.905093
		Cdca8	1	0.125101	-0.170875	0.588775
		Ccnd2	1	-0.0741612	-0.407904	0.0852381
		Ccna2	1	0.0889635	-0.328881	1.05045
		Bub3	1	-0.357979	-0.403756	-0.00609034
		Atxn7l3b	1	-0.0710293	-0.0629427	0.210369
		Atad5	1	-0.804569	-0.960691	-0.585133
		Aspm	1	-0.743168	-0.835074	-0.00190181
		Arl6ip1	1	-0.310437	-0.205418	0.620494
		Arhgap18	1	-0.162887	-0.200583	0.755061
		Apobec1	1	-0.159516	-0.477936	0.753594
		Anp32e	1	1.11279	0.994502	1.89773
		Aldoc	1	1.65312	1.32881	2.88643
		2900097C17Rik	1	-0.420281	-0.07497	0.913774
		Zmynd11	2	0.492708	0.900502	1.38276
		Zmiz1	2	-0.865891	-0.751948	-0.619663
		Zfr	2	-0.449809	-0.335165	0.0886964
		Zfp445	2	-0.418767	-0.150967	0.374447
		Zcchc24	2	-1.0026	-0.69686	-0.209186
		Ywhab	2	0.623066	0.86896	1.44455
		Tubb2a-ps2	2	1.27314	1.89622	2.863
		Tspan7	2	0.489663	0.915514	1.51113
		Tnpo2	2	-0.0755683	0.214638	0.926394
		Tfrc	2	-0.332576	-0.156126	0.0904229
		Stx1a	2	0.0705962	0.701156	1.93649
		Stx12	2	0.374755	0.540969	1.2206
		Spout1	2	-0.613316	-0.103979	0.701963
		Slc1a3	2	-0.236959	-0.0966487	0.79161
		Serinc1	2	-0.156408	0.246283	0.621531
		Rpl15	2	-0.00326825	0.677809	1.2382
		Rangap1	2	0.124597	0.330335	0.865302
		Ralgapa2	2	0.172114	0.278515	1.29593
		Ptms	2	1.41389	2.15397	2.89747
		Plagl1	2	0.0789752	0.158189	0.448788
		Pip4k2b	2	-0.08803	0.402782	0.71689
		Olig2	2	-1.60508	-1.45608	-0.983737
		Oip5os1	2	-0.640718	0.0176196	0.410649
		Nnat	2	4.22652	4.84118	5.43509
		Nfix	2	-0.228294	-0.00102835	0.3121
		Mir100hg	2	-0.823012	-0.647749	-0.210288
		Mfn1	2	0.148025	0.48594	0.789113
		Marcksl1	2	1.14879	1.52899	2.28819
		Map4	2	0.0754047	0.331718	1.07446
		Map1b	2	-0.13181	0.251585	0.527574
		Magt1	2	-0.345864	-0.0154682	0.836242
		Lrig1	2	-1.11337	-0.813005	-0.47132
		Lin7c	2	-0.620302	-0.320387	0.0163492
		Kifap3	2	0.25399	0.685714	1.1883
		Kif21b	2	0.23088	0.2911	0.419439
		Kif1a	2	0.783556	1.24661	1.75504
		Inpp5f	2	-0.182686	0.372763	1.20462
		Gnb1	2	0.715881	0.977751	1.26621
		Gm7832	2	0.271433	0.56046	0.973485
		Fryl	2	-0.476379	-0.265712	0.0710567
		Eif4g2	2	0.479257	0.611095	0.886032
		Dync1i2	2	0.454858	0.619737	1.24207
		Dnaja1	2	-0.289323	0.00435024	0.388236
		Dhx9	2	0.0605869	0.478845	1.13304
		Dcx	2	1.85299	3.21379	4.37514
		Dazap1	2	0.457251	0.789283	1.30709
		Cfl1	2	3.56616	4.09607	4.86679
		Cdk16	2	1.13748	1.97449	2.53283
		Cdc42	2	0.240882	0.623651	1.08949
		Cct7	2	0.716638	1.00036	1.26441
		Calm2	2	0.186125	0.458	1.23664
		Brd2	2	-0.722569	-0.554262	0.0455738
		Basp1	2	0.268496	0.583216	1.08086
		Azin1	2	0.0565055	0.14431	0.744333
		Atp6ap1	2	0.399634	1.01869	1.56185
		App	2	0.383742	0.601576	0.978589
		Ywhag	3	-0.496006	0.0967865	0.287677
		Wdr13	3	1.35189	4.03427	5.93481
		Vopp1	3	-0.183579	0.663612	0.943295
		Ubxn2b	3	-0.536426	0.199527	-0.0720527
		Ube3a	3	-0.938957	-0.790245	-0.762398
		Tubb2b	3	1.20319	2.03944	2.57046
		Ttc3	3	1.20318	2.1062	2.28327
		Tomm20	3	-0.297947	0.250897	0.424052
		Thra	3	2.0985	3.69378	4.4878
		Syngap1	3	-0.267331	0.552918	0.420841
		Syn1	3	0.557976	1.27825	1.38884
		Stxbp1	3	0.911296	2.35444	2.1727
		Ssbp2	3	-0.36151	0.187305	0.540665
		Sptan1	3	0.313472	1.27765	1.70848
		Sox4	3	-1.16106	-0.91245	-0.824642
		Snrpn	3	0.638734	1.97595	2.92812
		Sh3glb1	3	-0.0726723	0.472661	0.451956
		Rragb	3	-0.309584	0.722259	0.967826
		Rc3h2	3	-0.931577	-0.534824	-0.50369
		Rbfox2	3	-0.120984	0.599556	1.09331
		Pten	3	-0.906064	-0.598811	-0.509061
		Prkacb	3	-0.652508	-0.234334	0.0103242
		Ppp3cb	3	-0.0513025	0.582889	0.764383
		Ppp2r5b	3	0.0689009	1.00669	1.10077
		Pkia	3	-0.0659078	0.617365	0.866591
		Peg10	3	0.58095	1.86017	2.83472
		Pak3	3	-0.852862	-0.174702	-0.020696
		Nrcam	3	-0.251957	0.509582	0.364874
		Nr4a1	3	-1.41329	-1.0713	-0.953366
		Ndnf	3	-1.00809	0.873404	0.640562
		Msi1	3	-0.447212	0.104978	0.415059
		Mpped2	3	-0.699816	-0.279413	-0.30322
		Mllt11	3	0.931162	1.28574	1.40459
		Mgrn1	3	0.251506	0.704967	0.99067
		Maz	3	0.592709	1.02012	1.37514
		Map9	3	-0.388295	0.218111	0.326272
		Kif3c	3	-0.444827	-0.00483987	-0.00681531
		Epn1	3	1.43007	2.81118	3.13328
		Enc1	3	-0.743892	-0.190466	-0.225378
		Dner	3	0.608708	1.16588	1.50473
		Dnajc5	3	-0.172394	0.130713	0.29623
		Dlg4	3	1.01718	3.02115	2.27346
		Depdc5	3	0.0077447	0.573354	0.375911
		Dda1	3	-0.225865	0.271742	0.333057
		Cep170	3	-0.759178	-0.3365	-0.363141
		Cdc42bpa	3	-0.453141	0.27727	0.435643
		Ccni	3	0.377294	1.62842	1.45913
		Cbarp	3	-0.552084	0.311269	0.112008
		Camk2g	3	-0.151772	0.593263	0.942281
		Brsk1	3	0.466003	1.50475	1.653
		Blcap	3	-0.130923	0.653452	0.642204
		BC005537	3	-0.425255	0.210959	0.512332
		Atp6v0a1	3	0.118386	0.918632	1.21704
		Arl8a	3	-0.224641	0.71061	0.860243
		Aldh4a1	3	0.886584	3.53095	2.53349
		Agap1	3	-0.391796	0.151664	0.199957
		4933431E20Rik	3	-0.37276	0.0823729	0.475848
		Zdhhc8	4	-0.284309	0.108602	-0.521395
		Wdr47	4	-0.636118	-0.0825246	-0.390132
		Wasf1	4	-0.53791	-0.217529	-0.619418
		Tspan11	4	-0.364934	1.08135	-0.572848
		Tnrc18	4	-0.719181	-0.370037	-0.647918
		Smg6	4	-0.477155	-0.00458855	-0.396543
		Slc38a10	4	0.904632	2.49843	0.482442
		Slc35b1	4	0.312543	0.700311	0.453
		Sec22c	4	-0.443103	-0.109837	-0.800212
		Rae1	4	-0.388962	0.765467	0.0107882
		Pou6f1	4	1.27129	2.26948	1.00178
		Pgap1	4	-0.482794	-0.252267	-0.521016
		Lrrc57	4	-0.683334	0.178365	-0.452606
		Lemd3	4	-1.35029	-1.0459	-1.19616
		Khdrbs3	4	0.93716	1.31417	0.574481
		Kdm6b	4	-0.714618	-0.491642	-0.927359
		Igfbp2	4	1.36368	1.91104	1.13459
		Ercc5	4	-0.493033	0.551332	-0.362446
		Eef2	4	2.26551	2.90531	1.86022
		Dut	4	0.909653	2.38418	1.30145
		Dok5	4	-0.54198	0.180787	-0.236565
		Daam1	4	-0.666061	-0.191971	-0.588057
		Chst2	4	-0.669015	0.180792	-0.153247
		Atp6v0a2	4	-0.438347	-0.143684	-0.661427
		Appl1	4	-0.0822921	0.152417	-0.00567618
		Acvr2a	4	-1.15806	-0.746847	-0.942945
		Zfp626	5	-0.340799	-0.0272855	-1.0771
		Vdac1	5	2.52542	2.12861	1.5028
		Sox11	5	-0.461462	-0.398941	-0.751574
		Slc39a10	5	-0.544178	-0.463338	-0.78188
		Slc35a4	5	0.0218217	-0.350132	-0.825506
		Sema6d	5	-0.82302	-0.655904	-1.05968
		Sdcbp	5	0.261583	-0.0792117	-0.465665
		Satb2	5	-0.885938	-0.777591	-1.22026
		Rusc2	5	0.144107	-0.12185	-0.691392
		Rps5	5	5.57044	5.4063	3.30591
		Rpl22	5	4.37799	2.94148	1.48855
		Rnf44	5	-0.329525	-0.560198	-0.950916
		Rack1	5	5.1312	4.78985	2.44172
		Prkar2a	5	0.0647868	-0.124666	-0.635672
		Ppp2r5e	5	-0.337812	-0.205828	-0.680601
		Pam	5	0.727453	0.537217	-0.280299
		Mbtd1	5	0.0151081	-0.199163	-0.412199
		Lrrn2	5	-0.117338	-0.340216	-0.875216
		Ints8	5	-0.300875	-0.374031	-0.542928
		Ier5	5	-1.2127	-1.24852	-1.35452
		Gnai3	5	-0.10735	-0.320347	-0.66178
		Gnai2	5	1.75653	1.90673	1.01688
		Gm12174	5	5.75171	6.24588	2.40658
		Gga2	5	-0.35433	-0.473091	-0.848366
		Fam174b	5	-0.0988927	-0.221058	-0.778825
		Epha3	5	-0.256668	-0.537107	-1.05428
		Eif4b	5	-0.261455	-0.325085	-0.520465
		Cnr1	5	-0.136187	-0.400564	-0.779807
		Cep170b	5	1.3947	1.38698	-0.0916596
		Celf2	5	0.52147	0.274444	-0.151524
		Camta1	5	-0.134987	-0.147178	-1.02819
		Bach2	5	-0.788174	-0.676742	-1.12966
		B3galnt1	5	-0.876696	-0.797185	-1.1625
		Arhgdia	5	0.890301	0.61993	0.051752
		Abhd10	5	-0.346703	-0.432781	-1.20209
		6330403K07Rik	5	3.04229	2.14609	0.87418
		Tubb5	6	2.18565	0.939285	1.42188
		Topbp1	6	0.607532	-0.319783	0.226385
		Tnks2	6	-0.451551	-0.595401	-0.417766
		Slc7a11	6	0.626081	-0.641582	0.166062
		Rpa1	6	0.717155	-0.0520128	0.588834
		Golm1	6	1.35189	-0.20118	0.264472
		Gm8822	6	1.16048	-0.056078	0.956291
		Fbxw2	6	0.0977365	-0.27691	-0.0729395
		Dhx40	6	-0.468627	-0.756292	-0.523887
		Ccnd1	6	-0.343846	-0.694505	-0.285516
		Bclaf1	6	0.00514603	-0.422509	-0.206579
		Zfp41	7	-0.173733	-0.69338	-0.795007
		Zbtb18	7	-0.701685	-0.992425	-1.08805
		Zbtb17	7	0.372816	-0.387447	-0.460396
		Wdr61	7	0.760822	-0.0495661	-0.00107392
		Tiam1	7	-0.461465	-0.869426	-1.11958
		Thap12	7	0.238277	-0.0223442	-0.216388
		Tenm3	7	-0.184331	-0.292184	-0.332622
		Tbr1	7	-0.12024	-0.644889	-0.882654
		Tafa2	7	0.699519	-0.148728	-0.28772
		Syt14	7	-0.297427	-0.560623	-0.795855
		Sfr1	7	-0.00387907	-0.253369	-0.36472
		Sez6	7	2.61076	0.966151	0.812009
		Rbm38	7	-0.388808	-0.879615	-1.06221
		Ptk7	7	0.630904	-0.0363612	-0.300757
		Pprc1	7	-0.400818	-0.858591	-0.927301
		Pom121	7	-0.455988	-0.589637	-0.750643
		Plxnb2	7	0.26142	-0.0963642	-0.202292
		Pbx1	7	-0.224048	-0.645547	-0.704932
		Nup50	7	-0.809974	-1.05526	-1.12565
		Mzt1	7	0.551455	-0.250557	-0.2388
		Mfap2	7	2.21777	0.477076	0.12384
		Lsm10	7	0.138109	-1.07111	-1.00193
		Lrrn3	7	-0.0535747	-0.918681	-1.16955
		Lrfn5	7	0.306244	-0.471406	-0.629661
		Jpt2	7	0.0961286	-0.244728	-0.490935
		Itsn2	7	-0.649175	-1.01124	-1.03877
		Igf2r	7	-0.0858064	-0.468093	-0.727779
		Gpm6a	7	0.527228	0.321915	0.1293
		Gnl1	7	2.27294	0.931334	0.547509
		Git2	7	0.0424468	-0.562569	-0.578686
		Fndc3a	7	-0.4228	-0.618339	-0.794038
		Fam118a	7	-0.382985	-0.741095	-0.945459
		Dazap2	7	1.48982	0.591517	-0.106972
		Dapk1	7	0.495441	-0.0133376	-0.330278
		Clcn5	7	-0.767783	-1.15416	-1.19114
		Cep78	7	0.956807	-0.705854	-0.518414
		Cdk4	7	1.54664	1.1006	0.869284
		Ccnj	7	-1.15262	-1.57267	-1.47713
		Armc10	7	-0.0790009	-0.552535	-0.754855
