# Supplementary material for: mRNA stability fine-tunes gene expression in the developing cortex to control neurogenesis
Source: PLoS Biol. 2025 Feb 6;23(2):e3003031. doi: 10.1371/journal.pbio.3003031 (PMC11838918; doi:10.1371/journal.pbio.3003031)
Supplement: S3 Data — (XLSX) [file pbio.3003031.s018.xlsx]

## Sheet: Fig 3A
Figure 3A - Volcano plot for E14.5 vs E11.5		Gene	log2FoldChange	padj
		Col3a1	-7.31751	2.63638e-59
		Lum	-7.00078	1.1263e-130
		Col6a2	-5.69526	6.3388e-39
		Col1a1	-5.4881	2.88243e-20
		Mmp9	-5.31967	1.63408e-22
		Tgfbi	-4.87849	5.22108e-23
		Col6a1	-4.7816	6.03434e-22
		Alas2	-4.69375	3.21016e-32
		Col6a3	-4.66736	2.2773e-101
		Rps3a3	-4.54829	2.39252e-29
		Nid2	-4.53486	7.19291e-11
		Thbs2	-4.48305	2.59389e-38
		Dlk1	-4.44273	2.0755e-28
		Bgn	-4.35268	2.84701e-33
		Col4a2	-4.3044	2.4436e-124
		Filip1	-4.29604	2.4636e-117
		Cadps2	-4.25574	1.4232e-141
		Col4a1	-4.25261	9.3044e-138
		Gpr139	-4.1664	6.40714e-68
		Dmrta1	-4.14951	3.6167e-249
		Mylk	-4.14553	2.86802e-41
		Dmrtb1	-4.03623	2.4637e-35
		Gpc3	-3.93479	7.61077e-11
		Fam181a	-3.91873	1.01009e-74
		Epb41l4b	-3.87868	3.11483e-93
		Hmga2	-3.84603	6.54935e-22
		Loxl2	-3.7859	1.11864e-65
		Nid1	-3.77741	6.62874e-86
		Pcsk5	-3.75327	5.1663e-99
		Ebf1	-3.72189	3.85798e-44
		Gm38158	-3.68981	9.09751e-56
		Fndc3c1	-3.67519	2.12376e-62
		Rasgrp1	-3.65342	1.42335e-65
		Ildr2	-3.6348	1.42412e-77
		Cd248	-3.62746	1.57368e-26
		Chrm3	-3.55257	1.63686e-48
		Hba-a1	-3.5298	4.09138e-18
		Pcp4l1	-3.49387	9.60969e-08
		Emilin1	-3.46847	1.50636e-67
		Fam222a	-3.43062	3.12255e-74
		Acta2	-3.41329	1.3873e-13
		Prex2	-3.34798	3.72224e-27
		Lama2	-3.32606	1.20921e-41
		Crb1	-3.31031	2.63108e-27
		Lin28b	-3.28747	4.2269e-30
		Adgra2	-3.28549	2.10869e-29
		Scn5a	-3.26458	3.01513e-55
		Thbd	-3.25973	2.05067e-48
		Myo5b	-3.25493	4.04253e-39
		Tent5c	-3.2388	4.05025e-11
		Cgnl1	-3.2384	5.27339e-19
		Tmem132c	-3.20353	1.24842e-07
		Pcsk9	-3.20276	5.73312e-12
		Col5a2	-3.16133	5.173e-110
		Papln	-3.11979	2.19664e-55
		Hba-a2	-3.08482	1.60635e-66
		Rbm20	-3.07605	3.75223e-27
		Nrk	-3.07233	2.54451e-87
		Zic3	-3.0413	1.7863e-52
		Tmem163	-3.00264	2.32748e-46
		Anxa1	-2.97639	2.82679e-14
		Lsr	-2.94927	1.5277e-63
		Zfp503	-2.91275	2.56963e-13
		Pltp	-2.89805	1.50898e-05
		Pdgfrb	-2.88853	9.89138e-42
		Wif1	-2.8843	1.10035e-15
		Mmp2	-2.88245	2.57896e-30
		Ano1	-2.88181	1.36352e-62
		Eya2	-2.87918	1.14836e-33
		Gm1821	-2.86012	0.000286659
		Colec12	-2.8474	4.45097e-16
		Eng	-2.84558	3.13092e-18
		Col23a1	-2.84503	1.69911e-22
		Cbln2	-2.83799	4.64937e-67
		Hif3a	-2.82234	6.80081e-71
		Vamp8	-2.81211	1.76897e-27
		Fign	-2.79326	8.16471e-14
		Has2	-2.78281	8.30519e-33
		Col26a1	-2.77157	1.73898e-50
		Slc26a11	-2.76629	5.99674e-20
		Amt	-2.74567	9.12505e-52
		Ptpru	-2.73704	2.8812e-146
		Id3	-2.73294	1.74843e-07
		Slc43a3	-2.71914	5.46211e-17
		Tex15	-2.71249	2.12601e-15
		Serpine2	-2.71076	1.31289e-22
		Tns2	-2.68728	1.89809e-23
		Tcf7l1	-2.687	2.74918e-73
		S100a6	-2.68464	5.00816e-06
		Postn	-2.65729	1.43853e-09
		H4c9	-2.64949	2.3623e-09
		Npr1	-2.64755	2.9349e-43
		Loxl3	-2.64325	5.95644e-32
		Syt13	-2.64183	1.34258e-48
		Olfml2a	-2.63429	1.28471e-14
		Itga8	-2.62933	9.8422e-20
		Fgfr2	-2.62547	1.7195e-120
		Rpl26	-2.61413	0.0054166
		Kctd12b	-2.56887	7.05675e-11
		Kcnj5	-2.54303	1.15725e-10
		Hopx	-2.54209	2.60808e-71
		Tgfb1	-2.53411	4.065e-17
		Rmrp	-2.52957	3.02484e-08
		Cyp26b1	-2.52791	6.94413e-66
		Prss23	-2.52713	2.55473e-49
		Epas1	-2.51351	6.55151e-17
		Adgre5	-2.51082	2.24224e-23
		Ccdc141	-2.49733	5.17862e-23
		Grm8	-2.49345	9.6322e-22
		Rhbdf2	-2.49311	3.16811e-12
		Crabp1	-2.4878	2.48702e-19
		Plin3	-2.48026	6.92712e-66
		Enpp1	-2.48011	1.91663e-13
		Mob3b	-2.47943	2.7146e-43
		Cntn6	-2.47356	2.98931e-92
		Ahnak	-2.4726	2.16508e-05
		Cntnap2	-2.47018	2.0935e-117
		Wls	-2.46536	1.39559e-51
		Map7	-2.46247	6.83804e-15
		Cpa2	-2.45103	1.02138e-30
		Scx	-2.43521	9.48156e-12
		Col9a2	-2.43388	3.41101e-16
		Ap1s3	-2.43179	7.90741e-18
		Slc39a8	-2.41325	2.6709e-19
		Gcnt4	-2.41172	1.98455e-24
		Slc16a3	-2.41143	2.74456e-12
		Lratd1	-2.40943	1.6071e-171
		Ccdc85a	-2.408	2.54991e-22
		Usp44	-2.40676	1.47788e-18
		Hmcn1	-2.39888	2.96104e-15
		Plekhd1	-2.39513	1.36638e-13
		Ccdc190	-2.39279	4.67947e-15
		Metrn	-2.39244	2.89573e-90
		Stard13	-2.38813	1.89056e-47
		Nhlh1	-2.38571	6.56954e-48
		Crb2	-2.37436	1.00955e-87
		Car3	-2.36509	2.03093e-12
		Gm2694	-2.363	4.11065e-17
		Me3	-2.35955	1.28291e-10
		Cd93	-2.34818	3.77028e-10
		Tcn2	-2.34595	2.77294e-27
		Parm1	-2.34245	5.73806e-12
		Ptpn3	-2.33538	9.26529e-42
		Renbp	-2.31946	8.55505e-20
		Naaa	-2.31782	8.2031e-22
		Cd59a	-2.31058	8.45889e-09
		Prkg2	-2.30889	7.82847e-23
		Oaf	-2.30729	1.26181e-67
		Lama1	-2.30581	2.21444e-46
		Col2a1	-2.30518	1.0911e-64
		Blvrb	-2.30204	1.03362e-21
		Daam2	-2.30161	6.87748e-52
		Rhpn1	-2.29328	5.20552e-20
		Plekhb1	-2.28963	9.72712e-37
		Enpp2	-2.28657	0.00133412
		Ube2l6	-2.28222	9.98207e-21
		Tmem176a	-2.27941	3.70534e-46
		Heph	-2.27892	2.54316e-08
		Cobl	-2.27794	1.26757e-14
		Astn2	-2.27488	9.10704e-46
		Fbn2	-2.26441	2.7826e-53
		Agpat2	-2.2635	3.91536e-13
		Pdgfra	-2.2622	4.03262e-21
		Emilin2	-2.25952	3.43563e-11
		Col5a1	-2.25802	9.74334e-15
		Htatip2	-2.25572	1.412e-08
		St3gal6	-2.25289	1.93045e-16
		Tent5a	-2.24593	1.52317e-08
		Wfdc2	-2.24401	4.54649e-47
		Fgd6	-2.24379	5.98513e-37
		Mcc	-2.24125	3.80749e-39
		Mab21l1	-2.2337	6.83022e-09
		Khk	-2.23343	1.76125e-11
		Emp3	-2.23036	6.67508e-15
		Fbxl21	-2.22178	6.58319e-21
		Mov10	-2.22034	1.01027e-35
		Frzb	-2.21384	1.38775e-32
		Tpm2	-2.20648	1.03963e-24
		Spry1	-2.20624	7.87833e-60
		Piezo2	-2.20145	5.521e-16
		Sema3e	-2.20064	4.37394e-12
		Gpr153	-2.18542	9.50178e-27
		Cdh6	-2.18116	2.56963e-57
		Il13ra1	-2.18027	8.70723e-08
		Shisa3	-2.1684	2.76556e-08
		Vsig10	-2.16409	4.0774e-11
		Phldb2	-2.16307	3.75913e-28
		Fzd8	-2.15674	4.411e-137
		Acsf2	-2.14401	1.26074e-34
		Selenop	-2.13998	8.71283e-08
		Klhdc8a	-2.13849	3.40277e-14
		Chrdl1	-2.13291	5.00131e-61
		Dnah1	-2.13259	1.45754e-20
		Fhl3	-2.13056	2.98355e-27
		Meis1	-2.13053	1.03379e-15
		Mxra8	-2.11742	5.36074e-13
		Cd34	-2.11276	0.000103015
		Col11a1	-2.10627	1.04703e-15
		Plscr1	-2.09861	1.24994e-27
		Atoh8	-2.09769	3.80998e-13
		Frem2	-2.09565	2.0716e-37
		Stx11	-2.08098	3.275e-09
		Il11ra1	-2.07692	1.70151e-13
		Nectin3	-2.07594	1.0135e-152
		Prr5	-2.0727	1.72386e-20
		Dgkk	-2.06866	1.3882e-12
		Tril	-2.05772	3.27442e-23
		Mcam	-2.04653	2.57486e-80
		Ucp2	-2.04426	7.10776e-15
		Scube1	-2.04325	8.60646e-82
		Rtkn	-2.04179	5.36553e-63
		Myorg	-2.03971	8.8791e-54
		Capn6	-2.034	5.84613e-10
		Mme	-2.03202	1.45116e-09
		Cmtm8	-2.03187	2.95149e-18
		Slc27a6	-2.03127	4.61126e-06
		Bag3	-2.03045	4.27781e-53
		Peg12	-2.02289	2.71123e-69
		Rbp1	-2.01964	8.04871e-48
		Epha2	-2.01478	7.8985e-14
		Pbxip1	-2.01032	5.45958e-51
		Hes5	-2.00778	4.79225e-76
		Smim1	-2.00614	4.62334e-05
		Adgrg2	-1.99431	2.0794e-13
		Tagln	-1.99201	0.000784909
		Pdlim5	-1.9909	4.43226e-48
		Gm9493	-1.99022	0.0220016
		Nhsl2	-1.99002	1.80929e-25
		Ssc5d	-1.98832	1.20598e-09
		Akr1b8	-1.9849	1.02305e-07
		Gldc	-1.97021	1.0348e-144
		Anpep	-1.96192	1.23325e-09
		Plec	-1.95226	1.47118e-26
		Bmp7	-1.94997	2.19312e-79
		Flnc	-1.94742	2.16299e-06
		Klf5	-1.94161	1.66175e-23
		Ldlrap1	-1.94106	1.30783e-06
		Flt1	-1.93487	8.13202e-06
		Kank1	-1.93232	9.2482e-23
		Spata6	-1.93214	9.85557e-46
		Alk	-1.92812	1.78651e-14
		Tmem132e	-1.92703	6.24859e-12
		Plcd1	-1.9214	5.02992e-17
		Shc4	-1.91732	3.50554e-30
		Peg3	-1.91431	3.07771e-89
		Cacna1g	-1.91089	1.46467e-31
		Mrc2	-1.90855	6.91499e-42
		Unc13c	-1.90465	4.51943e-06
		Tshz2	-1.90303	1.36703e-24
		Mest	-1.90142	9.2337e-136
		Tlr3	-1.90121	1.58732e-15
		Noxo1	-1.89817	2.3634e-13
		Sgms2	-1.89201	1.6201e-05
		Arsi	-1.88621	1.31165e-17
		Hap1	-1.88352	4.25829e-55
		Kcnh4	-1.88245	8.18207e-12
		Dmrt3	-1.88229	0.000304506
		Dysf	-1.8795	1.84133e-12
		Hspb8	-1.8774	3.47476e-35
		Capg	-1.87467	9.70809e-24
		Six5	-1.87224	8.13464e-32
		Nhs	-1.87223	7.11065e-57
		Cgn	-1.87156	9.96649e-10
		Abhd4	-1.87025	1.38714e-59
		Arhgdib	-1.86889	2.84606e-08
		5033430I15Rik	-1.86633	9.10347e-29
		Ebf3	-1.86174	5.35868e-23
		Igfbp5	-1.85985	8.25464e-07
		Spock2	-1.85608	1.8987e-123
		Wscd2	-1.85533	1.58816e-13
		Entpd1	-1.85303	5.32888e-10
		Nr2f2	-1.85216	1.48174e-19
		Camk2a	-1.84935	1.12979e-33
		Pakap	-1.84661	1.07267e-21
		Notch3	-1.84442	1.09034e-36
		Zc3hav1	-1.84276	5.32774e-08
		Cast	-1.8425	3.58504e-14
		Sulf2	-1.8383	2.36204e-13
		Plag1	-1.83708	6.04053e-27
		Sox3	-1.83483	5.09929e-34
		Creg1	-1.83433	4.8992e-24
		Spats2l	-1.83424	6.3352e-82
		Fhod1	-1.833	4.88376e-21
		Tmem51	-1.83277	2.71813e-05
		Itga1	-1.83271	1.69528e-10
		Chrna4	-1.82855	4.47273e-13
		Dmrta2os	-1.82224	1.29081e-09
		Ghr	-1.82219	4.28333e-13
		Agtrap	-1.82015	1.07492e-22
		Col27a1	-1.81681	4.95744e-10
		Lrp4	-1.79853	1.50278e-55
		Cnn2	-1.79807	3.47397e-23
		Gcnt1	-1.79509	5.60687e-06
		Il1r1	-1.79324	1.87355e-06
		Cald1	-1.79253	3.08644e-33
		Fzd6	-1.79176	4.48597e-19
		Tm6sf1	-1.7911	7.30294e-15
		Kif26b	-1.7883	2.3671e-44
		Kcnk5	-1.77722	1.56718e-44
		Slco4a1	-1.77619	2.47272e-11
		Lama4	-1.77429	3.43971e-35
		Plxdc2	-1.77124	5.10019e-11
		Ptgis	-1.76698	7.94899e-09
		Cav1	-1.76623	0.000251265
		Dpf3	-1.7646	1.45121e-19
		Cntn4	-1.75834	1.97464e-05
		Serhl	-1.7573	1.88502e-10
		Itgb5	-1.75619	6.22116e-27
		Mtmr11	-1.75605	1.48724e-89
		Tcf7l2	-1.75414	5.51823e-39
		Adra2a	-1.75357	4.01961e-05
		Syk	-1.74901	2.91517e-24
		Erbb2	-1.74542	7.96409e-40
		Tmod1	-1.74272	0.0320308
		Ncf4	-1.74094	3.36724e-05
		Zfp423	-1.73954	1.48097e-39
		Lamb2	-1.73746	9.88949e-73
		Dlx2	-1.73694	5.6226e-27
		Plcxd3	-1.73138	3.50873e-07
		Cdhr1	-1.73115	5.26013e-15
		Mast4	-1.72912	8.94564e-47
		Gm26777	-1.72565	0.00016037
		Neto1	-1.72524	1.10363e-73
		Dach1	-1.7233	8.33116e-35
		Stac	-1.72287	4.58483e-38
		Styk1	-1.7185	5.1756e-08
		Rhoc	-1.71607	1.32115e-32
		Spp1	-1.71538	8.84756e-06
		Steap3	-1.7126	1.50103e-10
		Ror2	-1.71093	9.73289e-32
		Dhrs11	-1.70887	6.25151e-08
		Axl	-1.7076	4.81147e-42
		Hic1	-1.70563	1.54716e-07
		Tgfbr3	-1.70562	2.81691e-06
		Car8	-1.70528	1.94275e-07
		Sgsh	-1.70477	8.6646e-23
		Sash1	-1.70472	3.48908e-41
		Ptprk	-1.7047	3.15827e-36
		Fkbp10	-1.70466	1.22739e-17
		Prodh	-1.70332	2.89194e-13
		Itga2b	-1.70276	0.000176626
		Tspan33	-1.70274	4.42413e-18
		H2-Q4	-1.70183	6.46366e-14
		Micall2	-1.70157	5.87667e-15
		Ano3	-1.70061	1.00045e-06
		Inka1	-1.69706	1.05619e-06
		Antxr2	-1.6939	7.86782e-32
		Iffo2	-1.6923	6.93141e-12
		Greb1	-1.69229	2.41648e-06
		Col11a2	-1.69204	5.61329e-06
		Smad3	-1.69031	6.90708e-78
		Btbd17	-1.68944	5.70423e-32
		Mdfi	-1.68866	1.4361e-12
		Angptl2	-1.68535	3.12832e-23
		Fgfbp3	-1.68252	5.77957e-47
		Crispld2	-1.68242	0.000485601
		Cercam	-1.68069	8.99222e-19
		Kremen1	-1.67837	2.34015e-45
		Caskin2	-1.67655	1.88806e-45
		Emx2os	-1.67542	4.08198e-15
		Acsbg1	-1.6746	6.59757e-58
		Peg10	-1.67412	9.43098e-48
		Fzd10	-1.66917	3.36848e-06
		Gsta4	-1.65929	2.88083e-08
		Dennd3	-1.65577	6.9706e-13
		Zic2	-1.65522	3.27154e-35
		Rtp4	-1.65434	0.000504633
		Mxra7	-1.64887	2.01925e-08
		Gm5540	-1.64822	1.21814e-11
		Dipk1c	-1.64759	3.35443e-12
		Ugt8a	-1.64717	4.98465e-25
		Lhfpl3	-1.64544	3.75746e-14
		Greb1l	-1.64452	0.000527662
		Bcar3	-1.64394	8.09701e-20
		Galt	-1.64022	9.70375e-19
		Pipox	-1.63884	1.29809e-08
		Gm38317	-1.63881	1.14591e-07
		Ajap1	-1.63821	1.38132e-23
		Sat1	-1.63769	1.43235e-31
		Depdc7	-1.63532	3.6872e-10
		Synpr	-1.63472	3.1178e-20
		Zfp618	-1.63397	8.50343e-57
		Wipf1	-1.63187	1.10725e-33
		Rara	-1.63137	4.64039e-25
		Rai2	-1.63013	4.10035e-33
		Fam117a	-1.62998	4.27023e-13
		Susd1	-1.62853	0.000457418
		Apln	-1.62783	2.08167e-17
		Isyna1	-1.6195	3.37281e-22
		Pi4k2b	-1.61894	9.88478e-24
		Pir	-1.61794	7.4464e-18
		Dennd1c	-1.6154	0.000276279
		Ntn4	-1.61475	6.1155e-31
		Rab27a	-1.61366	2.77342e-06
		Gsn	-1.61151	2.58446e-23
		Ccdc9b	-1.61118	1.31093e-08
		Gm14236	-1.60983	1.36961e-11
		Dpysl4	-1.60852	7.64473e-72
		Dmrta2	-1.60795	2.09782e-56
		Camk2d	-1.6058	3.21987e-44
		Rmst	-1.60403	1.30283e-08
		Cpne2	-1.60324	1.16753e-31
		Stard10	-1.60309	1.06541e-20
		Dock6	-1.59979	7.99435e-33
		Pard3b	-1.59894	1.70038e-29
		Mapkapk3	-1.5962	1.07896e-06
		Glis3	-1.59503	9.14199e-06
		Gm37194	-1.59285	4.6857e-08
		Lypd1	-1.5908	4.49485e-17
		Gm9826	-1.59033	9.22225e-06
		Adcyap1	-1.58747	1.11411e-24
		Msrb3	-1.58716	6.60455e-15
		Slc8b1	-1.58691	6.78339e-05
		Rsad2	-1.58583	0.0947965
		Nt5e	-1.58523	3.25699e-09
		Nrsn2	-1.58465	6.96361e-09
		Ttpa	-1.58286	0.00159191
		Il4ra	-1.58151	0.00030303
		Col25a1	-1.57973	1.52486e-24
		Emx1	-1.57765	1.17988e-26
		Pkn3	-1.57666	1.31312e-13
		Inpp4b	-1.57548	1.28844e-16
		AW551984	-1.57535	2.44353e-10
		Usp2	-1.57414	1.61856e-09
		Car2	-1.57017	1.47653e-46
		Ccdc89	-1.56983	0.00201544
		Rin3	-1.56923	1.18199e-06
		Tenm3	-1.56902	7.22082e-45
		Gm6960	-1.56899	9.50448e-10
		Fst	-1.56641	1.0076e-06
		Ephb3	-1.56318	2.69314e-41
		Atp10a	-1.56272	8.09625e-11
		Cxcr4	-1.56229	5.78917e-47
		Pbx2	-1.56064	6.12535e-91
		Kirrel	-1.56009	1.96242e-64
		Ctnnal1	-1.55895	1.14508e-38
		Grin3a	-1.5563	4.24994e-15
		Id1	-1.55586	8.83424e-09
		Tmem198b	-1.55024	1.04733e-43
		Foxo4	-1.54928	4.00132e-54
		Vim	-1.5453	4.22866e-74
		Klhl13	-1.54334	4.03319e-19
		Acvr2b	-1.54314	3.6554e-34
		4930523C07Rik	-1.54308	4.97454e-10
		Fam184b	-1.53708	4.05106e-10
		Tead3	-1.53416	1.50418e-21
		Gm13342	-1.5341	0.00276308
		Slc2a10	-1.53369	4.5063e-10
		Itga9	-1.53211	1.9251e-12
		Sparc	-1.52709	1.79761e-35
		Stk10	-1.52685	3.43443e-27
		Ccdc40	-1.52669	6.76768e-10
		Gm11578	-1.52624	1.18847e-11
		Samd5	-1.52524	1.1568e-57
		Otx1	-1.52008	1.6337e-80
		Nbeal2	-1.52006	3.41663e-11
		Sall2	-1.51707	7.1953e-103
		Dnmt3b	-1.51594	8.84389e-11
		Lratd2	-1.51529	1.49039e-34
		Yap1	-1.51117	2.21147e-39
		Ahcy	-1.51095	2.71139e-09
		Ccdc8	-1.51083	7.07491e-53
		Dok1	-1.50909	1.85371e-15
		Lrrc56	-1.50843	8.48035e-15
		Gulp1	-1.50837	3.40976e-14
		Igfbp4	-1.50795	2.13155e-23
		Lrrc29	-1.50531	0.000229246
		Adamts12	-1.50329	3.46322e-13
		Zfpm1	-1.50309	7.81654e-21
		Plekha7	-1.50161	6.31614e-31
		Cdc34	-1.50114	4.4044e-32
		Gm12503	-1.49792	0.00157101
		Palm3	-1.49735	8.16633e-05
		Mfsd2b	-1.49625	0.000235423
		Kank2	-1.49399	1.64521e-35
		Rbm38	-1.49223	3.97074e-18
		Dpp10	-1.48747	4.35567e-12
		Slc14a2	-1.48637	4.10053e-06
		C1qtnf1	-1.48587	2.91451e-07
		Zic1	-1.48569	2.15382e-25
		Efna5	-1.48397	2.4551e-33
		Dll3	-1.47913	3.0063e-37
		Csgalnact1	-1.47674	8.52621e-10
		Hey1	-1.47603	6.61711e-92
		Tpbg	-1.4749	5.05582e-41
		Dnajc12	-1.47353	1.81987e-06
		Gltp	-1.47332	2.28779e-29
		1110015O18Rik	-1.47295	8.68268e-08
		Slc25a18	-1.47272	3.22504e-11
		C430049B03Rik	-1.47138	0.00116299
		Cdc34b	-1.47092	8.47575e-24
		Dcaf12l2	-1.46784	1.17626e-05
		Acss2	-1.46777	3.5687e-47
		Abhd15	-1.46607	8.68268e-08
		Txnip	-1.46564	0.000169782
		Vwa5a	-1.4644	4.24077e-14
		Cpa4	-1.46265	3.11632e-07
		Bmf	-1.46152	2.2766e-14
		Lrig1	-1.45889	2.76331e-40
		Ptpn13	-1.45804	3.70884e-47
		Utrn	-1.45548	5.0457e-23
		Ccnd3	-1.45321	1.51942e-62
		Pld1	-1.45173	1.94733e-27
		Il10rb	-1.45107	1.83642e-09
		Rfx2	-1.4496	3.7702e-22
		Nynrin	-1.44856	1.81814e-46
		Rffl	-1.44626	9.51611e-43
		Bche	-1.44594	5.56792e-09
		Cobll1	-1.44575	4.32765e-16
		Ghdc	-1.44529	8.54884e-10
		Ddx58	-1.44523	1.05592e-05
		Pxdn	-1.44463	1.05753e-38
		Ccdc102a	-1.44444	1.76547e-17
		Ppard	-1.44437	6.76e-41
		Lix1	-1.44359	5.49418e-31
		Bicc1	-1.44337	9.80804e-16
		Plekhh1	-1.44251	3.92234e-20
		Nog	-1.44139	2.21011e-11
		Slc7a10	-1.4405	4.69861e-05
		Cntfr	-1.4402	6.78766e-25
		B4galt1	-1.4397	1.3833e-30
		Nhlh2	-1.43565	5.48339e-10
		Anxa6	-1.43415	1.43e-28
		Casp6	-1.43287	6.05348e-25
		Fbxl7	-1.43118	5.79347e-25
		Rnase4	-1.43026	0.00088146
		Stat6	-1.42779	1.45934e-07
		Scml4	-1.42395	2.17221e-05
		Retsat	-1.42332	6.01421e-09
		S1pr2	-1.42319	3.03971e-38
		Acer3	-1.42244	3.66946e-16
		Zfp385a	-1.42138	3.87773e-18
		Fzd2	-1.4196	9.70873e-43
		Dapp1	-1.41926	4.00635e-17
		Ell2	-1.41891	4.07744e-12
		Rarg	-1.41864	6.818e-28
		Ptpn14	-1.41752	0.00635243
		Arntl	-1.41572	4.93025e-54
		Ece1	-1.40836	3.45843e-30
		Fzd7	-1.40676	2.28472e-32
		Zic4	-1.40669	2.02093e-06
		Gm43820	-1.40621	2.47679e-09
		Vipr2	-1.40377	1.7155e-07
		Synm	-1.40313	2.05496e-05
		Klf2	-1.40217	0.000630262
		Bmp5	-1.40144	5.96788e-05
		Angptl4	-1.40058	1.68534e-05
		Rbpms2	-1.40044	4.44829e-12
		Eif2ak2	-1.39912	1.45209e-15
		Mir7041	-1.39663	0.000116124
		Cdh7	-1.39429	5.36615e-31
		2610318N02Rik	-1.39262	2.09777e-12
		Hykk	-1.39058	7.22778e-07
		Tgfb2	-1.39014	5.56922e-41
		Ephb4	-1.38895	3.10092e-39
		Tcaf2	-1.38881	0.000395406
		Rcan3	-1.38853	6.64528e-09
		Jag1	-1.38841	1.47302e-11
		Dhh	-1.38796	0.000177118
		Abcb4	-1.38707	0.000411049
		Gja1	-1.38663	7.16808e-26
		Cfap54	-1.38644	6.00411e-07
		Calb2	-1.3831	1.08039e-12
		Rph3al	-1.38272	3.03544e-06
		Hbb-bt	-1.38198	0.00179589
		Rbms1	-1.38159	2.58806e-14
		Gm6705	-1.37875	2.86807e-12
		Galm	-1.37761	3.39644e-07
		Ppic	-1.37586	4.46644e-21
		Sorcs3	-1.37556	2.35404e-16
		Zcchc3	-1.37351	5.56153e-43
		Zbtb46	-1.37049	1.30143e-13
		Adamts5	-1.36693	3.30925e-23
		Slc35g2	-1.36653	6.29393e-08
		Slc1a6	-1.36582	0.000183826
		Bcl2l12	-1.36464	2.74986e-13
		Gm10643	-1.36448	9.44952e-07
		Pcdhgb8	-1.3644	0.00278201
		Epb41l2	-1.36399	4.23061e-44
		Cers4	-1.36341	2.56855e-36
		Tap1	-1.36295	0.00107644
		9230114K14Rik	-1.36124	0.00244778
		Cdc6	-1.35954	2.86796e-33
		Gm19554	-1.35906	2.58867e-38
		Slc25a24	-1.35746	1.61101e-28
		Shisa2	-1.35656	2.85745e-16
		Anxa5	-1.35538	1.57114e-11
		Epb41l4a	-1.3545	1.37717e-27
		Tmem63a	-1.35263	9.35712e-11
		E2f8	-1.35228	2.80043e-28
		Cdh18	-1.3514	1.99677e-05
		Rassf7	-1.35138	1.14002e-19
		Arvcf	-1.35083	7.77342e-54
		Pacsin3	-1.35032	4.70055e-17
		Col18a1	-1.35012	0.00120211
		Fanca	-1.34786	1.1332e-22
		Il1rap	-1.34424	8.08181e-13
		Rtl5	-1.3439	1.46404e-32
		Adamts9	-1.34375	1.41479e-16
		Fjx1	-1.34083	3.75586e-25
		Pstpip2	-1.3393	0.00143258
		Rapgef3	-1.33784	8.81262e-07
		Mmp15	-1.33752	1.53436e-32
		Lrtm2	-1.33723	7.8115e-06
		Ccne1	-1.33595	4.97286e-42
		Slc25a13	-1.33288	7.91529e-35
		Rxra	-1.33257	1.51422e-47
		Igf2bp1	-1.33197	1.2097e-44
		Gnai2	-1.3304	3.69721e-49
		Irf1	-1.3282	4.11974e-06
		Mboat1	-1.32721	6.70283e-13
		Slc26a7	-1.32677	9.20888e-06
		Dusp28	-1.32486	1.31531e-09
		Fbxo36	-1.32454	2.71455e-05
		Gm715	-1.32451	2.18719e-12
		Igsf11	-1.32361	3.2372e-21
		Mfap4	-1.32328	2.05829e-12
		Sytl5	-1.32201	0.000572757
		Rhod	-1.32145	2.3797e-10
		Dynlt1f	-1.32012	1.00072e-10
		H2-K1	-1.31911	0.00023504
		Slc16a10	-1.3182	0.000173092
		Nup210l	-1.31528	5.65899e-06
		Itm2a	-1.3141	8.94941e-12
		Ccnd3-ps	-1.31306	2.69487e-23
		Cpne7	-1.31305	0.0781007
		Trim21	-1.31048	4.48494e-05
		Il17rd	-1.31022	1.1156e-14
		Dennd2c	-1.3084	1.35235e-05
		Inppl1	-1.30721	4.12585e-32
		Pbx3	-1.30686	5.16606e-15
		Gprc5c	-1.30574	4.10898e-05
		Vangl1	-1.30469	6.03038e-08
		Gstk1	-1.30328	0.00164333
		Cdc42bpg	-1.30066	8.90101e-11
		Kif1c	-1.29922	7.73671e-33
		Capn1	-1.29613	7.06126e-05
		Lamc2	-1.29557	2.75925e-05
		Hspg2	-1.29241	2.31267e-12
		C130046K22Rik	-1.29035	0.00211359
		Gm19680	-1.28956	7.19432e-05
		E2f6	-1.28917	6.60735e-52
		Rreb1	-1.28825	1.52814e-11
		Mir9-3hg	-1.28761	3.28531e-30
		Rgs5	-1.28724	9.58637e-09
		Gm14230	-1.28604	7.31109e-14
		Abtb2	-1.2859	2.76911e-15
		Pfkfb1	-1.28559	1.7339e-06
		Osbpl10	-1.2855	1.34611e-15
		BC067074	-1.28519	3.34878e-06
		Nfkb2	-1.28351	4.70422e-14
		Ggta1	-1.28346	2.50989e-15
		Ulk4	-1.2834	1.45099e-07
		Radx	-1.28286	0.000347625
		Spsb2	-1.28281	0.000121775
		Haghl	-1.28266	2.65394e-27
		Tom1l1	-1.28211	9.76401e-22
		AI849053	-1.28124	2.40059e-09
		Glb1l2	-1.28039	0.000107091
		Gm13243	-1.28012	0.00437357
		Pter	-1.27801	5.64231e-07
		Gm8378	-1.27605	7.25028e-05
		Igf2bp2	-1.27589	3.04847e-33
		Tpm3	-1.27587	1.59654e-14
		Sox13	-1.27499	3.75272e-15
		Asf1b	-1.27431	1.41167e-32
		Fgfrl1	-1.27283	1.69304e-35
		Lgals9	-1.27174	0.0314824
		Mgmt	-1.26795	0.00292393
		Sema3b	-1.26623	8.38757e-05
		Sphkap	-1.26592	1.38463e-12
		Plvap	-1.26496	5.68803e-05
		Pou3f4	-1.26486	3.29441e-24
		Gm17092	-1.26393	7.4064e-10
		Adamts1	-1.26246	1.38389e-27
		Egfl7	-1.26017	0.00457781
		Clcn5	-1.26002	4.18569e-34
		Gm6556	-1.25962	0.000857288
		Itprip	-1.25936	5.02894e-39
		Perp	-1.25751	0.00535092
		Sh3bp1	-1.2566	2.01792e-09
		Pabpn1	-1.25639	9.4865e-05
		Col4a6	-1.25551	1.23842e-06
		Stk32a	-1.25517	2.39155e-12
		Gm9430	-1.25499	4.71134e-09
		Map3k11	-1.2545	1.32897e-14
		Tmem123	-1.2543	1.38059e-26
		Dmd	-1.25306	1.55044e-31
		Prex1	-1.25228	1.51422e-47
		Tm4sf1	-1.24902	4.29e-10
		Pmaip1	-1.24871	1.89831e-05
		Sox21	-1.24652	1.31999e-27
		Plagl2	-1.24548	1.70945e-52
		Gli3	-1.24546	3.4884e-24
		Ston2	-1.2449	4.58392e-31
		Pknox2	-1.24463	3.70373e-33
		E2f2	-1.24328	2.17567e-33
		Mapk12	-1.24216	5.03586e-12
		Foxj1	-1.2417	9.48492e-06
		Muc1	-1.24165	1.43814e-06
		Rps4l	-1.24016	7.73643e-14
		Nectin1	-1.23787	5.5375e-24
		Morrbid	-1.23504	2.68801e-06
		Arid5b	-1.23484	1.3076e-16
		Helz2	-1.2293	2.18102e-05
		Slc6a11	-1.22808	1.90992e-16
		Plpp2	-1.22663	2.46932e-09
		Lacc1	-1.22566	1.4692e-05
		St5	-1.22432	1.17012e-10
		Pqlc3	-1.22405	0.0020969
		Prdm16	-1.22404	2.12163e-22
		Atp1a2	-1.22274	3.52953e-28
		Nqo1	-1.22248	0.000534747
		Efnb1	-1.22199	1.10864e-29
		Pdlim1	-1.22155	1.69786e-08
		Pros1	-1.22079	5.58567e-11
		Fuz	-1.22041	9.46304e-11
		AW047730	-1.21979	6.19487e-15
		Ttyh1	-1.21907	5.8498e-53
		Fn1	-1.21879	1.88284e-24
		C330011M18Rik	-1.21859	9.21813e-05
		Galnt18	-1.21714	0.000189941
		Adamts4	-1.21605	2.66741e-12
		Ripor2	-1.21601	1.17536e-19
		Sept4	-1.21545	2.7153e-07
		Gm23935	-1.21389	0.000311965
		Gm8990	-1.21315	3.46614e-07
		Gins2	-1.21306	4.65611e-36
		Laptm4b	-1.21262	6.13158e-21
		Sipa1	-1.21187	6.21082e-13
		Pex11g	-1.21177	0.00660598
		Llgl2	-1.21143	0.0179017
		Gm8602	-1.21007	4.84027e-13
		Necab2	-1.20815	1.96728e-13
		Tmem144	-1.20765	2.60391e-12
		Net1	-1.20683	3.46657e-33
		Sec14l2	-1.20637	4.64292e-31
		Unc5c	-1.20621	1.41022e-05
		Man2b2	-1.2048	7.87445e-08
		Cdr2l	-1.20373	2.13278e-62
		Wdsub1	-1.20276	1.80685e-12
		Ifitm3	-1.1991	0.0219
		Rab36	-1.19805	1.99717e-12
		Gm46507	-1.19737	1.06026e-06
		Ebf4	-1.19694	5.45994e-11
		Ajuba	-1.19467	1.44564e-18
		Acadl	-1.19376	2.13736e-32
		Pik3ap1	-1.19309	2.04794e-05
		Bst2	-1.19302	0.128384
		Gm5500	-1.19281	3.97326e-05
		Clic1	-1.19245	5.33371e-55
		Chchd10	-1.1921	4.66982e-09
		Vat1l	-1.19178	8.60088e-18
		Serpinh1	-1.19106	2.3914e-26
		Emx2	-1.191	1.10501e-58
		Mpp7	-1.1903	6.69115e-09
		Nt5dc2	-1.18932	8.03439e-46
		Tjp3	-1.18628	4.51699e-06
		Itpripl1	-1.18525	5.14262e-21
		Gm6510	-1.185	3.52071e-08
		Csad	-1.18282	1.15376e-26
		Htr3a	-1.18214	7.53024e-05
		Dcxr	-1.18151	2.34015e-05
		Wipi1	-1.18142	2.36825e-25
		Nuak2	-1.18027	8.53157e-31
		Kif16b	-1.17875	1.41273e-15
		Cnksr3	-1.17751	4.38425e-13
		Sox9	-1.17621	1.02168e-22
		Angpt2	-1.17512	9.23264e-05
		C77080	-1.17473	8.20283e-13
		P3h1	-1.17426	5.86653e-12
		Rgs8	-1.17313	1.05259e-26
		Nxph4	-1.1709	8.48786e-13
		Anxa11	-1.17073	0.00989604
		Ctdsp2	-1.16975	1.67313e-09
		Tnfaip6	-1.16964	1.72569e-05
		Ehhadh	-1.16771	0.00313641
		Pkmyt1	-1.1677	1.42067e-13
		Gm13042	-1.16717	5.98651e-12
		Bpgm	-1.16517	7.35658e-34
		Ppp1r2-ps2	-1.16467	0.00654105
		Gm15953	-1.16322	8.51179e-06
		Arap1	-1.16309	8.2274e-14
		Tead2	-1.16277	1.69552e-26
		Nphp3	-1.16257	2.16289e-19
		Gm5648	-1.16188	1.60139e-46
		Gm8497	-1.16059	0.0226481
		Gabrg3	-1.15913	6.00118e-05
		Fam83h	-1.15897	0.000135994
		Nes	-1.15874	3.1772e-19
		Tgfb1i1	-1.15681	6.47846e-20
		Lrrn1	-1.1554	3.23706e-35
		Thap6	-1.15521	4.17592e-07
		Filip1l	-1.15218	5.57936e-06
		Spata13	-1.15038	8.82241e-41
		Gpx3	-1.14997	2.49341e-10
		Pdlim7	-1.14886	1.12457e-13
		S1pr1	-1.14882	3.0357e-14
		Cbx2	-1.14857	1.60345e-31
		Grik4	-1.14696	0.00331799
		Morc4	-1.14572	4.44695e-13
		Sox2	-1.14278	7.61298e-34
		Slc6a1	-1.14208	5.08232e-38
		Tnfrsf10b	-1.14167	6.25024e-07
		Zfp219	-1.13868	3.35037e-26
		E2f7	-1.13831	2.29535e-18
		Nek8	-1.13613	1.02138e-07
		Gm42418	-1.13548	0.0126947
		Gdf11	-1.13403	1.4853e-45
		Ulbp1	-1.13381	0.00893955
		Gm43566	-1.13374	0.000207764
		Pon2	-1.13189	9.28321e-28
		Cd109	-1.13062	1.80257e-05
		Gm44878	-1.12979	0.00438642
		H19	-1.12824	1.20677e-08
		Adamts15	-1.12662	0.017454
		Smad6	-1.12608	0.000592148
		Cdca7l	-1.12514	3.56917e-19
		Prr5l	-1.12321	9.6281e-08
		Wdhd1	-1.12092	3.16855e-16
		Col12a1	-1.12086	7.29559e-31
		Uhrf1	-1.12061	8.88503e-38
		Acads	-1.1199	2.78076e-21
		Myo1e	-1.11959	1.37075e-08
		Slc12a7	-1.1192	2.09009e-37
		Kmt5c	-1.11741	1.16806e-17
		Kcnd2	-1.11734	5.81456e-23
		Etv1	-1.11594	1.12791e-41
		Cep250	-1.1145	4.30462e-11
		Gm37277	-1.11447	2.13417e-05
		Frmd4b	-1.1144	4.61664e-44
		Dab2	-1.11362	0.0101239
		Rgs3	-1.11353	9.29701e-20
		Slc4a2	-1.11187	2.51084e-26
		Trip6	-1.11122	4.74325e-19
		Zfp467	-1.11013	5.1821e-27
		Cbx7	-1.1097	0.00198171
		Lgals3bp	-1.10954	0.211363
		Mbnl3	-1.10953	1.16562e-09
		Erf	-1.10874	1.13712e-05
		Asap3	-1.10782	0.00279254
		Parp4	-1.10661	0.000218712
		Gm7514	-1.1063	0.000188745
		Tram2	-1.10591	1.70357e-10
		Gm13443	-1.10539	2.52876e-12
		Trim25	-1.10503	1.16139e-05
		Gmnn	-1.10392	8.20062e-21
		Amot	-1.1035	9.08233e-15
		Tm7sf2	-1.10267	9.98891e-23
		Ttc23	-1.10265	3.29792e-14
		Nadsyn1	-1.10244	2.41725e-06
		Dnmt3a-ps1	-1.10196	0.00106878
		Gcat	-1.10165	1.4971e-18
		S1pr3	-1.09926	2.83741e-06
		Card10	-1.09658	0.00589794
		Lactb2	-1.09643	1.46634e-21
		D430040D24Rik	-1.09558	2.37067e-05
		Hmga1	-1.09512	6.63273e-09
		Plpp3	-1.09451	1.83248e-49
		Rcn1	-1.09271	1.52666e-54
		Crybg3	-1.09224	2.77507e-10
		Cntn5	-1.09179	0.000195142
		Asrgl1	-1.09113	3.03111e-22
		Mybl2	-1.0904	9.06844e-21
		Gpc6	-1.08924	8.58579e-15
		Xrcc3	-1.08872	1.72264e-10
		Gale	-1.08789	3.9127e-18
		Gm15654	-1.08629	7.29064e-09
		Dnase2a	-1.08581	1.2779e-10
		Cdk2	-1.08573	8.88002e-35
		Fam111a	-1.08034	1.24812e-09
		Ets1	-1.0803	8.37368e-13
		Cdc14a	-1.07917	4.91427e-23
		Eif2ak4	-1.07888	5.76913e-30
		9930012K11Rik	-1.07881	0.00457737
		Wnt5b	-1.07829	5.42194e-09
		Magel2	-1.07724	5.84935e-15
		Itga5	-1.07612	7.11777e-16
		Mir6236	-1.07567	0.00336838
		Snx8	-1.07566	4.1607e-24
		Gm8615	-1.07546	7.22874e-14
		Pygl	-1.07543	0.00909977
		Dna2	-1.07528	1.09378e-14
		Svil	-1.07475	1.36276e-21
		Zfp36l1	-1.0742	1.36806e-20
		Arhgap17	-1.07355	7.79467e-24
		Cand2	-1.07313	9.01381e-40
		Cemip2	-1.07275	4.29177e-38
		Tpp1	-1.07132	2.21335e-16
		Ndst4	-1.06993	4.86376e-07
		Hmg20b	-1.06937	4.27098e-20
		Chst14	-1.06933	5.25878e-13
		Cln6	-1.06907	1.41558e-14
		Maml3	-1.06862	3.5139e-21
		Sall1	-1.06815	5.53733e-36
		Sspn	-1.06804	0.000215438
		Sorbs3	-1.0676	2.53577e-12
		Gm9619	-1.0672	0.0330077
		Gm43570	-1.06677	0.00695426
		Tk1	-1.06663	9.31517e-31
		Arhgap10	-1.06619	1.0838e-10
		Ralb	-1.06619	2.59202e-30
		Parp12	-1.06522	0.000977129
		Lama5	-1.06465	2.02065e-11
		Gm28529	-1.06433	0.0189799
		Tfeb	-1.06391	0.00993465
		Rmi2	-1.06368	1.7822e-08
		Iqsec1	-1.06363	1.26847e-28
		Apeh	-1.06289	7.48099e-39
		Ggact	-1.06238	1.6009e-06
		Lpar1	-1.05963	4.29362e-11
		Adamts3	-1.05865	3.71951e-11
		Slc2a1	-1.05843	7.70482e-46
		Miat	-1.05723	9.567e-05
		Exo1	-1.05582	1.1252e-25
		Col9a3	-1.05521	1.31065e-08
		Gm12319	-1.05411	0.0149306
		C130013H08Rik	-1.05334	2.68661e-12
		Shc1	-1.05098	3.532e-16
		Plaur	-1.05097	0.0991654
		Ltbr	-1.05059	1.15057e-06
		Gm12848	-1.05026	1.12743e-06
		Tmem243	-1.04869	5.95757e-06
		Abcd4	-1.04732	9.13963e-09
		Gm19541	-1.04715	0.0123108
		Gm15564	-1.04688	0.0064406
		Cdt1	-1.04591	1.45939e-17
		Lrrc1	-1.04282	5.49458e-16
		Abcb9	-1.04277	4.54434e-15
		Clybl	-1.04262	0.00111643
		Dock10	-1.04141	0.00014713
		Trim68	-1.04118	5.58401e-06
		Zfp941	-1.04108	1.29916e-11
		AV099323	-1.04075	0.0442
		Snx9	-1.04068	3.00417e-15
		Mettl7a1	-1.04047	1.99891e-05
		Zdhhc12	-1.04012	1.48226e-10
		Gm17052	-1.03893	0.000548139
		Tnfaip2	-1.03862	0.00493613
		Lmcd1	-1.03826	3.58714e-20
		Ogg1	-1.038	5.47825e-10
		Cmtm7	-1.03743	2.86417e-08
		Ppfibp1	-1.03715	1.0211e-26
		Ccdc96	-1.03694	9.1491e-07
		Nudt12	-1.03631	1.85238e-06
		Phlpp1	-1.0356	4.38998e-38
		4930513N10Rik	-1.0356	6.80691e-06
		Nek7	-1.03515	2.45348e-14
		C230013L11Rik	-1.03499	3.88688e-07
		Pidd1	-1.03466	1.5997e-10
		Zfp456	-1.03454	0.0346013
		S100a1	-1.03327	0.0454844
		Fcsk	-1.03319	1.89354e-19
		Plcb4	-1.03259	8.82254e-13
		Adamts10	-1.03208	3.51505e-13
		Nedd9	-1.03162	6.10159e-31
		Fam181b	-1.03124	1.17273e-14
		Zfhx2	-1.0312	9.71174e-11
		Tmem141	-1.02813	2.14063e-08
		Zyx	-1.02694	1.16846e-09
		Nrm	-1.02602	3.82567e-13
		Vat1	-1.02487	4.89308e-27
		Lmna	-1.0246	3.1338e-08
		Kctd11	-1.02448	0.00319754
		Enho	-1.02384	1.3395e-13
		Pde5a	-1.02324	5.78017e-11
		Rps6ka1	-1.02319	1.04927e-08
		Dact2	-1.02292	2.70929e-05
		Mettl27	-1.02273	1.96863e-08
		Pdgfa	-1.02259	4.10943e-07
		Col22a1	-1.02259	0.0101
		Gm5628	-1.02171	0.00286239
		Cnp	-1.02154	8.57095e-15
		Phc2	-1.02129	1.06131e-35
		N4bp3	-1.01967	4.74445e-05
		Gm13882	-1.01961	0.035689
		Crym	-1.01874	0.000518044
		Tcf3	-1.01833	1.26337e-23
		4932422M17Rik	-1.0178	0.0411742
		Rn7sk	-1.01741	0.0592992
		Nrp2	-1.01735	7.66839e-10
		Fyco1	-1.01696	7.94094e-05
		Ccdc189	-1.01588	0.00239981
		Slc22a21	-1.01422	0.032186
		Flrt1	-1.01065	1.47531e-09
		Chaf1b	-1.01004	4.60624e-30
		Rgs16	-1.01	7.53376e-20
		Gm5469	-1.00878	0.0395376
		Cpxm1	-1.00769	7.38476e-17
		Irf7	-1.0075	0.0788996
		Gm21887	-1.00507	0.0386547
		C130026L21Rik	-1.00459	0.0067679
		Donson	-1.00409	1.29246e-15
		Gm10138	-1.00407	0.000113381
		Eme1	-1.00384	3.96766e-15
		Hadh	-1.00372	5.54533e-28
		Chtf18	-1.00354	5.06299e-14
		Stk39	-1.00301	9.08269e-29
		Col16a1	-1.00278	0.00552699
		Nol3	-1.00152	0.00428874
		E130308A19Rik	-1.00148	6.55522e-24
		Tgfbr2	-1.0013	7.61944e-07
		Gm6266	-1.00081	0.0377556
		Gatm	-1.00038	4.208e-10
		Dennd2a	-0.999944	7.64574e-23
		Jarid2	-0.998949	6.27523e-30
		Uaca	-0.998799	2.87144e-14
		Hspa1b	-0.997765	0.0485976
		Gm17251	-0.997542	0.000120085
		Wdr76	-0.996867	1.46161e-12
		Plekhh2	-0.996731	0.000286147
		Khsrp	-0.996692	1.31931e-45
		Gm42922	-0.996218	0.0263976
		Gm9847	-0.995566	0.000332727
		Erap1	-0.995273	1.52858e-08
		Dlx6	-0.994592	0.00905975
		Cspg4	-0.994584	0.000375859
		Ccnd1	-0.994493	5.45474e-11
		Gpx1	-0.994249	5.22461e-22
		Nefl	-0.992852	3.48341e-09
		Hdac11	-0.992319	1.63276e-19
		Evc	-0.990601	5.7815e-19
		9330121J05Rik	-0.989697	0.0774473
		Parva	-0.989282	4.7174e-27
		Gm18935	-0.986867	8.94045e-05
		Sigmar1	-0.986841	1.20868e-28
		Map2k1	-0.986665	2.55355e-35
		Ssbp4	-0.986602	3.80084e-13
		Smo	-0.985897	5.65235e-30
		Gm37660	-0.985051	0.00254327
		E130114P18Rik	-0.984829	6.31875e-19
		Plau	-0.983124	1.2774e-05
		Fgfr3	-0.982484	6.69311e-10
		Ung	-0.982223	5.41946e-12
		Dipk2a	-0.981695	1.96687e-18
		Dcbld2	-0.981285	1.42511e-41
		Tnfaip8	-0.980797	1.30746e-09
		Fbrsl1	-0.979973	3.50165e-15
		Wdr31	-0.979534	4.07117e-05
		Kif24	-0.97727	4.33506e-15
		Foxr2	-0.975774	0.00591148
		Lpar2	-0.975408	1.09094e-26
		Agrn	-0.973167	1.2303e-30
		Pdk2	-0.972961	1.8493e-05
		Gm7604	-0.972927	3.61839e-05
		Cldn1	-0.971636	0.0579836
		6330403L08Rik	-0.971289	3.72764e-05
		1700003N22Rik	-0.970873	0.00449531
		Tpcn2	-0.970867	0.000662588
		Aven	-0.970477	3.53277e-11
		Ankrd9	-0.969626	9.39337e-07
		Hes1	-0.967365	2.047e-20
		Gm31544	-0.967253	0.000345665
		Kank3	-0.966632	4.93159e-05
		Phex	-0.96662	0.000255261
		Clspn	-0.965623	5.41637e-11
		Myb	-0.964647	2.82634e-08
		Gm49787	-0.964542	0.0131609
		Gm14109	-0.96386	0.0309882
		Prkd2	-0.963522	7.50698e-12
		Lhx1	-0.963459	0.0145622
		Dpp3	-0.963398	1.64176e-52
		Gm10291	-0.963322	0.0172427
		Syngr2	-0.963191	1.75062e-16
		Gm12033	-0.96314	0.022891
		Gbe1	-0.963071	8.97917e-19
		Chd7	-0.961016	1.86098e-21
		Shroom3	-0.961012	1.1953e-12
		Tctn2	-0.960926	5.91194e-12
		Zic5	-0.960429	5.96749e-12
		Rras	-0.960404	1.94412e-06
		Hlcs	-0.96029	1.66406e-15
		Zfp521	-0.959999	3.10585e-18
		Tspo	-0.95999	0.000644612
		Firre	-0.959218	1.41301e-05
		Esyt1	-0.959035	2.4908e-09
		Cgrrf1	-0.958443	9.66794e-08
		Elk3	-0.957406	7.97904e-35
		Ifitm2	-0.957355	1.56227e-15
		Pnpla3	-0.957257	0.000760714
		Elovl1	-0.955722	9.43417e-18
		Plcb3	-0.955398	8.84858e-20
		Lyplal1	-0.955325	6.07977e-10
		Col4a5	-0.95523	1.14423e-08
		Jak3	-0.954869	0.017604
		Rhog	-0.954858	2.5554e-16
		Dll1	-0.954515	3.28605e-29
		Ccdc74a	-0.953877	0.00857258
		Gpc4	-0.953843	3.59482e-35
		Anxa2	-0.953581	8.77018e-11
		Gm6032	-0.953265	1.39991e-07
		Trim56	-0.953202	1.92588e-08
		Sox6	-0.953065	1.80843e-18
		Larp1b	-0.951836	6.85011e-06
		Gm48078	-0.951172	0.0541895
		P4ha3	-0.950491	0.00582453
		Adamts14	-0.950112	0.0228432
		Rcn3	-0.948636	7.39975e-16
		Stx2	-0.948554	1.21232e-15
		Igf2r	-0.947382	6.77665e-21
		Gm14723	-0.9462	0.000126002
		Tjp2	-0.945982	5.89911e-25
		Pimreg	-0.944425	5.14633e-22
		Gm5454	-0.943649	1.19734e-18
		Orc1	-0.943235	6.03456e-10
		Gck	-0.943226	0.0164857
		Tmem164	-0.9432	7.16766e-28
		Pard3	-0.942713	1.89354e-19
		Gm3320	-0.942709	2.12366e-08
		Cavin1	-0.94234	0.00128881
		Cdca5	-0.941547	1.44935e-25
		Thbs3	-0.941521	1.91531e-15
		Gm11235	-0.941289	0.000379587
		Dnajc1	-0.94107	2.70186e-25
		Prxl2c	-0.940458	6.79945e-10
		Myl9	-0.940453	0.000316046
		Lig1	-0.940056	3.28904e-31
		Traf5	-0.939251	0.0363977
		Cdca3	-0.938847	3.77332e-21
		Rassf4	-0.938248	7.81636e-09
		Gm17138	-0.937953	9.89369e-06
		Tpd52-ps	-0.937477	6.77532e-05
		Kcnj2	-0.937153	0.000361851
		Ckb	-0.935564	7.45687e-32
		Ltbp1	-0.935366	7.87459e-09
		Pcsk4	-0.935229	0.0040501
		Pomc	-0.93519	0.068238
		Gnasas1	-0.934785	0.023956
		Samd4	-0.934617	4.67648e-14
		Pid1	-0.933968	3.72577e-15
		Rad51b	-0.933597	8.37934e-07
		Ehd4	-0.933118	1.21146e-05
		Slc25a10	-0.932807	6.95618e-20
		Gm13375	-0.932763	5.34906e-05
		Marcks	-0.932327	1.56191e-30
		Tapbpl	-0.932126	0.0121307
		Adamts7	-0.930584	1.46175e-16
		Tbc1d1	-0.930455	2.68409e-25
		Sema6d	-0.930309	3.468e-26
		F730043M19Rik	-0.929325	1.71489e-08
		Arhgef40	-0.92906	4.01442e-12
		Plekhg3	-0.929006	0.0064871
		Caprin2	-0.928893	5.22094e-06
		Fkbp14	-0.92775	6.42096e-13
		Nfatc4	-0.927431	6.67878e-06
		Lck	-0.926613	3.29478e-09
		Slc35g1	-0.926096	6.63094e-10
		Fmnl3	-0.925789	3.4495e-14
		Rpusd3	-0.925734	2.91829e-08
		Fbn1	-0.92503	1.5142e-19
		Zfp516	-0.924857	2.76589e-32
		Gm9791	-0.924676	3.22248e-07
		Oip5	-0.924355	1.28978e-15
		Ccnjl	-0.924122	5.84108e-14
		Glo1	-0.923932	3.47812e-12
		Zfhx3	-0.923382	4.45401e-07
		Tmem47	-0.923086	4.98771e-11
		Gm10638	-0.921874	0.0460747
		Rasl2-9	-0.921525	0.170455
		Abhd1	-0.921486	0.000557041
		Tep1	-0.921251	6.25593e-06
		Myh14	-0.919954	0.0468348
		Gypc	-0.91977	7.60874e-12
		Orai3	-0.919389	2.64423e-07
		5730414N17Rik	-0.91918	0.086563
		Lrp5	-0.918198	2.45307e-21
		Gm9431	-0.917705	0.0537143
		Gm18382	-0.917131	0.0163512
		Gm6091	-0.91712	6.78727e-05
		Stat5b	-0.916546	2.20427e-15
		K230015D01Rik	-0.916206	0.0114285
		Epb41l5	-0.916194	4.323e-18
		Tlcd1	-0.915878	6.85562e-06
		Osbpl3	-0.91566	1.62493e-06
		Gm3511	-0.913582	0.0336971
		Tafa1	-0.913396	0.0230789
		Acadm	-0.912787	2.98683e-10
		Gm26917	-0.912165	0.0226195
		Tonsl	-0.911517	5.09962e-13
		S100a13	-0.91116	0.0114887
		Garem2	-0.911049	4.35779e-10
		Zdhhc2	-0.909379	3.93904e-19
		Mid1	-0.909349	3.99604e-10
		Aldoc	-0.908723	1.70296e-33
		Srebf1	-0.908663	5.49493e-29
		Slc25a37	-0.906951	1.78078e-10
		Trip10	-0.906911	1.87007e-07
		Dusp15	-0.906431	0.00183429
		Spaca6	-0.90499	7.95343e-05
		Igdcc3	-0.904906	7.70631e-07
		Spry4	-0.904666	5.46057e-34
		Klhdc8b	-0.904557	1.77007e-12
		G6pc3	-0.904038	4.78081e-12
		Tmem170	-0.903898	4.44629e-09
		Gm38534	-0.903779	0.0269093
		C1qtnf6	-0.903329	3.41057e-06
		Hmgcll1	-0.903116	4.23597e-08
		Dscc1	-0.902899	8.59048e-07
		Scly	-0.902212	3.99586e-10
		Zfp820	-0.902045	0.000945312
		Fes	-0.90169	0.081301
		Gm5824	-0.901237	1.27117e-05
		Gm15163	-0.901031	8.90874e-15
		Irgm1	-0.900473	0.176111
		Rrbp1	-0.89939	2.92793e-12
		Hyal2	-0.89914	4.52807e-20
		Cxcl14	-0.898488	6.93263e-06
		Asl	-0.898244	7.51369e-20
		Inpp5d	-0.898039	0.0164908
		Rbms2	-0.897222	3.66347e-13
		Maf	-0.897174	2.29946e-15
		Poc1a	-0.897074	1.23454e-09
		Gm15808	-0.896474	0.0948287
		1110017D15Rik	-0.896462	0.0171088
		Galns	-0.896242	0.000115978
		Xylt1	-0.89608	6.07617e-15
		Obsl1	-0.895536	6.48666e-20
		Selenon	-0.894568	5.13645e-14
		Nrarp	-0.894535	3.36826e-26
		Nr2f1	-0.894249	7.22395e-22
		Npl	-0.894176	2.17766e-06
		Fam124a	-0.89396	6.09147e-13
		Cep126	-0.892928	1.36082e-05
		Igf2bp3	-0.892644	2.53589e-36
		Rgl2	-0.8919	4.26243e-11
		Hs3st3b1	-0.891791	9.39877e-06
		Ctdspl	-0.891382	1.51724e-14
		Neurl2	-0.890968	0.104213
		Arhgap29	-0.890343	1.95986e-08
		Dusp2	-0.890187	0.0183074
		Gnpda1	-0.88952	4.40699e-06
		Gm12892	-0.889019	6.30866e-40
		Morn1	-0.888708	0.0108927
		Itga3	-0.88656	0.000138123
		Disp1	-0.885396	4.94352e-11
		Hbb-bs	-0.884913	0.0582746
		Necab3	-0.884594	3.16849e-05
		P2rx7	-0.884223	0.00440991
		Hoga1	-0.883226	0.0459346
		Rgs20	-0.88289	2.32145e-09
		Parp9	-0.882616	0.00220526
		Nfatc1	-0.88228	0.00405774
		A730089K16Rik	-0.88208	1.73409e-06
		Parvb	-0.881683	2.52966e-05
		Hunk	-0.881099	3.32998e-46
		Mppe1	-0.880265	7.07324e-06
		C1qtnf12	-0.880113	0.00583501
		AY036118	-0.879346	0.33976
		Rragd	-0.879303	6.38473e-30
		Slc27a1	-0.879229	7.99565e-20
		Nkain4	-0.878835	0.00446684
		Hyi	-0.878413	0.00293403
		Cyp2j9	-0.877336	0.00106019
		Sdc1	-0.876863	1.33561e-19
		Tnfrsf22	-0.876816	1.08142e-08
		Boc	-0.876417	1.09412e-20
		Hvcn1	-0.876356	4.24462e-07
		Mcm6	-0.875993	2.83127e-27
		Qars	-0.874972	1.5752e-42
		Nqo2	-0.874454	1.24732e-09
		Zranb3	-0.874225	3.19948e-11
		Calb1	-0.874131	4.6142e-05
		Dtx3l	-0.874107	8.548e-06
		Rgs10	-0.874018	1.31806e-05
		Zfp395	-0.873407	4.73246e-09
		Nme4	-0.873161	4.79229e-07
		Lhx5	-0.872972	0.0186187
		Rab3il1	-0.872415	9.4806e-06
		Chaf1a	-0.872256	9.80752e-27
		Prdm16os	-0.872228	3.25582e-05
		Xkr5	-0.871945	4.1784e-05
		Wnt5a	-0.871029	1.88721e-05
		Mcm2	-0.870945	3.61571e-35
		Gpx8	-0.870926	1.18203e-09
		Piezo1	-0.870805	2.2517e-06
		C1qc	-0.869617	0.0245459
		B230118H07Rik	-0.869183	8.40369e-15
		Gm15207	-0.868872	0.00163206
		Mif4gd	-0.868855	8.22363e-08
		Sp8	-0.867298	2.4304e-18
		Srd5a1	-0.866877	2.6655e-10
		Lmf2	-0.866504	2.19674e-12
		Slc25a5-ps	-0.86636	0.0321071
		Sel1l3	-0.866293	8.10108e-24
		1810024B03Rik	-0.866244	0.0107078
		Cd82	-0.865868	5.05216e-05
		Gm50359	-0.865205	0.0600845
		Msi2	-0.864065	2.57996e-18
		Gm8437	-0.863978	0.0717636
		Wfs1	-0.863718	5.58853e-05
		Chrna3	-0.863268	4.32632e-08
		Bend4	-0.862966	2.86943e-17
		Slc43a1	-0.862503	1.44476e-09
		2810410L24Rik	-0.862056	1.0067e-05
		Pgd	-0.861689	2.88885e-29
		Cmtm3	-0.861381	2.27606e-11
		Tfb1m	-0.861365	3.71796e-06
		Echdc2	-0.861323	1.8434e-05
		Nck1	-0.860631	8.15257e-16
		Gm4890	-0.859976	0.00654054
		Slc37a1	-0.859465	0.000323834
		Gramd3	-0.858095	1.6968e-05
		Mid2	-0.857892	1.01649e-14
		Cdh24	-0.85774	3.0373e-10
		Glis2	-0.856875	7.41236e-20
		Jam3	-0.855862	4.00631e-19
		Arhgef4	-0.855786	5.25452e-12
		Slc14a1	-0.855163	1.21042e-06
		Timp1	-0.854329	0.183574
		Gm9770	-0.853518	5.02779e-12
		Trp53i13	-0.853351	0.000149658
		Arfip1	-0.853016	0.000550063
		Smpd2	-0.851278	1.52871e-14
		Acacb	-0.850939	0.0187143
		Nacc2	-0.850173	3.71998e-15
		Limd1	-0.850067	2.7934e-26
		Rora	-0.849551	3.29276e-06
		Lhx2	-0.84947	1.57114e-23
		Slc2a6	-0.849469	0.00179551
		Pawr	-0.849264	6.4103e-07
		Sft2d2	-0.848908	1.46918e-10
		Snapc2	-0.848741	2.35782e-10
		Zfp768	-0.848703	3.25866e-12
		Reck	-0.848155	0.00074861
		Bcl2l11	-0.848122	6.99285e-18
		Lrp2	-0.847488	0.161086
		Islr	-0.84738	0.0231098
		Aifm2	-0.846634	0.0407278
		D830050J10Rik	-0.846398	0.0839097
		Suclg2	-0.845809	1.53044e-11
		Irak2	-0.845622	0.162924
		Gm8840	-0.845479	0.146927
		Bahcc1	-0.845267	2.21064e-15
		Sh3bp4	-0.845263	2.31199e-13
		Nebl	-0.844837	1.21309e-06
		C030037D09Rik	-0.844832	9.98976e-06
		Plod1	-0.844535	6.6324e-13
		Rab13	-0.843861	4.78419e-06
		Pcdh19	-0.843701	7.72513e-28
		Gm9246	-0.843537	0.0437452
		Akr1e1	-0.843412	1.60271e-05
		Scrn2	-0.842904	8.73183e-10
		Acer2	-0.841787	0.00125155
		Ppm1m	-0.841705	5.98981e-05
		Slc25a1	-0.840907	2.17695e-10
		A930005H10Rik	-0.84078	0.000390159
		2810025M15Rik	-0.840757	4.34106e-25
		Patj	-0.840609	1.15108e-07
		Ccdc88c	-0.839597	5.07665e-14
		Dcbld1	-0.837321	3.62372e-16
		Fgd3	-0.836455	5.30198e-08
		Gm7209	-0.836452	0.0680618
		Cachd1	-0.835735	7.95544e-22
		Crocc	-0.835459	2.8582e-09
		Gm42928	-0.835273	0.00448827
		Mid1ip1	-0.835009	1.81344e-25
		Rnaseh2c	-0.834586	4.16666e-16
		Plekhg2	-0.834213	1.11407e-20
		Cntn3	-0.83415	0.00257189
		Gm13435	-0.833943	0.00392344
		Gpc1	-0.833744	1.55608e-27
		Pus10	-0.83259	2.8156e-18
		Msn	-0.832423	2.85852e-16
		Ldlr	-0.832214	1.96602e-16
		Snx33	-0.831664	4.23352e-08
		Pde3b	-0.831262	1.11956e-24
		Etv4	-0.831075	1.04669e-18
		Carhsp1	-0.830213	9.01497e-17
		Pigl	-0.828757	9.16576e-07
		Miip	-0.828623	6.41745e-10
		Dap	-0.828415	3.78188e-09
		Tusc1	-0.826936	5.63675e-08
		Ptpn6	-0.826452	0.0119503
		Bmp2	-0.82644	0.0662634
		Ctdsp1	-0.825619	7.2452e-14
		Gm14398	-0.825265	0.022433
		2310015A10Rik	-0.825155	0.000403314
		Igfbp7	-0.825055	0.0457036
		4931440P22Rik	-0.824597	0.116939
		Map4k1	-0.82434	0.000311965
		Cib1	-0.823389	1.16801e-10
		Gm8349	-0.823289	0.0115911
		Phlda1	-0.822769	0.0181876
		Frem1	-0.822287	0.0235967
		Aldh2	-0.821967	7.32739e-17
		C1qb	-0.821545	0.0898747
		Cdyl	-0.821492	1.71364e-13
		S100a11	-0.821112	0.000547317
		Xrcc1	-0.820962	6.0681e-22
		Gm15545	-0.820836	0.00432148
		Stx3	-0.820297	0.00475993
		Gm7061	-0.819604	0.0818588
		Pias3	-0.819256	1.85497e-15
		Rest	-0.819156	2.6655e-10
		Rttn	-0.818731	2.8746e-08
		Slc4a4	-0.818579	1.71793e-06
		Hmga1b	-0.81856	2.01388e-06
		Pnp2	-0.818538	0.00713381
		Ctnna1	-0.818106	4.43143e-18
		3110082J24Rik	-0.817287	0.0105456
		Socs1	-0.816983	0.0408291
		9930014A18Rik	-0.81606	1.24154e-15
		Trp73	-0.81604	0.0855777
		Idh2	-0.815874	2.42274e-33
		Pbx4	-0.815444	6.9482e-06
		Mical1	-0.814474	3.06653e-23
		Zbtb7c	-0.814259	0.00178677
		Gcdh	-0.813775	5.84386e-11
		Fam174a	-0.812718	4.24462e-07
		Dhdh	-0.812609	0.0130733
		Tsc22d4	-0.812072	2.72282e-09
		Agfg2	-0.811413	5.55263e-07
		Lars2	-0.811356	0.0284909
		Chchd7	-0.811227	7.85352e-11
		A930004D18Rik	-0.810783	5.09652e-10
		Cdkn2b	-0.810434	0.256065
		BC017158	-0.809939	2.43348e-10
		Sema5b	-0.809728	9.88163e-11
		Zdbf2	-0.809405	3.56541e-13
		Prox1	-0.809265	1.45876e-05
		Brca1	-0.809055	7.16236e-11
		Neurl1a	-0.808911	3.13365e-05
		Tpd52l1	-0.807921	0.000505812
		Gm11696	-0.807872	0.0797818
		Rabl3	-0.807355	2.91456e-10
		Gm12181	-0.807183	3.26279e-06
		Frmd8	-0.807131	3.70629e-11
		D330041H03Rik	-0.806879	0.00359792
		Hpcal1	-0.806232	4.84766e-22
		Tedc1	-0.805573	1.57703e-10
		Arx	-0.805042	1.04611e-24
		Ticrr	-0.804902	1.20795e-15
		Ncaph	-0.804891	5.05841e-21
		Rnf145	-0.804799	2.16363e-23
		BC030867	-0.804723	6.54863e-07
		Zfp710	-0.804713	7.46212e-10
		Peli2	-0.804649	1.7621e-16
		P3h3	-0.804557	4.91482e-05
		Phactr4	-0.804104	7.59928e-20
		Ptx3	-0.803551	1.28341e-06
		Foxm1	-0.803122	1.2676e-09
		Wscd1	-0.80311	1.46806e-21
		Slbp	-0.802751	2.66424e-26
		Gm10653	-0.802477	0.0456026
		Myh9	-0.802454	7.34825e-12
		Gm20457	-0.801548	0.0719676
		Armc5	-0.800996	1.16733e-09
		Tmem159	-0.800981	0.087845
		Gprc5b	-0.800829	7.89788e-15
		Tmem200c	-0.800567	0.000864604
		Gm10327	-0.800313	0.0391753
		Shroom2	-0.799965	2.86487e-11
		Znrf3	-0.79944	3.01662e-11
		Nt5dc1	-0.79926	0.000284362
		Gm8146	-0.798692	4.80571e-07
		Ppargc1a	-0.798525	1.84908e-06
		Gm17820	-0.798177	0.0258134
		Gm29718	-0.798151	3.54576e-06
		Akap13	-0.797476	3.03544e-06
		Med25	-0.797338	1.3162e-08
		Wwtr1	-0.795231	1.71719e-09
		Amdhd2	-0.794031	3.5618e-05
		Snap23	-0.793595	4.65721e-11
		Hsdl2	-0.792909	4.70751e-15
		Traf3	-0.792338	2.23995e-19
		Btg1	-0.791368	1.40126e-23
		Itga2	-0.790932	0.0326244
		Tdp2	-0.790529	6.84063e-08
		Gm5853	-0.790203	0.0341919
		Prkcg	-0.790181	1.92095e-06
		Gm3839	-0.789866	0.0866677
		Gm15428	-0.78986	8.90136e-06
		Ifngr1	-0.789492	3.61526e-07
		Lpcat3	-0.788754	1.62785e-14
		Galnt2	-0.788644	0.0298913
		Ccnf	-0.788455	2.37563e-23
		Chml	-0.788319	3.10085e-08
		Arhgef6	-0.787729	0.0384027
		Eif4a3l1	-0.787356	0.00165145
		Rad51	-0.787188	1.91061e-12
		Atad2	-0.787013	2.05635e-12
		Itgav	-0.786735	3.14741e-12
		Numb	-0.78668	2.94917e-12
		Alg6	-0.786536	3.1706e-05
		Napepld	-0.786396	8.93721e-05
		Gem	-0.785778	0.00107112
		Pias4	-0.785285	1.76826e-06
		2810429I04Rik	-0.784991	0.0344495
		Cbln1	-0.784718	1.62216e-07
		Tle4	-0.784475	2.21275e-16
		Sorcs2	-0.784177	0.000202239
		Itga4	-0.784161	0.0485512
		Nnt	-0.784014	1.29832e-23
		Fam122b	-0.783435	2.82611e-06
		Mbd4	-0.783107	4.88073e-07
		Gm6104	-0.782511	2.58768e-09
		Ppp1r13l	-0.782389	0.000114811
		Xylt2	-0.782069	2.14297e-10
		Fkrp	-0.781965	3.76305e-11
		Gm10093	-0.781693	4.67542e-17
		Dusp7	-0.781624	3.42608e-10
		Rfx4	-0.781	1.68963e-10
		Ikzf1	-0.780858	0.0444158
		Mlf1	-0.780725	0.0368868
		Gm11805	-0.780574	7.32233e-09
		Sfrp1	-0.780308	1.09964e-19
		Tcf19	-0.779981	1.07739e-13
		Lypla2	-0.779403	0.00192427
		Nr4a1	-0.779036	1.11448e-07
		Plagl1	-0.77811	1.17949e-15
		Rflnb	-0.77799	0.0138851
		Rpsa-ps10	-0.77797	0.0163548
		Clec14a	-0.777719	0.02897
		Mir6943	-0.777695	0.0540295
		4930452B06Rik	-0.777545	9.21818e-07
		Spsb4	-0.777271	3.08236e-13
		Tmem106a	-0.777106	0.0788674
		Man1c1	-0.776875	8.02924e-06
		Myo9b	-0.77652	1.65314e-10
		Ing2	-0.776473	7.23248e-08
		Gm8034	-0.776061	0.0501399
		Ctbs	-0.77515	0.00625324
		Tpd52	-0.774647	4.85884e-16
		Nim1k	-0.773536	4.58384e-05
		Tango6	-0.773288	4.43887e-08
		Dsp	-0.772988	0.0145937
		Morn2	-0.772801	0.0113184
		Ksr1	-0.772545	1.30218e-10
		Syt12	-0.772392	0.0578733
		Gm43105	-0.772325	0.0687877
		Tox2	-0.772179	7.40287e-06
		Trmt2b	-0.771509	4.19865e-06
		Prkd1	-0.770425	3.59712e-09
		Cutc	-0.769326	0.000625039
		Itpkb	-0.768536	1.07096e-12
		Fen1	-0.768479	1.0086e-28
		Tspan15	-0.767983	1.16585e-09
		Rln1	-0.767966	0.149633
		Rbm43	-0.767678	1.07183e-05
		Cntrl	-0.767448	6.44801e-05
		Dock5	-0.767158	0.00659018
		Topbp1	-0.76627	5.21229e-22
		Marveld1	-0.765844	4.99162e-14
		Ascl1	-0.765319	1.35559e-15
		Sdc2	-0.765277	7.18213e-11
		Wdr90	-0.765226	6.40977e-10
		Gadd45a	-0.765203	0.000107744
		2900052L18Rik	-0.765043	0.0996027
		Cdv3-ps	-0.764965	7.43002e-09
		Gm9577	-0.764751	0.000108716
		Mccc2	-0.764411	2.76047e-19
		Gm5896	-0.764405	0.101907
		Cyp4f17	-0.764322	0.00587701
		Tgfbr1	-0.763899	4.6873e-29
		Pxmp2	-0.763796	0.0648332
		2810408I11Rik	-0.763668	0.0149367
		S100a10	-0.763619	1.51766e-06
		Gm8396	-0.76355	7.97669e-06
		Mro	-0.76339	0.0696739
		Fat1	-0.763126	5.92573e-08
		Mutyh	-0.762481	0.00166707
		Hmbs	-0.761974	1.99909e-21
		Pax6	-0.760496	4.75802e-15
		Prob1	-0.760117	5.48558e-05
		Spint2	-0.759653	2.15055e-09
		Slc10a7	-0.759641	7.44165e-08
		Gm16380	-0.759386	0.000143478
		Efemp2	-0.75908	7.4884e-11
		Apobec3	-0.758724	7.06978e-07
		Litaf	-0.758613	9.76191e-18
		Cyb5rl	-0.758191	0.00132471
		Pgp	-0.757858	1.17266e-09
		Tmc7	-0.75759	1.37837e-07
		Acly	-0.757051	4.31119e-15
		Abcc4	-0.756606	2.90862e-07
		Cpt2	-0.756032	9.21744e-08
		Lta4h	-0.755479	2.36887e-21
		Shisa5	-0.755431	2.87601e-13
		Mcm4	-0.753839	2.64254e-16
		Lpar4	-0.753624	5.93638e-05
		Reep4	-0.753012	1.15114e-05
		Atp10d	-0.752979	0.00463836
		Gm16459	-0.75286	0.00537858
		Rhbdf1	-0.75261	1.51364e-17
		Raet1d	-0.752365	0.00723392
		Spc24	-0.752317	1.36321e-14
		Gm12501	-0.75209	0.000852926
		Plch1	-0.751853	2.28617e-09
		Bmpr1b	-0.751714	1.04065e-07
		Mknk2	-0.751583	1.57138e-11
		Fabp7	-0.751334	4.26374e-15
		Stard9	-0.751153	0.000476187
		Flywch2	-0.750967	0.00121271
		Cep131	-0.750041	3.98986e-11
		Fndc3a	-0.749438	3.02943e-14
		Plekha5	-0.749396	1.27352e-12
		Fam72a	-0.749242	5.78651e-09
		Slc38a3	-0.748942	3.16815e-15
		Tnfrsf1a	-0.748748	3.03607e-12
		Lsp1	-0.748681	0.00287488
		Nek6	-0.748634	1.44486e-28
		Abcg1	-0.747965	0.000112795
		Rgp1	-0.747885	3.25347e-17
		Rab11fip1	-0.747352	0.0051101
		Arhgap28	-0.747247	0.000482041
		A930035D04Rik	-0.746456	0.00623983
		Aard	-0.746206	0.178876
		Arl6ip6	-0.746176	5.2048e-16
		Ntng1	-0.746081	7.07263e-11
		Tex9	-0.745552	1.00134e-08
		Slc7a7	-0.744924	0.0360003
		Adam15	-0.744466	5.1516e-09
		Timeless	-0.744363	2.06521e-22
		Dhfr	-0.743331	1.4862e-12
		Apoe	-0.742367	1.51826e-07
		Stxbp3-ps	-0.741857	0.0272999
		Galnt16	-0.741675	2.88325e-24
		Opn3	-0.741166	0.00325935
		Pla2g6	-0.741036	1.47988e-10
		Espl1	-0.740925	5.48692e-16
		Fasn	-0.740658	1.84143e-08
		Ptn	-0.74036	9.2133e-10
		Rpa2	-0.740132	1.13533e-20
		Prmt6	-0.739993	3.11455e-21
		Scd1	-0.739967	1.31825e-16
		Hmgb3	-0.739938	6.69646e-11
		Mpg	-0.737804	2.52022e-12
		B3gnt9	-0.737655	0.130752
		Crip1	-0.737609	0.0801016
		Rnls	-0.737565	0.0265581
		Bmpr1a	-0.737544	3.67503e-28
		Scrn1	-0.736155	3.1549e-33
		Sv2b	-0.736137	0.000134407
		Itpripl2	-0.735896	6.25683e-05
		Aqp11	-0.735865	0.0207822
		Ppt2	-0.735533	8.35623e-06
		Fancl	-0.735275	3.53808e-05
		Akap12	-0.735053	8.35415e-08
		Nox4	-0.73443	0.107626
		Gm26672	-0.734309	0.0544457
		Pwwp3b	-0.733632	6.36256e-06
		Rnh1	-0.733468	2.28157e-13
		Gm7584	-0.733263	0.0918184
		Nkd2	-0.732379	1.14452e-06
		Gm7435	-0.732308	0.0958797
		Scg2	-0.731799	7.62703e-08
		Ano6	-0.731632	2.07018e-14
		Iqce	-0.731153	2.86049e-10
		Pole2	-0.731132	4.80623e-09
		Dtl	-0.730916	1.42192e-10
		Sfrp2	-0.730811	6.81682e-09
		Lgr4	-0.728865	4.90245e-05
		Sumf1	-0.728705	1.19356e-10
		Gm5884	-0.728672	9.30942e-06
		Rpp25l	-0.728614	1.37502e-19
		Dhrs4	-0.72857	2.28424e-08
		Zfp213	-0.72838	9.03606e-07
		Tmem165	-0.72806	2.25826e-16
		Gtse1	-0.727062	2.35341e-11
		Nubpl	-0.726845	0.00159647
		Per3	-0.725682	0.000942538
		Rhot2	-0.725372	0.000228719
		Rab32	-0.725227	0.156234
		Sfi1	-0.725196	0.00111098
		Gm7107	-0.724975	2.87101e-08
		Pnp	-0.724902	2.44293e-07
		Adcy7	-0.724872	0.0329492
		Nthl1	-0.724831	0.000377286
		Gm19426	-0.724657	0.00951816
		Kcnn3	-0.72458	1.28131e-06
		Arhgap19	-0.72368	3.94764e-13
		Gm37201	-0.723678	0.000623605
		Gm2756	-0.723459	0.00866372
		Pgbd1	-0.723118	0.00141684
		Cep78	-0.723036	2.14599e-14
		Gm6235	-0.72268	0.000457441
		Gm4217	-0.722616	0.0765976
		Zbtb11os1	-0.721683	0.0653257
		Unc119	-0.721192	2.88425e-10
		Ermp1	-0.721036	3.37759e-08
		Depdc1b	-0.720729	2.61662e-12
		Evc2	-0.720654	1.03899e-08
		Tuft1	-0.720357	0.00368066
		Gm45051	-0.720133	0.106143
		Dusp10	-0.720048	1.26e-09
		Zfp217	-0.71978	4.96286e-11
		Snhg18	-0.719546	0.00509998
		Nsl1	-0.719472	8.74363e-10
		Bak1	-0.718858	6.44563e-12
		Mamld1	-0.71845	1.18024e-09
		Pard6b	-0.718359	2.33441e-07
		Tox3	-0.718012	4.50833e-11
		Baat	-0.71754	0.22051
		Myrf	-0.717458	0.0449483
		Hdac1	-0.717066	1.60244e-07
		Elf1	-0.71698	2.51046e-06
		Cul7	-0.716709	1.59384e-17
		Limk1	-0.716398	1.22729e-08
		Mir7024	-0.716344	0.0323203
		Aaas	-0.716304	4.34855e-08
		Rpl21-ps12	-0.716019	0.0601705
		Cyp39a1	-0.715688	2.07456e-05
		Pabpc4l	-0.7154	0.0062822
		Usp53	-0.715301	2.35621e-06
		Tmem231	-0.715052	7.48652e-07
		Pigs	-0.714951	1.77419e-21
		P3h2	-0.714508	0.0121872
		Sp3os	-0.714496	0.000618886
		Paox	-0.714456	0.00172977
		D330050I16Rik	-0.714091	0.0194128
		D130020L05Rik	-0.714052	0.0322707
		Uba52	-0.71369	0.0102396
		Ercc6l	-0.71307	2.63531e-16
		Mdm1	-0.712988	2.22531e-10
		Gm7935	-0.712938	2.33418e-05
		Brip1	-0.712397	6.96601e-08
		Cyba	-0.711921	0.000468253
		Actr5	-0.711912	3.97963e-06
		Klhl21	-0.711394	4.84123e-07
		Myadm	-0.710977	1.3862e-15
		Gm11557	-0.710763	0.114469
		Fkbp11	-0.709927	0.0509224
		Lamc1	-0.709311	1.522e-15
		Jam2	-0.709233	3.71616e-17
		Dnmbp	-0.709189	2.05635e-12
		C2cd2	-0.709177	3.927e-07
		Akr1b10	-0.70903	0.00297262
		Fadd	-0.70863	4.62379e-10
		Vars2	-0.708202	3.22568e-08
		Efna4	-0.707679	1.22113e-07
		Eml1	-0.707581	4.03825e-11
		Dnaaf5	-0.706804	3.74543e-09
		Msrb2	-0.706485	0.00139321
		Gm5577	-0.706268	0.023031
		Qsox1	-0.706179	4.01147e-13
		Prom1	-0.706168	2.12536e-09
		Dhcr24	-0.70568	7.45408e-09
		Khnyn	-0.705152	3.56541e-13
		Mir6999	-0.704491	0.0486158
		Pmm1	-0.704334	1.3528e-19
		Mchr1	-0.704282	0.115174
		Zfp523	-0.704146	1.46021e-22
		Topbp1-ps2	-0.70407	0.00900419
		Gsx2	-0.703834	0.10435
		Ap1g2	-0.703265	0.000331076
		Angel1	-0.70308	1.18091e-05
		AU020206	-0.702938	5.76185e-09
		Pgghg	-0.702913	4.88811e-11
		Mrtfb	-0.702839	7.32244e-13
		Mavs	-0.702534	4.84151e-08
		Grem1	-0.702354	0.0259597
		Zcchc12	-0.702305	6.24296e-11
		Irf3	-0.702018	5.68963e-12
		Faah	-0.701761	1.33308e-05
		Ankle1	-0.701549	0.0288433
		5930409G06Rik	-0.701233	0.128372
		Tlr2	-0.7007	0.0818525
		Ppp4r1l-ps	-0.70036	1.29631e-05
		Jpt2	-0.698233	1.66206e-20
		Tifa	-0.698082	0.124327
		Pradc1	-0.698055	4.01183e-06
		Wwc2	-0.697885	3.05136e-14
		Prdm11	-0.697644	0.00010393
		Cdv3	-0.697582	1.32231e-27
		Trerf1	-0.697304	3.31687e-10
		Gm4854	-0.697299	0.0206149
		Arf6	-0.697062	2.86287e-07
		Gm5131	-0.696687	0.0267175
		Mettl26	-0.696141	1.35395e-06
		Gm16001	-0.695818	0.0074095
		Golm1	-0.695406	8.48019e-13
		Gm28756	-0.695244	0.144183
		Chrnb1	-0.694483	0.0922749
		Lzts2	-0.693961	1.2531e-07
		P3h4	-0.693784	0.00190536
		Pld4	-0.693549	0.20042
		Fmn1	-0.693516	0.172687
		Bbs2	-0.693321	0.000184814
		Galk1	-0.692998	2.04447e-07
		Ribc1	-0.692991	0.12631
		Spindoc	-0.692703	4.55344e-10
		Mir6910	-0.69205	0.000460988
		Dlg5	-0.690356	1.96499e-15
		S100pbp	-0.690257	3.95232e-17
		2310010J17Rik	-0.690012	0.0876444
		Ttyh2	-0.689948	4.11094e-06
		Tyk2	-0.688726	5.24213e-07
		Gm4799	-0.688442	9.82411e-07
		Rgs9	-0.687448	0.00741921
		Gm13394	-0.68739	2.09827e-05
		Gm4735	-0.686798	0.000714174
		Gm16740	-0.686546	0.0456026
		Pfn1	-0.686409	9.27221e-08
		Gm35013	-0.686372	0.0105648
		Dhx40	-0.686347	6.92127e-13
		Hip1	-0.686137	1.89679e-14
		Scd2	-0.685773	2.90676e-07
		Zfp335os	-0.685598	0.000162684
		Taf6l	-0.685274	1.31665e-06
		Siva1	-0.685207	1.03715e-06
		Mcm3	-0.684987	3.84097e-16
		Rasal2	-0.68471	5.57588e-10
		Skp2	-0.684654	5.75724e-10
		Bmp1	-0.684652	5.8761e-15
		Add3	-0.684571	4.02994e-09
		Cbfb	-0.684294	1.10101e-26
		Gm6088	-0.684027	0.00193577
		Ankrd33b	-0.683172	0.0986069
		E130317F20Rik	-0.683161	2.9139e-05
		Gm4875	-0.682978	9.70403e-10
		Ier5l	-0.682622	0.000146486
		Scn11a	-0.682589	0.00343625
		1110020A21Rik	-0.682293	0.203848
		Gm18379	-0.682094	0.0245351
		Rps6kb2	-0.681605	4.97702e-09
		Srpx	-0.681539	0.0935569
		Zc3hav1l	-0.681354	6.39263e-16
		1700113A16Rik	-0.681272	0.078802
		Hook1	-0.681175	8.41731e-12
		Nr2f6	-0.681081	3.25535e-09
		Poglut3	-0.681074	8.58311e-05
		Rad54l	-0.681036	4.50835e-07
		Sesn3	-0.680989	9.74876e-14
		Tpi-rs10	-0.679998	5.45387e-10
		Gm4675	-0.679333	0.0151704
		Scrib	-0.679162	7.12083e-14
		Pnpla2	-0.679137	3.04307e-09
		Gm48445	-0.679061	7.8722e-05
		Plod2	-0.678619	6.9171e-13
		Aldh9a1	-0.678202	6.9094e-09
		Gm8991	-0.678153	0.0625441
		Gm12854	-0.678051	0.0186984
		Plekha8	-0.677817	4.73322e-21
		Parp16	-0.677629	0.00130401
		Pask	-0.677613	2.79019e-10
		Inpp5e	-0.677047	5.23128e-11
		Bard1	-0.676992	1.26873e-08
		E130201H02Rik	-0.675573	0.000112339
		Hdhd5	-0.675528	1.53868e-09
		Pola2	-0.675484	7.67073e-14
		Gm8666	-0.674782	0.000358785
		Pyurf	-0.674782	0.0424566
		Mfng	-0.673882	3.51865e-10
		B230377A18Rik	-0.673806	0.00914341
		Upf1	-0.673751	1.39058e-07
		F3	-0.673346	2.53751e-05
		Mapkapk2	-0.67326	8.29132e-13
		Eldr	-0.673005	0.047846
		Pdgfc	-0.672836	8.78477e-13
		Lrba	-0.672145	3.18434e-10
		Gm4430	-0.6719	2.56504e-05
		Palld	-0.671703	1.81028e-10
		Btbd3	-0.67129	1.82633e-16
		Pgk1	-0.671288	5.51642e-10
		Galr1	-0.670895	0.00534851
		Nova1	-0.670602	1.2845e-15
		Pskh1	-0.670592	1.09715e-10
		Inava	-0.670495	1.78512e-05
		Fam57a	-0.670385	2.16e-11
		Gsdmd	-0.670298	0.0693512
		Glrx	-0.669855	3.54189e-05
		Tmem64	-0.669025	7.58784e-09
		Cyb5r3	-0.668724	1.86996e-19
		Trappc6a	-0.668632	0.00297333
		Mis18a	-0.668416	1.71691e-10
		Abcg2	-0.668281	3.16199e-08
		Aldh16a1	-0.667614	1.83794e-09
		Clcn2	-0.667448	2.96136e-05
		Abhd8	-0.667106	5.91547e-05
		5930430L01Rik	-0.666567	0.0788354
		Hmgcs1	-0.666537	6.19923e-12
		Mt1	-0.666334	8.6337e-05
		Gm37608	-0.666242	0.118992
		Atp4a	-0.666084	0.0352029
		Gm16845	-0.665732	0.25011
		Mcee	-0.665691	0.0106976
		Ppox	-0.665594	1.03245e-06
		Ggn	-0.665127	0.00251571
		Ino80b	-0.665071	7.31733e-06
		Gm50322	-0.665036	0.000116266
		Enkd1	-0.664847	5.41403e-06
		Usp25	-0.66479	5.81653e-11
		4933412E12Rik	-0.66465	0.160021
		Dhrs13os	-0.664219	0.207812
		Cdk8	-0.664187	5.1046e-09
		Gas2l1	-0.664131	2.57531e-06
		Ccng1	-0.664044	0.0290916
		Btbd2	-0.66402	2.7588e-14
		Gm5839	-0.662986	0.0947113
		Asap1	-0.662769	2.15242e-15
		Mir7116	-0.662579	0.000171343
		Kyat3	-0.662432	0.000229459
		Pld6	-0.662206	0.209792
		Sars2	-0.662164	1.54859e-11
		Zdhhc15	-0.660963	8.35593e-07
		Afmid	-0.6608	0.185497
		Wdr6	-0.660565	2.67126e-22
		Acp1	-0.659795	9.10922e-06
		Ttll9	-0.659606	0.11516
		Taf6	-0.659375	2.08464e-21
		Ubxn11	-0.659044	0.0823583
		Lypla1	-0.657966	4.4797e-12
		Tirap	-0.657673	7.40461e-06
		Gm7199	-0.657616	0.00214727
		Zkscan17	-0.656681	8.34627e-12
		Gpsm2	-0.656503	2.65199e-17
		Gm21992	-0.656376	0.0566451
		Gls2	-0.656091	0.215485
		Dact3	-0.655581	2.6022e-09
		Zfp687	-0.655347	1.25708e-14
		Gm5990	-0.655266	0.00192806
		Lrguk	-0.655248	0.0695401
		Crat	-0.655087	7.89556e-13
		Gm49503	-0.654866	0.0544457
		Cdh4	-0.654781	1.37278e-14
		Rhobtb2	-0.654776	6.10809e-23
		Lca5l	-0.654658	0.178345
		Fbxo6	-0.654499	1.72397e-05
		AW011738	-0.654091	1.92966e-05
		Hirip3	-0.653531	5.19605e-12
		Gpatch2	-0.653026	1.79407e-10
		Gm42636	-0.652607	0.179488
		Gm18343	-0.652309	0.244098
		Lactb	-0.651934	2.05584e-05
		Gm13607	-0.65181	0.0561449
		1700008J07Rik	-0.65173	0.00470457
		A330035P11Rik	-0.651707	0.0590322
		Lrrk2	-0.651405	0.00751488
		Abcb10	-0.651331	5.49691e-14
		Pole	-0.651043	4.48096e-08
		Nudt1	-0.650614	5.21548e-07
		Sept1	-0.650036	0.0071584
		Gm9259	-0.649845	0.102459
		Acad11	-0.64969	0.00183179
		Gm38037	-0.649508	0.0943016
		9430081H08Rik	-0.649338	0.176821
		Gli2	-0.649112	3.10878e-09
		Gm4900	-0.648555	3.45712e-13
		Tmem191c	-0.648355	0.16766
		Acap2	-0.648274	4.25049e-11
		Rrm2	-0.648272	3.59074e-12
		Gm11675	-0.64792	1.24453e-10
		Csnk1g2	-0.647798	3.91655e-10
		Ppp1r35	-0.647637	0.000265813
		Lifr	-0.647587	1.31326e-05
		Rhbdd3	-0.647446	5.78729e-06
		Chrac1	-0.647257	5.40128e-07
		AA414768	-0.646966	0.00357397
		Mlec	-0.646788	7.56335e-23
		Helb	-0.646729	0.000342767
		Arhgef1	-0.646572	1.23513e-06
		Tln1	-0.646016	1.27722e-14
		Stat3	-0.64566	8.6763e-08
		Fam199x	-0.644743	5.83439e-10
		Hells	-0.644737	3.91658e-14
		Gbp3	-0.643988	0.523581
		Gm14148	-0.643742	0.0238704
		Gm7808	-0.643735	0.19024
		Gm5550	-0.643463	0.123666
		Gm6340	-0.643391	0.000284111
		Mvk	-0.64305	1.00188e-08
		Antxr1	-0.642969	3.06403e-07
		Ethe1	-0.642545	0.000159876
		Hrh3	-0.642366	0.113622
		Syde1	-0.642097	6.70725e-07
		Sipa1l1	-0.642066	3.08093e-12
		Cd151	-0.641935	6.13922e-10
		Scarb1	-0.641009	3.01809e-08
		Mcm10	-0.640606	3.3727e-08
		Wdr62	-0.640452	4.3066e-06
		Rrp1b	-0.640332	2.14559e-12
		Gm12416	-0.640154	0.114351
		Pank1	-0.640084	1.0838e-10
		Recql	-0.639717	3.98724e-07
		BC055324	-0.639708	1.48526e-06
		Slc4a11	-0.639282	0.026111
		Meg3	-0.639127	0.0113766
		Grem2	-0.639007	0.229172
		Mtfp1	-0.638895	0.00128477
		Gm48455	-0.638833	2.68953e-06
		Gm6227	-0.638775	0.000878907
		Dcaf12l1	-0.638333	3.03323e-08
		Gm5874	-0.638167	0.000124029
		Lsamp	-0.638125	7.00962e-08
		Tns3	-0.637988	3.78499e-12
		Gm13126	-0.637752	0.211717
		Pcca	-0.637629	7.288e-08
		Arid3b	-0.637611	8.0952e-06
		Phlda3	-0.637554	0.00445876
		Ddx11	-0.637404	1.10185e-07
		Grhpr	-0.637317	5.13033e-06
		Pak3	-0.637196	9.64922e-22
		Eml3	-0.63663	0.000760452
		Gins3	-0.636279	4.16042e-07
		Mfsd2a	-0.636273	2.86282e-09
		Aebp1	-0.636126	0.0325194
		Dnmt3a	-0.635949	1.37311e-18
		Apool	-0.635869	2.99098e-10
		Gm49331	-0.635299	0.112791
[truncated: 12,774 more rows]

## Sheet: Fig 3B
Figure 3B - Volcano plot for E16.5 vs E14.5		Gene	log2FoldChange	padj
		Ngfr	-2.97454	7.08e-51
		Pcsk9	-2.87074	3.18e-09
		Cth	-2.84682	6.49e-81
		Col2a1	-2.82611	7.25e-43
		Scn5a	-2.75512	1.62e-19
		Kcnn4	-2.70793	5.88e-13
		Dct	-2.63476	8.7e-13
		Wfdc2	-2.60671	3.7e-29
		Gm21596	-2.60127	4.73e-21
		Ttc39b	-2.58336	9.83e-94
		Adm2	-2.48119	1.12e-17
		Papln	-2.43592	1.25e-21
		Aldoc	-2.43297	5.44e-227
		Hfm1	-2.42853	6.13e-13
		Dmrt3	-2.42492	3.76e-06
		Rhbdl3	-2.40645	3.61e-79
		Gm11258	-2.39079	0.000138967
		P2rx3	-2.36993	1.46e-21
		Nrk	-2.3648	5.31e-30
		Cks2	-2.28034	7.26e-22
		Gm19554	-2.24717	4.58e-67
		Ano1	-2.24505	2.13e-25
		Nupr1	-2.24382	2.69e-21
		Shisa3	-2.23759	2.9e-08
		Inf2	-2.23527	3.24e-27
		Ddr2	-2.22952	8.72e-35
		F2rl1	-2.21725	1.97e-18
		Rmst	-2.21044	2.82e-09
		Sema3d	-2.20924	2.73e-15
		Angpt2	-2.20836	4.84e-12
		Syt13	-2.19999	8.09e-28
		Gm42047	-2.12396	0.0311331
		Matn4	-2.11865	2.01e-08
		Magel2	-2.11324	2.5e-42
		Kpna2	-2.11223	0.0411163
		Hspb8	-2.10758	6.86e-31
		E130114P18Rik	-2.10142	2.47e-71
		Mef2b	-2.09457	4.89e-09
		Rffl	-2.06378	1.1e-62
		Fbln5	-2.06307	4.58e-22
		Grin2c	-2.06095	2.89e-69
		Flnc	-2.05122	6.48e-07
		Dach1	-2.02836	4.18e-42
		Fgfr3	-2.01875	2.09e-37
		Gch1	-2.01872	4.16e-11
		Rflna	-2.01833	1.77e-28
		Tfap2c	-2.00663	7.77e-40
		Tmem132e	-2.00069	3.79e-12
		Trib3	-1.98635	1.67e-27
		Npr1	-1.97614	9.24e-13
		Trim66	-1.9678	5.79e-68
		Cmtm7	-1.96202	2.09e-18
		St18	-1.95856	2.27e-23
		Gpr83	-1.9574	2.21e-14
		Nhlh1	-1.94362	1.61e-27
		Gm13337	-1.94235	1.49e-12
		Magt1	-1.91975	1.13e-41
		Cntn6	-1.91902	2.96e-39
		Slc7a3	-1.89883	3.31e-34
		Gm5666	-1.89464	0.000102114
		4833418N02Rik	-1.89051	1.2e-19
		Gm8341	-1.88148	5.08e-10
		Calcrl	-1.87498	4.78e-10
		Cfap74	-1.87399	0.0034472
		Lef1	-1.86362	2.64e-19
		Gm9210	-1.8622	8.7e-15
		Samd5	-1.85153	2.05e-72
		Psph	-1.84724	5.55e-88
		Cntn4	-1.8379	1.39e-05
		Tmcc3	-1.83195	1.25e-35
		Tnfaip8	-1.83114	1.51e-24
		Gm4837	-1.83017	2.54e-07
		Rpl5-ps1	-1.82829	2.33e-06
		Plag1	-1.8225	1.12e-18
		Car14	-1.82086	2.96e-12
		Gm46404	-1.81028	1.55e-05
		Prkg2	-1.80296	1.51e-10
		Eif1-ps2	-1.79928	6.89e-05
		Rps3a1	-1.7897	2.74e-06
		Dgkk	-1.78914	1.84e-09
		Cmtm8	-1.78692	7.92e-09
		Ccn4	-1.78397	3.33e-19
		Gm37277	-1.77702	5.46e-09
		Grb10	-1.77401	9.17e-130
		Gm7495	-1.77378	5.39e-10
		Gm8960	-1.76906	6.05e-06
		Fgfbp3	-1.76838	1.58e-46
		Gm13624	-1.76669	4.52e-06
		Gm8464	-1.76604	0.00350557
		Gm29397	-1.76104	1.52e-12
		Ryr2	-1.75921	7.23e-16
		Gm10154	-1.75691	2.47e-05
		Pnp2	-1.7486	8.63e-07
		Deptor	-1.72934	3.61e-32
		Gm12188	-1.72527	1.03e-05
		Pla2g4a	-1.7201	2.42e-07
		Pappa2	-1.71973	0.0034622
		Eif4ebp1	-1.71644	3.24e-53
		Phgdh	-1.71439	3.21e-42
		Mgst1	-1.71278	7.18e-30
		Hmgb2	-1.70981	1.11e-39
		Adamts9	-1.70751	2.59e-24
		Ptpru	-1.70742	7.46e-46
		Gna14	-1.70657	1.09e-52
		Depdc1a	-1.70342	1.09e-15
		Ccnb1-ps	-1.69821	6.32e-27
		Hopx	-1.69146	5.83e-30
		Sox13	-1.68945	7.2e-23
		Tmem229a	-1.6881	9.52e-61
		Gm48990	-1.67358	1.46e-07
		Ndst4	-1.67308	1.03e-10
		Tagln2	-1.67161	8.33e-41
		Rps4x-ps	-1.66964	1.72e-10
		Slc1a5	-1.66912	5.1e-51
		Slc14a2	-1.6645	9.71e-06
		Gm4750	-1.66446	0.000472405
		Rpl32l	-1.66022	7.7e-15
		Gm8942	-1.65964	7.39e-08
		Fndc3c1	-1.65918	1.33e-08
		Fbln7	-1.65464	5.66e-21
		Vim	-1.65373	6.66e-84
		Stra6	-1.65209	1.04e-06
		Gm13196	-1.65063	3.78e-16
		Prune2	-1.65035	9.92e-23
		Cdkn2b	-1.63841	0.0145337
		Gmnn	-1.63417	2.92e-37
		Asns	-1.63356	8.35e-33
		Fhl3	-1.63169	6.53e-14
		Aldh1l2	-1.62404	1.21e-30
		Fbln1	-1.62316	2.94e-60
		Gm7901	-1.62159	3.96e-39
		Rida	-1.62138	7.9e-20
		Gm47120	-1.61621	4.34e-06
		Hvcn1	-1.61606	2.28e-17
		Gm13502	-1.613	7.55e-34
		Dera	-1.60983	4.79e-15
		2810025M15Rik	-1.60972	8.75e-84
		Shmt2	-1.60263	4.45e-28
		Tcf7l2	-1.60216	6.17e-27
		Gm48909	-1.59937	0.000534025
		Nxn	-1.59612	2.8e-44
		Hif3a	-1.59183	1.25e-14
		Kcnn2	-1.59011	1.14e-31
		Msrb3	-1.58719	2.47e-11
		Gm15452	-1.57896	9.26e-17
		Rps13-ps1	-1.5763	0.000328363
		Acss2	-1.57595	1.31e-48
		Gm36401	-1.57538	5.19e-05
		Chrnb4	-1.57397	1.24e-05
		Ccnd2	-1.57164	2.48e-80
		Ccne2	-1.57078	1.53e-24
		Dmrta1	-1.57033	3.4e-18
		Ankrd63	-1.56178	8.94e-08
		Gramd2	-1.56138	1.02e-14
		Kdelr3	-1.55772	6.39e-12
		Gm13771	-1.55172	6.19e-36
		Ttc7	-1.54858	4.91e-15
		Gm7600	-1.54848	2.25e-10
		Itga6	-1.54238	1.32e-38
		Pnp	-1.53575	3.6e-26
		Rpl36a-ps3	-1.53371	1.15e-07
		Adamts12	-1.53368	2.61e-10
		Cox7b	-1.53348	1.03e-26
		Cemip	-1.52727	5.3e-29
		Hba-a2	-1.52723	8.33e-10
		Gm12611	-1.52556	1.77e-27
		Spata13	-1.51855	7.76e-67
		Emp1	-1.51576	5.02e-38
		Mc4r	-1.51463	2.95e-06
		Avpi1	-1.51203	9.74e-12
		Rps3a2	-1.51019	2.09e-11
		Stc2	-1.50662	5.95e-59
		Gm12856	-1.50324	1.82e-14
		Gm18649	-1.50056	1.96e-16
		Mtbp	-1.49964	2.95e-41
		Gm16740	-1.49947	6.59e-05
		Gm9728	-1.49853	0.00415289
		Gm5513	-1.49685	3.25e-08
		Zfp36l1	-1.49306	2.33e-37
		Cpxm2	-1.49266	0.000193714
		Spag5	-1.49103	5.6e-40
		BC067074	-1.48775	5.24e-06
		Mthfd2	-1.48577	4.99e-61
		Gm3507	-1.4857	8.4e-07
		Lgals1	-1.4822	3.03e-52
		Chrna3	-1.47747	9.88e-18
		Psat1	-1.47224	5.92e-60
		Hk2	-1.47147	5.69e-53
		Prelp	-1.46946	0.123989
		Rpl6l	-1.46841	0.000540196
		AU020206	-1.46806	3.25e-30
		Slc9a3r1	-1.46568	1.1e-35
		Nfatc2	-1.46565	5.83e-14
		Tlcd1	-1.46305	5.82e-10
		Gm44521	-1.46277	4.96e-05
		Ntng1	-1.46244	6.76e-37
		Gm9115	-1.46011	2.81e-06
		Igf2bp2	-1.45686	1.63e-40
		Mei4	-1.45501	1.35e-09
		Nxph4	-1.454	9.21e-18
		Btbd17	-1.45377	1.17e-21
		2810408I11Rik	-1.45316	3.75e-05
		Gm5739	-1.45282	1.61e-10
		Ube2t	-1.44945	4.9e-24
		Fignl1	-1.44892	5.86e-31
		Fabp7	-1.44879	6.01e-53
		Gm9347	-1.44766	3.79e-16
		Kif15	-1.44746	7.32e-29
		Cdon	-1.44633	5.05e-64
		Gm6274	-1.445	1.7e-11
		Gpd1	-1.44222	4.02e-07
		Glis3	-1.44125	8.62e-05
		Per3	-1.44051	4.83e-09
		Prdm5	-1.43859	1.21e-13
		Thsd4	-1.43333	1.49e-13
		Nfatc1	-1.43002	1.95e-06
		Rbp1	-1.42968	9.86e-23
		Fzd1	-1.42963	3.51e-09
		2700099C18Rik	-1.42841	3.74e-19
		Tmem254c	-1.42838	0.00378796
		Gm8416	-1.4236	6.94e-14
		Ercc6l	-1.42234	5.39e-55
		Gm15163	-1.42049	4.79e-28
		Gm6913	-1.41934	0.00010533
		Ipcef1	-1.41841	2.48e-09
		Kcnn3	-1.41601	1.3e-19
		Gm8378	-1.41531	0.000152633
		Optc	-1.41513	1.33e-06
		Mipol1	-1.41428	2.19e-19
		Nudt5	-1.41359	2.96e-61
		Nfe2l2	-1.41246	2.49e-28
		Gm4890	-1.41087	7.84e-05
		Dtx3l	-1.41068	5.94e-12
		Plscr1	-1.4076	1.7e-08
		Gm13176	-1.40677	3.06e-07
		Pir	-1.4067	3.91e-10
		Il17ra	-1.40478	3.42e-31
		Knl1	-1.40451	3.93e-27
		Megf10	-1.40416	1.03e-31
		Stk17b	-1.40386	3.11e-24
		Pck2	-1.40301	2.98e-36
		Acsf2	-1.40284	7.6e-10
		Slc5a3	-1.40274	2.52e-36
		Rgs20	-1.40025	9.55e-20
		Gli3	-1.39454	5.22e-29
		Bub1	-1.39359	3.56e-59
		Suclg2	-1.39084	4.25e-26
		Sec14l2	-1.38788	4.6e-33
		Gli2	-1.38716	6.9e-36
		Lpar1	-1.3842	2.23e-16
		Kif24	-1.38158	1.26e-24
		Hey2	-1.37943	4.41e-05
		Gm5679	-1.37849	0.000771604
		Ccdc8	-1.37593	1.89e-34
		Sgo1	-1.37562	2.59e-44
		Nuf2	-1.37543	5.19e-34
		Elk3	-1.37042	7.08e-65
		Cdk1	-1.36694	4.34e-83
		Gm4739	-1.36654	7.17e-36
		Cdc45	-1.36103	7.5e-30
		Gm11627	-1.36096	0.00044158
		Ormdl2	-1.35724	2.83e-26
		Chek1	-1.35676	1.77e-29
		Cenpe	-1.35547	1.49e-21
		Lmcd1	-1.35329	5.66e-29
		Paqr8	-1.35186	3.1e-46
		Cks1brt	-1.35024	0.000586361
		Chac1	-1.35015	1.31e-25
		Gm9936	-1.34632	5.3e-08
		Lockd	-1.34562	1.81e-11
		Ciart	-1.34276	4.55e-09
		Ttyh1	-1.33548	6.96e-60
		Lsp1	-1.33465	1.45e-06
		Gm17052	-1.33022	0.000112612
		Gja1	-1.32841	4.57e-23
		F730043M19Rik	-1.32811	5.96e-13
		Idi1	-1.3268	9.4e-28
		Gm18948	-1.32666	7.69e-13
		Ccdc18	-1.32408	0.000154284
		Gm48455	-1.32355	2.49e-21
		Ccnb1	-1.3228	1.96e-63
		Sox9	-1.32143	6.58e-28
		Nusap1	-1.32128	1.32e-86
		Rdm1	-1.3188	5.13e-10
		Gm6402	-1.31835	1.57e-05
		Gm6785	-1.31761	0.000814306
		Mcm3	-1.31574	4.73e-55
		Nde1	-1.31446	6.03e-41
		Cep55	-1.31347	2.33e-24
		Fkbp14	-1.31194	1.51e-19
		Scd1	-1.31156	4.34e-49
		Trps1	-1.30749	5.1e-33
		Gm17060	-1.30453	0.00177567
		Asf1b	-1.3038	6.08e-27
		P2rx7	-1.29971	7.02e-05
		Hmmr	-1.29946	5.92e-33
		Chrdl1	-1.29861	1.16e-17
		Gm6593	-1.29756	2.46e-11
		Cenph	-1.29754	1.67e-21
		Ect2	-1.29477	1.08e-34
		Gm8355	-1.29435	1.68e-14
		Gm17241	-1.29318	3.12e-07
		Ncaph	-1.29246	1.17e-48
		Apcdd1	-1.29214	4.75e-28
		Wipi1	-1.2896	7.17e-26
		Exo1	-1.28941	9.51e-33
		Sft2d2	-1.28921	3.04e-20
		Arsi	-1.28895	1.18e-06
		Fdps	-1.28845	3.48e-30
		Gm7802	-1.28761	0.000814497
		Spc25	-1.28742	9.63e-28
		Eme1	-1.28663	7.19e-20
		Kif20a	-1.2857	4.94e-52
		Angptl4	-1.28457	0.000395321
		Pclaf	-1.28444	1.61e-24
		Pon2	-1.2836	6.02e-32
		Rad54b	-1.28349	2.79e-14
		Gm13776	-1.28278	0.000126525
		Kcnk5	-1.28277	3.82e-18
		AW011738	-1.28219	1.54e-14
		Ston2	-1.28202	1.14e-29
		Ncapg	-1.28176	7.24e-32
		Mettl27	-1.28071	1.63e-09
		Cenps	-1.27792	8.88e-21
		2900026A02Rik	-1.27785	3.69e-24
		Litaf	-1.27614	1.17e-44
		Usp44	-1.27614	0.000588806
		Ppp1r3c	-1.27477	7.53e-16
		Mvd	-1.27367	4.75e-21
		Gm43820	-1.27357	2.88e-06
		Eif1-ps1	-1.27256	4.94e-12
		Tyms-ps	-1.27231	2.87e-24
		Hey1	-1.27197	7.24e-60
		Stard4	-1.27052	6.53e-30
		1500004A13Rik	-1.27015	1.07e-16
		Gm4963	-1.2684	0.00288265
		Nsdhl	-1.26816	3.87e-74
		Rad51b	-1.26704	7.94e-09
		Rras	-1.26622	3.11e-09
		Gm9430	-1.2632	8.98e-07
		Cdc25c	-1.26318	6.35e-31
		Gm2424	-1.26274	1.1e-05
		Gm7392	-1.26243	0.00334998
		Gm715	-1.25996	3.07e-09
		Gm19503	-1.25914	2.56e-08
		Gm15421	-1.25813	4.01e-27
		Lyz2	-1.25781	0.0159725
		Pcdh11x	-1.25726	8.92e-18
		Snap23	-1.25682	3.32e-23
		Il34	-1.25597	0.000124751
		Frem1	-1.25581	0.00126219
		Trim21	-1.25441	0.000964863
		Uaca	-1.25395	1.77e-20
		Cacna1e	-1.25335	6.77e-15
		Clspn	-1.25188	1.08e-16
		Hadh	-1.25138	3.6e-38
		Fancd2	-1.25135	2.62e-19
		Mest	-1.25027	2.58e-58
		Tmco4	-1.2498	1.61e-09
		Top2a	-1.24896	2.62e-38
		Iah1	-1.24796	1.7e-17
		Erbb2	-1.24723	1.22e-18
		Prokr2	-1.24662	9.5e-29
		Spdl1	-1.24637	2.38e-19
		Ttc32	-1.24627	1.43e-08
		Slc15a2	-1.24472	7.69e-21
		Rrm2	-1.24404	4.67e-41
		Pabpc4l	-1.24327	1.62e-05
		Ndc80	-1.2415	2.29e-23
		Anln	-1.241	1.47e-25
		Oip5	-1.24074	1.3e-21
		Gm11878	-1.24013	0.0201044
		Smim3	-1.23917	8.66e-11
		Neurog2	-1.23793	2.73e-33
		Gm5540	-1.23787	1.41e-05
		Slc38a3	-1.23786	9.38e-35
		Ezr	-1.23568	3.4e-30
		Gm5873	-1.23409	4.97e-26
		Glb1l2	-1.23396	0.00173379
		Gm15428	-1.2336	1.47e-10
		Gm18910	-1.2323	3.08e-05
		Fzd9	-1.23034	1.73e-14
		Gm5453	-1.22985	1.15e-05
		Shcbp1	-1.22958	4.77e-26
		Gm48583	-1.2272	0.00218333
		Serpinb8	-1.22659	0.00122853
		Efcab11	-1.22611	1.52e-08
		Pld1	-1.22606	3.17e-16
		C330024D21Rik	-1.22583	0.00178465
		Pimreg	-1.22532	1.47e-34
		Prc1	-1.22478	2.72e-43
		Tyms	-1.22409	1.32e-39
		Gm8682	-1.22343	0.00344989
		Gsta4	-1.2221	6.78e-05
		Nuak2	-1.22132	1.04e-27
		Lpar6	-1.22025	2.12e-16
		Gm7979	-1.22008	9.43e-26
		Plch1	-1.2172	8.97e-21
		Zic4	-1.21693	0.000888581
		Gm11266	-1.2157	1.47e-12
		Blm	-1.21344	7.54e-21
		Frzb	-1.21121	1.01e-06
		Gm15659	-1.21012	0.00677001
		Tmem123	-1.20621	3.65e-23
		Cenpq	-1.20522	3.15e-34
		Pla2g7	-1.2041	1.61e-07
		Tmem144	-1.20326	2.78e-09
		Gm29216	-1.19941	2.26e-10
		Zic1	-1.19858	1.31e-15
		P3h2	-1.19751	6.14e-05
		Gm48337	-1.19724	2.65e-08
		Zwilch	-1.1966	6.8e-21
		Ckap2l	-1.19566	4.79e-50
		Slc6a9	-1.19475	8.01e-40
		Ttc23	-1.1941	2.33e-14
		Gm18935	-1.19334	1.52e-05
		Gng5	-1.19305	7.91e-26
		H19	-1.19099	7.77e-09
		Dlgap5	-1.18979	9.54e-28
		Cenpi	-1.18866	1.66e-25
		Rad51	-1.1877	2.22e-24
		Gm6494	-1.18724	0.00154036
		Btg2	-1.1863	3.92e-48
		Gm15544	-1.1855	1.86e-16
		Ckap2	-1.18512	1.42e-28
		Il18	-1.18356	1.19e-06
		Birc5	-1.18328	7.38e-29
		H2az1	-1.18291	4.19e-16
		H2bc21	-1.17836	1.54e-13
		Baz1a	-1.17767	1.67e-29
		Ccnb2	-1.17759	3.67e-45
		Nedd1	-1.17664	8.57e-26
		Mcam	-1.17635	3.68e-21
		Dsn1	-1.17602	1.77e-23
		Arhgap18	-1.17509	8.65e-20
		Gm10087	-1.17462	0.000163163
		Notch2	-1.17424	5.34e-40
		Gm12040	-1.17365	0.000497378
		Gm3810	-1.17258	0.000187087
		Wdsub1	-1.17148	5.05e-09
		Apobec1	-1.17147	1.32e-16
		Gm7692	-1.17047	0.00542504
		Bub1b	-1.1696	8.42e-40
		Bhlhe40	-1.16931	3.74e-26
		Ube2c	-1.16911	1.92e-58
		Rbm3-ps	-1.16888	3.96e-17
		Gm12918	-1.16865	2.2e-06
		Adcy8	-1.16799	1.75e-12
		Sept10	-1.16738	3.21e-35
		Cenpp	-1.16727	6.36e-10
		Ttk	-1.16716	5.59e-19
		Knstrn	-1.16432	1e-31
		Creb5	-1.16361	1.09e-30
		E2f2	-1.16172	3.92e-23
		Zic5	-1.16171	1.18e-14
		Rad54l	-1.16163	3.31e-17
		Cdca2	-1.16049	1.65e-39
		Stil	-1.15881	3.04e-22
		Cenpn	-1.15879	4.36e-22
		Gm20667	-1.15791	1.34e-07
		Pard3b	-1.15783	5.14e-13
		Aurka	-1.1573	6.73e-42
		Dbi	-1.15704	2.35e-41
		Gm8163	-1.15622	2.72e-06
		Pdpn	-1.15593	4.8e-18
		Dock1	-1.15532	9.76e-26
		Fam72a	-1.15521	1.23e-16
		Brip1	-1.15502	3.16e-16
		Slc2a5	-1.1544	0.00302774
		Nme4	-1.15404	1.18e-10
		Rps11-ps3	-1.15393	3.44e-17
		Cdk2	-1.15357	3.04e-35
		Cdca7l	-1.15266	7.88e-18
		Nudt12	-1.15264	3.51e-06
		Acss1	-1.15243	8.97e-25
		Slc43a1	-1.15154	6.19e-13
		Kif4	-1.1509	3.66e-35
		Kif11	-1.14986	9.46e-36
		Igsf11	-1.14949	2.42e-14
		Slc7a5	-1.14909	1.71e-21
		Bora	-1.14882	2.2e-26
		Plpp3	-1.14814	1.94e-50
		Gm6520	-1.14775	0.00973889
		Atf5	-1.14775	4.1e-17
		Gm16380	-1.147	1.33e-07
		Akap12	-1.14628	2.4e-17
		Arhgap19	-1.14607	2.52e-29
		Dmrta2os	-1.14544	0.0019211
		Gm9214	-1.14526	3.41e-06
		Kctd14	-1.14454	0.00013191
		Six4	-1.14413	3.68e-08
		Rad51ap1	-1.14388	1.29e-15
		Gadl1	-1.14337	0.0178181
		Gm7589	-1.14305	0.0278091
		Elovl1	-1.1425	2.14e-22
		Abcd2	-1.14191	4.25e-22
		Abhd15	-1.14188	0.00072141
		Acat2	-1.14138	2.89e-35
		Acat3	-1.14134	2.88e-14
		Maml2	-1.141	1.13e-19
		Iqgap3	-1.13989	1.75e-25
		Erap1	-1.13737	1.17e-09
		Atad2	-1.13695	1.19e-23
		Sstr3	-1.13602	0.0161874
		Spidr	-1.13601	1.13e-17
		Tpx2	-1.13502	1.01e-64
		Gm2830	-1.13398	1.63e-11
		Cdca5	-1.13381	5.42e-31
		Msrb2	-1.13363	1.94e-06
		Dock6	-1.13358	4.2e-13
		Tanc1	-1.13343	1.36e-24
		Dhfr	-1.13201	9.17e-26
		Gm13680	-1.13191	1.58e-06
		Gm48445	-1.13154	8.24e-10
		Asah1	-1.13116	1.14e-26
		Mcm4	-1.13113	2.62e-34
		Fzd6	-1.13101	1.91e-06
		Gm7542	-1.13069	0.0146364
		Snhg18	-1.12953	2.49e-05
		Myo6	-1.1295	2.85e-18
		Rpl10-ps1	-1.12898	0.0158798
		Pttg1	-1.12867	1.22e-28
		Ccna2	-1.12864	4.46e-48
		Gm5995	-1.12828	0.00374055
		Gm12222	-1.12806	1.32e-10
		Adamts6	-1.12769	1.21e-08
		Kif20b	-1.12719	1.71e-15
		Nek2	-1.12664	1.05e-38
		Lbr	-1.12589	1.89e-45
		Tacc3	-1.12514	9.98e-36
		Gm5263	-1.12393	1.36e-07
		Gm3150	-1.1239	4.54e-06
		Mapk12	-1.12325	2.83e-08
		Echdc2	-1.12314	4.52e-07
		Tk1	-1.12306	3.83e-29
		Alpl	-1.12292	3.43e-15
		Gm10177	-1.12208	3.91e-07
		Adgre5	-1.12188	9.91e-05
		Sapcd2	-1.12162	1.29e-20
		Kntc1	-1.12156	1.51e-27
		Arhgef39	-1.12115	4.85e-13
		Arc	-1.12058	4.19e-17
		Gas2l3	-1.1193	9.27e-22
		Kif2c	-1.11927	6.22e-31
		Cpne7	-1.11848	0.140604
		Sesn2	-1.11666	3.82e-13
		Hat1	-1.11662	3.43e-30
		Il1rap	-1.11634	7.14e-09
		Pole2	-1.11623	1.98e-16
		Clic1	-1.11547	2e-45
		Gas1	-1.11535	2.18e-31
		Kif22	-1.11339	4.85e-53
		Cdc14a	-1.11269	5.29e-21
		Dtl	-1.11255	4.57e-22
		Cip2a	-1.10971	3.42e-37
		Gm12482	-1.10856	2.53e-12
		Sorcs1	-1.10854	1.28e-32
		Gm14276	-1.10779	7.03e-10
		Gabpb2	-1.10772	1.48e-20
		Gm10184	-1.10641	2.5e-26
		Gm6278	-1.10627	1.44e-06
		Gm6023	-1.10394	3.49e-21
		Abcc4	-1.10289	4e-12
		Mir7116	-1.10267	2.9e-09
		Gm6510	-1.10156	1.19e-05
		Esco2	-1.10107	3.19e-23
		Mthfd1l	-1.1003	2.98e-34
		Hmgn5	-1.10013	1.95e-11
		Tgif1	-1.09896	3.28e-19
		Pbk	-1.0987	6.88e-32
		Epb41l5	-1.09868	3.29e-24
		Gm8430	-1.09841	0.000282456
		Ctnna1	-1.09795	4.71e-31
		Gtse1	-1.09645	2.31e-23
		Gm12387	-1.09574	1.81e-09
		Tpt1-ps5	-1.09456	3.94e-06
		Tnfrsf22	-1.09444	1.04e-10
		Rps15-ps2	-1.09443	2.43e-11
		Tmem176b	-1.09273	5.77e-23
		Tnfrsf10b	-1.09204	6.13e-06
		Gm12479	-1.09183	3.21e-06
		Cdca8	-1.09162	9.55e-32
		Eif2ak2	-1.09065	6.5e-09
		Cdca3	-1.0895	1.24e-26
		Ska1	-1.08817	4.34e-13
		Lars	-1.08786	8.04e-22
		Prr11	-1.08754	2.28e-19
		Gm26644	-1.08743	1.51e-13
		Uhrf1	-1.08694	3.3e-34
		Atf3	-1.0853	3.1e-08
		Gm2531	-1.08507	0.00547381
		Gm10123	-1.08491	3.65e-05
		Lpar4	-1.08448	4.14e-08
		Kif18a	-1.08274	7.1e-23
		Cdkn3	-1.08246	2.81e-08
		Gcat	-1.08096	6.02e-17
		Plekha7	-1.08092	2.52e-14
		Cdc6	-1.08028	2.06e-18
		Slc25a13	-1.07916	2.56e-20
		Hmga2	-1.07911	0.0123891
		Gm16550	-1.07909	8.28e-06
		Cdc14b	-1.07831	2.56e-09
		Gm14706	-1.07808	8.84e-13
		Wdhd1	-1.0776	3.86e-14
		Pcna-ps2	-1.07711	3.99e-24
		Crb2	-1.07659	2.38e-14
		9530051G07Rik	-1.07651	4.09e-06
		Mis18bp1	-1.07629	5.19e-17
		Mrps6	-1.07576	7.09e-24
		Gm9742	-1.07553	4.99e-06
		Gm16310	-1.07516	0.0146335
		Stk39	-1.07348	1.8e-31
		Brca1	-1.07299	3.2e-17
		Bag3	-1.0725	4.97e-14
		Gm6440	-1.07221	2.07e-15
		Rpl3-ps2	-1.07201	1.55e-05
		Msmo1	-1.07185	1.24e-38
		Gm50357	-1.07174	3.97e-09
		Fam167a	-1.07153	1.8e-17
		Ggact	-1.07043	1.5e-05
		Gm19898	-1.06971	0.00201936
		Jam3	-1.06971	7.05e-27
		Hebp1	-1.0693	4.04e-09
		Gm18815	-1.06838	7.44e-08
		Melk	-1.06785	1.07e-24
		Echdc1	-1.06764	2.71e-25
		Gadd45a	-1.06715	2.05e-07
		Cenpf	-1.06704	1.11e-15
		Gm9294	-1.0669	4.58e-16
		Rps27rt	-1.0666	0.00061934
		Insyn2b	-1.0655	0.0345806
		Cecr2	-1.06381	5.37e-18
		Dcc	-1.06361	1.68e-11
		Tead2	-1.06231	7.47e-22
		Mansc1	-1.06196	0.00208393
		Gm19086	-1.06149	0.0518288
		Gm6091	-1.061	3.13e-05
		Haus4	-1.05951	3.18e-17
		Ltbp1	-1.059	1.25e-10
		Mamdc2	-1.05719	0.000410223
		Cyp7b1	-1.05663	1.28e-07
		Gm8203	-1.05625	4.9e-29
		Gm8036	-1.05588	0.0161714
		Gpc4	-1.05425	3.2e-40
		Smc4	-1.05268	1.37e-26
		Slc7a1	-1.05197	1.39e-44
		Serpinh1	-1.05192	2.23e-20
		Cenpk	-1.05106	5.23e-11
		Gm44751	-1.05091	6.89e-05
		Aunip	-1.05037	7.99e-06
		Gm5596	-1.05031	6.88e-07
		Itgb3bp	-1.04794	1.73e-05
		Hus1	-1.0471	4.27e-24
		3110082J24Rik	-1.04632	0.00223786
		Rps18-ps4	-1.04563	0.00171004
		Trmt10a	-1.04544	3.97e-18
		Kctd9	-1.04339	2.02e-12
		Gm29739	-1.04325	0.000289418
		Pycr1	-1.0423	5.42e-08
		Scpep1	-1.04194	4.74e-42
		Rfc4	-1.0419	8.73e-23
		Mad2l1	-1.04066	2.35e-30
		Etv6	-1.04023	1.27e-29
		Gm32460	-1.03886	9.16e-06
		Gm9892	-1.03731	3.25e-38
		B230118H07Rik	-1.03717	7.05e-19
		Nup37	-1.03667	2.34e-28
		Shmt1	-1.0354	7.77e-37
		Klf4	-1.03538	4.83e-05
		Vegfa	-1.03528	1.01e-15
		Parp9	-1.03479	0.00047443
		Sox6	-1.03458	4.6e-21
		Prrx1	-1.03432	3.37e-13
		Ccdc77	-1.03336	3.93e-11
		Gm35394	-1.03313	1.09e-20
		Gpx3	-1.03287	1.05e-07
		Apool	-1.03267	2.81e-21
		Aif1l	-1.03242	1.46e-41
		Kif23	-1.03219	4.72e-21
		Ninj1	-1.03201	9.81e-12
		Rps6-ps4	-1.03183	9.94e-15
		Tom1l1	-1.03181	3.02e-12
		Gm15148	-1.03129	1.49e-26
		Cdca7	-1.03117	2.58e-25
		Alcam	-1.0293	1.25e-32
		Ermp1	-1.02904	4.83e-15
		Sgo2a	-1.02842	1.95e-21
		Iars	-1.02839	8.24e-36
		Itpripl2	-1.02823	6.22e-08
		Vasn	-1.02792	2.6e-08
		Xkr5	-1.02775	1.82e-05
		Gpt2	-1.02754	1.4e-24
		Gm10051	-1.0273	0.00691268
		Rfx2	-1.02712	3.52e-09
		Vrk2	-1.02581	5.23e-10
		Mmab	-1.02493	0.00105622
		Efhd2	-1.02441	6.1e-15
		Gm10076	-1.02369	5.69e-05
		Aspm	-1.02248	1.72e-17
		Gm9506	-1.0222	0.00887017
		Shisal1	-1.02144	7.48e-14
		Fbxo5	-1.02049	1.35e-17
		Mfng	-1.02004	5.48e-21
		Myo10	-1.01968	9.49e-16
		Orc1	-1.01951	1.48e-09
		Rin2	-1.01753	5.3e-17
		Acly	-1.01657	3.19e-26
		Ticrr	-1.01547	2.92e-22
		Nt5dc1	-1.01538	3.06e-05
		Iqgap1	-1.01302	9.17e-19
		Lfng	-1.01292	8.34e-16
		Efcab7	-1.0118	6.6e-09
		Hells	-1.01159	3.7e-31
		Gm11914	-1.01158	3.16e-06
		Gm11585	-1.01091	0.00387575
		Pcna	-1.00943	5.3e-17
		Tgif2	-1.00788	6.66e-28
		Gm8719	-1.00723	4.05e-06
		Pwwp3b	-1.00694	6.58e-09
		Gm6960	-1.0064	0.000838822
		Kifc5b	-1.00595	2.54e-14
		Cln6	-1.00515	5.29e-11
		Nmrk1	-1.00479	0.0393419
		Msn	-1.00458	6.31e-23
		Gpsm2	-1.00428	5.84e-36
		Diaph2	-1.00389	1.09e-16
		Vamp3	-1.00384	1.04e-26
		Zfp367	-1.0038	2.05e-19
		Gm6612	-1.00377	0.00166751
		Rpl27-ps3	-1.00282	0.0442252
		Aff1	-1.00265	1.63e-21
		Rmi2	-1.00213	1.17e-06
		Gm5362	-1.0005	1.41e-08
		H2-K1	-0.999329	0.00649637
		Gm8155	-0.998851	0.0511516
		Arl14ep	-0.998129	7.23e-35
		Limd1	-0.99811	3.96e-33
		Ska3	-0.997718	2.57e-21
		Poglut2	-0.997684	6.66e-19
		Kdm7a	-0.99715	2.09e-29
		Rbl1	-0.996967	2.64e-31
		Skp2	-0.996704	2.41e-19
		Dna2	-0.996571	1.26e-11
		Hspa9	-0.996304	6.83e-28
		Kbtbd6	-0.995877	1.08e-07
		Foxr2	-0.995155	0.0106583
		Gm9577	-0.995094	1.99e-06
		Prodh	-0.994153	0.000383247
		Gm6032	-0.993973	1.5e-06
		Pter	-0.993564	0.000752439
		Sash1	-0.993316	3.93e-13
		Gm8750	-0.993279	0.0150474
		Pcgf5	-0.993107	3.05e-21
		Gm10156	-0.991549	0.00533105
		Ptbp1	-0.990173	4.93e-38
		Asnsd1	-0.989314	1.65e-11
		Gm19077	-0.98821	9.56e-05
		Gm19052	-0.987423	0.0081825
		Dscc1	-0.987309	9.26e-07
		Igf2bp1	-0.986903	4.67e-21
		Gpr37	-0.986717	6.61e-10
		Gm8675	-0.986677	2.45e-05
		Pdlim1	-0.984165	5.62e-05
		Aldh18a1	-0.983501	5.1e-37
		Rtkn2	-0.983303	2.25e-14
		Ccne1	-0.982413	6.31e-20
		Pola1	-0.982189	2.61e-17
		Prorsd1	-0.981995	3.36e-07
		Ss18	-0.981161	3.76e-23
		C130013H08Rik	-0.980716	6.18e-09
		Mfsd2a	-0.980476	6.75e-20
		Cpne3	-0.980054	2.16e-16
		Mcm6	-0.979825	8.33e-33
		Gm15501	-0.979117	0.0134698
		Kif14	-0.979026	2.22e-10
		Pxylp1	-0.977943	4.19e-14
		Slc10a7	-0.977081	1.04e-11
		Gpx8	-0.976126	7.11e-11
		Ncapg2	-0.975424	1.46e-21
		Xpot	-0.975373	6.28e-30
		Atf4	-0.97511	3.96e-48
		Nr2e1	-0.974209	5.59e-21
		Tbc1d31	-0.973633	1.62e-09
		Gm3571	-0.973567	7.77e-26
		Fras1	-0.972606	1.17e-08
		Sall1	-0.97207	1.34e-28
		Notch1	-0.971509	1.76e-15
		Gm5648	-0.970945	2.34e-28
		Oaf	-0.970079	1.78e-10
		Smc2	-0.968794	4.54e-19
		Xrcc5	-0.967841	9.77e-25
		Gm4204	-0.967113	4.08e-30
		Tm7sf2	-0.966993	5.15e-16
		Piezo2	-0.966229	0.00739515
		Gm9616	-0.966032	1.8e-23
		Eno1b	-0.965423	4.36e-21
		Gm5855	-0.965409	2.2e-07
		Car2	-0.965386	7.66e-17
		Actl6a	-0.965358	3.56e-28
		Dkc1	-0.965125	2.32e-27
		Rps18-ps1	-0.965015	0.0447629
		Xrcc2	-0.964306	2.14e-20
		Gm5537	-0.964135	0.00931551
		Gm10175	-0.963567	0.0142912
		Pawr	-0.962936	1.19e-07
		Mastl	-0.96162	1.55e-15
		Smco4	-0.959791	1.01e-07
		Fut10	-0.958732	1.54e-13
		Ucp2	-0.958591	0.000471142
		Kcnip3	-0.957463	2.47e-17
		Cenpa	-0.957247	1.51e-32
		Kifc1	-0.957182	4.37e-20
		Ndrg2	-0.957096	2.05e-14
		Plod2	-0.957005	6.08e-22
		Nap1l1	-0.956745	8.13e-28
		Crabp1	-0.956447	0.00341625
		Rps15a-ps5	-0.956199	2.25e-17
		Gm12501	-0.9561	8.93e-05
		Jam2	-0.955951	6.63e-29
		Pdlim5	-0.955265	4.53e-11
		Cgrrf1	-0.955248	1.09e-06
		Gm7838	-0.954619	0.00184358
		Mpp5	-0.954608	1.87e-20
		Dnph1	-0.954192	1.96e-08
		Rassf3	-0.953682	0.00338033
		Gm43105	-0.953274	0.0397192
		Fanci	-0.953075	3.31e-13
		Usp1	-0.952912	1.13e-19
		Bcl2l12	-0.952044	2.11e-06
		Raet1d	-0.951606	0.00156546
		Cd164	-0.951465	2.01e-32
		Gm4675	-0.950726	0.00153833
		Lair1	-0.950498	0.0513641
		Tm6sf1	-0.950355	0.000859216
		Ide	-0.949414	9.03e-25
		Chd1l	-0.9493	2.01e-13
		9430038I01Rik	-0.949272	3.16e-07
		Phf10	-0.949169	2.18e-16
		Lactb2	-0.948769	4.42e-13
		Dusp10	-0.94821	2.42e-14
		Tep1	-0.947763	3.34e-05
		Plk4	-0.947558	1.47e-25
		Gm4910	-0.947231	1.48e-06
		Gm37201	-0.946836	2.19e-05
		Rrm1	-0.94651	1.7e-29
		Gm7536	-0.946157	7.32e-05
		Eif3s6-ps3	-0.945839	3.5e-05
		Il20rb	-0.945313	0.000707154
		Gm7846	-0.944504	2e-08
		Zfp521	-0.94432	1.08e-16
		AW047730	-0.94423	4.39e-09
		Wwtr1	-0.944075	1.11e-12
		Parpbp	-0.943872	7.72e-13
		2010204K13Rik	-0.943361	5.02e-09
		Mtmr11	-0.943349	1.19e-20
		Sox3	-0.943144	1.52e-09
		Vwa5a	-0.942998	7.97e-06
		Aurkb	-0.942706	1.64e-22
		Rps4x	-0.942213	7.65e-28
		Gm14681	-0.941626	1.32e-26
		Tlr3	-0.941011	0.00103422
		Phactr2	-0.940652	4.52e-10
		Aldh9a1	-0.940215	6.15e-15
		Rhbdd1	-0.93953	2.92e-10
		Gm13607	-0.939508	0.00821033
		Pole	-0.937902	5e-15
		Gldc	-0.937539	1.21e-29
		Nrarp	-0.93624	1.86e-26
		Itgal	-0.935569	0.104962
		Gm9260	-0.935374	0.000188931
		Anp32b	-0.93472	1.77e-24
		Timp1	-0.93471	0.141488
		Troap	-0.934349	2.18e-13
		Tgfb2	-0.934298	2.25e-17
		Acod1	-0.933991	0.05421
		Gm15484	-0.933686	3.32e-14
		Gm43205	-0.932824	0.0381588
		Wars2	-0.932456	4.9e-09
		Snord104	-0.93179	0.00385636
		Rpl22l1	-0.92939	4.78e-16
		Cldn12	-0.929377	6.65e-19
		Gm15697	-0.929146	2.38e-09
		Tubd1	-0.928999	1.46e-09
		Slc3a2	-0.92883	1.66e-19
		Tars	-0.928793	6.78e-34
		Gm7389	-0.928497	2.53e-17
		Gm6517	-0.928454	1.78e-14
		Evc	-0.927415	3.64e-14
		Lima1	-0.9268	2.13e-26
		Tirap	-0.92641	8.26e-10
		Gm18876	-0.926289	0.046389
		Gnpda2	-0.926119	5.43e-15
		Rnaseh2b	-0.925414	8.62e-15
		Rpa2	-0.925354	5.12e-29
		Ptpn13	-0.925133	3.69e-17
		Cetn2	-0.924327	2.23e-28
		Gm1866	-0.924302	6.59e-06
		Timm8a1	-0.923983	2.36e-05
		Immp1l	-0.92349	5.87e-06
		Gm14270	-0.923035	1.97e-19
		AI849053	-0.922367	0.000170419
		Acsl4	-0.92236	2.31e-30
		Mt1	-0.922325	4.56e-08
		Sfrp2	-0.921504	1.57e-12
		Gm8669	-0.920884	0.0311301
		Mutyh	-0.920025	0.000493262
		Slc12a2	-0.920023	8.81e-19
		Gm16288	-0.919593	0.0522987
		Mtfr1	-0.919153	9.55e-40
		Bcl2l11	-0.917859	1.39e-18
		Gm15772	-0.917143	4.15e-12
		Nsa2-ps1	-0.9165	1.37e-07
		C530044C16Rik	-0.916317	0.0300788
		Eprs	-0.915104	2.28e-22
		Cks1b	-0.914196	1.46e-21
		Gm13034	-0.914117	0.00126622
		Gm13384	-0.914029	0.000437254
		Hspb6	-0.913803	6.12e-08
		Crtap	-0.913046	2.29e-09
		Gm50322	-0.912249	7.79e-07
		1600029O15Rik	-0.911996	2.53e-06
		Hax1	-0.91034	8.77e-11
		Bcap29	-0.910214	2.89e-16
		Nkd1	-0.91021	8.12e-11
		Nsl1	-0.90998	2.76e-13
		Lsm3	-0.909915	4.83e-20
		Ccdc163	-0.909609	0.000165366
		Rpl10-ps2	-0.908782	0.0178735
		Ppic	-0.908292	3.65e-09
		Gm4849	-0.908042	3.17e-26
		Haus1	-0.907782	1.17e-13
		Dhrs4	-0.907662	3.44e-11
		Gm2534	-0.907658	2.95e-13
		Slc16a1	-0.906816	4.8e-15
		Pmvk	-0.906544	3.09e-12
		Brca2	-0.906246	4.47e-14
		B3glct	-0.906146	1.85e-23
		Rfwd3	-0.906123	2.01e-19
		Dbx2	-0.906038	0.000523425
		Rassf4	-0.905437	1.31e-07
		Tipin	-0.905047	2.18e-25
		Tpt1	-0.90496	5.75e-13
		Trip6	-0.904271	5.9e-12
		Gm20900	-0.903773	0.0645595
		Ttyh2	-0.903109	4.01e-09
		Gm4468	-0.903085	0.0182225
		Gm8242	-0.902421	3.94e-10
		Adk	-0.902063	6.61e-38
		Tor3a	-0.9017	2.48e-06
		Gm38534	-0.901094	0.0461796
		Pmf1	-0.900943	6.15e-30
		Snx9	-0.90091	1.23e-10
		Stxbp6	-0.900393	1.6e-14
		4930522L14Rik	-0.900318	0.0169164
		Lig1	-0.899971	2.39e-27
		Erg28	-0.899074	1.89e-20
		Gm10093	-0.898572	9.45e-21
		Lyplal1	-0.897905	1.54e-07
		Gm10269	-0.896851	6.06e-13
		Ccdc58	-0.896733	2.29e-11
		Racgap1	-0.896513	4.43e-40
		Rps27l	-0.895197	6.15e-12
		Gm47929	-0.89473	7.76e-07
		Gm4854	-0.893615	0.00556066
		Otx1	-0.893315	1.43e-25
		Slc2a4	-0.893221	0.000119012
		Dus4l	-0.893219	1.6e-08
		Trim16	-0.893119	1.56e-06
		Mcm10	-0.892917	3.92e-14
		Ero1l	-0.892887	2.34e-14
		Rpl23	-0.892672	3.46e-23
		Nhlh2	-0.892206	0.000258038
		Rps24-ps3	-0.891882	1.31e-27
		Trim56	-0.891453	4.9e-07
		Gem	-0.891441	0.000577612
		Polr3g	-0.890493	4.16e-09
		S100a11	-0.889999	0.000291288
		Mir7020	-0.88966	0.0263293
		Etl4	-0.889555	4.64e-07
		Dglucy	-0.88905	0.091399
		Dennd2c	-0.889028	0.00907934
		Lrp4	-0.888854	3.17e-13
		Rgs16	-0.888395	1.43e-14
		Plce1	-0.887952	9.44e-15
		Mcm8	-0.887851	9.25e-13
		Cep128	-0.887149	1.26e-09
		Rps14	-0.886351	2.18e-20
		Lsr	-0.884827	1.4e-05
		Gm10275	-0.884577	1.07e-23
		Plagl1	-0.884552	1.55e-19
		Slc44a5	-0.883373	2.15e-09
		Gm7289	-0.882629	8.14e-05
		Gm4833	-0.882266	0.0056319
		Ift74	-0.88185	1.16e-11
		Gm1859	-0.881439	4.65e-06
		Gm13347	-0.880858	0.0573926
		Ttf2	-0.880808	1.8e-12
		Topbp1-ps2	-0.880497	0.0023153
		Adamtsl3	-0.880166	0.00959074
		Mir7041	-0.880011	0.0436858
		Chd7	-0.879834	1.07e-17
		Axl	-0.878284	1.59e-10
		Gm9794	-0.878245	3.93e-23
		Mterf1a	-0.877874	0.00441809
		Mss51	-0.877739	0.0102379
		Mpped2	-0.877332	2.81e-63
		Rpl22-ps1	-0.877169	9.69e-13
		D3Ertd751e	-0.877131	5.76e-05
		Ltbp4	-0.876343	5.11e-09
		Mdfic	-0.875928	8.82e-09
		Pxmp2	-0.875925	0.0505369
		Sclt1	-0.875874	5.97e-12
		Dut	-0.87474	2.86e-23
		Parva	-0.874523	2.57e-20
		Spsb1	-0.874508	1.03e-08
		Gm7694	-0.874389	9.31e-08
		Gm13935	-0.874118	0.0292287
		Rpl7	-0.874021	7.78e-25
		Gen1	-0.873753	3.47e-08
		Gm4797	-0.873236	1.65e-05
		Uxt	-0.873111	2.84e-07
		Gm5809	-0.872775	2.32e-07
		Gins1	-0.872603	3.95e-12
		Igfbp5	-0.872576	0.0274259
		Nfia	-0.872446	1.04e-28
		Plk1	-0.871672	1.12e-23
		Rmrp	-0.870258	0.10154
		Gm7266	-0.869308	8.9e-16
		Ung	-0.869043	5.42e-09
		Plp2	-0.868583	5.11e-08
		Arhgap11a	-0.867424	8.04e-21
		Cryz	-0.867076	1.95e-15
		Sfxn4	-0.866884	5.18e-08
		Rbms2	-0.866603	1.31e-11
		Mtfr2	-0.865785	1.3e-05
		Sema5a	-0.865698	6.64e-17
		Ddit4	-0.865279	1.59e-16
		Mcm5	-0.864692	1.04e-38
		Pola2	-0.864568	3.86e-20
		Nat2	-0.863828	0.0297178
		Eci1	-0.861894	2.05e-09
		Rps15a-ps7	-0.861691	1.19e-21
		Gsdmd	-0.861626	0.0253931
		Gm4900	-0.861112	1.8e-21
		Gm4332	-0.859405	1.96e-27
		Sox21	-0.858762	3.47e-13
		Ccnd1	-0.858667	1.99e-08
		Slc7a7	-0.858445	0.0218747
		Gsg1l	-0.85813	0.000186244
		Prickle1	-0.857979	1.66e-11
		Gm3320	-0.857586	4.97e-06
		Gm31849	-0.857285	0.0534189
		Prom1	-0.856673	5.95e-13
		Kyat3	-0.856422	6.92e-06
		Heg1	-0.85624	1.55e-20
		Hspe1	-0.856183	1.32e-15
		Tmem97	-0.855038	2.37e-16
		Ncapd2	-0.854798	1.24e-30
		Pecr	-0.854374	1.9e-06
		Nars	-0.854357	1.07e-21
		Mbnl3	-0.854217	3.44e-05
		Dpf3	-0.853727	0.00014259
		Gm5611	-0.853572	4.69e-06
		Gm26528	-0.853442	0.0196464
		Cnih1	-0.852584	1.37e-25
		Foxo1	-0.852371	2.44e-06
		Kcng1	-0.851746	2.83e-07
		Plin3	-0.851645	4.8e-07
		Mpdz	-0.851426	8.8e-13
		Hsd17b7	-0.850443	8.19e-20
		E2f5	-0.849709	5.26e-18
		Tmbim1	-0.849101	6.83e-07
		Hes5	-0.848367	4.42e-12
		Htr6	-0.847252	0.00256773
		Ebp	-0.846993	2.38e-15
		Rpl7-ps7	-0.846836	5.37e-14
		Vrk1	-0.84641	2.47e-20
		Rasgef1b	-0.84605	6.56e-28
		Snx5	-0.845923	4.65e-41
		mt-Nd6	-0.845362	0.0370447
		Prr5l	-0.845182	0.00018125
		Phex	-0.845181	0.00462403
		Rps7	-0.845039	1.51e-08
		S100a6	-0.844172	0.191432
		Gm15953	-0.843887	0.00523139
		Gm11448	-0.843777	0.000300734
		Tmem241	-0.843512	6.77e-06
		Cit	-0.842838	2.05e-10
		Cdhr1	-0.842733	0.00127341
		C030037D09Rik	-0.841927	6.1e-05
		Gm8741	-0.841102	0.000671645
		Mcm2	-0.839896	1.31e-31
		Flnb	-0.839375	1.13e-15
		Gm10221	-0.839332	0.0494097
		Snrnp25	-0.838539	1.1e-15
		Nrg1	-0.838409	1.25e-16
		Nudcd1	-0.837708	3.14e-20
		Depdc1b	-0.837051	4.2e-14
		Gm8292	-0.836367	1.05e-17
		Tpt1-ps3	-0.836072	4.88e-20
		Zfp953	-0.835474	0.00613695
		Htr1b	-0.832884	2.62e-05
		Gm10260	-0.83288	3.12e-27
		Clic4	-0.832416	2.33e-24
		Hlx	-0.831777	0.000309375
		AA414768	-0.83167	0.000436995
		Dph6	-0.831623	4.35e-18
		Prim1	-0.831565	4.6e-21
		Gins2	-0.830383	5.19e-15
		Tbc1d1	-0.82906	1.04e-19
		Gm10362	-0.829047	0.0544985
		Rps27a-ps2	-0.828344	1.83e-07
		Lyn	-0.828027	0.000648065
		Aldh7a1	-0.827944	1.59e-24
		Gm11814	-0.827379	1.45e-09
		Rfc1	-0.827062	5.45e-12
		Ccdc102a	-0.827045	1.09e-05
		Mki67	-0.826847	3.19e-09
		Myrf	-0.825693	0.032976
		Fam117a	-0.825169	0.0012706
		Cenpm	-0.825045	2.44e-07
		4930452B06Rik	-0.824957	1.56e-06
		Gm4864	-0.824527	1.29e-06
		Gm12115	-0.824435	7.19e-09
		Gm15500	-0.823346	1.23e-12
		Gm6340	-0.822685	6.58e-06
		Rhbdf1	-0.821974	5.36e-19
		Galm	-0.821972	0.00953057
		Lrig1	-0.821738	7.05e-13
		Plagl2	-0.821567	7e-22
		Trip13	-0.821382	5.72e-17
		Gm5256	-0.820169	3.36e-13
		Cat	-0.819826	8.45e-33
		Gm5374	-0.819468	0.0178067
		Gm15432	-0.819423	0.00653451
		Mars	-0.818894	5.96e-24
		Swap70	-0.818545	8.21e-14
		Mms22l	-0.818495	4.47e-14
		Chst3	-0.81832	7.92e-14
		Mybl1	-0.81815	4.29e-07
		Eif2s2	-0.817731	1.17e-27
		Cntln	-0.817222	1.3e-13
		Gm8539	-0.81713	2.75e-06
		Rpl13a-ps1	-0.816577	1.03e-10
		Cntnap3	-0.816089	3.64e-08
		Gm38037	-0.815507	0.0490341
		Pms1	-0.815492	7.49e-10
		Wdr76	-0.815041	6.17e-08
		Rps24	-0.8134	1.9e-32
		Firre	-0.813396	0.000648838
		Gm19426	-0.812489	0.00639826
		Gm5841	-0.812238	1.2e-09
		Slc35g1	-0.812122	6.95e-07
		Ddx18	-0.811931	2.97e-18
		Cdc20	-0.810886	2.58e-26
		Gm42855	-0.810775	0.0115536
		Gm6252	-0.809969	2.24e-07
		Rps25	-0.809362	3.1e-16
		Cenpu	-0.80853	1.2e-09
		Gcsh	-0.808032	6.3e-16
		Rps11	-0.807108	2.18e-20
		Gm5963	-0.806768	5.97e-12
		Mdk-ps1	-0.806743	3.83e-08
		Rps29	-0.806526	0.0862675
		Hnrnpa1l2-ps2	-0.805686	0.051758
		Rpa1	-0.805287	5.62e-21
		Rpl9-ps7	-0.805284	5.79e-16
		Dbf4	-0.805151	5.43e-23
		Rps20	-0.804915	6.62e-20
		Kif22-ps	-0.804471	0.0522519
		Trmt2b	-0.803947	7.94e-06
		Cep192	-0.803533	1.27e-10
		Gm37784	-0.803479	2.9e-10
		Adamts3	-0.803295	1.02e-06
		Gm6724	-0.80301	0.0041437
		Htr2a	-0.802694	1.51e-10
		Mns1	-0.802297	1.3e-05
		Timeless	-0.801931	7.5e-24
		Yap1	-0.801624	2.37e-11
		Gm21399	-0.801429	1.51e-23
		Gstcd	-0.801358	2.9e-23
		Jpt2	-0.801323	7.31e-26
		Stac	-0.80059	1.94e-07
		Samhd1	-0.800471	1.81e-18
		Gm1826	-0.800135	1.16e-09
		Gm19241	-0.800105	0.00666479
		Gm8956	-0.79995	4.61e-05
		Gm12355	-0.799861	4.43e-07
		Slc31a1	-0.799712	7.82e-28
		Adamts5	-0.7996	1.25e-07
		Sp8	-0.798509	4.65e-15
		Anxa2	-0.798473	1.12e-07
		Kcnn1	-0.797352	8.58e-06
		Spin4	-0.797206	3.79e-07
		Gm4735	-0.796682	0.000182187
		Rpl32	-0.796675	5.2e-28
		4632415L05Rik	-0.7959	0.0113615
		Akna	-0.795827	2.27e-11
		Cab39l	-0.795437	5.89e-16
		Lss	-0.795325	1.12e-22
		Gm5920	-0.794792	0.0231377
		Hspa9-ps1	-0.794513	4.91e-23
		Mybl2	-0.794161	2.26e-10
		Dll1	-0.793679	1.93e-19
		Spc24	-0.793654	1.4e-14
		Gm4462	-0.793427	0.00116782
		Gm5903	-0.792802	7.89e-08
		Siva1	-0.792532	3.1e-08
		Tmem268	-0.792489	3.65e-10
		Slc25a5-ps	-0.792402	0.0751441
		Gm13461	-0.791803	2.85e-23
		Fen1	-0.791581	3.16e-28
		Nutf2-ps1	-0.79141	0.00123935
		Hhipl1	-0.791075	0.0405115
		Mnd1-ps	-0.791039	0.0473226
		Klc3	-0.790853	0.00147018
		BC055324	-0.789465	6.64e-09
		Espl1	-0.789303	6.3e-17
		Gm5512	-0.789189	0.00245457
		Rps6ka6	-0.789139	3.68e-31
		Gprc5b	-0.788142	7.45e-14
		Rps18-ps3	-0.787605	0.134483
		E330009J07Rik	-0.787535	8.29e-42
		Wrn	-0.787411	2.79e-05
		Prxl2c	-0.787162	3.77e-06
		Cd52	-0.786944	0.0273011
		Gm13136	-0.786559	0.00583073
		Slc27a1	-0.7863	1.87e-15
		Mir6910	-0.786006	0.000196948
		Plekhg3	-0.785903	0.0404715
		Rab29	-0.785769	0.00630936
		Gemin2	-0.785761	1.24e-07
		Rpl39	-0.785687	9.93e-16
		Cmc2	-0.785404	1.96e-07
		Rfc5	-0.785087	1.29e-18
		Cygb	-0.784147	1.2e-10
		Net1	-0.783764	7.59e-13
		Gm12870	-0.783424	2.28e-09
		Ptprg	-0.783067	2.93e-14
		Gm9118	-0.782214	5.82e-18
		Pik3c2a	-0.781551	5.03e-10
		Cdc25b	-0.781125	7.15e-18
		Ccdc191	-0.780447	0.0206658
		Rpl9-ps6	-0.780235	1.34e-13
		Myorg	-0.780005	4.38e-07
		Elovl5	-0.779737	5.9e-25
		Gm6472	-0.779528	1.37e-19
		Shld2	-0.779412	3.72e-06
		Nqo2	-0.77937	7.68e-07
		Pus10	-0.779119	5.54e-15
		Mob3b	-0.778779	0.000138267
		Rpl14-ps1	-0.778312	7.71e-23
		Pdgfc	-0.77723	3.5e-15
		Dhcr7	-0.777227	1.96e-23
		Fanca	-0.776948	5.74e-07
		Msi2	-0.776651	8.22e-15
		Tnpo1	-0.776551	8.32e-19
		Cenpl	-0.776407	5.42e-12
		Ribc1	-0.775627	0.111296
		Cep57l1	-0.775358	6.49e-07
		Palb2	-0.775163	8.88e-05
		Lrr1	-0.77363	1.39e-06
		Paics	-0.773477	7.9e-17
		Odf2l	-0.772786	2.1e-07
		Dnajc24	-0.772746	1.26e-12
		Fhl1	-0.772526	1.86e-16
		Dusp16	-0.77234	2.99e-30
		mt-Co2	-0.772247	3.52e-08
		Ddx11	-0.772196	5.76e-10
		Gm10074	-0.771975	8.64e-09
		Taf4b	-0.771925	5.5e-05
		Gm4754	-0.770761	0.0376216
		Mre11a	-0.770439	1.45e-12
		Rps3	-0.770189	2.72e-11
		Spry1	-0.770062	7.44e-08
		Gm6204	-0.770024	3.86e-15
		Kremen1	-0.769755	2.85e-09
		Pgpep1	-0.769442	8.02e-14
		Sema3b	-0.769098	0.0394102
		Spsb4	-0.768858	2.64e-12
		Gm15013	-0.768824	0.0669732
		Sypl	-0.768669	3.15e-15
		Trim59	-0.768113	2.84e-21
		Cryzl2	-0.767989	0.0131768
		Hddc2	-0.767672	2.03e-15
		Pot1a	-0.767576	1.09e-11
		Brd8dc	-0.765812	0.104504
		Gm28530	-0.765425	0.0970483
		Rif1	-0.765362	1.35e-09
		Nim1k	-0.765025	9.43e-05
		Hmga1b	-0.763886	1.15e-05
		Gypc	-0.763551	1.88e-07
		Gm7899	-0.763393	0.0397241
		Ddias	-0.763239	1.05e-08
		Gm12181	-0.762893	5.93e-05
		Eps8	-0.762743	1.33e-08
		Kifc5c-ps	-0.762454	0.00638002
		Zfp516	-0.762298	1.26e-20
		Gm5560	-0.762197	1.72e-10
		Srpx	-0.762123	0.0793988
		Utp20	-0.762084	1.11e-11
		Gm17138	-0.761944	0.00137458
		Prrx2	-0.761008	0.00606431
		BC030867	-0.760758	6.57e-06
		Gm5786	-0.760156	0.000170333
		Cenpw	-0.759744	2.84e-09
		Gm6655	-0.759531	3.3e-05
		Peg3	-0.759355	1.91e-14
		Lcorl	-0.759211	3.11e-25
		Gm7993	-0.758626	1.16e-08
		Gm19807	-0.758139	7.46e-05
		Ak4	-0.758047	4.38e-17
		Gm13135	-0.757731	1.24e-06
		Chaf1a	-0.757639	2.64e-19
		Cbwd1	-0.757311	2.9e-09
		Gm7059	-0.755942	0.0141629
		Gm6524	-0.755804	0.00661289
		Adi1	-0.755538	2.91e-11
		Nek7	-0.755411	1.71e-07
		Ednrb	-0.755324	1.35e-06
		Mavs	-0.755203	3.31e-08
		Kif18b	-0.755081	4.98e-10
		Fbxo47	-0.755028	0.104084
		Cdk6	-0.754686	1.03e-08
		Cyp20a1	-0.754646	8.84e-13
		Hspd1	-0.753978	1.03e-12
		Cyb5rl	-0.753809	0.00316669
		Rps11-ps2	-0.753549	1.07e-05
		Tpmt	-0.753475	8.36e-09
		Tsacc	-0.752724	0.115848
		Gm2614	-0.752628	1.85e-12
		Acads	-0.751872	4.46e-09
		Mvk	-0.751623	2.33e-11
		Dnase2a	-0.75144	8.37e-05
		Acad11	-0.751069	0.000523927
		Pgap1	-0.75057	7.73e-15
		Casp6	-0.750408	1.11e-06
		Plaur	-0.749737	0.252456
		Emid1	-0.749312	2.49e-06
		Rack1	-0.748787	7.43e-23
		Gulp1	-0.748769	0.000665278
		Gm8812	-0.748641	0.0500407
		Prdm9	-0.74853	0.0152121
		Fam122b	-0.747942	2.36e-05
		Gm6087	-0.74733	0.00100654
		Katna1	-0.747288	2.34e-13
		Hint2	-0.74717	4.74e-05
		Decr1	-0.746428	0.000496721
		Phlda1	-0.746207	0.0325138
		Scrn3	-0.745626	1.57e-05
		Tgif2-ps2	-0.745454	0.000881887
		Eno1	-0.744872	3.84e-17
		F2r	-0.744717	8.21e-24
		Gm5525	-0.74433	1.91e-06
		Stag2	-0.743964	4.64e-16
		Recql4	-0.743901	4.46e-08
		Gm20762	-0.74389	0.0267836
		Crtac1	-0.743804	8.78e-05
		Lamp2	-0.743494	5.76e-20
		Pnpla3	-0.743456	0.0169164
		mt-Nd3	-0.742432	0.0520352
		Igf2bp3	-0.742201	2.76e-24
		Rpl36-ps12	-0.742165	4.55e-11
		Nsun4	-0.741914	2.25e-08
		Gm18537	-0.741177	0.00590142
		Mir1981	-0.739975	0.00820243
		Gm31274	-0.738822	0.00365879
		Fuom	-0.738813	0.0014813
		Znrd1as	-0.738435	0.0199793
		Rbm3	-0.738125	1.19e-08
		Mphosph6	-0.737974	7.95e-11
		Gm9836	-0.737947	0.0518434
		Ska2l-ps	-0.737946	4.42e-05
		Rexo5	-0.737701	0.00393533
		Gm14388	-0.737619	0.000180839
		Nphp3	-0.73722	3.86e-07
		Spice1	-0.73718	1.96e-06
		Cdh20	-0.736911	1.33e-09
		AI506816	-0.736838	0.0455232
		Cep112	-0.736241	0.000149102
		Gm17829	-0.73624	1.92e-05
		Stxbp4	-0.736015	1.72e-09
		Cc2d2a	-0.735328	7.35e-11
		Tcf7l1	-0.734841	4.55e-05
		Anp32b-ps1	-0.734696	2.74e-11
		Prim2	-0.734585	1.26e-11
		Pus7l	-0.734573	9.92e-10
		Eya2	-0.734548	0.0167032
		Tdg-ps	-0.734138	0.0619394
		Hadhb	-0.734114	9.04e-05
		Gm49138	-0.733976	7.53e-16
		Echs1	-0.733544	2.16e-15
		Prdx1	-0.732802	8.48e-13
		Pax6	-0.73269	1.74e-13
		Rpl5-ps2	-0.732675	0.00457447
		Rpl39-ps	-0.732634	5.2e-06
		Terf1	-0.732291	8.17e-08
		Supt3	-0.731906	1.28e-09
		Gas2	-0.731774	1.31e-08
		Serping1	-0.731711	0.00120335
		Rdx	-0.731327	2.24e-24
		Rreb1	-0.731279	0.000459712
		Slc4a11	-0.731206	0.0157238
		Ascl1	-0.730678	6.67e-14
		Gm12099	-0.729793	0.0337724
		Aldh4a1	-0.729314	6.13e-12
		Mmd2	-0.72914	9.23e-10
		Ldlr	-0.729096	1.07e-12
		Gbe1	-0.729026	7.72e-10
		Naa16	-0.728781	1.13e-09
		Gm36964	-0.72873	0.0365255
		Syngr2	-0.728181	8.74e-09
		Gm6505	-0.727671	0.000262226
		Gm6654	-0.727448	0.082507
		Mphosph10	-0.727074	1.39e-11
		Xrcc4	-0.727042	4.94e-08
		Sinhcaf	-0.726098	1.5e-10
		Gm13910	-0.725935	3.75e-07
		Myb	-0.725742	0.000115621
		Hmgb1-ps7	-0.725642	0.0036684
		Gm16433	-0.725038	4.02e-10
		Lims1	-0.724556	1.6e-23
		Selenok-ps5	-0.724355	0.00848
		Gm12857	-0.723427	4.15e-12
		Rps18	-0.72263	0.0016555
		Gm13602	-0.722596	3.77e-05
		Gm29718	-0.721977	0.000105593
		Gm9385	-0.721803	8.74e-07
		Dusp6	-0.721386	3.35e-15
		Gm11708	-0.721079	0.0485622
		Depdc7	-0.720602	0.013699
		Piga	-0.720576	5.73e-11
		Gm10288	-0.720249	1.61e-17
		Kcnj10	-0.720249	4.27e-07
		Gm6035	-0.719873	0.0822492
		Pde3a	-0.719514	0.00226444
		Rn7sk	-0.719055	0.195251
		Rps21	-0.718638	3.6e-13
		Gm5184	-0.718553	2.84e-05
		Gm28661	-0.718063	0.000662971
		Chek2	-0.717699	2e-06
		2610318N02Rik	-0.717636	0.00123584
		Fam83d	-0.717582	3.91e-09
		Xylb	-0.717435	7.5e-08
		Asah2	-0.71742	0.101968
		Gm12912	-0.717401	0.0607076
		Tnfrsf19	-0.716622	1.02e-06
		Pbdc1	-0.716161	3.52e-08
		Nudcd2	-0.715795	7.64e-22
		Il10rb	-0.715782	0.0118178
		Gpi1	-0.715461	5.92e-23
		Cntn2	-0.715425	1.02e-06
		Bcat1	-0.715421	1.29e-14
		Haus2	-0.714101	1.63e-20
		Rnf213	-0.714078	0.255098
		Plk-ps1	-0.713845	8.59e-09
		Isca2	-0.713244	7.21e-14
		Gm8990	-0.71306	0.00800533
		Ctbs	-0.712533	0.0194699
		Swt1	-0.712176	1.17e-08
		Ctsc	-0.712088	5.24e-09
		Knop1	-0.711413	3.9e-18
		Ak2	-0.711029	1.74e-21
		Ctdsp1	-0.710627	5.08e-10
		Gm10263	-0.710126	0.167491
		Gm13120	-0.710041	0.025154
		Gm5830	-0.709362	0.0219389
		Maskbp3	-0.709332	0.027406
		Carnmt1	-0.709261	0.0015623
		Gm6493	-0.70917	2.46e-11
		Qk	-0.708997	4.99e-21
		Gars	-0.708703	1.08e-16
		4930579G24Rik	-0.707348	2.83e-05
		Hrk	-0.706723	3.48e-15
		Myl12a	-0.706512	1.09e-08
		Rpp38	-0.70648	3.31e-06
		Shc1	-0.706449	6.28e-07
		Gm13368	-0.706413	2.98e-07
		Smc5	-0.705979	8.43e-12
		Lap3	-0.705815	1.85e-21
		Gtf2e2	-0.705749	3.77e-13
		Fancb	-0.705661	6.16e-07
		Gm12174	-0.705114	7.46e-15
		Bcl2	-0.704788	9.28e-15
		Ran	-0.703592	1.69e-24
		Gm7729	-0.703527	0.00109984
		Emb	-0.70338	1.24e-09
		Ciao2a	-0.701848	1.47e-12
		2810001G20Rik	-0.701413	6.92e-06
		Trp53inp1	-0.701061	2.74e-06
		Tspan15	-0.700579	1.62e-07
		Dhrs7	-0.700351	0.00172308
		Galnt1	-0.700038	7.97e-17
		Rbbp8	-0.699405	2.33e-19
		Atg4a-ps	-0.699189	0.00210142
		Gltp	-0.698956	7.46e-07
		E2f1	-0.698639	1.21e-11
		Xrcc6	-0.698291	5e-13
		Rpap2	-0.697854	3.77e-08
		Gm8121	-0.697848	1.76e-05
		Eif3m	-0.697157	7.47e-15
		Fbxl21	-0.697144	0.0219794
		Sall3	-0.696385	6.31e-09
		Bbx	-0.696332	4.98e-08
		Hdac1	-0.696262	1.06e-06
		Gm1840	-0.696183	3.82e-18
		Npm1	-0.695957	4.39e-10
		Hmgcr	-0.695709	2.57e-16
		Calu	-0.695263	5.34e-16
		Gm8388	-0.695034	2.62e-06
		Ccnf	-0.694849	3.25e-17
		Gm6169	-0.694813	6.27e-05
		Ajuba	-0.694624	2.1e-06
		Rps13-ps2	-0.694383	1.02e-15
		Acad12	-0.694313	0.125685
		Slc14a1	-0.694146	0.000178414
		Gng5-ps	-0.693901	0.109589
		Blvra	-0.693882	1.42e-06
		Cul4b	-0.693511	3.05e-18
		Tmem179b	-0.692954	0.000666266
		Fancc	-0.692874	8.01e-06
		Flna	-0.692756	6.92e-16
		Pip4p2	-0.692698	4.85e-24
		Mtm1	-0.692691	2.03e-05
		Phka2	-0.692554	4.66e-09
		Gm9027	-0.69236	0.00274085
		Gm6477	-0.690912	0.00120004
		Nars2	-0.690471	4.15e-10
		Slc43a3	-0.690338	0.0915367
		Sass6	-0.6899	1.6e-08
		Gys1	-0.689567	1.13e-13
		Gm4366	-0.689474	6.45e-13
		Enox2	-0.688972	2.48e-06
		Arsk	-0.688957	1.46e-05
		Selenoh	-0.688807	2.1e-19
		Abcb7	-0.688595	4.41e-16
		Tmem63a	-0.688473	0.00487529
		Gm9797	-0.687209	0.000495488
		Hmgcs1	-0.687184	1.39e-12
		Dck	-0.687169	9.68e-19
		Gm15285	-0.685911	4.2e-06
		Mcm7	-0.68589	2.22e-23
		Insig1	-0.68584	1.78e-10
		Sec23b	-0.685727	1.88e-18
		Gm2694	-0.685712	0.0597732
		Dach2	-0.685491	0.000290502
		Spty2d1	-0.685053	6.07e-17
		Gm12419	-0.68481	0.0414565
		Slc20a1	-0.684554	9.6e-17
		Cnksr3	-0.684474	0.00010524
		Rhoj	-0.684409	2.81e-07
		Vps13a	-0.684161	5.1e-10
		Zic3	-0.684049	0.0071504
		Gm2000	-0.683811	1.88e-11
		Gm12854	-0.683384	0.0246038
		Kcna1	-0.683324	0.0727998
		Haus3	-0.683264	1.13e-06
		Mtr	-0.683031	5.72e-08
		Rpl17	-0.682984	0.0118914
		Atp1a2	-0.682587	3.83e-09
		Gm5251	-0.681933	0.0455955
		Necab3	-0.681808	0.00245484
		Crlf3	-0.681496	4.47e-09
		Mlh1	-0.681109	5.54e-09
		Ints4	-0.681052	3.42e-14
		Hspa2	-0.680938	0.0074476
		Dusp23	-0.680896	0.0391727
		Rpl4	-0.680781	4.2e-26
		Mrps14	-0.680664	1.58e-14
		Tmem176a	-0.680533	0.000344843
		Fermt2	-0.680264	5.99e-16
		Spata24	-0.680023	0.020582
		Cyp39a1	-0.679997	0.000130573
		Mia2	-0.679978	2.17e-16
		Tex30	-0.679856	6.34e-09
		Smad3	-0.679287	2.26e-12
		Pdcd5	-0.67916	1.92e-11
		Bmp7	-0.678574	3.29e-09
		Poglut3	-0.678427	0.000235971
		Gm12418	-0.678397	7.11e-08
		Acadl	-0.678311	1.14e-10
		Inpp4b	-0.678119	0.00122241
		Nes	-0.677845	3.08e-07
		Acyp2	-0.677691	0.00268768
		Snrpert	-0.677593	1.28e-15
		AY036118	-0.677472	0.465038
		Wee1	-0.677311	2.22e-09
		Pigf	-0.676849	2.84e-08
		Cradd	-0.676214	2.46e-07
		Nepro	-0.675871	3.22e-09
		Gm19541	-0.675218	0.147301
		Fkbp3	-0.675143	7.66e-17
		Gm6238	-0.674769	0.0122467
		Gm9844	-0.674658	4.05e-06
		Reep3	-0.673907	2.78e-13
		Tomm7	-0.673893	4.68e-09
		Apobec3	-0.673229	3.07e-05
		Rgs8	-0.673046	8.44e-09
		Slc25a5	-0.67273	8.31e-18
		Gm12039	-0.672136	0.172852
		Apopt1	-0.671874	1.82e-07
		Casp8	-0.671757	0.0184367
		Gm5869	-0.671561	1.19e-08
		Gm38158	-0.671396	0.0348267
		Gpr176	-0.671371	0.151188
		Sdhaf4	-0.670532	3.22e-08
		Gm48338	-0.670509	0.0191532
		Lmo1	-0.670427	1.18e-10
		Gm14586	-0.670387	4.85e-13
		Heatr1	-0.670146	5.12e-13
		Gm11478	-0.670042	4.28e-09
		Slc25a18	-0.669841	0.00798621
		Gm7451	-0.669684	0.04343
		Epdr1	-0.669632	2.45e-10
		Eri2	-0.669577	1.85e-10
		Abracl	-0.669093	6.73e-11
		Npc2	-0.668987	1.34e-28
		Celsr1	-0.668969	3.37e-15
		Sept11	-0.66888	7.54e-26
		Gm12700	-0.668632	0.0311433
		Znrf3	-0.667789	9.95e-08
		Snora73b	-0.666951	0.220285
		Nfkbiz	-0.666827	0.00312845
		Gm8031	-0.666544	0.127433
		Ccdc66	-0.666367	1.69e-09
		Slfn9	-0.66606	0.000206251
		Rbmx2-ps	-0.665896	0.0404562
		Mif4gd	-0.665693	0.000163672
		Naca	-0.665664	1.9e-14
		Rps18-ps5	-0.665509	4.5e-07
		Timp3	-0.665493	0.0314861
		Mis18a	-0.664953	9.45e-10
		Mthfd1	-0.664753	6.6e-16
		Rps19-ps6	-0.664662	0.00126687
		Krcc1	-0.664443	2.3e-06
		Gm18003	-0.664402	0.0442252
		Rad51c	-0.664383	1.7e-06
		Tmem198b	-0.664362	1.25e-07
		Sept8	-0.66432	1.31e-25
		H2ax	-0.664287	7.9e-05
		Ralb	-0.664244	1.4e-11
		Adam9	-0.663997	2.2e-10
		Rcn1	-0.663821	1.87e-19
		Psrc1	-0.663405	0.000365134
		Herpud1	-0.662466	4.42e-13
		Incenp	-0.66244	4.65e-14
		Eda2r	-0.66241	0.13991
		Col5a1	-0.662339	0.0355741
		Cebpg	-0.662287	0.0199072
		Fam181b	-0.66225	1.41e-06
		Thg1l	-0.662221	1.23e-10
		Cad	-0.662175	1.16e-11
		Lypla1	-0.66197	1.41e-11
		Gm8730	-0.661667	2.48e-14
		Srd5a1	-0.661548	3.49e-06
		Prrg1	-0.661011	4.14e-05
		Wwc1	-0.660956	1.02e-10
		Fubp3	-0.660723	3.21e-15
		Gm7125	-0.660568	0.00702984
		Traip	-0.660496	2.02e-07
		Socs2	-0.660437	1.59e-07
		Nubpl	-0.660341	0.00702231
		Gm6142	-0.659991	7.48e-06
		Bche	-0.659754	0.0221689
		Gm7204	-0.65966	0.0051076
		Yes1	-0.659448	7.91e-15
		Eps15	-0.659078	3.95e-19
		Acsbg1	-0.658887	1.92e-09
		Gm48488	-0.658765	0.233989
		Gm5558	-0.658706	0.160061
		Ermard	-0.658492	1.99e-05
		Etfrf1	-0.658396	9.31e-05
		Adamts1	-0.657929	5.73e-08
		Stk40	-0.657675	2.8e-08
		Dhcr24	-0.657626	8.29e-08
		Vipr2	-0.657601	0.0361748
		Ptges	-0.657403	0.000201669
		Rad18	-0.657356	1.31e-10
		Itgb1	-0.657016	1.88e-15
		Tulp3	-0.656701	1.49e-11
		Tbc1d4	-0.656443	2.04e-06
		Rhog	-0.655273	1.47e-07
		Gins3	-0.65521	8.94e-07
		Rnd3	-0.655075	1.64e-11
		Tmem173	-0.655058	0.00148764
		Lpo	-0.655012	0.078717
		Me1	-0.654937	4.45e-08
		Bend4	-0.65488	4.3e-10
		Gtpbp4-ps2	-0.654604	0.10412
		Fcf1	-0.654576	1.27e-09
		Lta4h	-0.654523	2.27e-15
		Hsd17b12	-0.654276	2.57e-20
		Golim4	-0.654007	1.64e-14
		Gm45113	-0.653805	5.12e-06
		Gss	-0.653612	1.72e-08
		Cenpo	-0.652635	4.63e-07
		Apip	-0.652226	1.31e-07
		Zbtb8os	-0.65203	0.000319931
		Fzd2	-0.65154	2.16e-09
		Slc2a6	-0.65095	0.0252796
		Polq	-0.650921	0.000203597
		Trap1	-0.650824	2.41e-21
		Gm12286	-0.650782	0.190827
		Wdr92	-0.650678	3.5e-07
		Nudt1	-0.650057	2.44e-06
		Rrp15	-0.649791	1.06e-08
		Vma21-ps	-0.649718	0.0650483
		2610316D01Rik	-0.649585	0.0255774
		Add3	-0.649193	5.34e-08
		Grhl1	-0.648191	0.169298
		Tgds	-0.648104	6.55e-07
		Gadd45g	-0.648035	0.000495488
		Wdr62	-0.647416	5.61e-06
		Gm8210	-0.646973	0.0937946
		Cep57	-0.646944	2.45e-12
		Mtap	-0.646209	3.07e-19
		Eef1g	-0.645894	1.85e-10
		Gtf2h4	-0.645869	2.02e-11
		Nbl1	-0.645807	0.00148876
		Slc25a35	-0.645518	0.180455
		Slc2a1	-0.645138	1.5e-16
		Tgfbr2	-0.644854	0.00255299
		Elovl6	-0.644718	3.17e-11
		Gm4768	-0.644561	1.98e-05
		Ttll5	-0.644421	2.38e-12
		Mir7064	-0.644412	0.109134
		Gm15703	-0.64426	0.000100368
		Gm5045	-0.643337	0.0356324
		A630089N07Rik	-0.643135	0.00669443
		Gm6563	-0.642381	9.27e-16
		Mtmr10	-0.642183	2.38e-09
		Atm	-0.641881	3.69e-06
		Gm14165	-0.641495	0.00662386
		Rhod	-0.641059	0.00810651
		Gm14480	-0.641057	3.51e-06
		Traf6	-0.640883	3.57e-18
		Rpl28-ps1	-0.64071	0.203866
		Hspb11	-0.6404	0.000107773
		Orc2	-0.640036	1.2e-20
		Zdhhc21	-0.639909	1.34e-13
		Eif2ak4	-0.639018	1.88e-10
		Fgd6	-0.638905	0.00359098
		Gm5049	-0.638719	0.00132776
		Lyrm7	-0.637247	4.76e-05
		Cep72	-0.637125	0.000103304
		Calr	-0.636763	1.9e-21
		Tmem170	-0.636472	0.000160054
		Nfib	-0.63646	2.09e-13
		Gm45380	-0.636281	0.135932
		Gm17872	-0.635971	0.004213
		Ppat	-0.63597	6.34e-13
		Ppwd1	-0.635745	6.65e-08
		Gm10053	-0.635735	0.000601274
		Gm29260	-0.635687	3.95e-05
		Gm17082	-0.635629	0.223468
		Steap1	-0.635526	0.191777
		Gm6645	-0.635383	0.00607953
		Impa2	-0.635209	0.000169663
		Mospd2	-0.635143	4.53e-09
		Alg13	-0.634959	2.95e-09
		Gm14766	-0.634524	0.176987
		Nog	-0.634433	0.012347
		Gm3222	-0.63426	0.135563
		Gm12503	-0.63408	0.248087
		Cep76	-0.633901	2.89e-11
		Rps8	-0.633768	3.37e-08
		Tceanc	-0.633738	0.0013023
		Ddx52	-0.633382	5.11e-13
		Tmem60	-0.633365	0.000238806
		Snrpb2	-0.63268	2.83e-11
		Kcnt2	-0.632194	0.00181666
		Cse1l	-0.631743	3.18e-19
		Odf2	-0.631651	2.24e-10
		Scml2	-0.631407	0.00845949
		Ankrd9	-0.631373	0.0035456
		Cpt2	-0.631012	3.8e-05
		Fam221b	-0.630909	0.144748
		Gm20337	-0.630808	0.173223
		Scarb1	-0.630549	6.4e-08
		Zfp24	-0.630476	3.15e-12
		Cars	-0.63044	3.37e-14
		Fam162a	-0.630337	6.8e-14
		Fzd8	-0.630246	5.65e-11
		Pif1	-0.629869	0.000217104
		Morf4l1	-0.629738	0.00245957
		Gm42965	-0.629685	0.00528755
		A2m	-0.629581	0.00052991
		Cfap54	-0.629554	0.0534616
		Fancl	-0.628734	0.000616354
		Socs4	-0.628733	1.19e-13
		Prss41	-0.628309	0.0378016
		Gm7988	-0.628172	0.112419
		Esd	-0.628098	1.64e-11
		Hadha	-0.627974	5.25e-16
		2810459M11Rik	-0.627687	0.000192015
		Rpl18a	-0.627629	1.54e-08
		Tuba1c	-0.627127	2.09e-06
		Ercc1	-0.627035	0.0748292
		Gm5791	-0.626837	0.105776
		Dpy19l4	-0.62682	1.03e-07
		Map3k20	-0.626594	0.00079859
		Gm49980	-0.626387	0.00821959
		Gm7232	-0.626128	0.0595471
		Rabl3	-0.62569	3.61e-06
		Stxbp3	-0.625547	0.000487098
		Pold1	-0.624521	1.69e-07
		Gm13433	-0.624399	6.07e-06
		Col4a5	-0.623797	0.000437701
		Rpl38	-0.623761	0.0831003
		Helz2	-0.623465	0.055691
		Gm10443	-0.623244	8.89e-07
		2810004N23Rik	-0.623121	1.85e-12
		Luzp1	-0.622942	3.87e-08
		5930430L01Rik	-0.622807	0.117755
		Parp4	-0.622743	0.0721364
		Gm18889	-0.622676	2.38e-06
		Esf1	-0.622591	1.5e-06
		Sigmar1	-0.622426	1.46e-11
		Usp45	-0.621976	8.03e-09
		Plch2	-0.621392	0.118651
		Haspin	-0.620765	1.1e-05
		Bc1	-0.620701	0.0179396
		Ift52	-0.62043	1.61e-13
		Abcd3	-0.61963	6.41e-12
		2310009A05Rik	-0.619453	5.93e-05
		Gm37254	-0.619416	0.0148652
		Tmem98	-0.619222	2.44e-10
		Pnpla7	-0.618828	0.00361112
		Rpp40	-0.618497	6.29e-06
		Gm8116	-0.618193	0.00110983
		Mnd1	-0.618084	0.195333
		Sec61b	-0.617723	1.83e-09
		Serp1	-0.617673	3.88e-15
		Lrrc1	-0.617639	8.11e-06
		Zbed3	-0.617614	2.46e-12
		Lyar	-0.617607	3.8e-09
		Rpl37	-0.617541	3.42e-10
		Hmbs	-0.617408	4.36e-13
		Brcc3	-0.617372	4.06e-09
		Dazap2	-0.61689	8.14e-18
		Zfp518a	-0.616732	8.68e-09
		Mxd3	-0.616668	2.65e-06
		Gsr	-0.616588	2.29e-08
		Nup160	-0.616451	4.37e-10
		Sp1	-0.616289	3.53e-09
		Ddit4l	-0.615861	0.000482676
		Gm4535	-0.615617	0.0976865
		Rhoq	-0.615197	1.13e-05
		Ccdc173	-0.614755	0.134591
		Gm5805	-0.614526	0.000123288
		Hspd1-ps3	-0.614243	1.78e-10
		Rpl27a	-0.613771	3.49e-05
		Gk5	-0.613686	0.00528613
		Itga5	-0.61338	1.4e-05
		Cebpb	-0.613301	0.0028539
		Prdx6	-0.612726	8.5e-13
		Ostf1	-0.612468	3.45e-05
		Zgrf1	-0.612346	0.00113111
		Rpl7l1	-0.612316	2.07e-26
		Mks1	-0.612237	0.000541647
		Rangrf	-0.611801	0.0633135
		Gm8186	-0.611589	0.000179238
		Pdcd5-ps	-0.61141	2.11e-11
		Gm11295	-0.611269	0.00666936
		Pold2	-0.61125	3.14e-10
		Gm5392	-0.61098	0.165748
		Cox7a2l	-0.610534	1.16e-14
		Ror2	-0.610482	0.000179238
		Rnd2	-0.609714	1.44e-05
		Zeb1	-0.609449	1.79e-14
		Patj	-0.609222	0.000368104
		Gm9062	-0.608419	0.102469
		Pcbd2	-0.608036	0.0264106
		Gm6192	-0.607947	7.66e-12
		Gm12734	-0.60762	3.99e-07
		Cyp51	-0.607564	5.9e-19
		Gm17230	-0.607563	0.00108947
		Trmt6	-0.607507	5.59e-11
		Hpca	-0.607417	6.68e-07
		Gm8692	-0.607227	0.00184627
		Gm14928	-0.607168	0.0309872
		Rpl3-ps1	-0.607151	1.91e-21
		Rps15a-ps8	-0.607098	0.00884067
		Nhej1	-0.606972	0.0320537
		Ormdl1	-0.606844	4.4e-08
		Chchd3	-0.606371	2.43e-15
		Mnat1	-0.606023	2.12e-11
		Gm9067	-0.606021	0.00016636
		Nrm	-0.605709	7.16e-05
		Gm10297	-0.605139	0.00223727
		Mcm9	-0.605088	0.000295467
		Rps23	-0.604996	0.00423275
		Ssbp1	-0.60464	1.15e-10
		Usp51	-0.604581	0.00545283
		Ncapd3	-0.604396	1.03e-06
		Umps	-0.604053	3.53e-14
		Gm19139	-0.603019	0.0995072
		Shroom3	-0.602464	2.13e-05
		Pdk3	-0.602404	2.63e-07
		Gm5047	-0.602174	0.205698
		Gtpbp4	-0.60191	2.23e-16
		Prps2	-0.60157	7.19e-09
		S100a13	-0.601429	0.131613
		Tmx3	-0.60139	9.89e-12
		Gstm5	-0.601122	2.66e-12
		Zfyve21	-0.601102	1.07e-05
		Haus6	-0.601027	1.77e-12
		Tmem243	-0.600844	0.0197397
		Gm10086	-0.600596	0.206315
		Gm3555	-0.600526	0.0127097
		Zfp317	-0.59983	2.53e-15
		Gm42430	-0.599751	0.0944996
		E2f3	-0.599395	2.07e-13
		Zkscan8	-0.599323	3.77e-05
		Mir703	-0.599163	0.00343943
		Nxt2	-0.599042	3.24e-07
		Stk26	-0.598956	0.0933726
		Gm19810	-0.598682	2.12e-12
		Adgre1	-0.598576	0.0971075
		Rps11-ps1	-0.598528	2.18e-07
		Rmnd1	-0.598509	0.0103025
		Sil1	-0.598365	0.000822623
		Casp7	-0.598007	5.1e-05
		Gm8756	-0.597972	0.0776758
		Scrn2	-0.597971	4.98e-05
		Gm6136	-0.597647	2.62e-14
		Gm2654	-0.597538	0.0193759
		Gm15766	-0.596996	0.251524
		Thyn1	-0.596861	2.36e-16
		Acp1	-0.596067	0.000135658
		Gm6969	-0.595932	1.16e-10
		Nedd4	-0.59574	5.69e-16
		Eif3s6-ps2	-0.595658	1.04e-12
		Prps1l3	-0.595436	8.63e-14
		2810006K23Rik	-0.595429	8.9e-08
		5830417I10Rik	-0.595406	0.0125321
		Eif3e	-0.59529	4.21e-14
		Mrpl13	-0.595166	1.79e-11
		Mccc1	-0.595032	1.98e-05
		4921536K21Rik	-0.59502	0.0175256
		Lin9	-0.594908	6.95e-10
		Ubxn8	-0.594703	1.25e-05
		Rcc1	-0.594297	1e-15
		Tmem69	-0.59414	1.86e-05
		Tefm	-0.593573	2.57e-06
		Gm4742	-0.593452	5.23e-05
		Sparc	-0.593448	3.69e-06
		Far1	-0.593174	1.37e-10
		Metrn	-0.593071	8.49e-06
		Rars2	-0.592927	1.3e-09
		Gm7658	-0.592513	2.29e-14
		Gnpda1	-0.592496	0.00533105
		Pcca	-0.592426	1.26e-06
		Mettl15	-0.592315	0.000296578
		Adam17	-0.592188	3.71e-06
		Gm8146	-0.592107	0.00052975
		Gm8616	-0.591991	0.209115
		1110059E24Rik	-0.591917	5.12e-08
		Pbld2	-0.591695	0.23843
		Tesk2	-0.591677	0.012315
		Gm30025	-0.591676	0.142974
		Tagap	-0.591361	0.0678059
		Ninl	-0.591193	3.87e-07
		Gm10282	-0.590988	0.0438147
		Csad	-0.590904	9.35e-07
		Gm5054	-0.590507	0.183565
		Rpl36a-ps2	-0.589695	0.000672861
		Gtpbp10	-0.589647	3.06e-06
		Gm30251	-0.589415	0.0211786
		Gm12009	-0.588897	0.00232537
		Eef1a1-ps1	-0.58884	2.79e-05
		Crry-ps	-0.588414	0.00160483
		Sh3kbp1	-0.588218	4.49e-16
		Gm5456	-0.588117	0.00299443
		Nasp-ps1	-0.587882	0.0176209
		Gm14679	-0.587695	0.143234
		Pradc1	-0.58747	0.000227603
		Ston1	-0.586745	8.73e-05
		Rpsa-ps11	-0.586657	0.000582225
		Pinx1	-0.586404	1.1e-10
		Gm49050	-0.586305	0.0890305
		Nasp	-0.586145	1.19e-07
		Gm9625	-0.585876	1.51e-16
		Cyp2d22	-0.585831	0.275045
		Bccip	-0.585246	7.93e-13
		Pdia4	-0.585208	3.04e-15
		Slc25a37	-0.585195	9.6e-05
		Tspan18	-0.585158	0.000194461
		Utp14a	-0.585048	7.05e-10
		Nmi	-0.585021	0.0270151
		Idh2	-0.584515	3.74e-17
		Hint3	-0.584245	0.0022019
		Tent5c	-0.584189	0.310683
		Myom1	-0.584118	0.231226
		Tmtc4	-0.584079	1.35e-11
		Gm10052	-0.583918	8.56e-07
		Rbmxl1	-0.583773	1.36e-15
		Gm20379	-0.583563	0.159555
		Islr	-0.58352	0.153796
[truncated: 12,774 more rows]

## Sheet: Fig 3C
Figure 3C - Comparison of half-lives for developmentally regulated transcripts - E14.5 vs E11.5		Gene	E11_HL_Avg	e14_e11_sig
		Zic1	2.854	Down
		Zfp36l1	2.04	Down
		Vim	5.985	Down
		Uhrf1	4.307	Down
		Ttyh1	6.189	Down
		Ttc23	3.856	Down
		Tom1l1	3.644	Down
		Tmem132e	2.883	Down
		Tmem123	4.747	Down
		Tk1	5.637	Down
		Tead2	5.148	Down
		Tcf7l2	2.542	Down
		Stk39	4.525	Down
		Spata13	3.231	Down
		Sox9	2.109	Down
		Slc25a13	4.408	Down
		Serpinh1	6.029	Down
		Sec14l2	4.253	Down
		Samd5	4.666	Down
		Rffl	5.731	Down
		Ptpru	5.018	Down
		Pon2	4.796	Down
		Plpp3	2.473	Down
		Pld1	3.015	Down
		Nxph4	6.051	Down
		Nuak2	2.33	Down
		Mest	5.204	Down
		Mcam	4.592	Down
		Magel2	2.875	Down
		Lpar1	3.011	Down
		Lmcd1	3.85	Down
		Kcnk5	1.932	Down
		Il1rap	3.282	Down
		Igf2bp2	4.191	Down
		Hopx	5.352	Down
		Hmga2	4.02	Down
		Hey1	3.222	Down
		Hadh	8.207	Down
		Gm19554	3.214	Down
		Gli3	2.823	Down
		Gja1	3.04	Down
		Gcat	6.446	Down
		Flnc	5.264	Down
		Fhl3	4.285	Down
		Fgfbp3	3.695	Down
		Exo1	2.949	Down
		Erbb2	4.365	Down
		E2f2	2.489	Down
		Dgkk	4.587	Down
		Dach1	5.058	Down
		Cln6	4.84	Down
		Clic1	5.828	Down
		Cdk2	4.848	Down
		Cdca7l	5.321	Down
		Cdc6	2.717	Down
		Cdc14a	2.768	Down
		Ccdc8	3.119	Down
		Btbd17	4.591	Down
		Asf1b	2.871	Down
		Adamts9	3.452	Down
		Acss2	6.054	Down
		Ptpn3	3.774	Down
		Astn2	5.226	Down
		Zfp618	4.058	Down
		Zfp423	4.365	Down
		Zfp219	4.535	Down
		Zcchc3	2.537	Down
		Yap1	3.563	Down
		Wls	5.202	Down
		Wipf1	3.189	Down
		Ugt8a	3.023	Down
		Ucp2	8.323	Down
		Tpp1	5.797	Down
		Tpbg	2.986	Down
		Tgfbr2	2.283	Down
		Tgfb2	3.09	Down
		Tcf3	4.935	Down
		Svil	3.566	Down
		Stard13	1.885	Down
		Spry1	1.726	Down
		Spats2l	3.091	Down
		Sox3	3.009	Down
		Sox21	2.461	Down
		Sox2	2.114	Down
		Sorbs3	5.204	Down
		Snx9	4.789	Down
		Snx8	3.779	Down
		Smad3	3.375	Down
		Slc4a2	4.207	Down
		Slc2a1	3.168	Down
		Slc25a24	2.473	Down
		Slc12a7	4.071	Down
		Shc4	3.557	Down
		Serpine2	6.55	Down
		Sema3e	3.211	Down
		Scube1	5.54	Down
		Sat1	4.901	Down
		Sash1	2.508	Down
		Sall2	2.794	Down
		Sall1	3.035	Down
		S1pr2	2.887	Down
		Rxra	4.061	Down
		Rtl5	4.771	Down
		Rreb1	2.706	Down
		Rgs8	3.52	Down
		Rcn1	5.323	Down
		Rbm38	3.985	Down
		Ralb	4.174	Down
		Rai2	2.51	Down
		Ptpn14	5.164	Down
		Pros1	6.28	Down
		Prex1	6.2	Down
		Prdm16	2.751	Down
		Ppfibp1	6.801	Down
		Ppard	4.372	Down
		Plec	3.866	Down
		Plagl2	2.519	Down
		Pi4k2b	4.883	Down
		Peg3	4.799	Down
		Peg12	3.183	Down
		Pdlim5	5.604	Down
		Pdgfrb	4.228	Down
		Pbx2	7.157	Down
		Pakap	2.866	Down
		Otx1	4.129	Down
		Osbpl10	6.328	Down
		Nynrin	3.132	Down
		Nt5dc2	7.382	Down
		Nrm	4.524	Down
		Notch3	5.145	Down
		Nhsl2	3.234	Down
		Nhs	2.509	Down
		Nhlh2	3.201	Down
		Net1	2.712	Down
		Nes	5.478	Down
		Nek7	3.292	Down
		Nedd9	1.985	Down
		Mtmr11	5.98	Down
		Mpp7	3.627	Down
		Mob3b	5.993	Down
		Mmp15	3.921	Down
		Mir9-3hg	3.485	Down
		Metrn	6.397	Down
		Mcc	3.236	Down
		Mast4	3.657	Down
		Map3k11	3.402	Down
		Lrrc1	2.962	Down
		Lrp4	4.432	Down
		Lrig1	2.653	Down
		Lratd2	2.418	Down
		Lratd1	2.41	Down
		Lix1	4.459	Down
		Laptm4b	4.513	Down
		Lama5	6.89	Down
		Lama4	5.587	Down
		Lactb2	5.761	Down
		Kremen1	3.647	Down
		Klhl13	4.865	Down
		Kirrel	3.078	Down
		Kif1c	5.303	Down
		Kif16b	3.761	Down
		Kank2	3.523	Down
		Itpripl1	2.351	Down
		Itprip	2.645	Down
		Itm2a	6.562	Down
		Itga5	3.341	Down
		Inppl1	4.224	Down
		Inpp4b	3.933	Down
		Il17rd	4.721	Down
		Igfbp5	5.297	Down
		Igfbp4	5.987	Down
		Igf2bp1	3.679	Down
		Hspg2	8.96	Down
		Hmg20b	6.143	Down
		Hes5	1.81	Down
		Gpc6	3.657	Down
		Gnai2	7.93	Down
		Gm8615	6.203	Down
		Gm5648	4.015	Down
		Gldc	6.796	Down
		Gins2	5.67	Down
		Ggta1	4.019	Down
		Gale	4.798	Down
		Fzd8	1.812	Down
		Fzd7	2.289	Down
		Fzd2	3.721	Down
		Frem2	4.345	Down
		Foxo4	5.163	Down
		Fkbp10	6.578	Down
		Fgfrl1	3.855	Down
		Fgfr2	3.145	Down
		Fcsk	4.924	Down
		Fbn2	4.206	Down
		Fam181b	2.263	Down
		Fam111a	2.978	Down
		Etv1	3.559	Down
		Ephb4	4.227	Down
		Ephb3	2.561	Down
		Epb41l2	6.959	Down
		Emx2	2.62	Down
		Emx1	3.131	Down
		Ell2	3.635	Down
		Eif2ak4	6.111	Down
		Efnb1	3.114	Down
		Efna5	4.504	Down
		Ece1	4.079	Down
		E2f8	2.539	Down
		E2f7	3.247	Down
		E2f6	3.463	Down
		Dpf3	4.519	Down
		Donson	6.196	Down
		Dna2	4.481	Down
		Dmrta2	3.011	Down
		Dmd	4.019	Down
		Dll3	4.715	Down
		Ctnnal1	3.438	Down
		Creg1	9.044	Down
		Cpne2	4.447	Down
		Col11a1	6.124	Down
		Cntnap2	5.719	Down
		Cntfr	4.456	Down
		Cnn2	6.1	Down
		Clcn5	3.288	Down
		Chst14	2.943	Down
		Chaf1b	4.836	Down
		Cers4	3.925	Down
		Cercam	4.075	Down
		Cemip2	5.017	Down
		Cdt1	2.29	Down
		Cdh6	3.65	Down
		Cdc34	6.097	Down
		Ccne1	2.903	Down
		Ccnd3	4.445	Down
		Ccdc102a	4.332	Down
		Cbx2	2.819	Down
		Cav1	4.042	Down
		Casp6	4.465	Down
		Caskin2	3.591	Down
		Car2	7.212	Down
		Cand2	4.329	Down
		Camk2d	3.87	Down
		Camk2a	6.134	Down
		Cald1	5.941	Down
		C130013H08Rik	4.163	Down
		Bmp7	4.457	Down
		B4galt1	3.394	Down
		AW047730	4.439	Down
		Atp1a2	5.632	Down
		Asrgl1	3.914	Down
		Arvcf	4.412	Down
		Arntl	3.676	Down
		Arhgap17	3.966	Down
		Apeh	5.721	Down
		Anxa6	6.554	Down
		Anxa5	8.081	Down
		Antxr2	2.709	Down
		Angptl2	4.15	Down
		Amot	5.069	Down
		Ajuba	3.26	Down
		Adamts5	2.493	Down
		Adamts3	3.378	Down
		Adamts1	1.718	Down
		Acvr2b	3.811	Down
		Acsbg1	6.384	Down
		Acadl	5.497	Down
		Abtb2	3.051	Down
		Abhd4	7.561	Down
		Abcb9	4.375	Down
		Pdgfra	2.743	Down
		Vat1l	5.264	Down
		Txnip	1.588	Down
		Tshz2	3.846	Down
		Sulf2	6.289	Down
		Spock2	6.489	Down
		Slc6a1	4.665	Down
		Ripor2	3.341	Down
		Ptprk	3.642	Down
		Peg10	5.769	Down
		Neto1	3.664	Down
		Nectin3	4.592	Down
		Kif26b	3.013	Down
		Kcnd2	3.834	Down
		Itgb5	4.694	Down
		Ets1	2.767	Down
		Dpp10	5.694	Down
		Chrna4	5.757	Down
		C77080	3.179	Down
		Arid5b	2.081	Down
		Ajap1	5.81	Down
		Zyx	3.946	Down
		Zfp467	4.403	Down
		Zfp385a	4.612	Down
		Zfhx2	5.292	Down
		Wnt5b	3.442	Down
		Vat1	5.353	Down
		Usp2	2.678	Down
		Tpm3	5.74	Down
		Tenm3	4.361	Down
		St5	5.084	Down
		Slc6a11	4.533	Down
		Shisa2	2.53	Down
		S1pr3	2.938	Down
		S1pr1	2.479	Down
		Rhoc	5.605	Down
		Pou3f4	2.43	Down
		Plcb4	4.894	Down
		Pknox2	2.909	Down
		Pidd1	3.384	Down
		Phlpp1	3.332	Down
		Phc2	3.633	Down
		Pdlim7	6.396	Down
		Pde5a	4.614	Down
		Pbx3	4.933	Down
		P3h1	4.255	Down
		Nrp2	4.677	Down
		Nectin1	3.716	Down
		Maml3	3.484	Down
		Lrrn1	3.539	Down
		Lmna	4.785	Down
		Kmt5c	5.938	Down
		Iqsec1	3.976	Down
		Hmga1	7.957	Down
		Haghl	5.531	Down
		Gsn	7.508	Down
		Gdf11	4.183	Down
		Gatm	7.112	Down
		Frmd4b	2.89	Down
		Fn1	9.184	Down
		Fjx1	2.59	Down
		Erf	3.471	Down
		Enho	5.758	Down
		E130308A19Rik	3.314	Down
		Dynlt1f	7.115	Down
		Dpysl4	6.515	Down
		Cpxm1	3.307	Down
		Cdr2l	3.2	Down
		Cdh7	4.903	Down
		Bpgm	5.148	Down
		Arhgap10	5.467	Down
		Adamts10	8.813	Down
		Acer3	3.455	Down
		Rhbdl3	3.979	Up
		Cth	4.176	Up
		Prokr2	4.148	Up
		Kcnn2	2.92	Up
		Chac1	2.025	Up
		Cemip	3.68	Up
		Apobec1	4.407	Up
		Vamp2	5.715	Up
		Ube2ql1	3.83	Up
		Tub	8.404	Up
		Tspyl3	6.271	Up
		Trim67	6.414	Up
		Tmtc1	2.79	Up
		Tbc1d30	5.795	Up
		Syt5	9.288	Up
		Syt16	5.522	Up
		Syn1	5.726	Up
		Sybu	3.757	Up
		Stx1a	4.83	Up
		St6gal2	5.967	Up
		Slc16a7	3.158	Up
		Shtn1	4.378	Up
		Sema7a	2.594	Up
		Sdc3	6.167	Up
		Scn3a	5.873	Up
		Satb2	3.071	Up
		Rnf208	3.822	Up
		Rbm24	3.113	Up
		Ralyl	5.224	Up
		Rab3c	7.175	Up
		Prkcz	5.798	Up
		Prickle2	3.133	Up
		Prdm8	3.695	Up
		Ppp2r2c	9.549	Up
		Ppp1r14c	6.161	Up
		Pou6f1	7.038	Up
		Pou3f2	2.293	Up
		Paqr9	3.385	Up
		Nrxn3	9.167	Up
		Nrxn1	6.589	Up
		Nrip1	1.776	Up
		Nrg3	4.278	Up
		Nr4a2	3.93	Up
		Nfix	4.28	Up
		Nexmif	3.516	Up
		Ncam1	6.211	Up
		Nav3	4.883	Up
		Mmp24	9.77	Up
		Mgat5b	4.976	Up
		Mef2c	4.633	Up
		Mapt	11.211	Up
		Mapk10	6.048	Up
		Map1lc3a	12.953	Up
		Lonrf2	5.683	Up
		Lonrf1	4.008	Up
		Lipg	2.866	Up
		Ldb2	4.18	Up
		Kcnk2	3.638	Up
		Jph4	6.367	Up
		Jazf1	2.03	Up
		Hcn3	4.183	Up
		Gucy1b1	3.587	Up
		Gria1	8.409	Up
		Gramd1b	4.905	Up
		Gpr85	6.601	Up
		Gpr27	4.4	Up
		Gabrb3	6.226	Up
		Gabrb2	3.485	Up
		Fbxo41	5.561	Up
		Egfr	2.213	Up
		Dusp8	3.59	Up
		Dtx1	6.282	Up
		Dscaml1	5.667	Up
		Dok5	3.704	Up
		Dok4	4.336	Up
		Dock9	3.828	Up
		Dlg2	9.791	Up
		Diras1	7.047	Up
		Dbpht2	5.01	Up
		Cttnbp2	5.114	Up
		Cltb	6.634	Up
		Clstn3	8.827	Up
		Clstn2	3.903	Up
		Chl1	6.809	Up
		Celf5	8.266	Up
		Cdk5r1	4.295	Up
		Carmil2	3.559	Up
		Brsk1	5.557	Up
		B4galnt1	3.517	Up
		Atp9a	6.175	Up
		Atp2b2	5.401	Up
		Arpp21	5.217	Up
		Aplp1	9.664	Up
		Amph	7.108	Up
		Adgrl3	6.382	Up
		Adcy1	6.72	Up
		A330084C13Rik	6.156	Up
		9330159F19Rik	3.462	Up
		6430548M08Rik	3.609	Up
		Znrf2	4.503	Up
		Zfp846	3.152	Up
		Zfp704	5.337	Up
		Zfp605	4.455	Up
		Zfp558	5.628	Up
		Zfp458	9.049	Up
		Zfp14	3.181	Up
		Zfp119a	2.734	Up
		Zeb2	3.066	Up
		Zbtb18	3.41	Up
		Xpr1	4.942	Up
		Wdr47	3.53	Up
		Unc79	5.693	Up
		Unc5d	4.793	Up
		Unc13a	8.421	Up
		Ubash3b	4.994	Up
		Txndc16	5.159	Up
		Tubb4a	7.499	Up
		Ttc9	3.557	Up
		Ttbk2	3.209	Up
		Tspyl4	3.747	Up
		Tsga10	4.128	Up
		Tnr	5.408	Up
		Tnik	4.091	Up
		Tnc	4.695	Up
		Tmod2	5.521	Up
		Tmem229b	5.138	Up
		Tmem198	4.111	Up
		Tmem178	4.114	Up
		Tmem132b	3.568	Up
		Tmeff1	4.81	Up
		Timp2	4.413	Up
		Tiam2	5.217	Up
		Them4	4.321	Up
		Tenm4	4.299	Up
		Tcim	2.315	Up
		Tcf4	4.046	Up
		Tbc1d24	3.873	Up
		Taok3	3.625	Up
		Tanc2	3.881	Up
		Syt4	4.945	Up
		Syp	5.165	Up
		Syngr3	3.738	Up
		Syngr1	5.218	Up
		Svop	5.23	Up
		Sv2a	8.027	Up
		Sult4a1	4.942	Up
		Stxbp1	6.376	Up
		Stx1b	6.476	Up
		Stmn3	12.32	Up
		Stmn2	10.669	Up
		Stk32b	12.755	Up
		St8sia3	6.485	Up
		St6galnac5	3.411	Up
		Sstr2	4.827	Up
		Sstr1	4.563	Up
		Ss18l1	3.681	Up
		Sptbn2	7.669	Up
		Sptan1	5.277	Up
		Spock1	8.314	Up
		Snph	4.411	Up
		Snap91	6.07	Up
		Snap25	9.07	Up
		Smyd3	5.811	Up
		Smim14	5.377	Up
		Smg6	3.823	Up
		Smarca2	6.496	Up
		Slc8a3	4.214	Up
		Slc8a2	8.682	Up
		Slc8a1	4.093	Up
		Slc7a4	4.515	Up
		Slc6a15	6.869	Up
		Slc44a5	4.637	Up
		Slc35a5	3.731	Up
		Slc25a33	3.664	Up
		Slc1a3	4.264	Up
		Slc16a14	4.158	Up
		Skil	2.915	Up
		Shb	4.477	Up
		Sh3rf1	3.154	Up
		Sh3kbp1	5.293	Up
		Sh3gl2	6.288	Up
		Sh3bp5	5.57	Up
		Sh2d3c	5.065	Up
		Sgip1	6.107	Up
		Sfxn3	8.709	Up
		Sez6l	7.587	Up
		Sez6	9.501	Up
		Serpini1	5.729	Up
		Sema4d	3.381	Up
		Sema3a	3.267	Up
		Sec11c	4.989	Up
		Scn3b	6.808	Up
		Scg3	6.648	Up
		Scaper	5.511	Up
		Scamp5	5.606	Up
		Scai	3.757	Up
		Samd12	5.333	Up
		Rtn1	6.938	Up
		Rspo3	5.361	Up
		Rps6kl1	4.356	Up
		Rps6ka5	3.534	Up
		Robo1	4.619	Up
		Rnf227	3.629	Up
		Rnf182	5.907	Up
		Rnf180	3.077	Up
		Rlbp1	5.681	Up
		Reep1	6.563	Up
		Rbmx	4.821	Up
		Rbfox2	4.478	Up
		Rasgef1b	3.155	Up
		Ralgps1	4.677	Up
		Rabgap1l	4.386	Up
		Rab3d	5.871	Up
		Rab3a	8.713	Up
		Rab30	6.088	Up
		Rab11fip4	4.909	Up
		Pygo1	3.812	Up
		Ptprd	5.861	Up
		Psd	9.186	Up
		Prnp	3.155	Up
		Prkce	5.529	Up
		Prkca	4.284	Up
		Prkab2	5.286	Up
		Prkaa2	4.663	Up
		Ppp2r5b	4.827	Up
		Ppp2r2b	4.758	Up
		Ppp1r9a	4.543	Up
		Ppp1r16b	4.047	Up
		Ppp1r13b	6.223	Up
		Ppm1e	4.677	Up
		Ppfia2	4.561	Up
		Podxl2	6.808	Up
		Plxna2	3.597	Up
		Plppr1	3.519	Up
		Plk2	1.916	Up
		Plekhm3	3.904	Up
		Plcb1	4.904	Up
		Phf20l1	4.709	Up
		Phactr1	5.202	Up
		Pfkfb3	2.691	Up
		Pfkfb2	4.921	Up
		Per2	3.347	Up
		Pde4dip	3.933	Up
		Pde3a	4.499	Up
		Pde1a	4.317	Up
		Pde10a	3.348	Up
		Pcdhb7	7.555	Up
		Pcdhb20	4.282	Up
		Pcdhb17	4.113	Up
		Pcdhb16	4.525	Up
		Pcdh1	3.015	Up
		Parp6	9.01	Up
		Pacsin1	3.66	Up
		Orai2	5.421	Up
		Oprl1	5.72	Up
		Olig2	1.749	Up
		Olig1	3.805	Up
		Olfm1	6.611	Up
		Nuak1	4.304	Up
		Ntrk3	3.846	Up
		Ntm	5.188	Up
		Nsmf	6.156	Up
		Nsg2	7.913	Up
		Nsg1	4.764	Up
		Nrp1	3.106	Up
		Nr4a3	3.229	Up
		Nol4	3.993	Up
		Nnat	12.473	Up
		Nmnat2	8.051	Up
		Nkiras1	3.032	Up
		Nicn1	4.889	Up
		Nfil3	2.433	Up
		Nfasc	5.832	Up
		Neurod6	3.866	Up
		Neurod2	5.341	Up
		Neto2	4.91	Up
		Neo1	4.94	Up
		Nell2	6.859	Up
		Nedd4l	4.79	Up
		Ndst3	4.757	Up
		Ndrg1	4.075	Up
		Ncoa7	3.298	Up
		Nbea	6.121	Up
		Nav2	4.67	Up
		Napb	9.593	Up
		Nap1l5	6.518	Up
		Myt1l	5.147	Up
		Mycn	2.093	Up
		Mturn	7.147	Up
		Mpv17l	4.13	Up
		Mmp17	5.242	Up
		Mmp16	2.503	Up
		Mllt3	3.689	Up
		Mllt11	6.413	Up
		Mgst3	7.145	Up
		Mfsd8	3.655	Up
		Mfsd6	2.638	Up
		Mfge8	5.443	Up
		Mdga1	4.612	Up
		Mbp	3.336	Up
		Mapk8	4.821	Up
		Map9	3.986	Up
		Map3k13	3.983	Up
		Lypd6	3.736	Up
		Luzp2	3.912	Up
		Lrrtm4	3.345	Up
		Lrrn2	4.484	Up
		Lrrc7	4.19	Up
		Lrp11	5.875	Up
		Lrig2	2.774	Up
		Lnx2	4.87	Up
		Lmo3	5.987	Up
		Lmo1	5.634	Up
		Lgalsl	2.372	Up
		Lgals8	4.208	Up
		Lancl3	2.478	Up
		L1cam	11.182	Up
		Klf8	2.764	Up
		Kirrel3	6.558	Up
		Kif5a	8.733	Up
		Kif21b	5.125	Up
		Kidins220	5.629	Up
		Kctd13	5.684	Up
		Kcnq2	6.334	Up
		Kcnj10	3.572	Up
		Kcnip3	4.829	Up
		Kcnh7	6.159	Up
		Kcnd3	4.554	Up
		Kcnc1	3.431	Up
		Kcnb1	4.4	Up
		Itm2b	7.613	Up
		Inpp5k	7.565	Up
		Inpp4a	4.463	Up
		Inhbb	2.26	Up
		Igsf3	4.895	Up
		Igip	2.243	Up
		Igfbpl1	9.348	Up
		Ifngr2	4.509	Up
		Ier5	2.47	Up
		Ids	6.182	Up
		Id2	2.305	Up
		Ica1	3.9	Up
		Htr2a	5.755	Up
		Hspa12a	5.704	Up
		Hr	3.404	Up
		Hpca	6.496	Up
		Hivep2	4.502	Up
		Hecw1	5.143	Up
		Hbegf	2.362	Up
		Gtdc1	5.143	Up
		Grik3	5.252	Up
		Gria2	5.673	Up
		Gpr45	7.882	Up
		Gpr26	4.545	Up
		Gpr21	3.796	Up
		Gpm6a	5.67	Up
		Golga7b	5.331	Up
		Gng2	6.991	Up
		Gmip	10.146	Up
		Gm42372	4.294	Up
		Gm2999	3.708	Up
		Gdpd5	6.121	Up
		Gdpd1	4.111	Up
		Gdap1	7.295	Up
		Garnl3	5.172	Up
		Galnt17	6.101	Up
		Gabbr1	6.985	Up
		Frrs1l	6.188	Up
		Foxp1	3.742	Up
		Foxo6	3.306	Up
		Fosl2	2.047	Up
		Flrt2	3.895	Up
		Fgf14	5.933	Up
		Fbxo25	3.747	Up
		Fat4	4.812	Up
		Fam49a	4.722	Up
		Fam20c	3.565	Up
		Fam171b	4.578	Up
		Fam131a	5.412	Up
		Fam126b	1.902	Up
		Erc2	7.775	Up
		Eno2	6.014	Up
		Enc1	3.332	Up
		Elfn2	4.297	Up
		Elavl2	4.625	Up
		Eif4a2	3.674	Up
		Egr1	1.855	Up
		Efr3a	3.626	Up
		Eef2k	5.124	Up
		Dusp5	2.422	Up
		Drp2	6.583	Up
		Draxin	7.434	Up
		Dpysl5	6.3	Up
		Dpysl3	7.722	Up
		Dop1b	5.672	Up
		Dnajc6	6.486	Up
		Dnajb5	2.869	Up
		Dmxl2	5.301	Up
		Dlgap3	5.088	Up
		Dlg4	6.571	Up
		Dgki	5.671	Up
		Dcx	8.108	Up
		Dagla	5.179	Up
		D430019H16Rik	4.651	Up
		Cyb5r1	5.272	Up
		Csrnp3	3.496	Up
		Csmd2	5.544	Up
		Cpeb4	3.58	Up
		Coro1a	6.079	Up
		Cntn2	7.108	Up
		Cnst	3.853	Up
		Cnksr2	4.175	Up
		Cnih3	4.851	Up
		Cnih2	8.508	Up
		Clmp	5.069	Up
		Clcn4	4.831	Up
		Clasp2	5.16	Up
		Chst2	3.47	Up
		Chst15	3.36	Up
		Chst1	2.461	Up
		Cep85l	1.924	Up
		Celsr3	4.515	Up
		Celf2	5.659	Up
		Cdk20	5.21	Up
		Cdh13	6.715	Up
		Camkk2	4.635	Up
		Camkk1	4.79	Up
		Cadps	7.908	Up
		Cadm3	7.626	Up
		Cacnb4	3.956	Up
		Btbd8	2.483	Up
		Btbd11	7.695	Up
		Bsn	5.396	Up
		Brd3os	3.658	Up
		Blcap	4.459	Up
		Bhlhe22	3.604	Up
		Bcl11b	3.39	Up
		BC023719	4.51	Up
		Bach2	3.251	Up
		Bace1	3.994	Up
		B930095G15Rik	5.873	Up
		B3galt2	2.395	Up
		B230334C09Rik	4.152	Up
		Auts2	3.647	Up
		Atrnl1	5.826	Up
		Atp8a2	4.753	Up
		Atp2b4	6.397	Up
		Atp1a3	6.925	Up
		Atl1	5.44	Up
		Atcay	5.517	Up
		Arrdc3	2.15	Up
		Arrb1	5.96	Up
		Arl15	3.476	Up
		Arg2	3.852	Up
		Ap3b2	8.142	Up
		Ap1s2	5.018	Up
		Ankrd6	3.696	Up
		Ankrd34a	4.483	Up
		Ankrd12	4	Up
		Ank3	5.533	Up
		Amer2	3.486	Up
		Aig1	6.177	Up
		Agtpbp1	5.351	Up
		Adora1	4.066	Up
		Adgrb3	5.477	Up
		Adcyap1r1	4.962	Up
		Adam22	6.758	Up
		Adam19	4.59	Up
		Acat1	9.873	Up
		Abhd2	2.537	Up
		A830082N09Rik	4.637	Up
		5330417C22Rik	4.04	Up
		4931428F04Rik	5.774	Up
		2810459M11Rik	1.976	Up
		1700066M21Rik	2.877	Up
		Ttc39b	4.563	Up
		Trim66	4.47	Up
		Slc7a3	6.547	Up
		Slc7a1	3.777	Up
		Slc15a2	5.788	Up
		Psph	9.175	Up
		Ppp1r3c	2.268	Up
		Pcdh11x	4.132	Up
		Neurog2	2.426	Up
		Grin2c	8.762	Up
		Gpd1	5.424	Up
		Gm29216	5.105	Up
		Gm26644	4.463	Up
		Gm11266	3.787	Up
		Cox7b	11.971	Up
		Asns	6.059	Up
		Arc	1.955	Up
		Aldh1l2	12.213	Up
		Alcam	4.854	Up
		Slc7a11	5.852	Up
		Shisa6	6.14	Up
		Rasl11a	2.561	Up
		Nkain3	6.055	Up
		Nfib	3.645	Up
		Nab2	2.963	Up
		Gper1	1.45	Up
		Eps8	6.18	Up
		Epha5	4.459	Up
		E330009J07Rik	3.633	Up
		Dusp6	1.752	Up
		Clcn3	4.724	Up
		Cdh20	4.965	Up
		Bcan	6.437	Up
		Ak4	3.286	Up
		A2m	8.55	Up
		Zwilch	6.167	NS
		Zic5	1.987	NS
		Zfp367	1.742	NS
		Vasn	1.486	NS
		Vamp3	5.049	NS
		Ube2c	4.132	NS
		Uaca	4.082	NS
		Tyms-ps	5.844	NS
		Tyms	5.498	NS
		Ttk	4.388	NS
		Trps1	2.381	NS
		Trmt10a	3.726	NS
		Tpx2	4.016	NS
		Top2a	4.609	NS
		Tnfrsf22	2.318	NS
		Tmem229a	2.42	NS
		Tmem176b	4.42	NS
		Tmcc3	2.515	NS
		Ticrr	4.692	NS
		Thsd4	4.787	NS
		Tgif2	2.845	NS
		Tgif1	1.884	NS
		Tanc1	3.02	NS
		Tagln2	6.982	NS
		Tacc3	5.023	NS
		Suclg2	6.549	NS
		Stk17b	2.43	NS
		Stil	2.969	NS
		Stard4	3.01	NS
		St18	3.936	NS
		Spidr	4.686	NS
		Spc25	4.934	NS
		Spag5	4.778	NS
		Sox6	3.401	NS
		Snap23	4.499	NS
		Smc4	4.274	NS
		Slc9a3r1	5.294	NS
		Slc5a3	2.9	NS
		Slc43a1	4.196	NS
		Slc38a3	4.706	NS
		Slc1a5	4.419	NS
		Six4	1.58	NS
		Shmt2	7.578	NS
		Shmt1	5.313	NS
		Shisal1	6.068	NS
		Shcbp1	4.765	NS
		Sgo2a	2.492	NS
		Sgo1	2.07	NS
		Sft2d2	5.221	NS
		Scd1	3.562	NS
		Rrm2	3.491	NS
		Rps3a1	11.939	NS
		Rgs20	3.368	NS
		Rfc4	4.83	NS
		Rad54l	4.515	NS
		Rad51	4.25	NS
		Pwwp3b	2.625	NS
		Pttg1	6.429	NS
		Psat1	6.963	NS
		Prrx1	3.117	NS
		Prr11	2.588	NS
		Prdm5	2.772	NS
		Prc1	3.681	NS
		Pnp	3.577	NS
		Plch1	2.456	NS
		Pimreg	4.333	NS
		Pdpn	5.131	NS
		Pcna-ps2	4.783	NS
		Pcna	5.021	NS
		Pclaf	5.584	NS
		Pck2	4.731	NS
		Pbk	4.831	NS
		Ormdl2	4.374	NS
		Orc1	2.797	NS
		Nxn	5.817	NS
		Nusap1	3.914	NS
		Nup37	4.471	NS
		Nuf2	4.758	NS
		Nudt5	5.559	NS
		Ntng1	3.863	NS
		Nsdhl	4.106	NS
		Notch2	2.941	NS
		Ninj1	4.515	NS
		Nfe2l2	2.341	NS
		Nedd1	3.268	NS
		Nde1	4.037	NS
		Ndc80	3.401	NS
		Ncaph	5.282	NS
		Ncapg	4.722	NS
		Myo6	7.909	NS
		Myo10	2.808	NS
		Mvd	4.443	NS
		Mthfd1l	5.021	NS
		Mtbp	3.732	NS
		Msn	9.128	NS
		Msmo1	2.934	NS
		Mrps6	4.602	NS
		Mmab	4.976	NS
		Mis18bp1	3.408	NS
		Mgst1	5.715	NS
		Mfng	4.902	NS
		Melk	3.736	NS
		Megf10	3.013	NS
		Mcm4	4.466	NS
		Mcm3	4.161	NS
		Maml2	2.27	NS
		Magt1	4.064	NS
		Mad2l1	4.368	NS
		Ltbp1	5.191	NS
		Lpar6	1.871	NS
		Lpar4	2.059	NS
		Litaf	3.175	NS
		Lfng	2.312	NS
		Lef1	4.367	NS
		Lbr	3.137	NS
		Kntc1	5.202	NS
		Knstrn	5.536	NS
		Kif4	4.23	NS
		Kif2c	3.193	NS
		Kif24	3.137	NS
		Kif23	3.753	NS
		Kif22	4.325	NS
		Kif20b	3.42	NS
		Kif20a	3.942	NS
		Kif18a	2.691	NS
		Kif15	5.846	NS
		Kif11	3.408	NS
		Kcnn4	2.629	NS
		Kcnn3	3.66	NS
		Jam3	4.238	NS
		Itpripl2	2.688	NS
		Itga6	3.627	NS
		Iqgap3	5.784	NS
		Il17ra	3.613	NS
		Idi1	4.588	NS
		Hus1	3.059	NS
		Hmmr	3.721	NS
		Hk2	3.023	NS
		Hells	3.858	NS
		Hat1	6.981	NS
		H2az1	6.325	NS
		Grb10	7.109	NS
		Gpsm2	3.19	NS
		Gpc4	4.202	NS
		Gng5	8.371	NS
		Gna14	3.682	NS
		Gm8203	7.879	NS
		Gm7979	6.27	NS
		Gm7901	8.465	NS
		Gm5873	6.042	NS
		Gm48455	3.437	NS
		Gm48445	3.091	NS
		Gm4739	5.202	NS
		Gm29397	3.172	NS
		Gm15421	9.542	NS
		Gm13502	4.285	NS
		Gm12611	7.652	NS
		Gm12387	5.606	NS
		Gm10184	4.354	NS
		Gli2	3.396	NS
		Gas1	2.098	NS
		Gadd45a	2.198	NS
		Gabpb2	3.725	NS
		Fzd9	2.134	NS
		Fzd1	2.726	NS
		Fkbp14	4.079	NS
		Fignl1	2.485	NS
		Fgfr3	2.857	NS
		Fdps	5.919	NS
		Fbxo5	1.756	NS
		Fbln1	6.425	NS
		Fancd2	3.578	NS
		Fam72a	2.924	NS
		Fam167a	3.681	NS
		Fabp7	8.235	NS
		F2rl1	5.334	NS
		Ezr	5.633	NS
		Etv6	2.787	NS
		Esco2	3.303	NS
		Ermp1	4.072	NS
		Ercc6l	2.437	NS
		Epb41l5	3.514	NS
		Emp1	3.886	NS
		Elovl1	3.229	NS
		Elk3	2.991	NS
		Eif4ebp1	7.988	NS
		Ect2	3.232	NS
		Echdc1	5.566	NS
		E130114P18Rik	4.692	NS
		Dtx3l	3.427	NS
		Dtl	2.895	NS
		Dsn1	3.767	NS
		Dock1	5.273	NS
		Diaph2	4.412	NS
		Dhfr	4.355	NS
		Ctnna1	4.5	NS
		Clspn	3.607	NS
		Ckap2l	3.028	NS
		Ckap2	3.296	NS
		Cip2a	4.784	NS
		Chrna3	2.854	NS
		Chek1	3.781	NS
		Cep55	2.892	NS
		Cenpq	4.213	NS
		Cenpn	4.634	NS
		Cenpk	4.035	NS
		Cenpi	3.765	NS
		Cenpe	3.079	NS
		Cecr2	3.927	NS
		Cdk1	3.741	NS
		Cdca8	4.93	NS
		Cdca7	2.815	NS
		Cdca5	3.32	NS
		Cdca3	5.215	NS
		Cdca2	2.618	NS
		Cdc45	4.244	NS
		Cdc25c	4.192	NS
		Cdc14b	5.202	NS
		Ccne2	2.244	NS
		Ccnd2	4.564	NS
		Ccnb2	4.675	NS
		Ccnb1-ps	2.947	NS
		Ccnb1	3.283	NS
		Ccna2	4.864	NS
		Ccn4	3.624	NS
		Ccdc77	3.862	NS
		Bub1b	4.158	NS
		Bub1	4.577	NS
		Btg2	1.723	NS
		Brip1	3.013	NS
		Brca1	3.684	NS
		Bora	4.864	NS
		Blm	3.614	NS
		Birc5	4.402	NS
		Bhlhe40	1.905	NS
		Baz1a	3.37	NS
		B230118H07Rik	6.024	NS
		Aurka	2.764	NS
		AU020206	5.937	NS
		Atad2	3.698	NS
		Asah1	4.962	NS
		Arhgef39	3.891	NS
		Arhgap19	3.888	NS
		Arhgap18	4.401	NS
		Apool	5.531	NS
		Anln	2.897	NS
		Aldoc	7.74	NS
		Akap12	4.203	NS
		Aif1l	3.987	NS
		Aff1	2.752	NS
		Adamts6	3.081	NS
		Acss1	5.239	NS
		Acly	6.109	NS
		Acat2	5.668	NS
		2810025M15Rik	8.024	NS
		2700099C18Rik	6.076	NS
		Znrf3	2.23	NS
		Zgrf1	3.857	NS
		Zfyve21	3.86	NS
		Zfp820	2.791	NS
		Zfp664	4.413	NS
		Zfp521	3.479	NS
		Zfp516	2.325	NS
		Zfp217	1.961	NS
		Zbtb7c	3.463	NS
		Yes1	3.522	NS
		Xylb	5.247	NS
		Wwtr1	3.648	NS
		Wscd1	4.118	NS
		Wrn	4.397	NS
		Wee1	2.445	NS
		Wdr76	3.265	NS
		Wdr62	3.813	NS
		Vrk1	5.455	NS
		Usp1	3.921	NS
		Ung	4.394	NS
		Tulp3	3.536	NS
		Tube1	3.211	NS
		Ttyh2	2.996	NS
		Ttf2	5.328	NS
		Ttc8	5.238	NS
		Tspan15	4.921	NS
		Tsc22d4	3.721	NS
		Trp53inp1	3.475	NS
		Trp53i13	3.606	NS
		Trip13	4.919	NS
		Trip10	2.537	NS
		Trim56	4.173	NS
		Topbp1	5.817	NS
		Tonsl	5.753	NS
		Tob1	2.15	NS
		Tnpo1	3.719	NS
		Tnfrsf19	3.855	NS
		Tmem98	5.086	NS
		Tmem97	3.02	NS
		Tmem241	4.577	NS
		Tmem179b	2.89	NS
		Tmem170	2.668	NS
		Tmem164	4.925	NS
		Tmed5	3.383	NS
		Tmc7	2.868	NS
		Tle4	2.753	NS
		Tjp2	3.692	NS
		Tjp1	3.673	NS
		Tipin	4.705	NS
		Timeless	3.831	NS
		Tgfbr1	3.365	NS
		Tex9	5.312	NS
		Tedc1	6.482	NS
		Tbc1d1	4.245	NS
		Taf6	5.722	NS
		Sypl	3.639	NS
		Syde1	3.515	NS
		Swap70	3.028	NS
		Stxbp4	4.357	NS
		Stk40	3.87	NS
		Stat5b	3.297	NS
		Stat3	4.015	NS
		Ss18	3.939	NS
		Srd5a1	5.712	NS
		Spsb4	3.432	NS
		Spry4	1.858	NS
		Spin4	2.142	NS
		Spice1	5.099	NS
		Sp8	2.413	NS
		Socs6	2.639	NS
		Socs2	3.183	NS
		Snx5	4.902	NS
		Snx33	2.36	NS
		Smo	5.612	NS
		Smco4	2.995	NS
		Smc2	4.578	NS
		Slc35g1	2.493	NS
		Slc27a1	5.446	NS
		Slc25a5	8.887	NS
		Slc25a37	4.643	NS
		Slc25a10	5.438	NS
		Slc25a1	6.436	NS
		Slc20a2	3.397	NS
		Slc14a1	4.349	NS
		Slc10a7	2.818	NS
		Slbp	3.195	NS
		Skp2	3.896	NS
		Ska3	2.914	NS
		Siva1	9.829	NS
		Sinhcaf	2.485	NS
		Sigmar1	3.667	NS
		Sfrp2	4.02	NS
		Sfrp1	4.38	NS
		Sema6d	3.187	NS
		Selenoh	8.844	NS
		Sec23b	4.938	NS
		Scrn1	4.378	NS
		Scarb1	5.228	NS
		Sass6	3.513	NS
		Samhd1	5.153	NS
		Rttn	4.026	NS
		Rtkn2	6.532	NS
		Rrm1	5.716	NS
		Rps27l	8.012	NS
		Rpp25l	2.655	NS
		Rpa2	4.054	NS
		Rpa1	6.019	NS
		Ripk1	2.477	NS
		Rhoj	5.977	NS
		Rhog	2.79	NS
		Rhbdf1	6.136	NS
		Rfx4	3.262	NS
		Rfwd3	2.806	NS
		Rfc5	5.899	NS
		Rfc1	4.133	NS
		Rest	2.839	NS
		Reep4	2.11	NS
		Recql4	6.027	NS
		Rbmxl1	5.69	NS
		Rbms2	5.115	NS
		Rbl1	3.773	NS
		Rassf4	4.284	NS
		Rasal2	3.306	NS
		Rad18	3.885	NS
		Racgap1	5.191	NS
		Rabl3	4.403	NS
		Qk	3.828	NS
		Qdpr	11.269	NS
		Qars	7.09	NS
		Pxylp1	4.082	NS
		Pus10	3.454	NS
		Ptpn21	2.772	NS
		Ptbp3	3.619	NS
		Ptbp1	3.428	NS
		Psrc1	4.562	NS
		Pskh1	2.974	NS
		Prrg1	3.177	NS
		Prorsd1	3.349	NS
		Prom1	5.042	NS
		Prob1	5.499	NS
		Prmt6	2.947	NS
		Prkd2	4.451	NS
		Prkd1	4.057	NS
		Prim1	4.919	NS
		Prdx1	9.605	NS
		Pradc1	2.983	NS
		Ppt2	4.658	NS
		Ppat	3.453	NS
		Polr3g	2.913	NS
		Polq	3.526	NS
		Pole	4.683	NS
		Pold1	6.546	NS
		Pola2	4.648	NS
		Pola1	4.676	NS
		Poglut3	4.496	NS
		Poglut2	4.664	NS
		Pmvk	5.924	NS
		Pms1	4.001	NS
		Pmf1	6.631	NS
		Plod2	3.485	NS
		Plod1	3.905	NS
		Plk4	2.854	NS
		Plk1	3.233	NS
		Plagl1	4.845	NS
		Pip4p2	3.486	NS
		Pik3c2a	3.4	NS
		Pigl	3.293	NS
		Phlda1	2.044	NS
		Phkb	6.444	NS
		Phactr4	3.33	NS
		Pgk1	11.245	NS
		Pgghg	7.8	NS
		Pgd	7.106	NS
		Pgap1	3.812	NS
		Pdk3	5.8	NS
		Pdgfc	3.259	NS
		Pde3b	3.348	NS
		Pdcd5-ps	6.387	NS
		Pdcd5	6.097	NS
		Pcgf5	3.619	NS
		Pcdh19	3.181	NS
		Pcca	7.559	NS
		Pax6	2.827	NS
		Pask	4.552	NS
		Parva	6.397	NS
		Parpbp	4.109	NS
		Pard3	4.088	NS
		Pank1	4.083	NS
		Palb2	2.588	NS
		Paics	7.634	NS
		Pacsin2	4.831	NS
		Ostf1	4.705	NS
		Opn3	2.687	NS
		Odf2l	4.469	NS
		Odf2	4.605	NS
		Numb	2.824	NS
		Nudcd2	5.382	NS
		Nudcd1	4.331	NS
		Nrarp	2.49	NS
		Nr2e1	3.232	NS
		Npc2	5.815	NS
		Notch1	2.726	NS
		Nnt	6.185	NS
		Nkd1	6.343	NS
		Nim1k	2.49	NS
		Nek6	4.217	NS
		Nedd4	5.592	NS
		Nck1	2.389	NS
		Nceh1	2.968	NS
		Ncapg2	3.589	NS
		Ncapd2	5.676	NS
		Napepld	2.709	NS
		Nap1l1	7.023	NS
		Naa16	3.123	NS
		Myl12a	7.461	NS
		Myh9	4.097	NS
		Myb	3.544	NS
		Mvk	6.122	NS
		Mtfr1	3.332	NS
		Mtap	3.644	NS
		Mt1	5.815	NS
		Msi2	4.981	NS
		Msh6	3.2	NS
		Mpp5	3.6	NS
		Mpdz	5.911	NS
		Mms22l	4.654	NS
		Mlh1	4.838	NS
		Mlec	4.998	NS
		Mki67	3.396	NS
		Mis18a	4.611	NS
		Mid1ip1	2.701	NS
		Mfsd2a	3.142	NS
		Mdm1	5.601	NS
		Mdk	7.259	NS
		Mcm9	3.258	NS
		Mcm8	4.776	NS
		Mcm7	4.378	NS
		Mcm6	4.586	NS
		Mcm5	6.466	NS
		Mcm2	5.172	NS
		Mcm10	4.064	NS
		Mccc2	4.965	NS
		Mavs	3.726	NS
		Mastl	2.92	NS
		Marveld1	4.587	NS
		Map2k1	4.138	NS
		Lypla1	4.605	NS
		Lyn	3.566	NS
		Lta4h	6.76	NS
		Lrr1	3.414	NS
		Lrp5	4.131	NS
		Lrba	7.306	NS
		Lpcat3	3.914	NS
		Lpar2	3.991	NS
		Limd1	3.661	NS
		Lima1	3.812	NS
		Lig1	6.963	NS
		Ldlr	2.509	NS
		Lap3	4.979	NS
		Krcc1	2.975	NS
		Kifc1	5.497	NS
		Kif7	4.025	NS
		Kif18b	3.238	NS
		Kif14	2.807	NS
		Kbtbd6	2.44	NS
		Jpt2	4.877	NS
		Jam2	3.944	NS
		Itpkb	3.407	NS
		Itgav	4.321	NS
		Isca2	6.235	NS
		Irf3	3.982	NS
		Irak1	9.897	NS
		Ints6l	3.73	NS
		Incenp	4.05	NS
		Igf2r	4.542	NS
		Igf2bp3	3.68	NS
		Ift74	4.56	NS
		Ift43	7.784	NS
		Ifngr1	3.649	NS
		Ifitm2	7.526	NS
		Idh2	8.767	NS
		Ide	5.802	NS
		Hsdl2	5.883	NS
		Hpcal1	3.064	NS
		Hnrnpf	5.03	NS
		Hmgcs1	4.281	NS
		Hmgb3	6.434	NS
		Hmgb1	6.871	NS
		Hmga1b	8.222	NS
		Hmbs	6.401	NS
		Hlcs	4.622	NS
		Hirip3	4.447	NS
		Hip1	5.441	NS
		Hes1	1.761	NS
		Heatr5a	4.729	NS
		Hdac1	6.73	NS
		H2ax	4.469	NS
		Gypc	3.573	NS
		Gstcd	4.472	NS
		Gsr	9.311	NS
		Gpx8	4.118	NS
		Gpx1	9.177	NS
		Gprc5b	3.108	NS
		Gpr37	2.909	NS
		Gpi1	8.661	NS
		Golm1	7.186	NS
		Gm7334	2.093	NS
		Gm6560	8.685	NS
		Gm6493	4.32	NS
		Gm6340	3.723	NS
		Gm5903	3.153	NS
		Gm5874	5.392	NS
		Gm5841	4.091	NS
		Gm5560	7.924	NS
		Gm5487	6.408	NS
		Gm5454	3.834	NS
		Gm4900	3.628	NS
		Gm4332	16.207	NS
		Gm4204	8.3	NS
		Gm37784	3.374	NS
		Gm3571	6.326	NS
		Gm21399	8.669	NS
		Gm1840	8.747	NS
		Gm15484	6.88	NS
		Gm13910	4.396	NS
		Gm12892	8.046	NS
		Gm11675	11.133	NS
		Gm10093	6.468	NS
		Glo1	7.339	NS
		Gins3	2.923	NS
		Gen1	2.841	NS
		Gcsh	7.696	NS
		Gcdh	7.749	NS
		Gbe1	5.22	NS
		Garem2	3.257	NS
		Galnt1	4.498	NS
		Fubp3	4.826	NS
		Frmd8	3.085	NS
		Fras1	5.911	NS
		Foxm1	4.191	NS
		Fndc3a	3.923	NS
		Flnb	4.603	NS
		Flna	7.026	NS
		Fen1	3.509	NS
		Fat1	3.916	NS
		Fasn	4.985	NS
		Fancl	4.621	NS
		Fancb	3.233	NS
		Fam199x	4.135	NS
		Fam122b	4.519	NS
		F2r	3.734	NS
		Evc2	7.544	NS
		Evc	4.893	NS
		Etv4	6.606	NS
		Etl4	4.142	NS
		Espl1	4.646	NS
		Epdr1	5.758	NS
		Emb	5.461	NS
		Elf1	2.063	NS
		E2f5	4.287	NS
		E2f3	2.297	NS
		E2f1	3.679	NS
		Dut	6.373	NS
		Dusp16	2.207	NS
		Dusp10	2.267	NS
		Dtd2	5.664	NS
		Dpy19l4	3.513	NS
		Dnph1	6.846	NS
		Dnajc9	5.343	NS
		Dnajc1	3.926	NS
		Dll1	2.227	NS
		Dkc1	4.917	NS
		Dhx40	3.838	NS
		Dhcr7	5.244	NS
		Dhcr24	4.687	NS
		Dennd2a	3.804	NS
		Dek	4.257	NS
		Ddx11	5.373	NS
		Ddias	5.24	NS
		Dck	3.752	NS
		Dcaf8	4.679	NS
		Dbf4	4.342	NS
		Cyp39a1	6.494	NS
		Ctdspl	3.425	NS
		Ctdsp1	5.26	NS
		Csrp1	6.693	NS
		Cryz	6.906	NS
		Crat	4.892	NS
		Cpt2	3.195	NS
		Cpne3	4.454	NS
		Cntrl	4.196	NS
		Cntln	7.927	NS
		Cmc2	3.984	NS
		Clic4	4.087	NS
		Cldn12	3.945	NS
		Cks1b	4.072	NS
		Ckb	7.508	NS
		Cit	4.791	NS
		Ciao2a	5.189	NS
		Chst3	2.601	NS
		Chrac1	3.751	NS
		Chpt1	6.152	NS
		Chml	3.635	NS
		Chek2	4.153	NS
		Chd7	3.162	NS
		Chchd7	4.897	NS
		Chaf1a	3.64	NS
		Cgrrf1	4.815	NS
		Cetn2	10.554	NS
		Cep78	6.46	NS
		Cep76	2.8	NS
		Cep72	3.175	NS
		Cep192	4.098	NS
		Cep128	5.248	NS
		Cenpo	3.539	NS
		Cenpl	2.845	NS
		Cenpa	5.35	NS
		Cdk6	4.635	NS
		Cdc25b	4.639	NS
		Cdc20	4.359	NS
		Cd164	3.176	NS
		Ccnjl	2.545	NS
		Ccng1	4.151	NS
		Ccnf	2.634	NS
		Ccnd1	4.068	NS
		Ccdc58	4.825	NS
		Cc2d2a	4.427	NS
		Cbfb	3.535	NS
		Cat	5.772	NS
		Casp7	4.984	NS
		Cad	6.988	NS
		Btd	3.782	NS
		Brca2	3.938	NS
		Boc	2.2	NS
		Bmpr1b	2.71	NS
		Bmpr1a	3.294	NS
		Bend4	3.61	NS
		Bcl2l11	2.536	NS
		BC055324	3.895	NS
		Bbs2	5.249	NS
		Bard1	3.457	NS
		Atad5	3.221	NS
		Asnsd1	4.629	NS
		Ascl1	1.87	NS
		Ascc1	5.962	NS
		Arl6ip6	3.25	NS
		Arhgef40	4.474	NS
		Arhgap5	2.759	NS
		Arhgap11a	3.703	NS
		Anxa2	5.492	NS
		Anp32b-ps1	4.7	NS
		Anp32b	4.775	NS
		Ano6	4.769	NS
		Alg6	4.702	NS
		Aldh9a1	7.691	NS
		Aldh4a1	6.331	NS
		Akna	4.205	NS
		Akap13	2.808	NS
		Ak2	6.019	NS
		Aifm1	5.189	NS
		AI506816	4.414	NS
		Agfg2	3.269	NS
		Adk	7.419	NS
		Add3	4.781	NS
		Actl6a	5.467	NS
		Acsl4	3.524	NS
		Acadm	4.505	NS
		A930004D18Rik	3.103	NS
		Zswim6	2.648	NS
		Zscan18	3.184	NS
		Znrf1	4.636	NS
		Zmiz2	5.979	NS
		Zbtb4	3.214	NS
		Wsb2-ps	6.549	NS
		Wipf3	3.476	NS
		Wdr13	7.186	NS
		Vps37d	2.801	NS
		Vgf	6.044	NS
		Tspyl5	2.758	NS
		Trio	4.071	NS
		Trim46	5.28	NS
		Trim3	3.272	NS
		Tox	2.759	NS
		Tmem56	2.804	NS
		Thra	8.559	NS
		Tgfb3	3.754	NS
		Tafa2	5.987	NS
		Syt1	4.717	NS
		Syngap1	4.209	NS
		Syne1	4.665	NS
		Stambpl1	2.615	NS
		St8sia4	2.746	NS
		St8sia2	3.303	NS
		Srgap1	4.433	NS
		Srcin1	5.9	NS
		Spryd3	3.837	NS
		Spon1	7.198	NS
		Sparcl1	8.15	NS
		Sox1ot	4.568	NS
		Soga3	5.35	NS
		Sobp	4.21	NS
		Smpd3	3.308	NS
		Smim10l2a	4.809	NS
		Slitrk1	6.13	NS
		Slco3a1	5.288	NS
		Slc6a17	6.727	NS
		Slain1	3.26	NS
		Shank3	6.9	NS
		Shank2	4.506	NS
		Sh3rf3	3.448	NS
		Sertad4	3.231	NS
		Serp2	10.177	NS
		Sema6c	5.908	NS
		Sema6b	9.67	NS
		Sema4g	7.457	NS
		Scrt1	5.12	NS
		Scg2	6.391	NS
		Rusc2	4.965	NS
		Rorb	2.741	NS
		Robo2	4.97	NS
		Ripor1	3.801	NS
		Rgma	3.769	NS
		Reps2	4.253	NS
		Rap1gap2	4.41	NS
		Rab15	5.742	NS
		Rab11fip5	6.329	NS
		Prkar2a	4.819	NS
		Ppp1r9b	6.253	NS
		Ppp1r37	5.063	NS
		Ppfia3	4.827	NS
		Plppr3	7.713	NS
		Plpp7	3.73	NS
		Pitpnm2	4.994	NS
		Pitpnm1	7.488	NS
		Pdzd4	7.69	NS
		Pcdhga2	3.738	NS
		Pcdhac2	4.61	NS
		Pcdh8	2.127	NS
		Pcdh7	3.448	NS
		Nxph1	4.11	NS
		Ntrk2	5.297	NS
		Nrxn2	6.105	NS
		Nrcam	4.237	NS
		Nova2	5.282	NS
		Nlgn2	6.287	NS
		Nlgn1	3.851	NS
		Negr1	6.453	NS
		Nefm	6.727	NS
		Nefl	6.853	NS
		Ndrg4	6.254	NS
		Ncdn	4.095	NS
		Nat14	5.284	NS
		Mrgpre	2.84	NS
		Mpped1	4.989	NS
		Mn1	4.544	NS
		Micall1	5.045	NS
		Met	5.928	NS
		Mdga2	3.9	NS
		Mcf2l	4.074	NS
		Map3k9	4.286	NS
		Map3k12	4.276	NS
		Map3k10	4.648	NS
		Magi2	4.881	NS
		Maf	2.586	NS
		Lrrtm1	2.026	NS
		Lrrn3	4.602	NS
		Lrrc75b	4.382	NS
		Lrfn5	5.263	NS
		Lrfn1	3.389	NS
		Lmtk3	7.175	NS
		Lingo1	6.33	NS
		Klhl32	7.864	NS
		Klhl18	4.802	NS
		Kcnj3	4.277	NS
		Jup	4.202	NS
		Jag2	4.294	NS
		Itpr1	4.854	NS
		Il17d	4.099	NS
		Hk1	6.605	NS
		Hdac9	4.59	NS
		Hcn4	4.488	NS
		Gpsm1	3.931	NS
		Gprin1	5.004	NS
		Gpr162	5.461	NS
		Gpr158	5.924	NS
		Gnai1	4.15	NS
		Gabra2	5.872	NS
		Frmpd4	3.849	NS
		Fbxl16	4.703	NS
		Fam57b	8.038	NS
		Fam189a1	5.466	NS
		Fam174b	4.518	NS
		Fam171a2	4.914	NS
		Evi5l	4.883	NS
		Ets2	2.541	NS
		Ephb6	6.022	NS
		Epha7	3.025	NS
		Epb41l1	5.287	NS
		Elavl3	5.517	NS
		Dtx4	3.491	NS
		Dok6	4.091	NS
		Dlx5	3.51	NS
		Diras2	2.57	NS
		Cux2	6.698	NS
		Cspg5	4.386	NS
		Cntn1	5.429	NS
		Cmip	4.366	NS
		Cited2	3.097	NS
		Cep170b	7.265	NS
		Cdkl5	2.216	NS
		Cdh10	3.838	NS
		Cbarp	3.685	NS
		Caskin1	5.567	NS
		Camta2	3.704	NS
		Camsap3	5	NS
		Camk2n2	3.921	NS
		Camk1g	3.236	NS
		Calb1	6.375	NS
		Cadm2	5.368	NS
		Cacnb1	8.702	NS
		Cacna1b	5.221	NS
		Brsk2	4.677	NS
		Bbc3	4.219	NS
		Basp1	5.194	NS
		B3gat1	6.994	NS
		Atp2b1	4.595	NS
		Atp1b1	3.505	NS
		Arrdc4	3.116	NS
		Arhgap39	5.276	NS
		Arhgap33	6.563	NS
		Arhgap23	3.564	NS
		Apc2	4.114	NS
		Apba1	5.4	NS
		Ano8	5.718	NS
		Anks1b	6.928	NS
		Ankrd13b	6.446	NS
		Aldh1l1	6.76	NS
		Akap7	3.654	NS
		Ago4	5.709	NS
		Agap3	4.624	NS
		Agap2	6.813	NS
		Afap1	4.176	NS
		Adgrl1	6.325	NS
		Adcy5	3.925	NS
		Abcg4	3.955	NS
		2700081O15Rik	3.976	NS
		Zyg11b	3.651	NS
		Zswim3	1.646	NS
		Zscan2	3.596	NS
		Zrsr1	3.285	NS
		Zranb1	3.207	NS
		Zhx3	2.646	NS
		Zfyve27	4.94	NS
		Zfp955b	2.36	NS
		Zfp954	4.743	NS
		Zfp949	2.249	NS
		Zfp90	3.149	NS
		Zfp81	2.722	NS
		Zfp788	3.235	NS
		Zfp74	4.685	NS
		Zfp715	2.198	NS
		Zfp711	3.306	NS
		Zfp709	5.078	NS
		Zfp697	2.837	NS
		Zfp651	3.48	NS
		Zfp599	3.846	NS
		Zfp597	2.424	NS
		Zfp57	4.476	NS
		Zfp563	2.873	NS
		Zfp398	3.229	NS
		Zfp382	2.86	NS
		Zfp354c	2.972	NS
		Zfp324	3.603	NS
		Zfp316	3.233	NS
		Zfp28	8.219	NS
		Zfp174	4.838	NS
		Zfp169	2.728	NS
		Zfp142	3.49	NS
		Zfand2a	4.006	NS
		Zcchc14	3.331	NS
		Zc4h2	4.49	NS
		Zc2hc1a	4.356	NS
		Zbtb37	2.51	NS
		Vti1b	5.234	NS
		Vps9d1	7.576	NS
		Usp33	3.875	NS
		Usp22	4.562	NS
		Unkl	1.636	NS
		Ulk1	4.922	NS
		Ube2w	2.878	NS
		Ubald1	4.054	NS
		Tvp23a	5.555	NS
		Tulp4	6.105	NS
		Tubb3	6.631	NS
		Tubb2a	6.487	NS
		Ttl	3.361	NS
		Ttc28	5.602	NS
		Ttc19	3.044	NS
		Ttbk1	6.697	NS
		Tspan9	5.248	NS
		Tspan7	5.601	NS
		Tspan5	4.138	NS
		Trpc1	4.074	NS
		Trim62	4.497	NS
		Trim32	2.966	NS
		Trim2	3.913	NS
		Trim13	1.684	NS
		Trafd1	4.04	NS
		Tom1l2	5.456	NS
		Tnks	4.587	NS
		Tmem8b	4.952	NS
		Tmem44	4.951	NS
		Tmem35a	5.306	NS
		Tmem246	3.468	NS
		Tmem200a	4.146	NS
		Tmem151b	5.941	NS
		Tmem132a	4.752	NS
		Tmem127	3.637	NS
		Tmem121b	3.847	NS
		Tmem108	3.148	NS
		Tmcc2	4.128	NS
		Tk2	4.85	NS
		Tigd5	3.948	NS
		Tex264	3.533	NS
		Tex2	3.94	NS
		Tent4a	2.525	NS
		Tbc1d9	3.781	NS
		Tbc1d25	3.435	NS
		Tbc1d14	4.194	NS
		Tagln3	7.561	NS
		Sun2	4.404	NS
		Stxbp5	3.594	NS
		Stx7	5.556	NS
		Stx6	4.322	NS
		Stx16	5.32	NS
		Stoml1	5.245	NS
		Stmn1	8.998	NS
		Stau2	4.713	NS
		St7	4.444	NS
		St6galnac4	4.922	NS
		Srl	4.327	NS
		Sptbn1	5.146	NS
		Spata2	3.122	NS
		Sorbs1	7.134	NS
		Soga1	3.384	NS
		Socs7	3.276	NS
		Snx29	3.858	NS
		Snx16	3.111	NS
		Snrpn	5.875	NS
		Snrk	2.81	NS
		Sncaip	2.961	NS
		Snap47	5.213	NS
		Smoc1	4.245	NS
		Smim13	4.013	NS
		Smap2	6.543	NS
		Slitrk5	3.288	NS
		Slit2	5.209	NS
		Slf1	3.556	NS
		Slc6a8	4.957	NS
		Slc49a4	4.876	NS
		Slc39a3	4.269	NS
		Slc35f2	4.248	NS
		Slc2a3	5.404	NS
		Slc29a4	5.187	NS
		Slc29a2	3.3	NS
		Slc25a22	4.25	NS
		Slc25a14	5.044	NS
		Slc23a2	3.226	NS
		Slc22a5	4.75	NS
		Shf	4.896	NS
		Sh2b2	3.687	NS
		Sgsm3	5.435	NS
		Sestd1	5.091	NS
		Serinc1	4.413	NS
		Serf1	10.109	NS
		Sdr39u1	6.144	NS
		Schip1	3.831	NS
		Scg5	6.024	NS
		Scamp1	5.228	NS
		Sarm1	6.302	NS
		Rundc3b	4.509	NS
		Rufy3	6.159	NS
		Rubcn	3.976	NS
		Rtn4r	3.717	NS
		Rtn2	5.689	NS
		Rtl6	3.821	NS
		Rnft2	6.459	NS
		Rnf24	2.719	NS
		Rnf165	3.888	NS
		Rnf157	4.66	NS
		Rnf14	4.908	NS
		Rnf130	4.635	NS
		Rimklb	6.194	NS
		Ric8b	2.956	NS
		Ric3	3.969	NS
		Rhob	2.31	NS
		Rhebl1	3.331	NS
		Rgs17	2.287	NS
		Rfng	8.883	NS
		Rem2	5.048	NS
		Relch	3.148	NS
		Reep5	5.547	NS
		Rcan1	3.276	NS
		Rapgef5	3.128	NS
		Ralgds	4.224	NS
		Rabggta	5.146	NS
		Rab6b	6.025	NS
		Rab40c	3.997	NS
		R74862	3.801	NS
		R3hdm4	6.653	NS
		Ptpro	4.472	NS
		Ptp4a1	4.945	NS
		Ptges2	5.727	NS
		Prune1	4.211	NS
		Prrc2b	5.059	NS
		Prmt2	4.769	NS
		Prkar2b	5.111	NS
		Prkacb	3.5	NS
		Prepl	7.095	NS
		Prelid3a	4.05	NS
		Ppp3cb	4.606	NS
		Ppp3ca	4.97	NS
		Ppp2r5e	4.079	NS
		Poli	4.631	NS
		Pnpla8	4.508	NS
		Pmp22	3.231	NS
		Pmepa1	3.46	NS
		Plxna4	5.881	NS
		Plxna3	6.614	NS
		Plppr2	5.791	NS
		Plpp6	3.386	NS
		Plekhg5	3.797	NS
		Plcl2	3.708	NS
		Pkia	4.579	NS
		Pip5k1c	5.848	NS
		Pip4k2a	4.243	NS
		Pink1	8.029	NS
		Pik3r1	2.626	NS
		Pex11a	2.836	NS
		Per1	3.083	NS
		Pdzrn4	3.264	NS
		Pdp1	3.167	NS
		Pclo	6.088	NS
		Pcdhgb6	6.228	NS
		Pcdhga6	5.398	NS
		Pcdhga3	6.868	NS
		Pcdhb18	3.429	NS
		Paqr3	5.967	NS
		Panx1	3.951	NS
		Palm	5.797	NS
		Pak7	4.17	NS
		Pak1	5.292	NS
		Osbpl6	5.36	NS
		Osbpl5	4.61	NS
		Osbpl2	4.435	NS
		Oga	4.994	NS
		Nyap1	5.707	NS
		Nt5c3	4.026	NS
		Nrep	8.556	NS
		Npdc1	5.974	NS
		Noct	3.06	NS
		Nhlrc1	2.025	NS
		Necap1	3.031	NS
		Ndnf	2.846	NS
		Ncoa1	3.288	NS
		Nck2	3.697	NS
		Ncan	6.307	NS
		Nap1l3	3.346	NS
		Nacad	9.036	NS
		Mxd4	5.282	NS
		Mvb12b	5.406	NS
		Mtss2	4.679	NS
		Mtss1	3.421	NS
		Mras	4.775	NS
		Mospd3	6.523	NS
		Mmaa	2.882	NS
		Mkrn1	5.216	NS
		Mien1	6.79	NS
		Mical3	4.268	NS
		Mgat4b	4.872	NS
		Mgat4a	3.391	NS
		Mgat3	3.285	NS
		Mfhas1	6.389	NS
		Mbtps2	4.37	NS
		Mblac2	3.105	NS
		Mast2	5.431	NS
		Mark1	4.831	NS
		Mapre3	5.412	NS
		Mapkbp1	5.151	NS
		Mapk8ip2	4.527	NS
		Mapk1ip1	3.42	NS
		Map6	4.342	NS
[truncated: 7,491 more rows]

## Sheet: Fig 3D
Figure 3D - Comparison of half-lives for developmentally regulated transcripts - E16.5 vs E14.5		Gene	E14_HL_Avg	e16_e14_sig
		Zic1	3.139	Down
		Zfp36l1	2.119	Down
		Vim	6.474	Down
		Uhrf1	4.445	Down
		Ttyh1	6.755	Down
		Ttc23	4.785	Down
		Tom1l1	4.404	Down
		Tmem132e	2.713	Down
		Tmem123	4.01	Down
		Tk1	4.52	Down
		Tead2	4.816	Down
		Tcf7l2	2.718	Down
		Stk39	4.809	Down
		Spata13	3.075	Down
		Sox9	2.185	Down
		Slc25a13	3.932	Down
		Serpinh1	4.943	Down
		Sec14l2	3.969	Down
		Samd5	5.383	Down
		Rffl	4.081	Down
		Ptpru	4.477	Down
		Pon2	4.836	Down
		Plpp3	2.575	Down
		Pld1	3.313	Down
		Nxph4	3.451	Down
		Nuak2	1.978	Down
		Mest	5.466	Down
		Mcam	4.457	Down
		Magel2	3.82	Down
		Lpar1	2.848	Down
		Lmcd1	3.256	Down
		Kcnk5	2.08	Down
		Il1rap	3.641	Down
		Igf2bp2	4.254	Down
		Hopx	4.601	Down
		Hmga2	2.736	Down
		Hey1	3.01	Down
		Hadh	8.704	Down
		Gm19554	3.456	Down
		Gli3	2.795	Down
		Gja1	2.98	Down
		Gcat	9.166	Down
		Flnc	4.573	Down
		Fhl3	3.666	Down
		Fgfbp3	4.478	Down
		Exo1	2.684	Down
		Erbb2	4.117	Down
		E2f2	2.576	Down
		Dgkk	5.813	Down
		Dach1	3.836	Down
		Cln6	4.059	Down
		Clic1	5.51	Down
		Cdk2	5.667	Down
		Cdca7l	3.752	Down
		Cdc6	3.037	Down
		Cdc14a	3.366	Down
		Ccdc8	2.885	Down
		Btbd17	4.338	Down
		Asf1b	2.673	Down
		Adamts9	3.126	Down
		Acss2	5.942	Down
		Rhbdl3	4.103	Down
		Cth	3.863	Down
		Prokr2	4.079	Down
		Kcnn2	3.283	Down
		Chac1	2.737	Down
		Cemip	5.66	Down
		Apobec1	3.964	Down
		Ttc39b	3.89	Down
		Trim66	4.395	Down
		Slc7a3	5.86	Down
		Slc7a1	3.688	Down
		Slc15a2	6.744	Down
		Psph	10.044	Down
		Ppp1r3c	1.862	Down
		Pcdh11x	5.559	Down
		Neurog2	2.237	Down
		Grin2c	5.822	Down
		Gpd1	6.388	Down
		Gm29216	6.933	Down
		Gm26644	5.476	Down
		Gm11266	6.424	Down
		Cox7b	14.632	Down
		Asns	6.142	Down
		Arc	1.997	Down
		Aldh1l2	12.854	Down
		Alcam	5.315	Down
		Zwilch	4.97	Down
		Zic5	1.77	Down
		Zfp367	1.66	Down
		Vasn	1.809	Down
		Vamp3	5.204	Down
		Ube2c	4.168	Down
		Uaca	4.433	Down
		Tyms-ps	6.434	Down
		Tyms	5.614	Down
		Ttk	4.028	Down
		Trps1	2.808	Down
		Trmt10a	3.195	Down
		Tpx2	3.943	Down
		Top2a	4.397	Down
		Tnfrsf22	3.5	Down
		Tmem229a	2.641	Down
		Tmem176b	5.763	Down
		Tmcc3	2.782	Down
		Ticrr	4.044	Down
		Thsd4	3.818	Down
		Tgif2	2.995	Down
		Tgif1	2.15	Down
		Tanc1	3.12	Down
		Tagln2	9.276	Down
		Tacc3	5.223	Down
		Suclg2	6.691	Down
		Stk17b	2.046	Down
		Stil	2.39	Down
		Stard4	3.022	Down
		St18	4.313	Down
		Spidr	5.006	Down
		Spc25	5.048	Down
		Spag5	4.261	Down
		Sox6	3.262	Down
		Snap23	4.091	Down
		Smc4	4.058	Down
		Slc9a3r1	4.495	Down
		Slc5a3	3.107	Down
		Slc43a1	2.771	Down
		Slc38a3	4.192	Down
		Slc1a5	3.667	Down
		Six4	1.389	Down
		Shmt2	7.308	Down
		Shmt1	5.393	Down
		Shisal1	5.379	Down
		Shcbp1	4.552	Down
		Sgo2a	2.535	Down
		Sgo1	2.899	Down
		Sft2d2	4.876	Down
		Scd1	3.732	Down
		Rrm2	3.339	Down
		Rps3a1	11.124	Down
		Rgs20	3.936	Down
		Rfc4	5.476	Down
		Rad54l	4.613	Down
		Rad51	4.773	Down
		Pwwp3b	4.04	Down
		Pttg1	6.462	Down
		Psat1	5.935	Down
		Prrx1	2.904	Down
		Prr11	2.691	Down
		Prdm5	3.391	Down
		Prc1	3.737	Down
		Pnp	2.858	Down
		Plch1	2.552	Down
		Pimreg	4.7	Down
		Pdpn	4.25	Down
		Pcna-ps2	4.927	Down
		Pcna	4.988	Down
		Pclaf	5.33	Down
		Pck2	4.034	Down
		Pbk	5.269	Down
		Ormdl2	5.176	Down
		Orc1	2.525	Down
		Nxn	5.259	Down
		Nusap1	3.914	Down
		Nup37	3.373	Down
		Nuf2	4.367	Down
		Nudt5	5.29	Down
		Ntng1	3.772	Down
		Nsdhl	4.437	Down
		Notch2	3.08	Down
		Ninj1	3.981	Down
		Nfe2l2	2.709	Down
		Nedd1	4.03	Down
		Nde1	3.856	Down
		Ndc80	3.439	Down
		Ncaph	6.201	Down
		Ncapg	4.987	Down
		Myo6	10.731	Down
		Myo10	2.507	Down
		Mvd	4.606	Down
		Mthfd1l	4.185	Down
		Mtbp	3.698	Down
		Msn	10.401	Down
		Msmo1	4.082	Down
		Mrps6	4.557	Down
		Mmab	5.588	Down
		Mis18bp1	3.533	Down
		Mgst1	5.559	Down
		Mfng	4.42	Down
		Melk	3.485	Down
		Megf10	3.707	Down
		Mcm4	4.597	Down
		Mcm3	4.069	Down
		Maml2	2.096	Down
		Magt1	4.906	Down
		Mad2l1	4.143	Down
		Ltbp1	5.32	Down
		Lpar6	1.782	Down
		Lpar4	1.846	Down
		Litaf	3.608	Down
		Lfng	2.066	Down
		Lef1	4.229	Down
		Lbr	3.172	Down
		Kntc1	5.941	Down
		Knstrn	5.406	Down
		Kif4	3.612	Down
		Kif2c	3.272	Down
		Kif24	3.636	Down
		Kif23	3.346	Down
		Kif22	4.358	Down
		Kif20b	3.497	Down
		Kif20a	3.287	Down
		Kif18a	2.503	Down
		Kif15	5.073	Down
		Kif11	3.484	Down
		Kcnn4	2.626	Down
		Kcnn3	4.028	Down
		Jam3	3.597	Down
		Itpripl2	2.901	Down
		Itga6	4.009	Down
		Iqgap3	6.544	Down
		Il17ra	4.115	Down
		Idi1	3.659	Down
		Hus1	3.208	Down
		Hmmr	3.775	Down
		Hk2	3.142	Down
		Hells	3.662	Down
		Hat1	5.777	Down
		H2az1	6.269	Down
		Grb10	7.145	Down
		Gpsm2	3.102	Down
		Gpc4	4.279	Down
		Gng5	6.908	Down
		Gna14	2.856	Down
		Gm8203	7.688	Down
		Gm7979	7.184	Down
		Gm7901	9.086	Down
		Gm5873	7.295	Down
		Gm48455	3.784	Down
		Gm48445	3.074	Down
		Gm4739	5.146	Down
		Gm29397	3.357	Down
		Gm15421	9.315	Down
		Gm13502	3.952	Down
		Gm12611	5.739	Down
		Gm12387	5.29	Down
		Gm10184	4.195	Down
		Gli2	2.675	Down
		Gas1	1.964	Down
		Gadd45a	1.965	Down
		Gabpb2	3.673	Down
		Fzd9	2.398	Down
		Fzd1	2.214	Down
		Fkbp14	3.571	Down
		Fignl1	2.44	Down
		Fgfr3	3.038	Down
		Fdps	6.766	Down
		Fbxo5	1.963	Down
		Fbln1	7.016	Down
		Fancd2	4.287	Down
		Fam72a	2.518	Down
		Fam167a	3.8	Down
		Fabp7	9.185	Down
		F2rl1	5.238	Down
		Ezr	6.939	Down
		Etv6	3.796	Down
		Esco2	2.962	Down
		Ermp1	3.971	Down
		Ercc6l	2.399	Down
		Epb41l5	3.36	Down
		Emp1	4.031	Down
		Elovl1	2.753	Down
		Elk3	3.059	Down
		Eif4ebp1	9.617	Down
		Ect2	2.997	Down
		Echdc1	6.601	Down
		E130114P18Rik	5.038	Down
		Dtx3l	3.332	Down
		Dtl	2.567	Down
		Dsn1	3.668	Down
		Dock1	5.543	Down
		Diaph2	4.649	Down
		Dhfr	5.014	Down
		Ctnna1	4.638	Down
		Clspn	3.178	Down
		Ckap2l	3.192	Down
		Ckap2	3.604	Down
		Cip2a	4.809	Down
		Chrna3	3.16	Down
		Chek1	3.69	Down
		Cep55	2.45	Down
		Cenpq	4.036	Down
		Cenpn	4.593	Down
		Cenpk	3.949	Down
		Cenpi	3.692	Down
		Cenpe	3.164	Down
		Cecr2	3.575	Down
		Cdk1	3.552	Down
		Cdca8	4.59	Down
		Cdca7	2.862	Down
		Cdca5	2.549	Down
		Cdca3	4.96	Down
		Cdca2	2.864	Down
		Cdc45	4.928	Down
		Cdc25c	5.195	Down
		Cdc14b	4.261	Down
		Ccne2	2.564	Down
		Ccnd2	4.107	Down
		Ccnb2	4.908	Down
		Ccnb1-ps	4.149	Down
		Ccnb1	2.954	Down
		Ccna2	4.268	Down
		Ccn4	2.526	Down
		Ccdc77	3.228	Down
		Bub1b	3.939	Down
		Bub1	4.144	Down
		Btg2	1.651	Down
		Brip1	3.387	Down
		Brca1	3.712	Down
		Bora	3.907	Down
		Blm	3.583	Down
		Birc5	3.903	Down
		Bhlhe40	1.964	Down
		Baz1a	3.584	Down
		B230118H07Rik	6.917	Down
		Aurka	2.267	Down
		AU020206	5.264	Down
		Atad2	4.102	Down
		Asah1	5.211	Down
		Arhgef39	3.957	Down
		Arhgap19	3.525	Down
		Arhgap18	4.529	Down
		Apool	4.763	Down
		Anln	2.729	Down
		Aldoc	7.644	Down
		Akap12	4.031	Down
		Aif1l	3.919	Down
		Aff1	2.895	Down
		Adamts6	3.033	Down
		Acss1	4.954	Down
		Acly	5.992	Down
		Acat2	5.793	Down
		2810025M15Rik	8.761	Down
		2700099C18Rik	4.865	Down
		Vegfa	2.416	Down
		Stc2	3.4	Down
		Slc7a5	8.637	Down
		Slc6a9	4.139	Down
		Sesn2	2.469	Down
		Rps6-ps4	8.928	Down
		Rin2	2.796	Down
		Paqr8	4.494	Down
		Mthfd2	3.037	Down
		Lars	6.838	Down
		Kifc5b	2.443	Down
		Itgb3bp	4.187	Down
		Iqgap1	5.354	Down
		Iars	4.645	Down
		Iah1	8.815	Down
		H2bc21	4.213	Down
		Gpt2	4.782	Down
		Gm9892	4.881	Down
		Gm8960	10.092	Down
		Gm8355	6.209	Down
		Gm6023	10.8	Down
		Gas2l3	2.329	Down
		Efhd2	4.029	Down
		Dcc	6.471	Down
		Dbi	16.057	Down
		Creb5	2.142	Down
		Cenpf	3.45	Down
		Cdon	2.633	Down
		Atf5	6.76	Down
		Aspm	3.237	Down
		Apcdd1	2.932	Down
		Abcd2	2.937	Down
		2900026A02Rik	3.908	Down
		Zfp618	3.912	NS
		Zfp423	4.317	NS
		Zfp219	4.601	NS
		Zcchc3	1.977	NS
		Yap1	3.641	NS
		Wls	5.984	NS
		Wipf1	3.49	NS
		Ugt8a	3.63	NS
		Ucp2	10.274	NS
		Tpp1	6.775	NS
		Tpbg	2.532	NS
		Tgfbr2	1.693	NS
		Tgfb2	3.843	NS
		Tcf3	5.087	NS
		Svil	3.692	NS
		Stard13	3.364	NS
		Spry1	1.781	NS
		Spats2l	4.279	NS
		Sox3	2.795	NS
		Sox21	1.777	NS
		Sox2	2.271	NS
		Sorbs3	4.276	NS
		Snx9	5.127	NS
		Snx8	3.329	NS
		Smad3	3.531	NS
		Slc4a2	4.865	NS
		Slc2a1	3.261	NS
		Slc25a24	4.029	NS
		Slc12a7	4.289	NS
		Shc4	4.434	NS
		Serpine2	6.376	NS
		Sema3e	5.386	NS
		Scube1	6.837	NS
		Sat1	4.038	NS
		Sash1	3.85	NS
		Sall2	2.988	NS
		Sall1	2.01	NS
		S1pr2	2.658	NS
		Rxra	3.606	NS
		Rtl5	4.969	NS
		Rreb1	2.813	NS
		Rgs8	3.304	NS
		Rcn1	5.621	NS
		Rbm38	3.146	NS
		Ralb	4.427	NS
		Rai2	2.277	NS
		Ptpn14	3.105	NS
		Pros1	4.156	NS
		Prex1	7.351	NS
		Prdm16	2.482	NS
		Ppfibp1	6.476	NS
		Ppard	3.807	NS
		Plec	4.562	NS
		Plagl2	1.905	NS
		Pi4k2b	2.81	NS
		Peg3	5.295	NS
		Peg12	3.174	NS
		Pdlim5	5.373	NS
		Pdgfrb	4.09	NS
		Pbx2	4.468	NS
		Pakap	2.714	NS
		Otx1	4.401	NS
		Osbpl10	7.885	NS
		Nynrin	2.408	NS
		Nt5dc2	7.156	NS
		Nrm	6.156	NS
		Notch3	6.537	NS
		Nhsl2	3.202	NS
		Nhs	2.97	NS
		Nhlh2	5.009	NS
		Net1	4.117	NS
		Nes	5.049	NS
		Nek7	3.656	NS
		Nedd9	2.191	NS
		Mtmr11	5.9	NS
		Mpp7	3.196	NS
		Mob3b	5.011	NS
		Mmp15	4.373	NS
		Mir9-3hg	3.388	NS
		Metrn	6.104	NS
		Mcc	2.576	NS
		Mast4	4.543	NS
		Map3k11	3.04	NS
		Lrrc1	3	NS
		Lrp4	4.924	NS
		Lrig1	3.282	NS
		Lratd2	1.762	NS
		Lratd1	2.022	NS
		Lix1	4.532	NS
		Laptm4b	5	NS
		Lama5	6.576	NS
		Lama4	4.561	NS
		Lactb2	5.029	NS
		Kremen1	4.217	NS
		Klhl13	4.742	NS
		Kirrel	2.54	NS
		Kif1c	5.385	NS
		Kif16b	4.022	NS
		Kank2	3.097	NS
		Itpripl1	2.308	NS
		Itprip	3.654	NS
		Itm2a	8.115	NS
		Itga5	3.105	NS
		Inppl1	4.336	NS
		Inpp4b	6.463	NS
		Il17rd	2.715	NS
		Igfbp5	4.997	NS
		Igfbp4	6.018	NS
		Igf2bp1	3.961	NS
		Hspg2	7.642	NS
		Hmg20b	7.609	NS
		Hes5	1.768	NS
		Gpc6	4.538	NS
		Gnai2	8.821	NS
		Gm8615	4.717	NS
		Gm5648	4.073	NS
		Gldc	6.672	NS
		Gins2	5.022	NS
		Ggta1	4.272	NS
		Gale	5.042	NS
		Fzd8	1.826	NS
		Fzd7	2.376	NS
		Fzd2	2.807	NS
		Frem2	4.836	NS
		Foxo4	6.135	NS
		Fkbp10	6.04	NS
		Fgfrl1	3.017	NS
		Fgfr2	3.027	NS
		Fcsk	5.014	NS
		Fbn2	4.175	NS
		Fam181b	2.149	NS
		Fam111a	3.135	NS
		Etv1	3.71	NS
		Ephb4	2.593	NS
		Ephb3	2.131	NS
		Epb41l2	6.134	NS
		Emx2	2.274	NS
		Emx1	3.828	NS
		Ell2	3.074	NS
		Eif2ak4	7.109	NS
		Efnb1	3.213	NS
		Efna5	4.129	NS
		Ece1	4.904	NS
		E2f8	2.439	NS
		E2f7	2.859	NS
		E2f6	2.972	NS
		Dpf3	3.376	NS
		Donson	6.221	NS
		Dna2	3.435	NS
		Dmrta2	2.827	NS
		Dmd	4.257	NS
		Dll3	4.259	NS
		Ctnnal1	4.005	NS
		Creg1	6.713	NS
		Cpne2	6.462	NS
		Col11a1	6.321	NS
		Cntnap2	7.315	NS
		Cntfr	4.72	NS
		Cnn2	9.261	NS
		Clcn5	2.587	NS
		Chst14	1.74	NS
		Chaf1b	4.342	NS
		Cers4	4.662	NS
		Cercam	2.742	NS
		Cemip2	3.309	NS
		Cdt1	2.718	NS
		Cdh6	3.412	NS
		Cdc34	5.642	NS
		Ccne1	2.805	NS
		Ccnd3	3.776	NS
		Ccdc102a	3.026	NS
		Cbx2	2.177	NS
		Cav1	4.257	NS
		Casp6	7.265	NS
		Caskin2	3.86	NS
		Car2	6.36	NS
		Cand2	3.832	NS
		Camk2d	4.002	NS
		Camk2a	6.037	NS
		Cald1	5.228	NS
		C130013H08Rik	4.547	NS
		Bmp7	4.625	NS
		B4galt1	2.962	NS
		AW047730	4.035	NS
		Atp1a2	4.991	NS
		Asrgl1	4.538	NS
		Arvcf	4.633	NS
		Arntl	2.596	NS
		Arhgap17	4.251	NS
		Apeh	5.454	NS
		Anxa6	6.707	NS
		Anxa5	6.421	NS
		Antxr2	3.518	NS
		Angptl2	4.299	NS
		Amot	4.195	NS
		Ajuba	3.011	NS
		Adamts5	2.813	NS
		Adamts3	4.628	NS
		Adamts1	2.069	NS
		Acvr2b	2.997	NS
		Acsbg1	6.493	NS
		Acadl	4.938	NS
		Abtb2	3.112	NS
		Abhd4	8.499	NS
		Abcb9	4.323	NS
		Zyx	4.356	NS
		Zfp467	5.921	NS
		Zfp385a	4.53	NS
		Zfhx2	5.154	NS
		Wnt5b	4.237	NS
		Vat1	5.143	NS
		Usp2	4.51	NS
		Tpm3	5.662	NS
		Tenm3	4.343	NS
		St5	5.969	NS
		Slc6a11	4.018	NS
		Shisa2	2.208	NS
		S1pr3	1.965	NS
		S1pr1	2.624	NS
		Rhoc	5.462	NS
		Pou3f4	2.36	NS
		Plcb4	4.978	NS
		Pknox2	3.203	NS
		Pidd1	2.371	NS
		Phlpp1	3.283	NS
		Phc2	3.631	NS
		Pdlim7	4.984	NS
		Pde5a	3.585	NS
		Pbx3	3.927	NS
		P3h1	4.612	NS
		Nrp2	5.518	NS
		Nectin1	3.02	NS
		Maml3	3.199	NS
		Lrrn1	3.112	NS
		Lmna	4.284	NS
		Kmt5c	6.137	NS
		Iqsec1	4.245	NS
		Hmga1	6.457	NS
		Haghl	7.647	NS
		Gsn	8.305	NS
		Gdf11	4.095	NS
		Gatm	8.477	NS
		Frmd4b	4.674	NS
		Fn1	7.635	NS
		Fjx1	2.385	NS
		Erf	3.349	NS
		Enho	5.03	NS
		E130308A19Rik	3.562	NS
		Dynlt1f	6.317	NS
		Dpysl4	7.547	NS
		Cpxm1	5.256	NS
		Cdr2l	3.863	NS
		Cdh7	4.358	NS
		Bpgm	4.052	NS
		Arhgap10	4.212	NS
		Adamts10	6.726	NS
		Acer3	4.772	NS
		Znrf2	5.047	NS
		Zfp846	4.061	NS
		Zfp704	6.413	NS
		Zfp605	3.997	NS
		Zfp558	4.973	NS
		Zfp458	9.353	NS
		Zfp14	3.589	NS
		Zfp119a	2.388	NS
		Zeb2	3.273	NS
		Zbtb18	2.917	NS
		Xpr1	6.074	NS
		Wdr47	4.77	NS
		Unc79	4.84	NS
		Unc5d	5.18	NS
		Unc13a	10.981	NS
		Ubash3b	7.149	NS
		Txndc16	6.025	NS
		Tubb4a	7.842	NS
		Ttc9	3.142	NS
		Ttbk2	4.272	NS
		Tspyl4	4.162	NS
		Tsga10	5.841	NS
		Tnr	6.557	NS
		Tnik	4.464	NS
		Tnc	4.963	NS
		Tmod2	6.112	NS
		Tmem229b	5.509	NS
		Tmem198	4.274	NS
		Tmem178	4.394	NS
		Tmem132b	3.918	NS
		Tmeff1	5.871	NS
		Timp2	5.251	NS
		Tiam2	4.965	NS
		Them4	3.773	NS
		Tenm4	4.117	NS
		Tcim	3.193	NS
		Tcf4	3.88	NS
		Tbc1d24	5.66	NS
		Taok3	5.368	NS
		Tanc2	3.777	NS
		Syt4	4.431	NS
		Syp	6.07	NS
		Syngr3	5.771	NS
		Syngr1	5.946	NS
		Svop	5.525	NS
		Sv2a	6.878	NS
		Sult4a1	5.833	NS
		Stxbp1	9.733	NS
		Stx1b	7.798	NS
		Stmn3	10.77	NS
		Stmn2	11.396	NS
		Stk32b	10.169	NS
		St8sia3	4.102	NS
		St6galnac5	4.429	NS
		Sstr2	5.188	NS
		Sstr1	4.158	NS
		Ss18l1	4.84	NS
		Sptbn2	8.435	NS
		Sptan1	7.54	NS
		Spock1	6.017	NS
		Snph	4.743	NS
		Snap91	8.794	NS
		Snap25	11.184	NS
		Smyd3	5.922	NS
		Smim14	5.729	NS
		Smg6	4.928	NS
		Smarca2	6.014	NS
		Slc8a3	4.346	NS
		Slc8a2	7.411	NS
		Slc8a1	4.294	NS
		Slc7a4	5.917	NS
		Slc6a15	7.538	NS
		Slc44a5	5.942	NS
		Slc35a5	3.411	NS
		Slc25a33	2.875	NS
		Slc1a3	4.741	NS
		Slc16a14	4.926	NS
		Skil	2.515	NS
		Shb	3.742	NS
		Sh3rf1	4.228	NS
		Sh3kbp1	5.618	NS
		Sh3gl2	6.931	NS
		Sh3bp5	4.791	NS
		Sh2d3c	3.889	NS
		Sgip1	6.03	NS
		Sfxn3	8.002	NS
		Sez6l	6.938	NS
		Sez6	6.905	NS
		Serpini1	6.048	NS
		Sema4d	3.501	NS
		Sema3a	3.692	NS
		Sec11c	9.753	NS
		Scn3b	5.657	NS
		Scg3	6.957	NS
		Scaper	5.955	NS
		Scamp5	5.856	NS
		Scai	4.784	NS
		Samd12	6.098	NS
		Rtn1	8.385	NS
		Rspo3	3.487	NS
		Rps6kl1	4.679	NS
		Rps6ka5	4.298	NS
		Robo1	5.382	NS
		Rnf227	4.383	NS
		Rnf182	4.831	NS
		Rnf180	2.788	NS
		Rlbp1	5.255	NS
		Reep1	6.484	NS
		Rbmx	5.284	NS
		Rbfox2	6.159	NS
		Rasgef1b	2.493	NS
		Ralgps1	5.489	NS
		Rabgap1l	4.182	NS
		Rab3d	6.305	NS
		Rab3a	9.2	NS
		Rab30	5.434	NS
		Rab11fip4	5.76	NS
		Pygo1	4.499	NS
		Ptprd	6.535	NS
		Psd	9.619	NS
		Prnp	3.946	NS
		Prkce	7.606	NS
		Prkca	5.403	NS
		Prkab2	5.245	NS
		Prkaa2	4.336	NS
		Ppp2r5b	6.988	NS
		Ppp2r2b	6.087	NS
		Ppp1r9a	5.659	NS
		Ppp1r16b	4.594	NS
		Ppp1r13b	5.775	NS
		Ppm1e	4.736	NS
		Ppfia2	5.15	NS
		Podxl2	9.767	NS
		Plxna2	4.248	NS
		Plppr1	4.689	NS
		Plk2	2.339	NS
		Plekhm3	3.532	NS
		Plcb1	5.539	NS
		Phf20l1	4.918	NS
		Phactr1	5.377	NS
		Pfkfb3	3.193	NS
		Pfkfb2	5.999	NS
		Per2	2.127	NS
		Pde4dip	4.523	NS
		Pde3a	6.434	NS
		Pde1a	5.888	NS
		Pde10a	4.177	NS
		Pcdhb7	7.819	NS
		Pcdhb20	4.283	NS
		Pcdhb17	5.445	NS
		Pcdhb16	4.808	NS
		Pcdh1	3.615	NS
		Parp6	8.851	NS
		Pacsin1	5.938	NS
		Orai2	5.764	NS
		Oprl1	4.348	NS
		Olig2	1.972	NS
		Olig1	3.376	NS
		Olfm1	7.248	NS
		Nuak1	3.995	NS
		Ntrk3	4.717	NS
		Ntm	6.006	NS
		Nsmf	8.233	NS
		Nsg2	8.332	NS
		Nsg1	5.752	NS
		Nrp1	3.729	NS
		Nr4a3	3.325	NS
		Nol4	4.711	NS
		Nnat	14.797	NS
		Nmnat2	6.792	NS
		Nkiras1	5.61	NS
		Nicn1	6.464	NS
		Nfil3	2.453	NS
		Nfasc	7.256	NS
		Neurod6	3.362	NS
		Neurod2	3.792	NS
		Neto2	5.515	NS
		Neo1	5.574	NS
		Nell2	7.409	NS
		Nedd4l	4.901	NS
		Ndst3	3.647	NS
		Ndrg1	4.339	NS
		Ncoa7	3.644	NS
		Nbea	6.251	NS
		Nav2	4.447	NS
		Napb	9.783	NS
		Nap1l5	5.652	NS
		Myt1l	5.132	NS
		Mycn	2.12	NS
		Mturn	7.769	NS
		Mpv17l	6.016	NS
		Mmp17	4.991	NS
		Mmp16	4.261	NS
		Mllt3	3.748	NS
		Mllt11	7.556	NS
		Mgst3	10.424	NS
		Mfsd8	3.817	NS
		Mfsd6	3.797	NS
		Mfge8	4.844	NS
		Mdga1	5.247	NS
		Mbp	3.884	NS
		Mapk8	5.275	NS
		Map9	5.382	NS
		Map3k13	2.754	NS
		Lypd6	4.206	NS
		Luzp2	4.955	NS
		Lrrtm4	4.622	NS
		Lrrn2	4.245	NS
		Lrrc7	5.378	NS
		Lrp11	5.362	NS
		Lrig2	3.134	NS
		Lnx2	3.247	NS
		Lmo3	4.606	NS
		Lmo1	4.284	NS
		Lgalsl	3.251	NS
		Lgals8	5.42	NS
		Lancl3	2.849	NS
		L1cam	10.443	NS
		Klf8	3.575	NS
		Kirrel3	4.906	NS
		Kif5a	8.154	NS
		Kif21b	5.531	NS
		Kidins220	7.427	NS
		Kctd13	6.936	NS
		Kcnq2	7.501	NS
		Kcnj10	2.205	NS
		Kcnip3	5.791	NS
		Kcnh7	7.645	NS
		Kcnd3	4.8	NS
		Kcnc1	3.138	NS
		Kcnb1	3.846	NS
		Itm2b	8.278	NS
		Inpp5k	7.563	NS
		Inpp4a	5.87	NS
		Inhbb	2.159	NS
		Igsf3	5.15	NS
		Igip	2.81	NS
		Igfbpl1	8.585	NS
		Ifngr2	5.067	NS
		Ier5	2.395	NS
		Ids	8.195	NS
		Id2	2.559	NS
		Ica1	8.123	NS
		Htr2a	3.448	NS
		Hspa12a	5.177	NS
		Hr	4.67	NS
		Hpca	9.698	NS
		Hivep2	4.102	NS
		Hecw1	5.001	NS
		Hbegf	2.519	NS
		Gtdc1	5.234	NS
		Grik3	4.568	NS
		Gria2	8.131	NS
		Gpr45	9.342	NS
		Gpr26	3.827	NS
		Gpr21	4.037	NS
		Gpm6a	5.593	NS
		Golga7b	6.008	NS
		Gng2	8.837	NS
		Gmip	7.199	NS
		Gm42372	4.934	NS
		Gm2999	6.288	NS
		Gdpd5	6.269	NS
		Gdpd1	4.901	NS
		Gdap1	7.958	NS
		Garnl3	8.891	NS
		Galnt17	7.827	NS
		Gabbr1	9.383	NS
		Frrs1l	4.803	NS
		Foxp1	4.13	NS
		Foxo6	4.014	NS
		Fosl2	3.7	NS
		Flrt2	2.593	NS
		Fgf14	4.279	NS
		Fbxo25	4.168	NS
		Fat4	4.913	NS
		Fam49a	4.288	NS
		Fam20c	3.772	NS
		Fam171b	5.802	NS
		Fam131a	4.984	NS
		Fam126b	2.344	NS
		Erc2	7.999	NS
		Eno2	9.529	NS
		Enc1	4.55	NS
		Elfn2	3.968	NS
		Elavl2	4.498	NS
		Eif4a2	5.186	NS
		Egr1	2.238	NS
		Efr3a	4.575	NS
		Eef2k	4.721	NS
		Dusp5	3.026	NS
		Drp2	7.673	NS
		Draxin	5.392	NS
		Dpysl5	7.166	NS
		Dpysl3	8.5	NS
		Dop1b	5.424	NS
		Dnajc6	4.6	NS
		Dnajb5	3.101	NS
		Dmxl2	6.039	NS
		Dlgap3	4.94	NS
		Dlg4	11.091	NS
		Dgki	5.062	NS
		Dcx	11.483	NS
		Dagla	5.279	NS
		D430019H16Rik	5.248	NS
		Cyb5r1	6.176	NS
		Csrnp3	3.319	NS
		Csmd2	5.897	NS
		Cpeb4	3.158	NS
		Coro1a	4.544	NS
		Cntn2	8.553	NS
		Cnst	3.512	NS
		Cnksr2	4.359	NS
		Cnih3	4.716	NS
		Cnih2	13.246	NS
		Clmp	4.219	NS
		Clcn4	6.145	NS
		Clasp2	6.676	NS
		Chst2	5.306	NS
		Chst15	3.307	NS
		Chst1	3.752	NS
		Cep85l	2.079	NS
		Celsr3	6.265	NS
		Celf2	5.497	NS
		Cdk20	7.892	NS
		Cdh13	7.785	NS
		Camkk2	5.673	NS
		Camkk1	4.572	NS
		Cadps	6.988	NS
		Cadm3	8.391	NS
		Cacnb4	4.713	NS
		Btbd8	2.658	NS
		Btbd11	4.006	NS
		Bsn	5.182	NS
		Brd3os	4.017	NS
		Blcap	6.269	NS
		Bhlhe22	3.025	NS
		Bcl11b	3.533	NS
		BC023719	3.71	NS
		Bach2	3.56	NS
		Bace1	4.543	NS
		B930095G15Rik	7.877	NS
		B3galt2	2.162	NS
		B230334C09Rik	4.473	NS
		Auts2	3.814	NS
		Atrnl1	6.673	NS
		Atp8a2	6.493	NS
		Atp2b4	8.343	NS
		Atp1a3	8.639	NS
		Atl1	5.03	NS
		Atcay	5.804	NS
		Arrdc3	1.651	NS
		Arrb1	6.446	NS
		Arl15	4.422	NS
		Arg2	4.923	NS
		Ap3b2	7.675	NS
		Ap1s2	6.957	NS
		Ankrd6	4.302	NS
		Ankrd34a	2.828	NS
		Ankrd12	4.643	NS
		Ank3	6.577	NS
		Amer2	3.142	NS
		Aig1	5.231	NS
		Agtpbp1	7.336	NS
		Adora1	5.629	NS
		Adgrb3	5.053	NS
		Adcyap1r1	4.729	NS
		Adam22	6.874	NS
		Adam19	3.774	NS
		Acat1	10.161	NS
		Abhd2	2.757	NS
		A830082N09Rik	7.532	NS
		5330417C22Rik	6.366	NS
		4931428F04Rik	8.106	NS
		2810459M11Rik	2.659	NS
		1700066M21Rik	2.463	NS
		Slc7a11	3.631	NS
		Shisa6	6.92	NS
		Rasl11a	3.335	NS
		Nkain3	5.016	NS
		Nfib	4.243	NS
		Nab2	4.245	NS
		Gper1	1.99	NS
		Eps8	4.016	NS
		Epha5	4.983	NS
		E330009J07Rik	4.166	NS
		Dusp6	2.205	NS
		Clcn3	5.212	NS
		Cdh20	3.665	NS
		Bcan	7.091	NS
		Ak4	3.139	NS
		A2m	8.276	NS
		Znrf3	2.412	NS
		Zgrf1	3.968	NS
		Zfyve21	3.564	NS
		Zfp820	2.569	NS
		Zfp664	4.197	NS
		Zfp521	3.838	NS
		Zfp516	2.059	NS
		Zfp217	2.003	NS
		Zbtb7c	3.128	NS
		Yes1	3.948	NS
		Xylb	3.952	NS
		Wwtr1	3.652	NS
		Wscd1	4.467	NS
		Wrn	4.745	NS
		Wee1	2.612	NS
		Wdr76	3.696	NS
		Wdr62	6.116	NS
		Vrk1	6.485	NS
		Usp1	3.941	NS
		Ung	4.885	NS
		Tulp3	3.521	NS
		Tube1	5.108	NS
		Ttyh2	3.272	NS
		Ttf2	3.822	NS
		Ttc8	5.555	NS
		Tspan15	5.939	NS
		Tsc22d4	3.694	NS
		Trp53inp1	2.75	NS
		Trp53i13	3.625	NS
		Trip13	4.087	NS
		Trip10	3.611	NS
		Trim56	4.696	NS
		Topbp1	4.287	NS
		Tonsl	6.032	NS
		Tob1	2.007	NS
		Tnpo1	3.774	NS
		Tnfrsf19	3.462	NS
		Tmem98	4.449	NS
		Tmem97	3.257	NS
		Tmem241	4.798	NS
		Tmem179b	5.32	NS
		Tmem170	2.479	NS
		Tmem164	4.578	NS
		Tmed5	3.54	NS
		Tmc7	2.845	NS
		Tle4	3.2	NS
		Tjp2	3.095	NS
		Tjp1	3.561	NS
		Tipin	4.427	NS
		Timeless	3.573	NS
		Tgfbr1	2.971	NS
		Tex9	4.259	NS
		Tedc1	5.776	NS
		Tbc1d1	3.738	NS
		Taf6	5.287	NS
		Sypl	4.121	NS
		Syde1	3.259	NS
		Swap70	2.981	NS
		Stxbp4	4.405	NS
		Stk40	3.758	NS
		Stat5b	3.063	NS
		Stat3	4.261	NS
		Ss18	4.245	NS
		Srd5a1	6.114	NS
		Spsb4	2.838	NS
		Spry4	1.884	NS
		Spin4	2.388	NS
		Spice1	4.339	NS
		Sp8	1.957	NS
		Socs6	3.343	NS
		Socs2	3.887	NS
		Snx5	4.687	NS
		Snx33	1.962	NS
		Smo	6.212	NS
		Smco4	4.388	NS
		Smc2	4.591	NS
		Slc35g1	2.292	NS
		Slc27a1	5.618	NS
		Slc25a5	10.128	NS
		Slc25a37	3.358	NS
		Slc25a10	6.839	NS
		Slc25a1	6.464	NS
		Slc20a2	2.925	NS
		Slc14a1	4.295	NS
		Slc10a7	2.712	NS
		Slbp	3.14	NS
		Skp2	3.383	NS
		Ska3	3.065	NS
		Siva1	9.649	NS
		Sinhcaf	2.736	NS
		Sigmar1	3.248	NS
		Sfrp2	4.508	NS
		Sfrp1	4.675	NS
		Sema6d	3.602	NS
		Selenoh	8.585	NS
		Sec23b	4.181	NS
		Scrn1	4.545	NS
		Scarb1	5.827	NS
		Sass6	3.415	NS
		Samhd1	5.212	NS
		Rttn	4.437	NS
		Rtkn2	3.79	NS
		Rrm1	5.937	NS
		Rps27l	7.441	NS
		Rpp25l	2.441	NS
		Rpa2	3.532	NS
		Rpa1	4.832	NS
		Ripk1	3.135	NS
		Rhoj	4.937	NS
		Rhog	2.421	NS
		Rhbdf1	4.855	NS
		Rfx4	2.903	NS
		Rfwd3	2.875	NS
		Rfc5	5.871	NS
		Rfc1	4.51	NS
		Rest	2.455	NS
		Reep4	2.237	NS
		Recql4	5.211	NS
		Rbmxl1	4.865	NS
		Rbms2	4.919	NS
		Rbl1	3.537	NS
		Rassf4	4.95	NS
		Rasal2	3.621	NS
		Rad18	4.935	NS
		Racgap1	4.607	NS
		Rabl3	3.413	NS
		Qk	3.598	NS
		Qdpr	13.723	NS
		Qars	6.707	NS
		Pxylp1	3.947	NS
		Pus10	3.249	NS
		Ptpn21	4.126	NS
		Ptbp3	3.444	NS
		Ptbp1	3.544	NS
		Psrc1	4.31	NS
		Pskh1	2.77	NS
		Prrg1	3.77	NS
		Prorsd1	2.695	NS
		Prom1	4.675	NS
		Prob1	4.506	NS
		Prmt6	2.589	NS
		Prkd2	3.727	NS
		Prkd1	5.106	NS
		Prim1	4.92	NS
		Prdx1	9.285	NS
		Pradc1	3.279	NS
		Ppt2	3.927	NS
		Ppat	2.943	NS
		Polr3g	2.145	NS
		Polq	3.09	NS
		Pole	4.929	NS
		Pold1	6.092	NS
		Pola2	6.176	NS
		Pola1	5.069	NS
		Poglut3	3.33	NS
		Poglut2	4.582	NS
		Pmvk	6.478	NS
		Pms1	3.419	NS
		Pmf1	7.126	NS
		Plod2	3.32	NS
		Plod1	4.774	NS
		Plk4	2.655	NS
		Plk1	2.974	NS
		Plagl1	5.26	NS
		Pip4p2	3.851	NS
		Pik3c2a	3.651	NS
		Pigl	4.252	NS
		Phlda1	2.427	NS
		Phkb	7.283	NS
		Phactr4	3.132	NS
		Pgk1	10.91	NS
		Pgghg	8.288	NS
		Pgd	6.941	NS
		Pgap1	4.424	NS
		Pdk3	6.773	NS
		Pdgfc	3.618	NS
		Pde3b	3.433	NS
		Pdcd5-ps	6.785	NS
		Pdcd5	7.36	NS
		Pcgf5	4.133	NS
		Pcdh19	3.2	NS
		Pcca	6.588	NS
		Pax6	2.272	NS
		Pask	4.435	NS
		Parva	7.205	NS
		Parpbp	3.921	NS
		Pard3	3.837	NS
		Pank1	3.067	NS
		Palb2	2.359	NS
		Paics	7.935	NS
		Pacsin2	5.812	NS
		Ostf1	7.114	NS
		Opn3	3.079	NS
		Odf2l	4.534	NS
		Odf2	4.642	NS
		Numb	2.645	NS
		Nudcd2	4.942	NS
		Nudcd1	3.993	NS
		Nrarp	2.22	NS
		Nr2e1	3.395	NS
		Npc2	5.962	NS
		Notch1	2.453	NS
		Nnt	6.579	NS
		Nkd1	4.358	NS
		Nim1k	2.122	NS
		Nek6	4.753	NS
		Nedd4	5.623	NS
		Nck1	2.38	NS
		Nceh1	3.346	NS
		Ncapg2	3.94	NS
		Ncapd2	5.564	NS
		Napepld	1.879	NS
		Nap1l1	7.098	NS
		Naa16	3.472	NS
		Myl12a	8.044	NS
		Myh9	3.465	NS
		Myb	3.317	NS
		Mvk	5.995	NS
		Mtfr1	3.732	NS
		Mtap	4.133	NS
		Mt1	5.491	NS
		Msi2	5.041	NS
		Msh6	2.981	NS
		Mpp5	3.772	NS
		Mpdz	5.724	NS
		Mms22l	4.521	NS
		Mlh1	4.589	NS
		Mlec	5.139	NS
		Mki67	3.401	NS
		Mis18a	4.959	NS
		Mid1ip1	2.92	NS
		Mfsd2a	3.181	NS
		Mdm1	5.482	NS
		Mdk	7.586	NS
		Mcm9	3.681	NS
		Mcm8	4.73	NS
		Mcm7	4.202	NS
		Mcm6	4.435	NS
		Mcm5	5.878	NS
		Mcm2	5.262	NS
		Mcm10	3.837	NS
		Mccc2	4.91	NS
		Mavs	3.008	NS
		Mastl	2.759	NS
		Marveld1	4.678	NS
		Map2k1	4.472	NS
		Lypla1	4.021	NS
		Lyn	3.734	NS
		Lta4h	6.233	NS
		Lrr1	3.651	NS
		Lrp5	4.955	NS
		Lrba	5.764	NS
		Lpcat3	4.205	NS
		Lpar2	3.631	NS
		Limd1	3.639	NS
		Lima1	3.907	NS
		Lig1	6.012	NS
		Ldlr	2.296	NS
		Lap3	5.679	NS
		Krcc1	4.383	NS
		Kifc1	4.25	NS
		Kif7	4.632	NS
		Kif18b	2.565	NS
		Kif14	3.188	NS
		Kbtbd6	1.205	NS
		Jpt2	4.439	NS
		Jam2	4.252	NS
		Itpkb	3.77	NS
		Itgav	5.419	NS
		Isca2	4.556	NS
		Irf3	3.554	NS
		Irak1	8.052	NS
		Ints6l	4.099	NS
		Incenp	4.118	NS
		Igf2r	3.984	NS
		Igf2bp3	3.337	NS
		Ift74	4.946	NS
		Ift43	11.676	NS
		Ifngr1	3.366	NS
		Ifitm2	7.945	NS
		Idh2	9.428	NS
		Ide	6.072	NS
		Hsdl2	6.831	NS
		Hpcal1	2.954	NS
		Hnrnpf	4.686	NS
		Hmgcs1	4.567	NS
		Hmgb3	5.367	NS
		Hmgb1	8.701	NS
		Hmga1b	8.713	NS
		Hmbs	4.359	NS
		Hlcs	4.502	NS
		Hirip3	5.483	NS
		Hip1	5.573	NS
		Hes1	1.911	NS
		Heatr5a	4.828	NS
		Hdac1	4.54	NS
		H2ax	4.559	NS
		Gypc	3.658	NS
		Gstcd	4.442	NS
		Gsr	4.927	NS
		Gpx8	4.858	NS
		Gpx1	7.478	NS
		Gprc5b	2.868	NS
		Gpr37	3.759	NS
		Gpi1	9.873	NS
		Golm1	4.528	NS
		Gm7334	2.821	NS
		Gm6560	9.581	NS
		Gm6493	4.608	NS
		Gm6340	4.623	NS
		Gm5903	3.185	NS
		Gm5874	4.648	NS
		Gm5841	3.831	NS
		Gm5560	10.385	NS
		Gm5487	4.315	NS
		Gm5454	3.89	NS
		Gm4900	3.882	NS
		Gm4332	17.856	NS
		Gm4204	9.436	NS
		Gm37784	3.211	NS
		Gm3571	6.343	NS
		Gm21399	8.39	NS
		Gm1840	10.463	NS
		Gm15484	6.368	NS
		Gm13910	4.695	NS
		Gm12892	8.996	NS
		Gm11675	8.229	NS
		Gm10093	5.864	NS
		Glo1	7.634	NS
		Gins3	2.938	NS
		Gen1	3.386	NS
		Gcsh	7.737	NS
		Gcdh	8.112	NS
		Gbe1	5.762	NS
		Garem2	3.614	NS
		Galnt1	4.349	NS
		Fubp3	5.048	NS
		Frmd8	4.042	NS
		Fras1	6.825	NS
		Foxm1	5.049	NS
		Fndc3a	3.678	NS
		Flnb	4.884	NS
		Flna	6.539	NS
		Fen1	2.729	NS
		Fat1	3.843	NS
		Fasn	4.852	NS
		Fancl	5.101	NS
		Fancb	3.217	NS
		Fam199x	3.682	NS
		Fam122b	3.943	NS
		F2r	4.016	NS
		Evc2	5.069	NS
		Evc	5.72	NS
		Etv4	7.17	NS
		Etl4	4.493	NS
		Espl1	3.834	NS
		Epdr1	3.959	NS
		Emb	5.601	NS
		Elf1	2.262	NS
		E2f5	3.113	NS
		E2f3	2.304	NS
		E2f1	3.301	NS
		Dut	9.793	NS
		Dusp16	2.405	NS
		Dusp10	1.924	NS
		Dtd2	6.442	NS
		Dpy19l4	3.999	NS
		Dnph1	6.247	NS
		Dnajc9	5.635	NS
		Dnajc1	3.6	NS
		Dll1	1.905	NS
		Dkc1	5.104	NS
		Dhx40	3.398	NS
		Dhcr7	5.986	NS
		Dhcr24	4.316	NS
		Dennd2a	4.109	NS
		Dek	4.112	NS
		Ddx11	5.078	NS
		Ddias	3.784	NS
		Dck	3.84	NS
		Dcaf8	4.357	NS
		Dbf4	3.729	NS
		Cyp39a1	5.175	NS
		Ctdspl	3.08	NS
		Ctdsp1	5.401	NS
		Csrp1	5.92	NS
		Cryz	9.385	NS
		Crat	4.845	NS
		Cpt2	3.112	NS
		Cpne3	4.145	NS
		Cntrl	4.722	NS
		Cntln	10.772	NS
		Cmc2	3.274	NS
		Clic4	4.338	NS
		Cldn12	2.927	NS
		Cks1b	3.911	NS
		Ckb	8.059	NS
		Cit	5.228	NS
		Ciao2a	4.638	NS
		Chst3	2.322	NS
		Chrac1	3.971	NS
		Chpt1	6.256	NS
		Chml	3.041	NS
		Chek2	4.436	NS
		Chd7	3.02	NS
		Chchd7	4.382	NS
		Chaf1a	3.764	NS
		Cgrrf1	4.4	NS
		Cetn2	11.385	NS
		Cep78	3.5	NS
		Cep76	2.914	NS
		Cep72	4.885	NS
		Cep192	4.033	NS
		Cep128	4.931	NS
		Cenpo	3.675	NS
		Cenpl	2.311	NS
		Cenpa	4.647	NS
		Cdk6	4.039	NS
		Cdc25b	4.773	NS
		Cdc20	3.833	NS
		Cd164	3.303	NS
		Ccnjl	2.036	NS
		Ccng1	4.153	NS
		Ccnf	2.085	NS
		Ccnd1	3.523	NS
		Ccdc58	4.428	NS
		Cc2d2a	4.797	NS
		Cbfb	3.546	NS
		Cat	5.6	NS
		Casp7	4.377	NS
		Cad	7.046	NS
		Btd	3.048	NS
		Brca2	3.359	NS
		Boc	2.671	NS
		Bmpr1b	2.681	NS
		Bmpr1a	3.43	NS
		Bend4	4.3	NS
		Bcl2l11	1.714	NS
		BC055324	3.831	NS
		Bbs2	5.985	NS
		Bard1	3.009	NS
		Atad5	2.981	NS
		Asnsd1	4.389	NS
		Ascl1	1.761	NS
		Ascc1	7.3	NS
		Arl6ip6	2.932	NS
		Arhgef40	5.214	NS
		Arhgap5	3.037	NS
		Arhgap11a	3.459	NS
		Anxa2	5.381	NS
		Anp32b-ps1	4.438	NS
		Anp32b	4.808	NS
		Ano6	4.634	NS
		Alg6	3.365	NS
		Aldh9a1	8.983	NS
		Aldh4a1	12.129	NS
		Akna	2.705	NS
		Akap13	3.938	NS
		Ak2	6.134	NS
		Aifm1	5.738	NS
		AI506816	4.995	NS
		Agfg2	3.545	NS
		Adk	8.545	NS
		Add3	4.355	NS
		Actl6a	5.029	NS
		Acsl4	3.732	NS
		Acadm	5.163	NS
		A930004D18Rik	3.272	NS
		Zyg11b	4.191	NS
		Zswim3	1.515	NS
		Zscan2	2.227	NS
		Zrsr1	3.625	NS
		Zranb1	3.874	NS
		Zhx3	3.239	NS
		Zfyve27	5.338	NS
		Zfp955b	2.545	NS
		Zfp954	3.627	NS
		Zfp949	2.598	NS
		Zfp90	3.288	NS
		Zfp81	3.77	NS
		Zfp788	3.582	NS
		Zfp74	4.389	NS
		Zfp715	2.589	NS
		Zfp711	3.337	NS
		Zfp709	4.354	NS
		Zfp697	2.952	NS
		Zfp651	3.854	NS
		Zfp599	2.756	NS
		Zfp597	2.272	NS
		Zfp57	4.337	NS
		Zfp563	2.706	NS
		Zfp398	4.268	NS
		Zfp382	2.348	NS
		Zfp354c	3.448	NS
		Zfp324	3.38	NS
		Zfp316	3.436	NS
		Zfp28	3.763	NS
		Zfp174	2.621	NS
		Zfp169	4.178	NS
		Zfp142	3.86	NS
		Zfand2a	4.199	NS
		Zcchc14	4.141	NS
		Zc4h2	5.447	NS
		Zc2hc1a	4.447	NS
		Zbtb37	3.219	NS
		Vti1b	5.83	NS
		Vps9d1	5.578	NS
		Usp33	5.023	NS
		Usp22	4.882	NS
		Unkl	3.271	NS
		Ulk1	4.777	NS
		Ube2w	3.472	NS
		Ubald1	4.582	NS
		Tvp23a	5.005	NS
		Tulp4	7.182	NS
		Tubb3	7.19	NS
		Tubb2a	7.411	NS
		Ttl	4.073	NS
		Ttc28	6.054	NS
		Ttc19	4.569	NS
		Ttbk1	5.363	NS
		Tspan9	5.116	NS
		Tspan7	6.802	NS
		Tspan5	3.956	NS
		Trpc1	3.434	NS
		Trim62	3.726	NS
		Trim32	3.994	NS
		Trim2	4.055	NS
		Trim13	2.269	NS
		Trafd1	5.387	NS
		Tom1l2	4.894	NS
		Tnks	4.957	NS
		Tmem8b	5.595	NS
		Tmem44	6.173	NS
		Tmem35a	5.181	NS
		Tmem246	3.698	NS
		Tmem200a	2.667	NS
		Tmem151b	4.016	NS
		Tmem132a	4.926	NS
		Tmem127	4.801	NS
		Tmem121b	4.058	NS
		Tmem108	2.98	NS
		Tmcc2	5.17	NS
		Tk2	4.436	NS
		Tigd5	2.923	NS
		Tex264	5.007	NS
		Tex2	4.259	NS
		Tent4a	3.018	NS
		Tbc1d9	4.45	NS
		Tbc1d25	3.245	NS
		Tbc1d14	4.698	NS
		Tagln3	8.299	NS
		Sun2	4.411	NS
		Stxbp5	4.232	NS
		Stx7	6.84	NS
		Stx6	5.133	NS
		Stx16	5.242	NS
		Stoml1	7.301	NS
		Stmn1	11.358	NS
		Stau2	5.151	NS
		St7	5.301	NS
		St6galnac4	4.33	NS
		Srl	4.471	NS
		Sptbn1	5.332	NS
		Spata2	2.962	NS
		Sorbs1	6.906	NS
		Soga1	4.006	NS
		Socs7	3.868	NS
		Snx29	6.272	NS
		Snx16	3.365	NS
		Snrpn	8.962	NS
		Snrk	3.375	NS
		Sncaip	3.152	NS
		Snap47	5.924	NS
		Smoc1	4.144	NS
		Smim13	4.197	NS
		Smap2	6.744	NS
		Slitrk5	3.314	NS
		Slit2	6.039	NS
		Slf1	3.736	NS
		Slc6a8	5.544	NS
		Slc49a4	5.097	NS
		Slc39a3	4.855	NS
		Slc35f2	4.219	NS
		Slc2a3	4.322	NS
		Slc29a4	6.893	NS
		Slc29a2	2.257	NS
		Slc25a22	4.775	NS
		Slc25a14	4.616	NS
		Slc23a2	3.808	NS
		Slc22a5	5.856	NS
		Shf	4.562	NS
		Sh2b2	3.731	NS
		Sgsm3	5.307	NS
		Sestd1	5.551	NS
		Serinc1	5.439	NS
		Serf1	9.359	NS
		Sdr39u1	6.604	NS
		Schip1	5.118	NS
		Scg5	6.533	NS
		Scamp1	6.417	NS
		Sarm1	5.212	NS
		Rundc3b	3.598	NS
		Rufy3	6.519	NS
		Rubcn	4.772	NS
		Rtn4r	4.007	NS
		Rtn2	5.989	NS
		Rtl6	4.327	NS
		Rnft2	6.646	NS
		Rnf24	3.017	NS
		Rnf165	3.725	NS
		Rnf157	5.768	NS
		Rnf14	5.877	NS
		Rnf130	5.777	NS
		Rimklb	8.283	NS
		Ric8b	3.022	NS
		Ric3	3.918	NS
		Rhob	3.098	NS
		Rhebl1	2.864	NS
		Rgs17	2.645	NS
		Rfng	8.801	NS
		Rem2	4.68	NS
		Relch	3.743	NS
		Reep5	6.391	NS
		Rcan1	4.097	NS
		Rapgef5	3.918	NS
		Ralgds	4.039	NS
		Rabggta	6.537	NS
		Rab6b	8.517	NS
		Rab40c	3.564	NS
		R74862	5.984	NS
		R3hdm4	10.306	NS
		Ptpro	5.512	NS
		Ptp4a1	6.453	NS
		Ptges2	5.444	NS
		Prune1	5.055	NS
		Prrc2b	5.963	NS
		Prmt2	6.381	NS
		Prkar2b	5.514	NS
		Prkacb	4.461	NS
		Prepl	8.042	NS
		Prelid3a	5.793	NS
		Ppp3cb	6.125	NS
		Ppp3ca	5.55	NS
		Ppp2r5e	4.519	NS
		Poli	4.021	NS
		Pnpla8	4.869	NS
		Pmp22	3.983	NS
		Pmepa1	2.538	NS
		Plxna4	5.316	NS
		Plxna3	8.878	NS
		Plppr2	6.535	NS
		Plpp6	2.126	NS
		Plekhg5	5.501	NS
		Plcl2	4.677	NS
		Pkia	6.195	NS
		Pip5k1c	7.068	NS
		Pip4k2a	4.205	NS
		Pink1	7.362	NS
		Pik3r1	3.238	NS
		Pex11a	3.783	NS
		Per1	3.794	NS
		Pdzrn4	2.48	NS
		Pdp1	3.109	NS
		Pclo	6.729	NS
		Pcdhgb6	7.413	NS
		Pcdhga6	8.649	NS
		Pcdhga3	6.972	NS
		Pcdhb18	5.207	NS
		Paqr3	3.669	NS
		Panx1	4.952	NS
		Palm	6.427	NS
		Pak7	3.725	NS
		Pak1	5.81	NS
		Osbpl6	5.413	NS
		Osbpl5	4.359	NS
		Osbpl2	4.066	NS
		Oga	5.552	NS
		Nyap1	7.003	NS
		Nt5c3	5.047	NS
		Nrep	10.928	NS
		Npdc1	7.733	NS
		Noct	3.466	NS
		Nhlrc1	3.515	NS
		Necap1	4.128	NS
		Ndnf	6.717	NS
		Ncoa1	3.583	NS
		Nck2	3.583	NS
		Ncan	5.227	NS
		Nap1l3	5.014	NS
		Nacad	7.546	NS
		Mxd4	4.727	NS
		Mvb12b	5.581	NS
		Mtss2	4.531	NS
		Mtss1	3.946	NS
		Mras	4.887	NS
		Mospd3	8.624	NS
		Mmaa	3.13	NS
		Mkrn1	6.031	NS
		Mien1	6.491	NS
		Mical3	4.777	NS
		Mgat4b	5.831	NS
		Mgat4a	3.414	NS
		Mgat3	3.858	NS
		Mfhas1	4.835	NS
		Mbtps2	5.25	NS
		Mblac2	4.392	NS
		Mast2	5.989	NS
		Mark1	6.445	NS
		Mapre3	7.835	NS
		Mapkbp1	7.989	NS
		Mapk8ip2	4.517	NS
		Mapk1ip1	3.896	NS
		Map6	4.738	NS
		Map3k2	3.053	NS
		Map2	5.478	NS
		Map1lc3b	6.235	NS
		Map11	5.686	NS
		Maneal	4.655	NS
		Magee1	4.041	NS
		Mafk	2.98	NS
		Madd	5.92	NS
		Maco1	4.156	NS
		Lysmd4	3.754	NS
		Lyrm1	5.169	NS
		Lrrc4c	2.987	NS
		Lrrc4b	4.193	NS
		Lrrc4	3.012	NS
		Lrp3	5.942	NS
		Lrp1	9.234	NS
		Lrfn3	4.912	NS
		Lmbr1	5.345	NS
		Lhfpl4	5.496	NS
		Lhfpl2	3.743	NS
		Ksr2	3.589	NS
		Kmt2a	3.765	NS
		Klhl8	4.466	NS
		Klhl28	3.151	NS
		Klhl22	4.305	NS
		Klhl2	4.13	NS
		Klf7	2.887	NS
		Kifap3	6.334	NS
		Kif5c	6.102	NS
		Kif3c	4.928	NS
		Kif3b	4.079	NS
		Khdrbs3	7.614	NS
		Kdm4b	4.46	NS
		Kcnk10	2.875	NS
		Kbtbd7	2.412	NS
		Kalrn	5.212	NS
		Josd1	3.421	NS
		Jmy	2.758	NS
		Jak1	5.762	NS
		Irgq	3.55	NS
		Ina	6.472	NS
		Homer1	3.87	NS
		Hip1r	6.505	NS
		Herc3	5.057	NS
		Hectd4	6.653	NS
		Hectd3	5.474	NS
		Heca	4.072	NS
		Grina	6.102	NS
		Grb2	4.718	NS
		Gpr161	4.204	NS
		Gpr137c	2.643	NS
		Gpd1l	7.464	NS
		Gnptab	4.975	NS
		Gng7	7.852	NS
		Gng3	6.865	NS
		Gnb4	7.874	NS
		Gnaz	4.461	NS
		Gnaq	4.625	NS
		Gm5578	7.391	NS
		Gm49654	5.503	NS
		Gm12791	5.745	NS
		Gm11223	8.782	NS
		Gm10557	4.263	NS
		Gfod1	2.721	NS
		Gdi1	13.296	NS
		Gdap1l1	6.529	NS
		Gas6	7.83	NS
		Gabarapl1	4.342	NS
		Gab2	3.624	NS
		Fzd4	2.1	NS
		Fxyd6	7.688	NS
		Fut9	3.539	NS
		Fsd1	7.485	NS
		Frmd5	5.329	NS
		Fos	2.226	NS
		Fnbp1l	6.496	NS
		Fgf13	7.044	NS
		Fchsd2	4.225	NS
		Fbxw9	8.521	NS
		Fbxo9	5.032	NS
		Fbxo31	3.977	NS
		Fam241b	4.902	NS
		Fam220a	4.207	NS
		Fam219a	5.813	NS
		Fam13b	3.626	NS
		Fam131b	4.809	NS
		Fam129b	4.617	NS
		Fam117b	3.825	NS
		Faap100	4.532	NS
		Exog	3.492	NS
		Exoc6b	4.48	NS
		Erc1	4.745	NS
		Epn2	3.597	NS
		Epn1	10.663	NS
		Entpd6	5.656	NS
		Elmo1	4.415	NS
		Eif2ak3	3.766	NS
		Eid2b	4.779	NS
		Efr3b	7.332	NS
		Efna3	3.673	NS
		E130307A14Rik	5.865	NS
		Dzip1	6.568	NS
		Dtna	6.119	NS
		Dst	5.812	NS
		Dpf1	5.527	NS
		Dop1a	4.882	NS
		Dock3	5.648	NS
		Dnajc5	5.204	NS
		Dnajb4	3.624	NS
		Diaph3	3.755	NS
		Dhx57	5.871	NS
		Dgkh	3.344	NS
		Dgke	4.869	NS
		Dedd2	4.166	NS
		Ddhd1	5.233	NS
		Dclk1	7.14	NS
		Dcaf6	5.511	NS
		Dbndd1	4.702	NS
		Dapk1	4.911	NS
		Dab1	5.222	NS
		Daam1	4.547	NS
		D630045J12Rik	5.741	NS
		Cyth1	3.994	NS
		Cyfip2	6.935	NS
		Ctxn1	8.09	NS
		Ctnnd2	5.748	NS
		Ctnna2	8.936	NS
		Csrnp2	3.569	NS
		Cry2	2.651	NS
		Crtc3	3.619	NS
		Crtc1	6.239	NS
		Crmp1	8.198	NS
		Crim1	3.331	NS
		Cpe	10.905	NS
		Coq10a	5.007	NS
		Cntnap4	5.261	NS
		Cnr1	4.122	NS
		Clstn1	8.69	NS
		Clip3	7.273	NS
		Clip2	5.226	NS
		Clec16a	5.713	NS
		Cish	3.449	NS
		Chst10	4.25	NS
		Chrnb2	4.609	NS
		Chpf	4.023	NS
		Chn2	4.2	NS
		Chn1	5.998	NS
		Chgb	4.755	NS
		Chd3	8.336	NS
		Cep170	4.252	NS
		Cend1	5.475	NS
		Celf3	9.7	NS
		Cdo1	5.607	NS
		Cdk19	4.55	NS
		Cd47	4.069	NS
		Ccser2	4.298	NS
		Ccng2	3.492	NS
		Ccdc186	3.878	NS
		Ccdc120	4.655	NS
		Cbx4	2.569	NS
		Cbfa2t3	3.77	NS
		Castor2	4.678	NS
		Camta1	4.638	NS
		Camsap2	3.691	NS
		Camsap1	3.999	NS
		Camk2n1	5.851	NS
		Camk1d	4.286	NS
		Cacng7	13.459	NS
		Cacnb3	6.645	NS
		C530008M17Rik	5.098	NS
		C2cd2l	5.218	NS
		Btbd9	6.608	NS
		Btbd6	4.13	NS
		Btbd10	4.231	NS
		Bsdc1	4.244	NS
		Brinp1	3.591	NS
		Bmerb1	7.49	NS
		Bicral	3.758	NS
		Bicra	3.768	NS
		Bcl9l	3.671	NS
		Bcl11a	3.378	NS
		Bbs4	5.584	NS
		Baiap2	7.122	NS
		B4galt3	3.979	NS
		Atp6v0d1	7.543	NS
		Atp6v0b	8.08	NS
		Atp6v0a1	6.809	NS
		Atp13a2	7.887	NS
		Atf2	3.975	NS
		Atat1	9.806	NS
		Asxl3	2.92	NS
		Asphd2	5.642	NS
		Arpc5	5.37	NS
		Arl8a	6.385	NS
		Arl4c	2.297	NS
		Arl10	4.496	NS
		Arhgef12	5.08	NS
		Arhgef11	4.808	NS
		Arhgap44	5.086	NS
		Arhgap32	3.969	NS
		Apba2	7.046	NS
		Ap3m2	4.829	NS
		Ankrd44	4.648	NS
		Ank2	4.817	NS
		Ank	3.625	NS
		Amz2	6.847	NS
		Amigo1	4.119	NS
		Akt3	5.292	NS
		Ahdc1	2.943	NS
		Agpat3	5.777	NS
		Agap1	5.247	NS
		Aff3	4.075	NS
		Aff2	5.172	NS
		Add2	5.849	NS
		Adcy3	3.45	NS
		Adarb1	3.872	NS
		Acvr1b	3.761	NS
		Acvr1	2.898	NS
		Acot9	6.11	NS
		Acot7	8.649	NS
		Acap3	5.794	NS
		AC156546.1	3.661	NS
		6330403K07Rik	9.309	NS
		5031439G07Rik	5.425	NS
		4932438A13Rik	6.017	NS
		2810013P06Rik	4.789	NS
		2310022B05Rik	5.093	NS
		1500009C09Rik	7.577	NS
		Zzz3	3.794	NS
		Zzef1	5.029	NS
		Zxdc	3.186	NS
		Zxdb	2.861	NS
		Zwint	5.857	NS
		Zw10	4.115	NS
		Zswim8	5.849	NS
		Zswim5	3.413	NS
		Zswim4	4.091	NS
		Zswim1	2.168	NS
		Zscan29	2.797	NS
		Zscan26	3.374	NS
		Zscan22	2.661	NS
		Zscan21	3.218	NS
		Zscan20	1.922	NS
		Zscan12	2.908	NS
		Zrsr2	4.748	NS
		Zranb2	6.036	NS
		Zpr1	5.132	NS
		Znrd1	3.229	NS
		Znhit3	3.696	NS
		Znhit2	4.083	NS
		Znfx1	2.469	NS
		Zmynd8	4.71	NS
		Zmynd19	3.835	NS
		Zmynd11	6.772	NS
		Zmym5	3.09	NS
		Zmym4	3.765	NS
		Zmym3	5.64	NS
		Zmym2	3.56	NS
		Zmym1	2.794	NS
		Zmpste24	3.528	NS
[truncated: 7,491 more rows]

## Sheet: Fig 3E
Figue
Figure 3E - Half life comparison of neuron vs progenitor enriched transcripts		Gene	Age_cell	HL
		Zfp36l1	E11_prog	2.03996
		Sox9	E11_prog	2.10944
		Sox2	E11_prog	2.11394
		Smc4	E11_prog	4.27417
		Smc2	E11_prog	4.57776
		Serpinh1	E11_prog	6.02901
		Rcn1	E11_prog	5.32312
		Qk	E11_prog	3.82841
		Prdx1	E11_prog	9.60511
		Pbk	E11_prog	4.83133
		Nr2e1	E11_prog	3.23219
		Nap1l1	E11_prog	7.02345
		Id4	E11_prog	2.00895
		Hes5	E11_prog	1.80975
		Hes1	E11_prog	1.76078
		Grb10	E11_prog	7.10862
		Gnai2	E11_prog	7.93043
		Gcsh	E11_prog	7.69561
		Gas1	E11_prog	2.09799
		Eef1d	E11_prog	9.68196
		Dek	E11_prog	4.25705
		Cdv3	E11_prog	4.47936
		Cdca8	E11_prog	4.93028
		Cdca7	E11_prog	2.81496
		Cdca3	E11_prog	5.21483
		Ccnd2	E11_prog	4.56384
		Ccnb1	E11_prog	3.2833
		Ccna2	E11_prog	4.86382
		Birc5	E11_prog	4.40157
		Anp32b	E11_prog	4.77452
		Myl12a	E11_prog	7.46051
		H1f0	E11_prog	3.6308
		Cnn3	E11_prog	4.98042
		Clic1	E11_prog	5.8283
		Sstr2	E11_prog	4.82674
		Rnd2	E11_prog	6.98579
		Rcor2	E11_prog	3.64519
		Ppib	E11_prog	7.73872
		Npc2	E11_prog	5.81494
		Nfib	E11_prog	3.64502
		Nfia	E11_prog	3.19641
		Mfng	E11_prog	4.90237
		Mfap2	E11_prog	8.77864
		Kif21a	E11_prog	4.25463
		Insm1	E11_prog	2.35884
		Igsf8	E11_prog	4.72974
		Gadd45g	E11_prog	1.70578
		Ezr	E11_prog	5.63296
		Eomes	E11_prog	3.2159
		Cul1	E11_prog	4.45543
		Cdk4	E11_prog	7.54445
		Cdk2ap1	E11_prog	8.57296
		Cbfa2t2	E11_prog	2.59703
		Sox4	E11_prog	2.56506
		Sox11	E11_prog	3.8516
		Igfbpl1	E11_prog	9.34798
		Tubb3	E11_neuron	6.63101
		Tuba1a	E11_neuron	6.5562
		Tmsb10	E11_neuron	13.3709
		Tbr1	E11_neuron	4.4791
		Tagln3	E11_neuron	7.56121
		Stmn3	E11_neuron	12.3202
		Rufy3	E11_neuron	6.15854
		Rtn1	E11_neuron	6.93806
		Rab3a	E11_neuron	8.71265
		Neurod6	E11_neuron	3.86576
		Neurod2	E11_neuron	5.34119
		Mllt11	E11_neuron	6.4126
		Map2	E11_neuron	5.151
		Gng3	E11_neuron	6.26448
		Gdi1	E11_neuron	8.98298
		Elavl3	E11_neuron	5.5172
		Dpysl3	E11_neuron	7.72155
		Crmp1	E11_neuron	6.94187
		Chd3	E11_neuron	6.76512
		Celf4	E11_neuron	5.19656
		Cdk5r1	E11_neuron	4.29502
		Calm2	E11_neuron	5.0425
		Bcl11a	E11_neuron	3.46036
		Basp1	E11_neuron	5.19398
		Arpc5	E11_neuron	4.78767
		Aplp1	E11_neuron	9.66428
		Ank3	E11_neuron	5.533
		Zbtb18	E11_neuron	3.40984
		Stmn1	E11_neuron	8.99772
		Snap25	E11_neuron	9.06952
		Olfm1	E11_neuron	6.61109
		Nsg2	E11_neuron	7.91272
		Nrep	E11_neuron	8.55566
		Myt1l	E11_neuron	5.1465
		Klf7	E11_neuron	3.0151
		Id2	E11_neuron	2.30485
		Dpysl5	E11_neuron	6.29973
		Dlgap4	E11_neuron	4.73347
		Dcx	E11_neuron	8.10781
		Ctxn1	E11_neuron	5.96365
		Chl1	E11_neuron	6.80893
		Cd24a	E11_neuron	4.86012
		Atat1	E11_neuron	7.52111
		Ttc28	E11_neuron	5.60163
		Tsc22d1	E11_neuron	3.12962
		Soga3	E11_neuron	5.35049
		Scg5	E11_neuron	6.02411
		Robo2	E11_neuron	4.96998
		Rbfox2	E11_neuron	4.47773
		Podxl2	E11_neuron	6.80802
		Parp6	E11_neuron	9.01003
		Mn1	E11_neuron	4.54439
		Mkrn1	E11_neuron	5.21624
		Gpm6a	E11_neuron	5.66978
		Fam49a	E11_neuron	4.72234
		Dbn1	E11_neuron	5.50124
		Atp6v0b	E11_neuron	6.04846
		Zfp36l1	E14_prog	2.11903
		Sox9	E14_prog	2.18454
		Sox2	E14_prog	2.27051
		Smc4	E14_prog	4.05837
		Smc2	E14_prog	4.59143
		Serpinh1	E14_prog	4.94302
		Rcn1	E14_prog	5.62145
		Qk	E14_prog	3.59804
		Prdx1	E14_prog	9.28478
		Pbk	E14_prog	5.2686
		Nr2e1	E14_prog	3.39481
		Nap1l1	E14_prog	7.09768
		Id4	E14_prog	2.5734
		Hes5	E14_prog	1.76789
		Hes1	E14_prog	1.9107
		Grb10	E14_prog	7.14465
		Gnai2	E14_prog	8.82107
		Gcsh	E14_prog	7.73727
		Gas1	E14_prog	1.96423
		Eef1d	E14_prog	8.71131
		Dek	E14_prog	4.11161
		Cdv3	E14_prog	4.22674
		Cdca8	E14_prog	4.5898
		Cdca7	E14_prog	2.86155
		Cdca3	E14_prog	4.9597
		Ccnd2	E14_prog	4.10707
		Ccnb1	E14_prog	2.9537
		Ccna2	E14_prog	4.268
		Birc5	E14_prog	3.90341
		Anp32b	E14_prog	4.80823
		Myl12a	E14_prog	8.04444
		H1f0	E14_prog	3.79759
		Cnn3	E14_prog	5.54053
		Clic1	E14_prog	5.50967
		Sstr2	E14_prog	5.18821
		Rnd2	E14_prog	8.59132
		Rcor2	E14_prog	4.05209
		Ppib	E14_prog	8.08082
		Npc2	E14_prog	5.96213
		Nfib	E14_prog	4.2434
		Nfia	E14_prog	3.68231
		Mfng	E14_prog	4.41969
		Mfap2	E14_prog	5.90942
		Kif21a	E14_prog	4.51065
		Insm1	E14_prog	1.82509
		Igsf8	E14_prog	5.18927
		Gadd45g	E14_prog	1.53384
		Ezr	E14_prog	6.93916
		Eomes	E14_prog	2.50701
		Cul1	E14_prog	4.5839
		Cdk4	E14_prog	7.1793
		Cdk2ap1	E14_prog	6.23868
		Cbfa2t2	E14_prog	2.54214
		Sox4	E14_prog	3.0795
		Sox11	E14_prog	4.12532
		Igfbpl1	E14_prog	8.58483
		Tubb3	E14_neuron	7.18965
		Tuba1a	E14_neuron	7.60612
		Tmsb10	E14_neuron	12.722
		Tbr1	E14_neuron	3.62442
		Tagln3	E14_neuron	8.2988
		Stmn3	E14_neuron	10.7697
		Rufy3	E14_neuron	6.51923
		Rtn1	E14_neuron	8.3851
		Rab3a	E14_neuron	9.20048
		Neurod6	E14_neuron	3.36247
		Neurod2	E14_neuron	3.79206
		Mllt11	E14_neuron	7.55635
		Map2	E14_neuron	5.47754
		Gng3	E14_neuron	6.8647
		Gdi1	E14_neuron	13.2961
		Elavl3	E14_neuron	6.13522
		Dpysl3	E14_neuron	8.50006
		Crmp1	E14_neuron	8.19819
		Chd3	E14_neuron	8.3364
		Celf4	E14_neuron	6.4147
		Cdk5r1	E14_neuron	3.69968
		Calm2	E14_neuron	5.87057
		Bcl11a	E14_neuron	3.37837
		Basp1	E14_neuron	6.12559
		Arpc5	E14_neuron	5.36989
		Aplp1	E14_neuron	13.5986
		Ank3	E14_neuron	6.57665
		Zbtb18	E14_neuron	2.91662
		Stmn1	E14_neuron	11.3584
		Snap25	E14_neuron	11.1836
		Olfm1	E14_neuron	7.24756
		Nsg2	E14_neuron	8.3317
		Nrep	E14_neuron	10.9278
		Myt1l	E14_neuron	5.13197
		Klf7	E14_neuron	2.88655
		Id2	E14_neuron	2.55926
		Dpysl5	E14_neuron	7.16593
		Dlgap4	E14_neuron	5.13011
		Dcx	E14_neuron	11.483
		Ctxn1	E14_neuron	8.08995
		Chl1	E14_neuron	9.23945
		Cd24a	E14_neuron	5.34025
		Atat1	E14_neuron	9.80611
		Ttc28	E14_neuron	6.05364
		Tsc22d1	E14_neuron	3.86319
		Soga3	E14_neuron	5.34413
		Scg5	E14_neuron	6.53314
		Robo2	E14_neuron	5.11136
		Rbfox2	E14_neuron	6.15887
		Podxl2	E14_neuron	9.7674
		Parp6	E14_neuron	8.85124
		Mn1	E14_neuron	3.5509
		Mkrn1	E14_neuron	6.03086
		Gpm6a	E14_neuron	5.59342
		Fam49a	E14_neuron	4.28811
		Dbn1	E14_neuron	6.27239
		Atp6v0b	E14_neuron	8.07997
		Zfp36l1	E16_prog	1.99173
		Sox9	E16_prog	1.89999
		Sox2	E16_prog	1.90898
		Smc4	E16_prog	4.30422
		Smc2	E16_prog	3.82082
		Serpinh1	E16_prog	5.40986
		Rcn1	E16_prog	6.09212
		Qk	E16_prog	2.90229
		Prdx1	E16_prog	8.29021
		Pbk	E16_prog	5.87306
		Nr2e1	E16_prog	2.26043
		Nap1l1	E16_prog	5.28036
		Id4	E16_prog	1.61246
		Hes5	E16_prog	2.2509
		Hes1	E16_prog	2.53391
		Grb10	E16_prog	7.10032
		Gnai2	E16_prog	5.37404
		Gcsh	E16_prog	7.32149
		Gas1	E16_prog	2.26735
		Eef1d	E16_prog	5.11608
		Dek	E16_prog	3.92527
		Cdv3	E16_prog	3.02079
		Cdca8	E16_prog	4.67373
		Cdca7	E16_prog	2.51242
		Cdca3	E16_prog	6.56385
		Ccnd2	E16_prog	3.85003
		Ccnb1	E16_prog	3.4381
		Ccna2	E16_prog	5.42896
		Birc5	E16_prog	4.86521
		Anp32b	E16_prog	4.08213
		Myl12a	E16_prog	6.6005
		H1f0	E16_prog	3.41979
		Cnn3	E16_prog	3.95413
		Clic1	E16_prog	5.85968
		Sstr2	E16_prog	2.73513
		Rnd2	E16_prog	4.91458
		Rcor2	E16_prog	2.82313
		Ppib	E16_prog	6.04532
		Npc2	E16_prog	4.59093
		Nfib	E16_prog	3.13924
		Nfia	E16_prog	3.16297
		Mfng	E16_prog	5.19028
		Mfap2	E16_prog	3.91318
		Kif21a	E16_prog	3.03207
		Insm1	E16_prog	1.59899
		Igsf8	E16_prog	4.82808
		Gadd45g	E16_prog	1.42455
		Ezr	E16_prog	3.94664
		Eomes	E16_prog	2.57509
		Cul1	E16_prog	3.83577
		Cdk4	E16_prog	5.1326
		Cdk2ap1	E16_prog	5.27649
		Cbfa2t2	E16_prog	1.87334
		Sox4	E16_prog	2.36162
		Sox11	E16_prog	2.48115
		Igfbpl1	E16_prog	7.43367
		Tubb3	E16_neuron	5.61137
		Tuba1a	E16_neuron	6.83648
		Tmsb10	E16_neuron	11.0931
		Tbr1	E16_neuron	2.26672
		Tagln3	E16_neuron	5.9206
		Stmn3	E16_neuron	8.64876
		Rufy3	E16_neuron	5.18714
		Rtn1	E16_neuron	6.65298
		Rab3a	E16_neuron	6.3375
		Neurod6	E16_neuron	1.86514
		Neurod2	E16_neuron	2.30914
		Mllt11	E16_neuron	6.00827
		Map2	E16_neuron	4.05299
		Gng3	E16_neuron	5.3963
		Gdi1	E16_neuron	10.9747
		Elavl3	E16_neuron	4.5702
		Dpysl3	E16_neuron	6.80022
		Crmp1	E16_neuron	6.73657
		Chd3	E16_neuron	6.2683
		Celf4	E16_neuron	4.70633
		Cdk5r1	E16_neuron	2.29156
		Calm2	E16_neuron	5.73354
		Bcl11a	E16_neuron	2.38447
		Basp1	E16_neuron	5.47871
		Arpc5	E16_neuron	4.13155
		Aplp1	E16_neuron	9.62435
		Ank3	E16_neuron	4.26241
		Zbtb18	E16_neuron	1.93073
		Stmn1	E16_neuron	8.10117
		Snap25	E16_neuron	7.24872
		Olfm1	E16_neuron	5.00064
		Nsg2	E16_neuron	7.24474
		Nrep	E16_neuron	8.78274
		Myt1l	E16_neuron	3.07271
		Klf7	E16_neuron	1.71576
		Id2	E16_neuron	1.631
		Dpysl5	E16_neuron	5.51146
		Dlgap4	E16_neuron	3.93447
		Dcx	E16_neuron	10.8676
		Ctxn1	E16_neuron	5.57611
		Chl1	E16_neuron	5.11342
		Cd24a	E16_neuron	4.07479
		Atat1	E16_neuron	8.58171
		Ttc28	E16_neuron	3.26865
		Tsc22d1	E16_neuron	2.63239
		Soga3	E16_neuron	3.75066
		Scg5	E16_neuron	5.53212
		Robo2	E16_neuron	3.87309
		Rbfox2	E16_neuron	5.49908
		Podxl2	E16_neuron	6.64169
		Parp6	E16_neuron	6.39955
		Mn1	E16_neuron	2.00805
		Mkrn1	E16_neuron	3.94297
		Gpm6a	E16_neuron	3.92211
		Fam49a	E16_neuron	3.02618
		Dbn1	E16_neuron	4.69898
		Atp6v0b	E16_neuron	6.45892
