# Supplementary material for: mRNA stability fine-tunes gene expression in the developing cortex to control neurogenesis
Source: PLoS Biol. 2025 Feb 6;23(2):e3003031. doi: 10.1371/journal.pbio.3003031 (PMC11838918; doi:10.1371/journal.pbio.3003031)
Supplement: S4 Data — (XLSX) [file pbio.3003031.s019.xlsx]

## Sheet: Fig 4C
Figure 4C - Quantification of protein expression by western blot		Genotype	Rel. Expression	Gene
		Ctrl	0.863913	Cnot3
		Ctrl	1.13609	Cnot3
		Ctrl	1.04262	Cnot3
		Ctrl	0.95738	Cnot3
		cHet	0.847777	Cnot3
		cHet	1.09625	Cnot3
		cHet	0.396245	Cnot3
		cHet	0.364006	Cnot3
		cKO	0.359955	Cnot3
		cKO	0.204432	Cnot3
		cKO	0.0518083	Cnot3
		cKO	0.0215109	Cnot3
		Ctrl	0.9473	Cnot2
		Ctrl	1.0527	Cnot2
		Ctrl	0.988606	Cnot2
		Ctrl	1.01139	Cnot2
		cHet	0.914359	Cnot2
		cHet	1.12176	Cnot2
		cHet	0.57324	Cnot2
		cHet	0.463469	Cnot2
		cKO	1.75218	Cnot2
		cKO	1.41291	Cnot2
		cKO	0.50088	Cnot2
		cKO	0.853755	Cnot2
		Ctrl	0.992788	Cnot1
		Ctrl	1.00721	Cnot1
		Ctrl	0.972725	Cnot1
		Ctrl	1.02728	Cnot1
		cHet	0.449678	Cnot1
		cHet	0.584737	Cnot1
		cHet	0.368126	Cnot1
		cHet	0.39316	Cnot1
		cKO	0.531553	Cnot1
		cKO	0.565563	Cnot1
		cKO	0.357764	Cnot1
		cKO	0.155588	Cnot1

## Sheet: Fig 4D
Figure 4D - Quantification of cortex area and thickness		Genotype	Area		Geno	Thickness
		Ctrl	6.53651		Ctrl	790.088
		Ctrl	6.93827		Ctrl	676.13
		Ctrl	6.87053		Ctrl	656.288
		Ctrl	7.40803		Ctrl	772.754
		cHet	7.8281		cHet	787.406
		cHet	7.12432		cHet	712.193
		cHet	6.21579		cHet	721.395
		cHet	6.21209		cHet	597.113
		cKO	4.55787		cKO	463.774
		cKO	4.53136		cKO	499.638
		cKO	4.91781		cKO	420.816
		cKO	4.373		cKO	423.502

## Sheet: Fig 4E
Figure 4E - Quantification of TBR1+ cell density		Geno	Tbr1
		Ctrl	24.178
		Ctrl	21.3539
		Ctrl	31.2559
		Ctrl	30.0616
		cHet	23.392
		cHet	23.1477
		cHet	29.8806
		cKO	23.035
		cKO	18.9476
		cKO	18.852
		cKO	15.8497
		cKO	19.6552

## Sheet: Fig 4F
Figure 4F - Quantification of CTIP2+ cell density		Geno	Ctip2
		Ctrl	28.0519
		Ctrl	26.253
		Ctrl	29.8554
		Ctrl	25.1412
		cHet	26.7007
		cHet	28.6884
		cHet	28.8483
		cHet	35.9453
		cKO	2.96821
		cKO	0.995779
		cKO	0.77503
		cKO	12.7575

## Sheet: Fig 4G
Figure 4G - Quantification of RORb+ cell density		Geno	Rorb
		Ctrl	16.2629
		Ctrl	17.936
		Ctrl	17.6081
		Ctrl	16.365
		cHet	12.661
		cHet	16.7811
		cHet	15.9704
		cHet	18.4649
		cKO	0.654101
		cKO	1.46834
		cKO	0.848985
		cKO	0.796359

## Sheet: Fig 4H
Figure 4H - Quantification of LHX2+ cell density		Geno	Lhx2
		Ctrl	77.6741
		Ctrl	45.8078
		Ctrl	46.2851
		cHet	50.1954
		cHet	69.4352
		cHet	50.979
		cKO	25.4241
		cKO	12.8192
		cKO	13.594
		cKO	24.5398
		cKO	21.4117
