# Supplementary material for: mRNA stability fine-tunes gene expression in the developing cortex to control neurogenesis
Source: PLoS Biol. 2025 Feb 6;23(2):e3003031. doi: 10.1371/journal.pbio.3003031 (PMC11838918; doi:10.1371/journal.pbio.3003031)
Supplement: S5 Data — (XLSX) [file pbio.3003031.s020.xlsx]

## Sheet: Fig 5B
Figure 5B - Quantification of cortical thickness		Geno	Thickness
		Ctrl	246.667
		Ctrl	224.5
		Ctrl	280.667
		Ctrl	211.333
		cHet	268
		cHet	269.333
		cHet	242.333
		cKO	149.667
		cKO	192
		cKO	198
		cKO	165
		cKO	209
		cKO	231.333
		cKO	191

## Sheet: Fig 5C
Figure 5C - Quantification of SOX2+ cells		Geno	Sox2
		Ctrl	46.2369
		Ctrl	51.6761
		Ctrl	45.0881
		Ctrl	65.7978
		cHet	39.3498
		cHet	47.3495
		cHet	52.4602
		cKO	35.541
		cKO	40.4292
		cKO	39.8993
		cKO	38.5488
		cKO	36.612
		cKO	32.3601

## Sheet: Fig 5D
Figure 5D - Quantification of TBR2+ cells		Geno	Tbr2
		Ctrl	39.9062
		Ctrl	46.1857
		Ctrl	51.1316
		Ctrl	44.7511
		cHet	40.8092
		cHet	45.9568
		cHet	41.5611
		cKO	23.7708
		cKO	23.7708
		cKO	27.6432
		cKO	27.7433
		cKO	23.7142

## Sheet: Fig 5E
Figure 5E - Quantification of CC3+ cells		E11.5			E12.5
		Genotype	CC3		Genotype	CC3
		Ctrl	0		Ctrl	0.5
		Ctrl	0.333333		Ctrl	0.333333
		Ctrl	0.333333		Ctrl	6
		Ctrl	1		Ctrl	0.333333
		Ctrl	1		Ctrl	1
		cHet	0		cHet	0
		cHet	0		cHet	0
		cHet	0		cHet	1
		cKO	0.5		cKO	39
		cKO	2		cKO	74
		cKO	1		cKO	96

## Sheet: Fig 5H
Figure 5H - Quantification of proportion of CC3+ cells in cKO brains that are TUJ1+ versus TUJ1-
		CC3+Tuj1+/CC3+	CC3+Tuj1-/CC3+
		23.9463	76.0537
		25.1488	74.8512
		25.0998	74.9002
