# Supplementary material for: mRNA stability fine-tunes gene expression in the developing cortex to control neurogenesis
Source: PLoS Biol. 2025 Feb 6;23(2):e3003031. doi: 10.1371/journal.pbio.3003031 (PMC11838918; doi:10.1371/journal.pbio.3003031)
Supplement: S6 Data — (XLSX) [file pbio.3003031.s021.xlsx]

## Sheet: Fig 6C
Figure 6C - Quantification of cortical area		Genotype	Area
		Ctrl	7.12
		Ctrl	6.83
		Ctrl	6.78
		Ctrl	7.23
		Ctrl	6.73
		Ctrl	6.33
		p53	7.06388
		p53	7.40784
		p53	6.48052
		cKO	4.07
		cKO	4.43
		cKO	4.79
		dcKO	7.43
		dcKO	6.91
		dcKO	5.9
		dcKO	6.62

## Sheet: Fig 6D
Figure 6D - Quantification of cortical thickness		Genotype	Thickness
		Ctrl	727.502
		Ctrl	857.327
		Ctrl	873.184
		Ctrl	785.246
		Ctrl	763.382
		Ctrl	862.589
		p53	788.636
		p53	860.93
		p53	851.774
		cKO	456.274
		cKO	510.977
		cKO	485.81
		dcKO	467.593
		dcKO	498.176
		dcKO	576.457
		dcKO	434.598

## Sheet: Fig 6E
Figure 6E - Quantification of TBR1+ cells		Genotype	Tbr1
		Ctrl	27.0723
		Ctrl	26.3311
		Ctrl	24.1752
		Ctrl	26.5662
		Ctrl	26.5534
		p53	23.189
		p53	27.5295
		p53	27.0926
		cKO	22.9229
		cKO	19.7757
		cKO	18.8189
		dcKO	18.3929
		dcKO	19.8844
		dcKO	22.8104

## Sheet: Fig 6F
Figure 6F - Quantification of CTIP2+ cells		Genotype	Ctip2
		Ctrl	27.0251
		Ctrl	28.9104
		Ctrl	18.8063
		Ctrl	23.1836
		Ctrl	25.8015
		p53	21.9854
		p53	19.7156
		p53	27.3176
		cKO	4.23596
		cKO	1.31241
		cKO	10.709
		dcKO	7.1239
		dcKO	4.22154
		dcKO	3.3945

## Sheet: Fig 6G
Figure 6G - Quantification of RORb+ cells		Genotype	Rorb
		ctrl	12.5026
		ctrl	9.99297
		ctrl	11.5381
		ctrl	12.8061
		p53	11.2658
		p53	10.3551
		p53	9.99076
		cKO	1.14134
		cKO	0.578988
		cKO	0.675919
		dcKO	7.72534
		dcKO	10.0163
		dcKO	9.74406

## Sheet: Fig 6H
Figure 6H - Quantification of LHX2+ cells		Genotype	Lhx2
		Ctrl	58.7347
		Ctrl	70.2812
		Ctrl	43.882
		Ctrl	61.7248
		Ctrl	67.1685
		p53	55.4067
		p53	50.3348
		p53	69.8587
		cKO	20.5118
		cKO	21.7273
		cKO	29.3151
		dcKO	51.8149
		dcKO	52.5944
		dcKO	56.9272

## Sheet: Fig 6J
Figure 6J - Quantification of cortical thickness		Genotype	Thickness
		Ctrl	240.667
		Ctrl	350.667
		Ctrl	322
		Ctrl	381.333
		Ctrl	315
		Ctrl	354.667
		Ctrl	370.667
		p53	384.667
		p53	398.667
		cKO	237
		cKO	253.333
		cKO	242
		dcKO	200.667
		dcKO	275.333
		dcKO	227.667

## Sheet: Fig 6K
Figure 6K - Quantification of SOX2+ cells		Genotype	Sox2
		Ctrl	65.606
		Ctrl	50.5488
		Ctrl	57.529
		Ctrl	50.5215
		Ctrl	53.3833
		Ctrl	63.6682
		Ctrl	52.3231
		p53	49.3749
		p53	53.3658
		cKO	44.2787
		cKO	45.3185
		cKO	48.9141
		dcKO	68.5495
		dcKO	61.7265
		dcKO	62.383

## Sheet: Fig 6L
Figure 6L - Quantification of TBR2+ cells		Genotype	Tbr2
		Ctrl	49.7007
		Ctrl	38.9024
		Ctrl	44.4411
		Ctrl	39.8079
		Ctrl	38.574
		Ctrl	51.1316
		Ctrl	44.7511
		p53	35.9309
		p53	41.8441
		cKO	23.7708
		cKO	27.6432
		cKO	27.6721
		dcKO	48.4897
		dcKO	45.0872
		dcKO	41.3636
