# Supplementary material for: mRNA stability fine-tunes gene expression in the developing cortex to control neurogenesis
Source: PLoS Biol. 2025 Feb 6;23(2):e3003031. doi: 10.1371/journal.pbio.3003031 (PMC11838918; doi:10.1371/journal.pbio.3003031)
Supplement: S7 Data — (XLSX) [file pbio.3003031.s022.xlsx]

## Sheet: Fig 7B
Figure 7B - Quantification of Tc and Ts		Sample	Tc	Ts
		Ctrl	10.7871	4.71339
		Ctrl	10.6058	4.96535
		Ctrl	11.4786	5.39942
		Ctrl	8.53846	4.64423
		cHet	9.05471	5.11062
		cHet	9.95761	4.78856
		cHet	9.68318	5.17918
		cHet	7.30417	3.67311
		cKO	13.3315	6.90873
		cKO	12.7865	5.89032
		cKO	13.5852	6
		cKO	15.0651	7.36979

## Sheet: Fig 7C
Figure 7B - Quantification of Ts/Tc ratio		Genotype	Ts/Tc
		Ctrl	0.436949
		Ctrl	0.468172
		Ctrl	0.47039
		Ctrl	0.543919
		cHet	0.564416
		cHet	0.480895
		cHet	0.534864
		cHet	0.502878
		cKO	0.518227
		cKO	0.460669
		cKO	0.441656
		cKO	0.489196

## Sheet: Fig 7E
Figure 7E - Quantification of progenitor divisions		Genotype	Symmetric Proliferative	Asymmetric neurogenic	Symmetric neurogenic
		Ctrl	54.1667	10.4167	35.4167
		Ctrl	57.7982	10.0917	32.1101
		Ctrl	60.9756	12.1951	26.8293
		Ctrl	66.6667	6.30631	27.027
		cHet	62.2951	11.4754	26.2295
		cHet	67.5325	6.49351	25.974
		cHet	65.9091	9.84848	24.2424
		cKO	79.1667	3.125	17.7083
		cKO	77.6923	2.30769	20
		cKO	82.2581	4.83871	12.9032
