# Supplementary material for: mRNA stability fine-tunes gene expression in the developing cortex to control neurogenesis
Source: PLoS Biol. 2025 Feb 6;23(2):e3003031. doi: 10.1371/journal.pbio.3003031 (PMC11838918; doi:10.1371/journal.pbio.3003031)
Supplement: S8 Data — (XLSX) [file pbio.3003031.s023.xlsx]

## Sheet: Fig 8A
Figure 8A - Volcano plot for cKO vs Ctrl, and dcKO vs Ctrl		cKO versus Ctrl					dcKO versus Ctrl
		Gene	log2FoldChange	padj			Gene	log2FoldChange	padj
		Zfp428	-2.94443	0.00752891			Lancl3	-2.75793	0.000654214
		Cnot3	-2.7994	1.18e-05			Ecm1	-2.48278	0.000443909
		Fzd9	-2.75968	4.03e-06			Foxp4	-2.32514	0.0101659
		Rplp1	-2.75864	0.0327794			Gm6433	-2.29274	0.00176503
		Gm55118	-2.72731	0.179762			Itga11	-2.2923	6.65e-09
		Hic1	-2.66693	0.00232952			Trp53	-2.29144	NA
		H1f10	-2.637	0.114575			Cdh22	-2.20785	0.0029759
		Rpl36	-2.60422	0.124684			Nipal4	-2.19432	0.00323592
		Insyn1	-2.57616	0.000283328			Ehbp1l1	-2.1621	0.00151202
		Gadd45g	-2.57234	0.00244471			Dmpk	-2.15964	0.00164364
		Tmem132a	-2.51947	0.0567855			Cnot3	-2.13514	0.00116761
		Scn5a	-2.50231	9.09e-06			Cited4	-2.10514	0.00233493
		Inhbb	-2.48536	4.06e-05			Gm6627	-2.06823	0.00882287
		Lrfn4	-2.47778	0.0653031			Foxo6	-2.06493	0.000784231
		Lrrc4b	-2.47352	0.0559332			Hic1	-2.03713	0.0191914
		Gm55094	-2.46843	0.237261			Treml1	-2.02894	0.00498006
		AW047730	-2.4539	3.12e-07			Exoc3l2	-2.02604	0.0280873
		Rtn4rl2	-2.43593	0.0302728			Etv5	-2.01812	0.000312284
		Foxp4	-2.42643	0.00703108			Fermt3	-1.99814	0.00406341
		Zbtb12	-2.4174	0.00012069			Scn5a	-1.98061	0.000628955
		Chpf	-2.38311	0.00843669			Gp1ba	-1.97771	0.0112974
		Ttyh3	-2.32716	0.00034784			Gja4	-1.96518	0.0208588
		Gm7332	-2.30116	0.00138083			Col4a2	-1.921	0.00159479
		Foxo6	-2.29831	0.000186796			Ttyh3	-1.91569	0.00346424
		Ltbp4	-2.29632	0.0760713			Inhbb	-1.91259	0.00176284
		Abhd8	-2.28719	0.00925615			Zfp628	-1.91211	0.043473
		Aoc2	-2.28227	0.00255088			Cdc42ep1	-1.90188	0.0350036
		Gm44645	-2.28066	0.000820901			Ptpru	-1.90093	0.00280062
		Ccdc124	-2.27737	0.0169137			Col1a1	-1.89861	0.0122574
		Zfp628	-2.26637	0.0157196			Cacna1h	-1.89739	0.000768033
		Nfix	-2.2041	2.1e-07			Gadd45g	-1.88189	0.028634
		AA465934	-2.18329	0.0157541			Ccdc124	-1.87747	0.0514474
		AI849053	-2.17516	3e-05			Aoc2	-1.86476	0.0135039
		Sf3b5	-2.16536	0.0232537			Tfap2b	-1.86007	0.0110131
		Lmtk3	-2.15636	0.0263645			Gm7332	-1.85786	0.0102225
		Uqcr11	-2.14685	0.107735			Celsr2	-1.85503	0.000898173
		Tmem121	-2.11813	0.0565563			Gse1	-1.83811	0.0274729
		Gm8730	-2.1043	0.00489511			Mospd3	-1.83476	0.0488445
		Gse1	-2.10119	0.0110451			Laptm5	-1.83072	5.86e-05
		Ptpru	-2.09764	0.000926486			Col6a3	-1.82504	1.06e-07
		Gm55594	-2.09679	9.83e-05			Celsr1	-1.82002	0.00153383
		Nptx2	-2.09489	0.000384369			Insyn1	-1.81088	0.0116946
		Ier2	-2.09011	0.0130917			Plxnd1	-1.80814	0.000857756
		Snhg8	-2.08511	0.0130493			Prr12	-1.80712	0.0125221
		Bola2	-2.0636	0.00193798			Slc25a45	-1.80448	0.0467522
		Gm10819	-2.06046	0.00662084			Pcnx3	-1.80405	0.0112251
		Robo3	-2.05871	0.000590661			Wnk4	-1.80051	0.0102846
		Gm44837	-2.05742	0.0391695			Bcl9l	-1.79896	0.00962424
		Metrn	-2.05485	7.93e-06			Hspg2	-1.7975	0.0208202
		Bcl9l	-2.04394	0.00301588			Lamc3	-1.7872	8.26e-07
		Lancl3	-2.04102	0.0120441			Fzd9	-1.77937	0.00406341
		Polr2l	-2.03647	0.00116959			Polr2l	-1.7672	0.00502623
		Mospd3	-2.03476	0.0287266			Robo3	-1.75971	0.00335153
		Dmpk	-2.02654	0.00330102			Ephb3	-1.75558	0.00280062
		Rn7sk	-2.02591	0.0644221			Lrrc4b	-1.75102	0.188829
		Prr12	-2.02106	0.00486003			Gm17201	-1.7431	0.000210446
		Spef1	-2.01747	3.84e-06			Itgb3	-1.74036	0.000158428
		Rpl36-ps2	-2.01583	0.0485136			Ccm2l	-1.72599	0.0189976
		Gm55276	-1.99289	0.322156			Ttyh2	-1.72582	0.000637939
		Celsr2	-1.98934	0.00034784			Gm8225	-1.72494	0.0287165
		Uqcrq	-1.98929	0.00623924			Tmem132a	-1.72402	0.207036
		Chst2	-1.98426	0.000198341			Zmiz2	-1.72176	0.0132246
		Gm13889	-1.98421	0.0201738			Emilin1	-1.71984	0.0973784
		Elob	-1.97252	0.016253			Pcdh1	-1.71877	0.0020047
		Abcb9	-1.95827	0.0180085			Scrt1	-1.71192	0.0422961
		Ppp1r14b	-1.95801	7.8e-05			Mmp17	-1.70491	0.00350623
		Celsr1	-1.95786	0.000641831			Shank1	-1.70458	0.00361968
		Csnk1g2	-1.95501	0.00833327			Metrn	-1.70274	0.000291681
		Gm6433	-1.95493	0.00814417			Map2k2	-1.70093	0.0388107
		Ahdc1	-1.92967	0.0212751			Gm10819	-1.7008	0.0256257
		Rplp2	-1.92903	0.0130917			Alox12	-1.70079	0.0125715
		Zfp219	-1.92726	0.0161623			Col4a1	-1.70067	0.00288769
		Map2k2	-1.90991	0.0195797			Zdhhc8	-1.694	0.0170286
		Fam171a2	-1.90926	0.0358371			Rplp1	-1.6931	0.210751
		Acvr2b	-1.90201	6.96e-05			Lrfn4	-1.69165	0.222163
		Ankrd13b	-1.89649	0.00203069			Trmt61a	-1.6843	0.0132026
		Zfp651	-1.88909	0.00107271			Slc25a39	-1.6786	0.00332256
		Mif	-1.87226	0.195732			Rps2-ps13	-1.67845	0.0266962
		Gpc1	-1.87023	0.00394577			Zfp428	-1.67515	0.146575
		Dmrta2os	-1.86952	0.000265009			Cemip	-1.6704	0.0509643
		Emx1	-1.86543	0.0294828			Ocel1	-1.66971	0.004078
		Gpr182	-1.85831	0.00122892			Akt1	-1.66831	0.00305661
		Muc1	-1.85375	0.00262486			Ptprs	-1.66549	0.0043432
		Mmp17	-1.85141	0.0014932			Dchs1	-1.66484	0.000470383
		Rps29	-1.85096	0.00955172			Gpc1	-1.66435	0.0108208
		Ptprs	-1.84815	0.00146186			Gm12922	-1.6609	0.0263133
		Cadm4	-1.84798	0.00189788			Zfpm1	-1.65991	0.128018
		Hes5	-1.84513	0.00531538			Zfp651	-1.65661	0.00426254
		Igsf8	-1.83527	0.0132016			Ankrd13b	-1.65636	0.00742668
		Gm47283	-1.83423	0.000454037			Nfix	-1.65579	0.000227695
		Gm9449	-1.83011	0.00295093			Zbtb12	-1.65194	0.00951787
		Pcnx3	-1.82912	0.0101659			Ppp1r14b	-1.65073	0.000963862
		Ror2	-1.82819	0.000930638			Emid1	-1.64996	0.00299643
		Fbxl22	-1.8244	0.0741351			Socs3	-1.64718	0.00251184
		9430041J12Rik	-1.82419	0.000943779			Prrc2a	-1.64596	0.0109214
		Tgif2-ps2	-1.82092	NA			Rarb	-1.64392	0.0275727
		Cdh22	-1.813	0.0157087			Ahdc1	-1.63623	0.0527883
		Pkdcc	-1.80592	0.0147252			Notch1	-1.63542	0.0149715
		Nrm	-1.80048	0.175319			Vwf	-1.62981	0.0718424
		Igsf9	-1.79644	0.00154385			Tuba4a	-1.62928	1.12e-05
		Cacng7	-1.7903	8.37e-07			Abcb9	-1.62695	0.0505536
		Ephb2	-1.78696	0.00010038			Lrrc32	-1.62424	0.000443909
		Ncor2	-1.78546	0.0231943			Abhd8	-1.62057	0.0715374
		Gm8225	-1.78371	0.0237593			Nxph4	-1.61062	0.0153771
		Itga11	-1.78143	6.82e-06			Vtn	-1.60963	0.000123254
		Trp53i13	-1.76936	0.0456889			Adgrl1	-1.60734	0.000290182
		Adgrb1	-1.76285	0.0603349			Plvap	-1.60601	0.00398327
		Nyap1	-1.7627	0.0356972			Crip2	-1.60593	0.0202485
		Usf2-ps1	-1.7617	0.00805113			Igf2	-1.60591	0.00602717
		Smad6	-1.75774	0.0241675			Plac9	-1.60375	0.0300564
		Clcn1	-1.75448	0.0368405			Gm47283	-1.59887	0.00218738
		Rnf126	-1.7544	0.0447373			Nbl1	-1.59509	0.00190933
		Atp13a2	-1.75345	0.0495226			Tmem86b	-1.59331	0.000584455
		Ptms	-1.75133	0.00019848			Gm11599	-1.59125	0.0613606
		Rai1	-1.74873	0.0302728			Ncor2	-1.58986	0.0448044
		Ier5l	-1.74813	0.00925615			Emp3	-1.58926	0.0192645
		H2bc24	-1.74491	0.0849259			Gm5921	-1.5882	0.00502623
		Mid1-ps1	-1.74352	0.00157209			Gm11687	-1.58746	0.0275904
		Fkbp8	-1.7419	0.0267101			Itga2b	-1.58738	0.0216853
		Epop	-1.73732	3.78e-08			9430041J12Rik	-1.58636	0.00344093
		Abhd17a	-1.73518	0.204899			Rps2-ps6	-1.58562	0.00218796
		Mamdc4	-1.73389	0.00845545			Tns2	-1.58307	0.0265227
		Zmiz2	-1.72658	0.0130917			Lyl1	-1.582	0.057469
		Notch1	-1.72256	0.0100372			Slc25a10	-1.58196	0.0401557
		Ndufb7	-1.72042	0.204985			Bola2	-1.58018	0.0194063
		Glo1-ps	-1.71958	NA			Icam1	-1.57893	0.000963862
		Gm49037	-1.71133	0.00192667			Stab1	-1.5774	0.00986734
		Ppp1r16a	-1.70609	0.0360353			Islr2	-1.5761	0.0484243
		Mpped2	-1.70413	0.000723844			Lmtk3	-1.5755	0.110807
		Kmt2d	-1.70408	0.00050984			Adamtsl2	-1.57284	0.0139074
		Gm11599	-1.70129	0.0461884			Fam171a2	-1.57181	0.0874473
		Timm13	-1.6989	0.218098			Sf3b5	-1.56876	0.108722
		Lrfn1	-1.69077	0.00928441			Ltbp4	-1.56683	0.239255
		Scaf1	-1.68935	0.0402656			Robo4	-1.56361	0.00424979
		Edf1	-1.68637	0.0199015			Wnk2	-1.56308	0.0110412
		Slc25a10	-1.68422	0.0289319			Pear1	-1.56198	0.0633544
		Nckap5l	-1.67654	0.106191			Pkdcc	-1.56146	0.0364314
		Gm56171	-1.67594	0.222308			Ror2	-1.5605	0.00498005
		Tcf3	-1.67249	0.0212751			Gm12091	-1.55538	0.00876007
		Sbk1	-1.67229	0.000162404			Glyctk	-1.55438	0.0281148
		Gm10599	-1.67145	0.0224936			Tmem79	-1.55352	0.0344386
		Tmc5	-1.66525	0.04917			Tie1	-1.55212	0.0181509
		Pmepa1	-1.66483	0.000519539			Cd248	-1.5505	0.0185234
		Dlgap3	-1.66279	0.176148			Ephb2	-1.54932	0.000799423
		Mdga1	-1.65824	1.34e-07			Igsf8	-1.54722	0.0389916
		Igdcc3	-1.65629	0.00681129			Ndufs5-ps	-1.54685	0.0406923
		Tubb2a-ps2	-1.65169	0.0217095			Cnih2	-1.54418	0.0133632
		Rps2-ps13	-1.63905	0.0319066			Sned1	-1.53688	0.0290546
		Snrpf	-1.63601	0.0381452			Pdgfb	-1.53434	0.0275727
		Gm11808	-1.63576	0.0201738			Amigo3	-1.53424	0.0141702
		Zdhhc8	-1.63131	0.0222321			Tesk1	-1.53358	0.0236701
		Rex1bd	-1.62828	0.0888181			Zfp219	-1.5321	0.0597815
		Gm12922	-1.62753	0.0306991			Eng	-1.53062	0.00308124
		Dchs1	-1.62657	0.000643954			Palm	-1.52621	0.0355334
		Islr2	-1.6256	0.0427339			Inhca	-1.52421	0.0475679
		Mfap2	-1.624	0.0390264			Slc29a4	-1.5206	0.00921873
		Rps12-ps24	-1.62287	0.0396363			Rps15-ps2	-1.51582	0.0655092
		Slc25a39	-1.62011	0.00461772			Myh9	-1.51274	0.00586776
		Aldoc	-1.61792	0.0158752			Uqcr11	-1.51029	0.267688
		Sall4	-1.60978	0.0367408			Gm17669	-1.5095	0.0240396
		Gm9844	-1.60625	0.0658746			Sema3f	-1.50884	0.0564956
		Gm7331	-1.60072	0.0313132			Aebp1	-1.50748	0.0340568
		Ckb	-1.60024	0.0484197			Cdk5r2	-1.50411	0.0313675
		Gigyf1	-1.59245	0.0033469			Epn1	-1.49459	0.00796435
		Ifrd2	-1.59137	0.0435055			Gm6139	-1.49425	0.0203125
		Mbd3	-1.59049	0.0562171			Mdga1	-1.49279	5.1e-06
		Map1s	-1.58818	0.325691			Acvrl1	-1.49218	0.00643491
		Fasn	-1.5873	0.00974539			Hba-x	-1.49213	0.00068016
		Prrc2a	-1.58491	0.0147252			Inf2	-1.48742	0.0971439
		Ssbp4	-1.58353	0.133424			Pitpnm2	-1.48731	0.00659414
		Emid1	-1.58074	0.00456309			Tgif2-ps2	-1.48026	NA
		Akt1	-1.57739	0.00508869			Rbfox3	-1.47994	0.0688305
		Ccdc85c	-1.57729	0.000279237			Igsf9	-1.47823	0.0100742
			-1.57447	0.00952484				-1.47738	0.0113363
		Rgma	-1.57351	0.00182299			Elob	-1.47726	0.0774772
		Rpl36-ps3	-1.57227	0.166759			Rplp2	-1.4738	0.0628246
		Adgrl1	-1.57139	0.000398462			Grik5	-1.47341	0.0363996
		Gm9008	-1.57104	0.0279523			Atp5d	-1.46937	0.0705715
		Romo1	-1.56996	0.054821			Osr1	-1.46567	0.0697384
		Ldlr	-1.56715	4.42e-06			Polr2f	-1.46338	0.0490847
		Lzts2	-1.56527	0.0821601			Slc24a5	-1.4628	0.0227486
		Zfp553	-1.5602	1.12e-05			Slc9a9	-1.46167	0.0632237
		Ttyh2	-1.55964	0.00210633			Rps29	-1.45461	0.0456005
		Zfp574	-1.5583	0.0371443			Srgn	-1.45433	0.00607101
		Gm50322	-1.55729	0.0385736			H1f10	-1.45383	0.408924
		Tnrc18	-1.54916	0.0155474			B230311B06Rik	-1.45326	0.0941408
		Tmem201	-1.54863	0.0135628			Mfsd2a	-1.45244	0.00718285
		Gm44206	-1.54851	0.0390658			Shkbp1	-1.45174	0.0313688
		Tmem79	-1.5482	0.0389013			Fasn	-1.44978	0.0191292
		Crip2	-1.54654	0.0264697			Kif21b	-1.44949	0.00211625
		Slc29a4	-1.54385	0.00810864			Cadm4	-1.44917	0.0163548
		Mllt6	-1.54372	0.00012175			Cygb	-1.44724	0.0438945
		Sp8	-1.5414	0.028042			Ier2	-1.44578	0.0949063
		Tesk1	-1.54131	0.0234406			Tle5	-1.44518	0.0043432
		Map3k10	-1.54062	0.0541104			Zfp423	-1.44437	0.0129023
		1110065P20Rik	-1.53899	0.264473			Mdk	-1.44354	0.0206553
		Igfbpl1	-1.5364	0.000669876			Cdc34	-1.44107	0.00408007
		Nr2f6	-1.53	0.129573			Pcsk6	-1.44087	3.21e-05
		Prag1	-1.52992	0.0167275			Nwd1	-1.43984	0.00138259
		Shank1	-1.52521	0.00978816			Git1	-1.43931	0.0244644
		Esrra	-1.52511	0.187776			Ncdn	-1.436	0.0619142
		Gm11687	-1.52341	0.036556			Mid1-ps1	-1.4328	0.0100742
		Zbtb7a	-1.52163	0.00353364			Stk11	-1.43143	0.0119791
		Capn15	-1.5198	0.0261584			Inka1	-1.4312	0.0964291
		Palm	-1.51896	0.0379989			Epop	-1.43085	1.69e-05
		Srcap	-1.51714	0.0302728			Ndufb7	-1.42746	0.291144
		Gm7143	-1.51629	0.00926935			Mamdc4	-1.42606	0.0284147
		Hmga1	-1.51164	0.00925615			Rgma	-1.42281	0.00505606
		Gm3764	-1.51048	9.89e-06			Gm7902	-1.42104	0.0122574
		Tle5	-1.50835	0.00288737			Gpaa1	-1.41946	0.0533891
		Rcc2	-1.50593	0.00814417			Sbk1	-1.41889	0.00141845
		Gm13841	-1.50493	0.0798216			Heyl	-1.41823	2.94e-05
		Mroh2a	-1.50463	0.0033469			Bok	-1.41437	0.000799423
		Dhcr24	-1.50433	0.00106928			Rps2-ps8	-1.41427	0.00677443
		Gpt	-1.50252	0.0231943			Gm11808	-1.41425	0.0466282
		Arhgap33	-1.50197	0.01001			Rnpepl1	-1.41424	0.00651719
		Cic	-1.50178	0.0116223			Scrt2	-1.41206	0.0167235
		Gm8210	-1.50097	0.0765495			Usf2-ps1	-1.41009	0.0355594
		Prr15	-1.50077	0.00744645			Pf4	-1.40922	0.0214889
		F730043M19Rik	-1.50062	NA			Gm9844	-1.40921	0.106156
		Crocc	-1.49987	0.0984696			Phc2	-1.40608	0.00570033
		Gm10073	-1.4987	0.00193534			Podxl2	-1.40438	0.0200679
		Mxd3	-1.49738	0.0465213			Tinagl1	-1.40377	0.132225
		Cenpm	-1.49713	0.0191103			Plxna1	-1.40276	0.000476632
		Spacdr	-1.49667	0.0510536			Sema7a	-1.40208	0.0347717
		Pip5k1c	-1.4942	0.0100738			Col18a1	-1.40147	0.0371925
		Gm5921	-1.49301	0.00864182			E2f1	-1.40081	0.000126324
		Smco4	-1.4911	0.000288583			Arhgap33	-1.40019	0.0169389
		Gm6139	-1.48994	0.0211155			B3gat3	-1.40005	0.0363996
		Apba3	-1.48877	0.120028			Uqcrq	-1.39814	0.0611524
		Rps26-ps1	-1.48823	0.0666527			Srf	-1.39673	0.118741
		Uba52-ps	-1.48567	0.0669348			Nkain1	-1.39563	0.0022007
		Vash1	-1.48458	0.00020309			Gm2296	-1.39523	0.00474121
		Antkmt	-1.48179	0.0319372			Gm55594	-1.39376	0.00956291
		Rnf44	-1.47989	0.00281438			Akt2-ps	-1.39368	0.0711016
		Gm10180	-1.47985	0.0451364			Csnk1g2	-1.39291	0.0665853
		Mdk	-1.47963	0.0177237			Kmt2d	-1.39154	0.0049307
		Srf	-1.4718	0.106619			Ndufa11	-1.39064	NA
		Tenm3	-1.47128	0.009031			Pheta1	-1.3876	0.0284175
		Rpl23a	-1.47097	NA			Pom121	-1.38678	0.000545965
		Gm43965	-1.46885	0.00295093			Cacna1d	-1.38609	0.10761
		Git1	-1.46792	0.0220003			Fkbp8	-1.38579	0.0823081
		Ints1	-1.46686	0.118808			Gm5171	-1.38531	0.029959
		Zfp423	-1.4643	0.0117419			AI849053	-1.38479	0.00913385
			-1.46304	0.00140666			Mbd3	-1.38469	0.0974627
		Pim3	-1.46298	0.000703761			Slc4a1	-1.3836	0.000288708
		Rps2-ps6	-1.45816	0.00500807			Cavin2	-1.38325	0.039523
		Cactin	-1.45523	0.0451485			Cldn5	-1.38299	0.122134
		Ddah2	-1.45501	0.0654521			Slit1	-1.38234	0.0307036
		Srcin1	-1.45462	0.00447301			Gm47939	-1.38223	0.0255555
		Zbtb17	-1.45458	0.0501015			Traf4	-1.38185	0.0486409
		Gm2296	-1.45395	0.00316433			Rcc2	-1.37954	0.0160644
		Gm12091	-1.4539	0.0150774			Lingo1	-1.37863	0.201149
		Map3k11	-1.45349	0.08356			Srcin1	-1.37743	0.00715872
		2310009B15Rik	-1.45313	0.0413479			Spsb1	-1.37665	0.0140144
		Gm12070	-1.45281	0.26885			Cic	-1.37601	0.0214288
		Fgfr3	-1.45211	0.00452035			Dhcr24	-1.37454	0.00289264
		Dctpp1	-1.44635	0.0112129			Rps12-ps24	-1.37376	0.0799484
		Boc	-1.44394	0.00110102			Scaf1	-1.37336	0.09928
		Gm10076	-1.44158	0.0114464			Map3k10	-1.37317	0.086266
		Hspg2	-1.4415	0.0735906			Nacc1	-1.3728	0.00174948
		Siva1	-1.44089	0.0199343			Rnf126	-1.37273	0.121824
		Lrp3	-1.43974	0.0372685			Lsm4	-1.3725	0.0226185
		Tbc1d16	-1.43874	0.000793627			Ngfr	-1.37208	0.00558773
		Gm13611	-1.43634	0.0808637			Atox1	-1.37154	0.00350623
		Atp5d	-1.43485	0.0845075			Adgrb1	-1.3705	0.151552
		Cntfr	-1.43427	0.0396649			Pip5k1c	-1.36974	0.0191808
		Eya1	-1.43408	2.68e-05			B4galt5	-1.36847	7.08e-05
		Rnpepl1	-1.43259	0.00577998			Efhd2	-1.36474	0.0324188
		Wnk2	-1.42673	0.0217095			Col6a1	-1.36349	0.00526187
		Ikzf5	-1.42455	0.143274			Ybx2	-1.36344	0.00469346
		Srebf2	-1.42336	0.00400323			Tmem184b	-1.36333	0.0090758
		Rprm	-1.4202	0.00825133			Slc35e4	-1.36081	0.205136
		Scrib	-1.41971	0.0808637			Gm45133	-1.35949	0.0440338
		Gm10138	-1.41888	0.083732			Ptms	-1.35903	0.00413017
		Nkain1	-1.41887	0.00186699			Hmga1b	-1.35862	0.0170286
		Ftl1	-1.41863	0.0648393			Pcbp4	-1.3586	0.0656076
		Ephb3	-1.4167	0.0173014			Tmem201	-1.35718	0.0314484
		Polr2f	-1.41657	0.0603349			Cmklr1	-1.356	0.100411
		Rpl29-ps2	-1.41619	0.124435			Zbtb17	-1.35571	0.0668632
		Gna12	-1.4154	0.00118778			Lrp5	-1.3546	0.048733
		Ctbp1	-1.41501	0.00203069			Adgre5	-1.35401	0.000490406
		Mir6236	-1.41156	0.100826			Sema6c	-1.35369	0.00684372
		Megf8	-1.41116	0.0265911			Cactin	-1.35263	0.0619142
		Mfsd2a	-1.4106	0.00928441			Klf2	-1.35135	0.120222
		Vcam1	-1.40972	0.0311041			Gm7143	-1.35038	0.0214493
		Epn1	-1.40838	0.0129246			Rpl23a	-1.3498	NA
		Gm10736	-1.40837	0.04153			Rai1	-1.34889	0.100863
		Serf2	-1.4067	0.00265186			C1qtnf1	-1.34825	0.136846
		Cnih2	-1.40279	0.0262389			Slc17a7	-1.3461	0.0155153
		Hic2	-1.40171	0.0162023			Sox18	-1.34452	0.0473678
		Pcbp4	-1.4002	0.0603349			Col1a2	-1.34367	0.00651719
		Bach2	-1.39967	0.00425547			Cacng7	-1.34293	0.000412488
		Pkig	-1.39798	0.017108			Mmp28	-1.34228	0.0255796
		Rnaseh2c	-1.39709	0.1123			Myl9	-1.34214	0.0171267
		Bcl7a	-1.39689	0.00102112			Ccdc85c	-1.34191	0.00209248
		Gm45133	-1.39576	0.0400673			Eef2	-1.34125	0.0255555
		Ccm2	-1.39528	0.0100138			Thsd1	-1.34041	9.62e-08
		Bbln	-1.39133	0.0248929			Dctpp1	-1.33678	0.0197729
		Gm7392	-1.39112	0.0733799			Tnk2	-1.33015	0.0594394
		Mss51	-1.38817	0.0973788			Jup	-1.32955	0.0819949
		Rplp0	-1.38814	0.0135628			Zdhhc7	-1.32953	0.00162491
		Bok	-1.38685	0.00102112			Arhgdia	-1.32929	0.0114488
		Ppp1r37	-1.38643	0.0887023			Usp50	-1.32448	0.115525
		Rps2-ps10	-1.3854	0.0012713			Mgat5b	-1.32439	0.0739707
		Tmem259	-1.3845	0.0698917			Gm2000	-1.32434	0.0183273
		Gm45495	-1.38284	0.164961			Gm49037	-1.32384	0.0177041
		Apc2	-1.37795	0.114623			Tnrc18	-1.32306	0.0406923
		Gm15454	-1.37782	0.0909201			Gna12	-1.32249	0.0024836
		Gm15429	-1.37779	0.0284414			Zfp385a	-1.32207	0.0655878
		Phc2	-1.37614	0.00681129			Rpl29-ps2	-1.32095	0.146588
		Cdkn2c	-1.37518	0.00928441			Rps2-ps7	-1.31796	0.0342613
		Gm6745	-1.37485	0.0265735			Sez6l2	-1.3177	0.0406923
		Stk11	-1.3691	0.016983			Nckap5l	-1.31676	0.207036
		Hmga1b	-1.36668	0.0165705			Piezo1	-1.31652	0.0159176
			-1.36624	0.0215244			Gm46349	-1.3152	0.191304
		Tedc1	-1.36576	0.000669876			Agpat1	-1.31455	0.041555
		Mgat5b	-1.36464	0.0693615			Shank3	-1.31403	0.0390457
		Flrt1	-1.36193	0.0198354			Ldlrad4	-1.31395	0.0321391
		Ndufa11	-1.36182	NA			Igdcc3	-1.31114	0.0346452
		Kif26a	-1.36086	0.0947458			Gramd2	-1.31111	0.108703
		Gm11560	-1.36028	0.047049			Stk19	-1.31045	0.0696547
		Grik5	-1.35977	0.057588			Eef2-ps2	-1.30873	0.200669
		Rhcg	-1.35948	0.0137961			AW047730	-1.30701	0.0105386
		Cyhr1	-1.35946	0.0253794			Hmga1	-1.30573	0.0258656
		Efs	-1.35893	0.0469538			Xkr7	-1.30522	0.0242435
		Slc7a1	-1.35854	0.00144632			Cit	-1.30447	0.00651719
		Adgrb2	-1.35829	0.104017			Rtn4rl2	-1.30418	0.273566
		Cacna1h	-1.35799	0.0175654			Gm7331	-1.30369	0.0827686
		E2f1	-1.35599	0.000212178			Stk40	-1.30274	0.00453479
		Tet3	-1.35217	0.000643207			Pik3r2	-1.30269	0.0693688
		AU021092	-1.35126	0.121901			Rbm38	-1.30011	0.0949636
		Plxna1	-1.35077	0.000784747			Zbtb7a	-1.29995	0.0130793
		Traf4	-1.3502	0.0569473			Dll4	-1.29877	0.00237208
		Gm10110	-1.34772	0.0218271			Ube2s	-1.29762	0.00176284
		Cenpb	-1.34756	0.000372696			Abhd17a	-1.29648	0.348102
		Tmem204	-1.34618	0.128933			Ftl1	-1.29468	0.0911261
		E4f1	-1.34581	0.0469634			Abca9	-1.29297	0.00203705
		Pheta1	-1.34392	0.0357486			Rpl41	-1.29252	0.0364314
		Lmbr1l	-1.3438	0.0190425			Vsir	-1.29174	0.0173983
		Nr1h2	-1.34286	0.139353			Unc5b	-1.29155	0.0033277
		Rpl41	-1.34255	0.030009			Uba52-ps	-1.29061	0.109259
		B3gat2	-1.34176	0.0581475			Map3k11	-1.2904	0.121454
		Ppdpf	-1.34054	0.00431518			1700017B05Rik	-1.28785	0.00179709
		Gpaa1	-1.34	0.0751192			Fbln1	-1.28769	0.00754073
		Inip	-1.33975	0.0155401			Rpl36	-1.2873	0.480016
		Rpl29	-1.3375	0.0355445			Bax	-1.28696	0.0711186
		Ddr1	-1.33552	0.033395			Serpinf1	-1.28477	0.000799423
		Gm10036	-1.33527	0.0175586			Cacnb3	-1.28442	0.0342951
		Mbd6	-1.33218	0.0183763			Vwa1	-1.28391	0.0368131
		Sox12	-1.33194	0.000585753			Gm13889	-1.28308	0.146045
		Hipk2	-1.33138	0.00232952			Rbm3-ps	-1.28274	0.157995
		Phf21b	-1.33011	0.030009			Tbc1d16	-1.28121	0.00298412
		Pdlim7	-1.33005	0.160642			Adgra2	-1.28053	0.0205541
		Pou3f4	-1.32972	0.0383273			Map3k14	-1.27995	0.0674015
		Kcnk5	-1.3292	0.0028013			Slc26a6	-1.2791	0.0544456
		Zfp865	-1.32908	0.000988963			Ptp4a3	-1.27901	0.108432
		Ost4	-1.32836	0.0774737			Ass1	-1.27832	0.0634585
		Agpat1	-1.32736	0.0409983			Mfsd12	-1.27827	0.0501443
			-1.32708	0.0837422			Ubtd1	-1.27821	0.141792
		2510039O18Rik	-1.32694	0.0326929			Sema6b	-1.27709	0.242062
		Tnk2	-1.32599	0.0639294			Gm52964	-1.27667	0.159651
		Zbtb22	-1.3256	0.02908			Adgrb2	-1.2757	0.12061
		Ncdn	-1.32553	0.0943379			Zfhx2	-1.27559	0.0175876
		Adam15	-1.3245	0.08619			Sf3a2	-1.27458	0.0904664
		Sh2d5	-1.32368	0.110398			Trp53i13	-1.27363	0.161765
		Rfx1	-1.32356	0.167996			Ier5l	-1.27054	0.0620663
		Efna2	-1.32337	0.0182731			Tomm40	-1.26951	0.119033
		Mideas	-1.323	0.000485979			Bmp7	-1.26881	0.00108214
		Col2a1	-1.32274	0.0217985			Rprm	-1.26827	0.0192645
		Trmt61a	-1.32069	0.0589531			Selenow	-1.26761	0.00184701
		Rps26	-1.32027	0.0461744			Trappc14	-1.26742	0.0541813
		Tkt	-1.31798	0.0419618			Acsbg1	-1.2652	0.128258
		Asphd2	-1.31793	0.034919			Cnn2	-1.26374	0.0112205
		Kctd15	-1.3173	0.00559018			Timm13	-1.26353	0.362408
		Gm11405	-1.31648	0.0860515			Was	-1.2635	0.180265
		Megf6	-1.31602	0.0783806			Rtl10	-1.26333	0.00186736
		H2az2	-1.31594	0.00105349			Nr2f6	-1.26288	0.208689
		Ccdc85b	-1.31424	0.0142275			Ost4	-1.26167	0.0894592
		Rlbp1	-1.31158	0.112256			Nfatc1	-1.26101	0.0474223
		Asb6	-1.31086	0.129894			Col2a1	-1.26085	0.0288023
		Mllt1	-1.31012	0.0283148			Crtc2	-1.2599	0.00207668
		Gm13586	-1.30804	0.160665			Nrros	-1.25986	0.0667265
		Zfp668	-1.30648	0.00362937			Nptx2	-1.25964	0.0350036
		Znrf3	-1.30575	0.0254732			Lrfn1	-1.25916	0.0570217
		Ankrd9	-1.30563	0.139981			Lrp1	-1.2591	0.0496456
		Ormdl3	-1.30536	0.00389614			Pdzk1ip1	-1.25816	0.0302318
		Ulk1	-1.30518	0.00146176			Ppp1r37	-1.25747	0.118872
		Selenow	-1.3049	0.00135926			Glis2	-1.25746	0.00579548
		Tmub1	-1.30106	0.168282			Arhgef15	-1.25745	0.000879842
		Unc5b	-1.29854	0.00318578			Acot7	-1.25711	0.0246997
			-1.29804	0.198663			Gm10138	-1.25645	0.120318
		Zfp523	-1.29742	0.202408			Rpl8	-1.25517	0.091572
		Cit	-1.2969	0.00684026			Grap	-1.25463	0.0896102
		Rps2-ps8	-1.29621	0.0139431			Wdr83os	-1.25458	0.000490406
		Scrt1	-1.29498	0.144521			Gm9008	-1.25449	0.0786754
		Col1a1	-1.29393	0.106606			Gm11605	-1.25414	0.0795916
		Gm47681	-1.293	0.0808637			Dgkz	-1.25364	0.0281123
		Septin1	-1.29158	0.0110111			Bgn	-1.25205	0.000311595
		Efhd2	-1.29142	0.0458466			Sap30l	-1.25138	1.71e-05
		Gnb2	-1.29132	0.153975			Spacdr	-1.25097	0.105932
		Pou6f1	-1.29068	0.0130605			Tmem121	-1.25092	0.282436
		Lrp5	-1.29059	0.0648616			Rapgef1	-1.25026	0.000133536
		Rnf187	-1.28988	0.000729581			Med16	-1.24988	0.107393
		Rexo1	-1.28986	0.10151			Fbn2	-1.24967	0.00100415
		Rtn4r	-1.28884	0.309948			Slc7a5	-1.24843	4.83e-05
		Caskin2	-1.28846	0.133734			Rpl29	-1.24811	0.049525
		Igsf21	-1.28838	0.174546			Gm2792	-1.24804	0.000393217
		Pom121	-1.28751	0.00140201			Adam15	-1.24782	0.101207
		B3gat3	-1.28704	0.0586486			Gnao1	-1.24765	0.00113561
		Szrd1	-1.28575	0.00246181			Slc45a4	-1.24722	0.000156285
		Kdm6b	-1.28534	0.0438077			E4f1	-1.24612	0.0648176
		Ubtd1	-1.28379	0.149805			Edf1	-1.24602	0.0928384
		Fgfrl1	-1.28133	0.0172603			Pkd1	-1.24518	0.00643491
		Zdhhc18	-1.28086	0.00437766			Begain	-1.24494	0.0714909
		Tmem160	-1.27969	0.218842			Mmp25	-1.24443	0.0532008
		Fzd2	-1.27914	0.00543419			Mapk7	-1.24355	0.0228255
		Gm9885	-1.27733	0.169922			Rlbp1	-1.2435	0.125275
		Prrc2b	-1.27731	0.00102112			Kdm6b	-1.24315	0.050131
		Eef2	-1.27679	0.0356287			Mllt1	-1.24179	0.037559
		Ccnd2	-1.27631	0.00939381			Atp13a2	-1.24109	0.178045
		Rpl8	-1.27622	0.0915313			Sp2	-1.24077	0.0773362
		Nat8l	-1.27353	0.0030738			Galnt10	-1.24043	0.0179227
		Gja4	-1.26981	0.160665			Gas2l1	-1.23934	0.0825029
		3110082J24Rik	-1.26979	0.0903561			Shc3	-1.23883	0.21578
		Tubb2a	-1.26767	0.324289			Mapt	-1.23778	0.00321339
		Scrt2	-1.2664	0.0344283			Rps26	-1.23657	0.0613606
		Samd14	-1.26494	0.0253769			Gm8730	-1.23596	0.112086
		Begain	-1.26348	0.0736081			Nos2	-1.23592	0.208994
		Cbarp	-1.26225	0.17138			Soga1	-1.23285	0.00251184
		Eif4ebp2	-1.25847	0.0074077			Mknk2	-1.23186	0.0214288
		E2f2	-1.25819	0.000425718			Rps26-ps1	-1.23181	0.130981
		H2ax	-1.25715	0.00203069			Nhp2	-1.23171	0.00639683
		Sf3a2	-1.25674	0.102921			Samd14	-1.23076	0.0292026
		Rps21	-1.25626	0.0145021			Itpr3	-1.23026	0.0919175
		Ppp1r35	-1.25506	0.274459			Trp53i11	-1.2299	0.030037
		Usp50	-1.25467	0.149404			Anks1	-1.22958	0.0128781
		Marchf9	-1.25433	0.00331361			Gm10736	-1.22928	0.0758571
		Snrpb	-1.25353	0.0135454			Mrip-ps	-1.22649	0.0149905
		Tshz1	-1.25317	0.00132182			Rplp0	-1.2264	0.0301531
		Gm46620	-1.2525	0.00254849			Klhdc4	-1.22625	0.00386358
		Gm13436	-1.25203	0.175043			Vash1	-1.22576	0.00215905
		Atxn7l3	-1.25022	0.000621134			Aen	-1.22575	0.00891417
		1700017B05Rik	-1.24936	0.00254849			Crabp1	-1.22557	0.0099728
		Gm11449	-1.24904	0.190622			Wnt7b	-1.22466	0.00204379
		Mpst	-1.24895	0.0915313			Mrps11	-1.2234	0.0885236
		Gm9396	-1.24802	0.0513875			H2ax	-1.22318	0.00279974
		Kmt5a	-1.24701	0.0098822			Coro2b	-1.22179	0.00570033
		Gm2792	-1.24674	0.000407423			AU021092	-1.21965	0.156713
		Pik3r2	-1.24282	0.0914454			Mbd6	-1.21918	0.0311172
		Dmwd	-1.24225	0.0917777			Esrra	-1.2175	0.293115
		Satb2	-1.24042	0.088655			Phlda3	-1.21741	0.0010584
		Spen	-1.23878	0.00314134			Capn15	-1.2173	0.0783227
		Med16	-1.23863	0.119689			Dok4	-1.21508	0.0468261
		Ncln	-1.23758	0.357819			Prdx5	-1.21478	0.0243269
		4930516B21Rik	-1.23704	0.0435055			Epas1	-1.21466	0.0297308
		Ndufaf8	-1.23646	0.0632043			Mfap2	-1.21406	0.130816
		D8Ertd738e	-1.23601	0.0267101			Hspa1l	-1.21387	0.18598
		Ndufa2	-1.236	0.0531705			Mif	-1.21177	0.415694
		Plxnb1	-1.23521	0.00215638			Col26a1	-1.21142	0.059924
		Rbfox3	-1.23498	0.146734			Adcy9	-1.21007	0.142361
		Anapc15	-1.23395	0.00558219			Pacs2	-1.20954	0.00016201
		Maz	-1.23131	0.000372696			Zfp553	-1.20942	0.000953253
		Gas2l1	-1.23112	0.0915546			Ndufa2	-1.20913	0.0562992
		Tomm40	-1.231	0.141708			Tcf3	-1.20885	0.104877
		Nhp2	-1.22975	0.00638069			Ints1	-1.20864	0.199062
		Gnai2	-1.22834	0.00297811			Gm2808	-1.20812	0.000898173
		Gm6311	-1.22823	0.000497922			Sdk1	-1.2069	0.0014028
		Rab11fip3	-1.22792	0.022576			Atp1a2	-1.20593	0.00113561
		2700046A07Rik	-1.22743	0.0936975			Mylpf	-1.20548	0.0544283
		Shkbp1	-1.22726	0.0790881			Spsb2	-1.20454	0.227126
		Gm12892	-1.2259	0.0757521			Mmp14	-1.20352	2.11e-05
		Gm10420	-1.2244	0.000210883			Gm29508	-1.20148	0.112275
		Lsm4	-1.22372	0.0458277			Sptb	-1.20117	0.0223148
		Stk19	-1.223	0.10151			Relt	-1.20046	0.150296
		Map3k14	-1.22219	0.0901014			Zswim4	-1.2001	0.098585
		Agap3	-1.22138	0.0830648			Wdtc1	-1.20002	0.0390334
		Amigo3	-1.22005	0.0575131				-1.19945	0.00911626
		Zfp64	-1.21905	0.114098			Kctd15	-1.19889	0.0122813
		Cacnb3	-1.21783	0.0474498			Pcdhga11	-1.19839	0.0216853
		Dda1	-1.21689	0.0501015			Gm13127	-1.198	0.0837554
		Ptprf	-1.21515	0.0129878			Bbln	-1.19775	0.0541883
		Gm9828	-1.21483	0.0688236			Sox12	-1.19702	0.0020344
		Oaz1	-1.21439	0.018253			Dmwd	-1.19678	0.098957
		4833422C13Rik	-1.21427	0.248636			Gm11824	-1.19473	0.0340568
		Cdh24	-1.2109	0.0175627			Gm9885	-1.1946	0.190645
		Drap1	-1.21083	0.0186583			Antkmt	-1.19446	0.0869442
		Pitpnm2	-1.21059	0.0301719			Atp6v0c-ps2	-1.19409	0.0464911
		Rgl2	-1.21019	0.0751512			Sbf1	-1.19332	0.0498662
		Hey2	-1.21015	0.0125445			Evl	-1.19244	0.00780881
		Tmem94	-1.208	0.135622			Wscd2	-1.19214	0.0662945
		Ccnd1	-1.20709	0.0216015			Gm7993	-1.19201	0.0288354
			-1.20673	0.153855			Smdt1	-1.19	0.00422442
		Gm54215	-1.20574	0.241926			Svep1	-1.18941	0.059924
		Lrfn3	-1.20484	0.0651785			Nyap1	-1.18842	0.171766
		Usp44	-1.20289	0.113469			Gm10156	-1.18767	0.0642393
		Auts2	-1.20141	0.020428			Itga5	-1.18626	0.00308432
		Bcl9	-1.20048	0.000308412			Parvb	-1.18625	0.00157152
		Lhx2	-1.20003	0.00164804			Ptprb	-1.18523	0.00725163
		Atf6b	-1.19984	0.113941			Irag1	-1.18431	0.148167
		Slc38a10	-1.19971	0.0345727			Col15a1	-1.18417	0.0110146
		Slc39a3	-1.19947	0.087987			Tpgs1	-1.18346	0.325777
		B4galt5	-1.19897	0.000504021			Pou6f1	-1.18342	0.023139
		Pold1	-1.19851	0.202929			Gm11449	-1.18337	0.203973
		Gm43437	-1.19779	0.0411795			Sipa1l3	-1.18112	0.0894517
		Kif21b	-1.19708	0.0122682			Megf8	-1.18075	0.0658594
		Sema6c	-1.19625	0.0182516			Tkt	-1.17668	0.0694853
		Anp32e	-1.19617	0.030009			Gm16374	-1.17616	0.294814
		Zfp335	-1.19566	0.146475			Col5a1	-1.17572	0.00925831
		Bmp7	-1.19361	0.00220111			Adcy6	-1.17535	0.00151987
		Gli2	-1.19307	0.00203069			2310011J03Rik	-1.17417	0.0640459
		Atp1a2	-1.19261	0.00132182			Rps2-ps10	-1.17391	0.00660194
		Tomm40l	-1.19207	0.0307222			Tmcc2	-1.17335	0.0188316
		Rpl13-ps6	-1.19162	0.0434807			Apc2	-1.1733	0.178627
		1110038B12Rik	-1.19115	0.00459949			Rpsa-ps5	-1.17323	0.039035
		Rps15	-1.19049	NA			Esam	-1.17304	0.00398515
		Bicra	-1.19047	0.0500028			Tmem259	-1.17248	0.125523
		Spaca6	-1.19039	0.063498			Emx1	-1.17245	0.190768
		A930004D18Rik	-1.19	0.00440357			Rapgef3	-1.17235	0.134514
		Egln2	-1.18908	0.166311			Cep170b	-1.17173	0.0487668
		Rnf165	-1.18872	0.00248405			Zbtb48	-1.17124	0.10352
		Sbf1	-1.18735	0.053292			D8Ertd738e	-1.17067	0.0358023
		Pkmyt1	-1.18712	0.242459			Gm3764	-1.17016	0.000898173
		Arhgef10l	-1.18651	0.0834263			Hpca	-1.16779	0.160033
			-1.18639	0.0677042			St3gal3	-1.16749	0.00629694
		Anapc11	-1.18593	0.0279523			Arhgap39	-1.1669	0.0451391
		Sema7a	-1.18543	0.084434			Gm46620	-1.16662	0.00500746
		Cmtm4	-1.18504	0.0207943			Gm5525	-1.16593	0.0426955
		Rnf166	-1.18432	0.13205			C2cd2l	-1.16496	0.0598746
		Trim46	-1.18391	0.084292			Myo1f	-1.16279	0.171033
		Emilin1	-1.18047	0.296462			Upf1	-1.16238	0.0161028
		Gm50045	-1.18022	0.0816851			Spry1	-1.16127	0.000440152
			-1.17957	0.140252			Slc35c2	-1.16013	0.0549907
		Cacng4	-1.17907	8.11e-06			Syngr2	-1.15959	0.0203087
		2310011J03Rik	-1.17875	0.0671998			Ifrd2	-1.15922	0.151567
		Fau	-1.1774	0.0531548			Acvr2b	-1.15894	0.0179227
		Gm12338	-1.17644	0.022513			Rps9	-1.15856	0.0636915
		Zmiz1	-1.17626	0.00426925			Atxn7l3	-1.15838	0.00153046
		Furin	-1.17607	0.12382			Mmp15	-1.15734	0.004048
		Adamtsl2	-1.17591	0.0768153			Mllt6	-1.15673	0.00425321
		Eef2-ps2	-1.17521	0.275579			Sox17	-1.15671	0.174358
		Dvl1	-1.1737	0.0561549			Prrc2b	-1.1565	0.0030361
		Rtl8b	-1.17335	0.161403			Cntn2	-1.15642	0.0106939
		Smox	-1.17295	0.0994119			Fscn1	-1.15633	0.075668
		Lamc3	-1.17254	0.00150631			Xylt2	-1.15625	0.140435
		Traf3	-1.17128	0.000258808			Gm47761	-1.15585	0.0907613
		B4galt2	-1.17126	0.0370589			Lrp3	-1.15542	0.0987984
		Mfng	-1.17104	0.0517749			Prag1	-1.15535	0.0757448
		Vps72	-1.17096	0.0351473			Pcdhga8	-1.15414	0.0194501
		Lef1	-1.17096	0.0106141			Sppl2b	-1.15385	0.187218
		Sfrp1	-1.16979	0.0208368			Romo1	-1.15374	0.168763
		Sphk2	-1.16918	0.196317			Gnai2	-1.15372	0.0053559
		St3gal3	-1.16888	0.00622054			Ano1	-1.15203	0.0379809
		C130036L24Rik	-1.16853	0.123005			C1qc	-1.152	0.184069
		Chchd2l	-1.16848	0.0222311			Gm9791	-1.15068	0.106947
		Pcsk6	-1.16843	0.00085021			Rab11fip3	-1.15049	0.0327564
		Uqcr10	-1.1648	0.113686			9130019O22Rik	-1.15027	0.0102052
		Tenm2	-1.16428	0.000342612			Gm43555	-1.14998	0.0398922
		Rbmx	-1.16374	0.041754			Troap	-1.14985	0.0162987
		Tmem184b	-1.16253	0.0282254			Rnf44	-1.14888	0.0220698
		Tshz3	-1.16211	0.0107774			Srebf2	-1.14888	0.0218399
		Mrpl12	-1.16124	0.0623206			Dmrta2os	-1.14827	0.027825
		Crim1	-1.16039	0.0111541			Tmem104	-1.14818	0.0920699
		Ubald2	-1.15955	0.0427339			Gm10335	-1.14778	0.0246887
		Rtl8a	-1.15936	0.157706			Zmiz1	-1.14774	0.00530771
		Fjx1	-1.15925	0.00297369			Gm55118	-1.14762	0.605914
		Marcksl1	-1.15869	0.00204932			Gm13586	-1.14758	0.214049
		Dnlz	-1.15787	0.002312			Ccnd3	-1.14699	0.0451533
		Mapk7	-1.15598	0.0368718			Naa38	-1.14639	0.280713
		Pcdh19	-1.15538	0.027018			Sh3bgrl3	-1.14281	0.0529252
		Gm13127	-1.15501	0.105916			Nsmf	-1.14271	0.0404423
		Garem2	-1.15499	0.000770059			Dab2ip	-1.14204	0.0236828
		Gm5582	-1.1538	0.157258			Slc38a10	-1.14168	0.0438512
		Gm21178	-1.15363	0.084292			Gm12892	-1.1415	0.0941408
		Ddx54	-1.15356	0.223808			Slc9a1	-1.13989	0.041917
		Spata5l1	-1.15303	0.0927764			Cdh5	-1.13921	8.18e-05
		Anks1	-1.15249	0.020786			Atp6v0c	-1.13836	0.0528231
		Rpl38-ps2	-1.15205	0.009031			Casq1	-1.13733	0.10449
		Ndufa13	-1.15138	0.137913			Plxnb2	-1.13716	0.0125715
		Ube2s	-1.15111	0.00571852			Sall4	-1.13624	0.150229
		Fscn1	-1.15109	0.0837146			Tpcn1	-1.13588	0.00641271
		Cbx4	-1.14961	0.00632924			Drap1	-1.13513	0.0275727
		Rpsa	-1.1496	0.00137161			Slc25a23	-1.13467	0.000142339
		Sf3b4	-1.14936	0.0137694			Ankrd9	-1.13452	0.194909
		Arl2bp	-1.14926	0.00994288			Ntng2	-1.13442	0.23532
		Dcakd	-1.14872	0.0568337			Ccm2	-1.13389	0.039035
		Olfm2	-1.14802	0.0517722			Cotl1	-1.13322	0.100863
		Mlf2	-1.14751	0.0287855			Gm13611	-1.13263	0.168476
		Atp6v0c	-1.14749	0.0530252			4931428F04Rik	-1.13263	0.0510459
		Rps9	-1.14747	0.0714153			Fam53b	-1.1325	0.0067122
		Grk6	-1.14588	0.00287011			Src	-1.13196	0.037986
		Rhbdl3	-1.14517	0.00844736			Plxnb1	-1.13174	0.00514514
		Slc25a23	-1.14504	0.000126379			Cd68	-1.13136	0.0678724
		Fbln1	-1.14495	0.0187881			Rnf26	-1.13046	0.153104
		Gm15710	-1.14477	0.0175454			Nat8l	-1.13001	0.00910219
		Gm12178	-1.14375	0.258687			Gm12712	-1.1297	0.169245
		Snn	-1.14334	0.0055081			Gm4609	-1.12877	0.122994
		Gm17201	-1.14194	0.0159591			Trim46	-1.12867	0.0948571
		Fbxl19	-1.13954	0.0150312			Kcnc3	-1.12857	0.0281148
		Wdtc1	-1.13878	0.053243			Szrd1	-1.12778	0.00839975
		Pgam1-ps2	-1.1385	0.0514837			Pth1r	-1.12652	0.13027
		Zbtb45	-1.13779	0.0100372			Plxna3	-1.12591	0.00138259
		Hspbp1	-1.13732	0.251564			Ptprf	-1.1259	0.0216853
		Trappc14	-1.13717	0.0944206			Pim3	-1.1248	0.00994712
		Ptov1	-1.13715	0.217133			Siva1	-1.12439	0.0735248
		Pomgnt2	-1.1371	0.103793			Mid1	-1.12294	0.00169244
		Rps5	-1.13694	0.0506229			U2af2	-1.12263	0.00605799
		Rab11b-ps2	-1.13504	0.169651			Spen	-1.1216	0.00780881
		Rpsa-ps1	-1.13492	0.149586			Chpf	-1.12085	0.249151
		Nacc1	-1.13401	0.0104516			Fxyd5	-1.12027	0.0704589
		Dot1l	-1.13355	0.0468428			Gm10263	-1.12	0.200669
		Fbrsl1	-1.13233	0.0299534			Mvb12b	-1.11967	0.011861
		Setd1b	-1.13124	0.00650256			Ints15	-1.1192	0.0570217
		Col18a1	-1.12955	0.107864			Ormdl3	-1.11908	0.0141702
		Fzd1	-1.12916	0.0199088			Endov	-1.11881	0.0170536
		Smg5	-1.12787	0.000265009			Gja5	-1.11593	0.0473678
		Nectin1	-1.12781	0.0103377			AI480526	-1.11569	0.249994
		Gm11793	-1.12758	0.0483036			Arl6ip4	-1.11478	0.0739707
		Mknk2	-1.12683	0.038096			Bop1	-1.11416	0.0726231
		Fam53a	-1.12681	0.00181393			Sptbn2	-1.11377	0.0418503
		Gm11824	-1.12521	0.0495528			B4galt2	-1.11371	0.0467964
		Rps4l	-1.12336	0.495799			Gli2	-1.11336	0.00414924
		Uchl1	-1.12298	0.00838713			Gna11	-1.11313	0.0192645
		Sema5b	-1.12279	0.0183659			Anxa6	-1.11312	0.00191426
		Ap2s1	-1.12018	0.0109012			Miga2	-1.11294	0.0666732
		Bahcc1	-1.12004	0.0302728			Gm10154	-1.11267	0.0632945
		Gm7993	-1.11973	0.043498			Ncs1	-1.11256	8.51e-05
		Rnf208	-1.11926	0.282679			Fam102a	-1.11217	0.0237403
		Arl10	-1.11903	0.174487			Nutf2-ps2	-1.11145	0.00360264
		Mmp15	-1.11888	0.00541679			Nectin1	-1.1112	0.0113735
		Hira	-1.11863	0.00358311			Sik1	-1.1109	0.0167591
		Hmgb1-ps4	-1.11863	0.0201738			Dda1	-1.11068	0.0732297
		Sipa1l3	-1.11834	0.117753			Gm10132	-1.10994	0.0202078
		Gm52964	-1.11801	0.242261			Calm3	-1.10993	0.0023299
		Tspan11	-1.11564	0.00478885			Extl3	-1.10982	0.000279684
		Brd3	-1.11503	0.00595586			Nrxn2	-1.1098	0.123785
		Gm5417	-1.11416	0.178316			Card10	-1.10978	0.179352
		Zfp362	-1.11372	0.0149461			Draxin	-1.10953	0.0014028
		Sall1	-1.11345	0.00305133			Gm7862	-1.10874	0.0719238
		Ecm1	-1.11313	0.142067			Cntfr	-1.10874	0.11796
		Tmem86b	-1.11313	0.0179632			Txn2	-1.10798	0.0110412
		Gm2808	-1.11281	0.00229136			Lzts2	-1.10771	0.228705
		Tyro3	-1.11266	0.00698109			Zdhhc18	-1.10721	0.0146086
		Fam102a	-1.11128	0.0245165			Bcl9	-1.10642	0.000941698
		Rbm38	-1.11074	0.172358			Cbx4	-1.10629	0.00876007
		Emc10	-1.10966	0.11685			Ppp1r16a	-1.10623	0.191092
		Sp5	-1.10943	0.227518			Cad	-1.10604	0.0412603
		U2af2	-1.10867	0.0067147			Ptk7	-1.10574	0.13827
		Tpgs1	-1.10862	0.385779			Pigt	-1.10522	0.045707
		Hrk	-1.10842	0.00641803			Scrib	-1.1048	0.179486
		Gm12366	-1.10807	0.0295167			Slc6a9	-1.10434	0.0504847
		Smdt1	-1.1079	0.00797918			Dlgap3	-1.10375	0.378347
		Gm10263	-1.10764	0.222668			Mlf2	-1.10364	0.0350839
		Gm10132	-1.10703	0.0209465			Shroom3	-1.10287	0.0340568
		Caskin1	-1.10643	0.125921				-1.10209	0.0262336
		Rpsa-ps5	-1.1056	0.0561549			Spef1	-1.10181	0.0156942
		Hopx	-1.10474	0.0450601			Tubb2a	-1.10106	0.378521
		Plekhh3	-1.10474	0.417174			Ldlrap1	-1.10066	0.00233608
		Gm7935	-1.10364	0.0234781			Scarf1	-1.1002	0.234098
		Gm5853	-1.10339	0.0414409			Rpl13-ps6	-1.09939	0.0618508
		Cotl1	-1.10227	0.120009			Rps15	-1.09913	NA
		Serinc2	-1.10173	0.0332905			Rab11b-ps2	-1.09912	0.174822
		Pebp1	-1.1015	0.000329695			Rarg	-1.09883	0.0417946
		Gm2000	-1.10142	0.0552768			Lrfn3	-1.09855	0.0911261
		Thap3	-1.10032	0.328497			Mfng	-1.09807	0.0669868
		Rcc1l	-1.09998	0.0794906			Srcap	-1.0968	0.123383
		Cbx6	-1.09952	0.00700595			Cant1	-1.09575	0.0170286
		Msi1	-1.09837	0.00634828			Tedc1	-1.09562	0.00677443
		Evl	-1.09796	0.0150768			Lamb1	-1.09527	0.000261314
		Cdon	-1.0979	0.0100738			Dusp27	-1.09518	0.152237
		Crb2	-1.09768	0.000489513			Plekhm1	-1.09424	0.0126069
		Slc35e1	-1.09721	0.00683886			Lamc1	-1.09338	6.52e-06
		Stk40	-1.09617	0.0183172			Mafg	-1.09331	0.00705635
		Rtl5	-1.09562	0.00380865			Zfp524	-1.09315	0.172022
		Mrps11	-1.0955	0.141216			Ubald2	-1.09315	0.0550741
		Atox1	-1.09536	0.0218586			Gm13316	-1.09293	0.0188316
		Samd4b	-1.09529	0.0105629			Smarca4	-1.09239	0.0122781
		Prdx2-ps1	-1.09471	0.0514837			Hba-a1	-1.09227	0.0276637
		Podxl2	-1.09418	0.0816851			Tubb2a-ps2	-1.09131	0.141415
		Gm6180	-1.09236	0.124568			Mmp24	-1.09104	0.0935373
		Tubb2b	-1.09166	0.0639671			Ppdpf	-1.09079	0.0217706
		Mid1	-1.09111	0.00232035			Serinc2	-1.09003	0.0341624
		Gm11605	-1.09023	0.143667			Islr	-1.08987	0.0765808
		Tmem132c	-1.09018	0.00681129			Tmem94	-1.08959	0.174774
		Gm10335	-1.08984	0.0350844			Scap	-1.08955	0.0422343
		Zfp408	-1.08948	0.0133826			Adamts7	-1.08947	0.0902515
		Zcchc14	-1.08873	0.00129865			Kifc5b	-1.08889	0.0160607
		Thra	-1.08871	0.0079359			Ckb	-1.08872	0.195145
		Sox3	-1.08847	0.0457224			Eif5a	-1.08852	0.0022007
		Ftl2-ps	-1.08735	0.083732			Bicra	-1.08752	0.0726231
		Ndufs7	-1.08699	0.508737			Bcl7a	-1.08698	0.0113304
			-1.08616	0.289063			Mogat2	-1.08665	0.184452
		Mrpl34	-1.08543	0.10151			Slc39a3	-1.08579	0.118754
		Mir692-2	-1.08492	0.149358			Gm2614	-1.08459	0.272543
		Txnl4a	-1.08448	0.00151986			Lgals3bp	-1.08396	0.106589
		Glis2	-1.08443	0.0188138			Phf21b	-1.08324	0.0805079
		Sema3f	-1.08351	0.198818			Castor2	-1.08323	0.0137707
		Zfp710	-1.08316	0.0485793			Hbb-bt	-1.08313	0.0420632
			-1.08254	0.110632			Wsb2	-1.08234	0.00816071
		Rps2	-1.08254	0.000729581			Pcx	-1.08224	0.105216
		Eif5a	-1.08237	0.00236331			Cdh24	-1.08185	0.034469
		Vps18	-1.08171	0.143044			Atf5	-1.08106	0.00280062
		Bcl7c	-1.08098	0.00163638			Zfp335	-1.08018	0.184963
		Atg4d	-1.08063	0.118033			Zfp513	-1.07919	0.101721
		Unc5a	-1.08005	0.412085				-1.07894	0.103562
		Gm17709	-1.07985	0.0343019			Samd4b	-1.07883	0.011768
		Nt5dc2	-1.0796	0.0396421			Cyhr1	-1.07882	0.079376
		Hnrnpa0	-1.07937	0.0933752			Zfp574	-1.07876	0.162748
		Gm4430	-1.07926	0.126966			Mrpl12	-1.07847	0.0813285
		Ctdsp2-ps	-1.07882	0.0273559			Gnb2	-1.07843	0.233308
		Cant1	-1.07863	0.0193432			Gm6560	-1.078	0.0619535
		Scap	-1.07772	0.0462035			Il20rb	-1.07764	0.259433
		Lrp1	-1.07768	0.105886			C1qb	-1.07724	0.0727102
		Wdr18	-1.07752	0.0989681			Gm7392	-1.07683	0.170712
		Cenps	-1.07604	0.022329			Dcakd	-1.07671	0.0725199
		Faap100	-1.07583	0.279329			Tk1	-1.07667	0.0689493
		Gm5525	-1.07572	0.0673234			Tamalin	-1.07626	0.00524405
		Fam53b	-1.07547	0.0103917			Elavl3	-1.07587	0.03751
		Foxk2	-1.07484	0.00939381			Gata2	-1.07536	0.307095
		Pcx	-1.07476	0.116269			Vav1	-1.07527	0.116295
		Sp2	-1.07412	0.14279			Pgam1-ps2	-1.07439	0.0649455
		Zfhx3	-1.07089	0.0334216			Furin	-1.07381	0.155977
		Dgkz	-1.07045	0.0683383			Rpl38-ps2	-1.07378	0.0153275
		Rbck1	-1.0703	0.163764			Gfra1	-1.07367	0.150501
		Gm10146	-1.06945	0.256939			Agap3	-1.07367	0.125231
		Rplp0-ps1	-1.06918	0.244436			Gm12070	-1.0722	0.415169
		Smo	-1.06854	0.00117172			D430040D24Rik	-1.07085	0.141009
		Slitrk2	-1.06772	0.099558			Rpsa	-1.06978	0.00298417
		Clstn1	-1.06745	0.0349014			Zbtb22	-1.06937	0.0817938
		Midn	-1.06644	0.0468428			Mcrip1	-1.06934	0.1053
		Gatad2a	-1.06622	0.00637486			Brsk1	-1.06864	0.0670654
			-1.0661	0.125921			Adora2a	-1.06824	0.286101
		Gna11	-1.0653	0.0260867			Klc2	-1.06819	0.0780373
		Gm7292	-1.06507	0.0603349			C130046K22Rik	-1.06768	0.0368131
		Zbtb48	-1.06324	0.154242			Col3a1	-1.06735	0.000898173
		Prokr2	-1.06322	0.304975			Zfp362	-1.06697	0.0198552
		Gm10269	-1.0623	0.0867417			Gm6180	-1.06684	0.123534
		Sppl2b	-1.06167	0.245625			Tmem160	-1.06676	0.30066
		Gm13123	-1.06148	0.250598			Pkig	-1.0665	0.0733168
		Mvd	-1.0613	0.260048			Arhgef17	-1.06648	0.0880355
		Elavl3	-1.06121	0.0419833			Sh2b3	-1.06594	0.0246997
		Ptk7	-1.05989	0.167473			S100a6	-1.06516	0.0789484
		Bend3	-1.05937	0.000171889			Zfp276	-1.06474	0.0894887
		Rpsa-ps2	-1.05891	0.00649484			Plekhg2	-1.06472	0.0370183
		Cdk2ap1	-1.05777	0.00138882			Prr15	-1.06446	0.0637601
		Abca2	-1.05775	0.0683847			Maz	-1.06378	0.00218738
		Rpl18	-1.0576	NA			H2az2	-1.06282	0.00876007
		Gm4149	-1.05756	0.057112			Clstn1	-1.06274	0.0344386
		Zdhhc7	-1.05709	0.013555			Pcdhb7	-1.06261	0.12061
		Arhgap39	-1.0564	0.0774737			Nr6a1	-1.06151	0.0304757
		BC051226	-1.05587	0.359811			Pdgfrb	-1.0601	0.00805343
		Znrf1	-1.05568	0.0086419			Traf3	-1.05912	0.000978237
		Gm55175	-1.05512	0.176795			Enpp1	-1.05793	0.0452024
		Exosc5	-1.05468	0.281766			Cenpb	-1.05733	0.00567232
		Cux1	-1.0541	0.000641831			Stub1	-1.05694	0.102096
		Llgl1	-1.05402	0.0910946			St3gal2	-1.05633	0.00329414
		Cdc34	-1.05366	0.0413187			Tubb2b	-1.05633	0.0696288
		Spata2	-1.05329	0.000590661			Pou3f4	-1.0563	0.103709
		Rpsa-ps10	-1.05322	0.00636489			Grk6	-1.05598	0.0061063
		Aacs	-1.05317	0.13785			Lamtor2	-1.05559	0.0355334
		Armc5	-1.05316	0.300217			Flt4	-1.05485	0.0456005
		Ppp2r3d	-1.05165	0.0840123			Gpr182	-1.05461	0.0661389
		Bahd1	-1.05009	0.00176954			Rpsa-ps10	-1.05448	0.00635598
		Ptgfrn	-1.04977	0.00316433			Itpa-ps1	-1.05438	0.0636915
		Soga1	-1.04972	0.0108075			Mmrn2	-1.0541	0.00409329
		Eml5	-1.04908	0.1196			Ctbp1	-1.05381	0.0240576
		Wdr83os	-1.04902	0.00386472			Igfbpl1	-1.05296	0.0223196
		Gja5	-1.04829	0.0683488			Nup210	-1.05294	0.000967036
		Plppr3	-1.04807	0.272565			Ncln	-1.05171	0.422456
		Cdh4	-1.04738	0.0201491			Spns2	-1.0517	0.160149
		Zfhx2	-1.04669	0.0575588			Asphd2	-1.05103	0.096443
		Arhgdia	-1.04635	0.0531713			Rnf187	-1.05102	0.00641271
		Gm49602	-1.04626	0.228022			Manbal	-1.05094	0.023002
		Calm3	-1.04545	0.00426925			Smox	-1.05059	0.13667
		Klhdc4	-1.04406	0.0150507			Rexo1	-1.05045	0.184095
		Gm6278	-1.04399	0.00460956			Pidd1	-1.05016	0.0223148
		Lrrc4c	-1.04331	0.0397408			Ap2a1	-1.05012	0.0971341
		Mrps12	-1.04272	0.0823474			Ccdc85b	-1.0501	0.0519231
		Mvk	-1.04227	0.238469			Slc37a1	-1.04967	0.223946
		Polr2e	-1.04208	0.204913			Adgrl4	-1.04892	0.0656076
		Gm4853	-1.04147	0.356998			Hbb-bs	-1.04792	0.0575846
		Atxn7	-1.04109	0.00168834			Tcof1	-1.04753	0.0784345
		Extl3	-1.04099	0.000657526			Ptpn23	-1.04695	0.057637
		Stmn1	-1.04071	0.0155823			Taldo1	-1.04684	0.0570271
		Klf13	-1.0401	0.000155338			Ipo13	-1.04664	0.0768785
		Rapgef1	-1.03979	0.00156727			Nt5dc2	-1.04603	0.045226
		Mn1	-1.03946	0.0286507			Icmt	-1.04566	0.00107746
		Peg13	-1.03874	0.0173251			Mn1	-1.0455	0.0267651
		Slc30a10	-1.03776	0.0127652			Klhl21	-1.04494	0.000490406
		Gtpbp3	-1.03774	0.0383439			Sema5b	-1.04491	0.0284175
		Naa60	-1.03646	0.00143845			Wiz	-1.04447	0.0760192
		Sema4c	-1.0361	0.0155474			Fbl	-1.04441	0.0108208
		Mex3d	-1.03578	0.0320958			Gm6473	-1.0441	0.199565
		Miga2	-1.03367	0.0985891			Sstr3	-1.04346	0.0938751
		Rpsa-ps9	-1.03359	0.0163518			Chmp6	-1.04193	0.0370183
		Slit1	-1.03311	0.12496			Slc12a4	-1.0408	0.175683
		Miat	-1.0326	0.00481628			Smg5	-1.0403	0.000810937
		Xkr7	-1.03178	0.0871374			Serf2	-1.04018	0.0288249
		Zc3h7b	-1.03047	0.00127101			Slc29a1	-1.03982	0.0681253
		Prdx5	-1.02904	0.0636373			Cacna1g	-1.0388	0.0757065
		Bcl2	-1.02795	0.0275124			Tubb3	-1.03801	0.123185
		9330159M07Rik	-1.02676	0.195732			Snrpb	-1.03725	0.0437199
		Phf5a	-1.02663	0.00306494			Ftl2-ps	-1.03641	0.0944927
		Tnrc6c	-1.0265	0.0055081			Mxd3	-1.036	0.182979
		Rps12	-1.0258	0.00138083			Flnc	-1.03592	0.175679
		Nup210	-1.0255	0.00132162			Fbxl19	-1.03453	0.0278809
		Oip5os1	-1.02545	0.133017			Gm13436	-1.03423	0.262258
		Dab2ip	-1.02504	0.0458466			Nfic	-1.03333	0.117236
		St6galnac6	-1.02486	0.0376103			Asic1	-1.03294	0.135543
		Nkain2	-1.02477	0.324255			St3gal1	-1.03256	0.00821666
		Dpysl4	-1.02464	0.132758			Ulk1	-1.03222	0.0128762
		Erf	-1.02437	0.237079			Usf2	-1.03174	0.000375988
		St3gal2	-1.02425	0.00447301			Slc16a6	-1.0316	0.0743867
		Kcna3	-1.02405	0.278309			Polr2e	-1.03114	0.197458
			-1.02403	0.00547149			Tgfb1	-1.03069	0.206333
		Chst15	-1.0237	0.035646			Anapc11	-1.03029	0.057469
		Txn2	-1.02354	0.0200838			Sema4c	-1.02814	0.0161028
		Lypla2	-1.02269	0.240237			Nt5dc3	-1.02786	0.0323803
		Zfta	-1.02266	0.0237022			Hes5	-1.02723	0.140763
		Gm48088	-1.02197	0.313903			Bahcc1	-1.02686	0.0474223
		Gm6685	-1.02103	0.0425609			Homer3	-1.02664	0.153959
		Rps28	-1.02087	0.0562061			Tns1	-1.02641	0.0102326
		Gm5866	-1.01891	0.110092			Cenpm	-1.02637	0.118564
		Ints15	-1.01839	0.0931463			AA388235	-1.02591	0.216504
		Pou3f3	-1.01821	0.0781621			Oaz1	-1.02531	0.0487192
		Fbxo46	-1.01815	0.111991			Muc1	-1.02409	0.106589
		Pacs2	-1.01717	0.00157761			Pmepa1	-1.02396	0.0370183
		Atf5	-1.0171	0.00492661			Slc7a1	-1.02268	0.0183853
		Rnf41	-1.01677	0.00634828			Mtss2	-1.02236	0.0347717
		Ocel1	-1.01665	0.0947458			Aldoc	-1.02166	0.144667
		Adamts19	-1.01597	0.185818			Phf2	-1.02122	0.00692532
		Rapgef3	-1.01597	0.216607			Exoc3l	-1.02047	0.0706225
		Ybx3	-1.01544	0.0118061			Rnf165	-1.02031	0.0100742
		Foxp1	-1.01532	0.172			Atp13a1	-1.01963	0.0531261
		Sh3glb2	-1.01487	0.177929			Kcnv1	-1.01921	0.173289
		Whrn	-1.01465	0.20812			Trabd	-1.01852	0.100863
		Zfp866	-1.0146	0.118808			Ddr1	-1.01826	0.110984
		A930015D03Rik	-1.01416	0.22924			Ssna1	-1.01822	0.0202485
		Gm6627	-1.01312	0.238746			B4galt3	-1.01809	0.0514706
		Gm17081	-1.01302	0.120028			Dot1l	-1.01806	0.0739707
		Cers1	-1.01228	0.271537			Rgl2	-1.01778	0.135133
		Adora2a	-1.01213	0.33945				-1.01767	0.206986
		Mcrs1	-1.01106	0.222052			Hba-a2	-1.01712	0.025949
		Upf1	-1.00946	0.0401309			Rpl37a	-1.01677	0.0183853
		Trabd	-1.00917	0.112747			Sh3glb2	-1.0167	0.167002
		Gm6218	-1.00871	0.160891			Gm44206	-1.01645	0.187811
		Gm14303	-1.00828	0.0674287			Ube3b	-1.01642	0.028075
		Zscan2	-1.00819	0.0566258			C1qa	-1.01637	0.185406
		Zbtb40	-1.00778	0.00529523			Fhod1	-1.01559	0.0947403
		Slc35a4	-1.00774	0.00543419			Nid2	-1.01552	0.00245064
		Plvap	-1.00735	0.0860935			Neurl4	-1.0153	0.0610678
		Mcrip1	-1.00699	0.139377			Tmsb10	-1.01512	0.00346201
		Zswim4	-1.00511	0.187903			Sox3	-1.01484	0.0618954
		Clec1a	-1.00477	0.233987			Nalf2	-1.01403	0.00156528
		Scamp3	-1.00476	0.105886			Rex1bd	-1.01355	0.306646
		Fbl	-1.00447	0.0147405			Septin5	-1.01271	0.213319
		Srebf1	-1.00429	0.294153			Dpm2	-1.01258	0.00128433
		Cep170b	-1.00399	0.103898			Igsf21	-1.01258	0.287207
		Card10	-1.00395	0.246197			Marchf9	-1.01246	0.0192277
		Josd2	-1.00239	0.435604			Efs	-1.01214	0.148936
		Cntn2	-1.00219	0.0294828			Cacng4	-1.01202	0.000197095
		Irf2bp1	-1.00183	0.0293578			E2f2	-1.01195	0.00498005
		Mcrip2	-1.00028	0.279657			Shisal1	-1.01188	0.00855105
		Spns1	-0.999851	0.208397			Gm15429	-1.01178	0.115382
		Gm55531	-0.999163	0.204304			Gm55094	-1.01147	0.655716
		Trp53rkb	-0.999001	0.0662314			Gpt	-1.01074	0.133119
		Fam78b	-0.998918	0.0966806			Mroh2a	-1.00958	0.0538934
		Naa10	-0.99857	0.343304			Gm17092	-1.00941	0.170811
		Epha4	-0.997773	0.0430074			Dxo	-1.00836	0.143386
		Slc9a1	-0.996933	0.084292			Garem2	-1.00828	0.00346201
		Zbtb49	-0.996044	0.107504			Grk2	-1.00828	0.0100932
		Ergic1	-0.995332	0.00105915			Gm15682	-1.00826	0.217528
		Gm18666	-0.994931	0.397474			Arhgef10l	-1.00789	0.141415
		Adamts10	-0.994719	0.183733			Gatad2a	-1.00774	0.0103627
		Pcdhgb1	-0.994663	0.196629			Ficd	-1.00758	0.153959
		Ano8	-0.994508	0.0461744			Ssbp4	-1.00693	0.356057
		Lama5	-0.994183	0.266597			Pias4	-1.00671	0.16697
		Gm17092	-0.993795	0.192245			Pofut2	-1.00645	0.0739707
		Zfp871	-0.993581	0.168012			Tyro3	-1.00501	0.0156942
		Adcy6	-0.992686	0.00791955			Gm15590	-1.00495	0.0928384
		Troap	-0.992618	0.0418416			Uqcr10	-1.00409	0.171431
		Agap1	-0.992135	0.000157276			Sac3d1	-1.0038	0.0318975
		Rrp9	-0.992075	0.190521			Tshz1	-1.00375	0.0108208
		Taldo1	-0.991933	0.0787368			Pam16l	-1.00358	0.232654
		B230311B06Rik	-0.991145	0.291553			Auts2	-1.00281	0.0554175
		Acot7	-0.991046	0.0892576			Eif4ebp2	-1.00251	0.0361086
		Akna	-0.990881	0.10151			Zdhhc4	-1.00238	0.00840641
		Rbm15b	-0.990362	0.00316433			Aprt	-1.00174	0.214049
		1110015O18Rik	-0.990274	0.368522			Gm6745	-1.0016	0.113788
		Gm9432	-0.989542	0.240907			Rpl35	-1.00109	0.0294169
		Acly	-0.989511	0.00296494			Mast3	-1.00055	0.0904631
		Nipal4	-0.9881	0.20812			Cox4i1	-1.00022	0.0347717
		Gm48583	-0.987584	0.287406			Tet3	-1.00008	0.0128019
		Prtn3	-0.987441	0.418998			Nt5e	-0.999855	0.308096
		Cox6c	-0.986829	0.0140523			Erg	-0.999671	0.00839953
		Med25	-0.986771	0.0902973			Zc3h7b	-0.999091	0.00176284
		AI480526	-0.986755	0.340161			Sall1	-0.998884	0.00833038
		Ap2a1	-0.986325	0.130468			Tmem204	-0.998819	0.26567
		Dmrta2	-0.985966	0.0298894			Gm10051	-0.998055	0.0793109
		Otx1	-0.985334	0.0112276			Iglon5	-0.997609	0.122662
		Gm10075	-0.985137	0.0814237			Llgl1	-0.996931	0.105386
		Nsmf	-0.983983	0.087987			Abca7	-0.996541	0.135712
		Zfp516	-0.983826	0.00202123			Adamts10	-0.996364	0.171766
		Tdg-ps	-0.983655	0.0484284			Thra	-0.995985	0.015865
		Tmcc2	-0.983355	0.0542149			Ube2g2	-0.995806	0.00640421
		Aldh16a1	-0.983074	0.532203			Rps5	-0.995735	0.08873
		Xylt1	-0.982175	0.0140523			Mpped1	-0.995145	0.0454471
		Cox17	-0.981168	0.0581475			Rbck1	-0.994636	0.189284
		Naa38	-0.980469	0.389387			Ppp1r1a	-0.994452	0.011318
		Gm35394	-0.980432	0.326237			Bcr	-0.994295	0.00545924
		Islr	-0.979915	0.125111			Rps19	-0.99411	0.0148411
		Vtn	-0.979556	0.0221992			Rims3	-0.992924	0.00226081
		4930507D05Rik	-0.979204	0.205653			Dscam	-0.992128	0.0754162
		Trappc6a	-0.97873	0.362132			Megf6	-0.992055	0.190959
		Gm5937	-0.97868	0.155293			Smco4	-0.990874	0.0170286
		Tk1	-0.978514	0.110319			Snrpf	-0.989715	0.230137
		Isoc2a	-0.978319	0.164336			Slc25a19	-0.989649	0.0281117
		Pdgfb	-0.978074	0.19099			Col12a1	-0.989557	0.112229
		Nos2	-0.977772	0.356998			Ap2s1	-0.989104	0.0256257
		Atp13a1	-0.977576	0.0688236			Mcrs1	-0.988093	0.219326
		Plxnb2	-0.976679	0.0354482			Mpped2	-0.987929	0.058074
		Ltbp3	-0.975947	0.188487			Fem1a	-0.986979	0.0155004
		Mafg	-0.97561	0.0175129			Vat1	-0.986917	0.0161028
		Tubb3	-0.975324	0.160782			Spsb4	-0.986807	0.00141742
		Gm45855	-0.975151	0.00820998			Bmp4	-0.986267	0.296155
		Cbfa2t3	-0.974934	0.17108			Cnpy3	-0.986258	0.092547
		Atp6v0c-ps2	-0.974365	0.119432			Kcng1	-0.986153	0.209112
		Mycn	-0.973911	0.00896736			Grap2	-0.986142	0.05647
		Sik1	-0.973525	0.0394154			Rps2	-0.986113	0.00215905
		Gm15590	-0.97341	0.112756			Rpl36-ps3	-0.985357	0.39769
		Atxn7l2	-0.97337	0.245719			Vps18	-0.983945	0.178424
		Usf2	-0.97329	0.000827363			Anpep	-0.983909	0.111142
		Kazn	-0.972281	0.0206731			Midn	-0.983388	0.0663709
		Hdac5	-0.972243	0.274875			Sh3pxd2a	-0.982684	0.00190933
		Zfp771	-0.971805	0.334873			Dpp9	-0.982227	0.116326
		Gm17669	-0.971732	0.17483			Crb2	-0.982121	0.00186736
		Akt2-ps	-0.971503	0.241601			Ndufa13	-0.981731	0.203973
		Ctnnbip1	-0.971165	0.00131558			Oaz1-ps	-0.981535	0.0212752
		Mtch1	-0.970206	0.0548784			Hic2	-0.981061	0.100863
		Rps2-ps7	-0.969855	0.139353			Crtc1	-0.980891	0.127276
		Rpusd1	-0.969854	0.334194			Tbrg4	-0.980709	0.00218738
		Taok2	-0.969301	0.0109374			Gm3320	-0.980415	0.0240762
		Vangl2	-0.968002	0.00397193			Atg4d	-0.980323	0.152295
		Trp53i11	-0.967617	0.103333			Ap2m1-ps	-0.979023	0.0197729
		Il20rb	-0.966803	0.342258			Wtip	-0.978297	0.108726
		Pip4k2b	-0.966439	0.0132016			Notch4	-0.978	0.0258656
		Lrig1	-0.966289	0.000969122			Nrp1	-0.977879	0.00510349
		Gm5830	-0.965943	0.201005			Zfp341	-0.977651	0.0508598
		Zfp276	-0.965687	0.137145			Rnd1	-0.976989	0.111238
		Tenm4	-0.965661	0.000265009			Rcc1l	-0.976933	0.116545
		Slc4a2	-0.965282	0.176654			Endod1	-0.976118	0.0333873
		Nt5dc3	-0.965275	0.0479658			Ppp1r9b	-0.976025	0.0415147
		Gas1	-0.965164	0.0795632			Lama1	-0.975392	0.00108214
		Ccnd3	-0.965024	0.104948			Mrpl4	-0.974649	0.185481
		Glrx5	-0.964526	0.00140417			Med25	-0.974452	0.0890076
		Dxo	-0.963668	0.174546			Nomo1	-0.974406	0.0327007
		Dll4	-0.963076	0.0274529			Gm11405	-0.974146	0.205864
		Ntmt1	-0.962106	0.217133			Zfp282	-0.972694	0.00245064
		Macroh2a1	-0.961356	0.00400323			Ddx54	-0.972685	0.300196
		Rims3	-0.961196	0.00324626			Rangap1	-0.972544	0.00965363
		Rnf43	-0.961182	0.273897			Mtch1	-0.972358	0.0518517
		Mapk8ip1	-0.961001	0.0611647			Cntn5	-0.971878	0.071713
		Gm9791	-0.959929	0.201684			Cmip	-0.971817	0.0484243
		Treml1	-0.959704	0.218098			Tenm3	-0.970922	0.0954987
		Dcp2	-0.959572	0.116876			Smtn	-0.970513	0.277327
		Icmt	-0.957984	0.00291427			Akt2	-0.970052	0.00641958
		Kifc5b	-0.957042	0.0374824			Kif26b	-0.970034	0.0235065
		Ctdsp1	-0.956985	0.00740854			Cdc42ep4	-0.969817	0.0356373
		Zfp704	-0.955726	0.0481481			1700037H04Rik	-0.968916	0.115715
		Slc12a7	-0.955135	0.00302097			Dpf1	-0.968046	0.0733508
		Unc45a	-0.955066	0.126784			Ptov1	-0.967937	0.288914
		Nrxn2	-0.954776	0.206712			Pik3cd	-0.967918	0.124606
		Gpx4-ps2	-0.954733	0.0888832			Psmd3	-0.967885	0.0957359
		Myh9	-0.954477	0.101254			Wdr18	-0.967865	0.135151
		Rpl37rt	-0.954241	0.113469			Setd1b	-0.967334	0.0214288
		Phf2	-0.954234	0.0122346			Slc35a4	-0.967298	0.00788161
		Endov	-0.953951	0.0460423			Wnt7a	-0.966974	0.0656076
		Slc27a1	-0.9536	0.217965			Fyb	-0.966942	0.247884
		Limk1	-0.953321	0.0462385			Pcdhb19	-0.966399	0.191092
		Gm13453	-0.953273	0.121301			Kctd10	-0.965809	0.104639
		Ankrd52	-0.953208	0.00301588			Lypla2	-0.965645	0.25544
		Spring1	-0.953097	0.00157176			Fbrsl1	-0.965337	0.0658763
		Igsf3	-0.952989	0.0513712			Gm44645	-0.965126	0.183038
		Atoh8	-0.95274	0.114145			Ehd1	-0.964722	0.0638381
		Norad	-0.952333	0.116064			Zfp142	-0.964622	1.82e-05
		Ccnj	-0.951934	0.0129841			Myo18a	-0.964481	0.0900806
		Limd2	-0.951527	0.0292345			Col8a2	-0.963633	0.0672759
		Chml	-0.951453	0.149427			Hipk2	-0.963441	0.0304621
		Fbrs	-0.951397	0.127895			Rims4	-0.962783	0.0210414
		Vps37d	-0.951367	0.341638			Cabp1	-0.962448	0.134903
		Gpn2	-0.950999	0.136735			Jag2	-0.962292	0.326317
		Pabpc4	-0.950963	0.00265941			Dglucy	-0.962163	0.23012
		Oaz1-ps	-0.950908	0.0267015			Gm13166	-0.960451	0.303659
		Ap2m1-ps	-0.950383	0.0242465			Fau	-0.959961	0.118901
		Smarca4	-0.950163	0.0320958			Tyrobp	-0.959954	0.185662
		Gm7862	-0.949998	0.141369			Trib3	-0.959041	0.259609
		Kctd13	-0.949276	0.109068			Gm6311	-0.958285	0.00718285
		Ap3s1-ps1	-0.949143	0.18182			Limk1	-0.958187	0.0436446
		Ephb4	-0.948407	0.0257806			Trim67	-0.958096	0.0235065
		Thap7	-0.948248	0.323493			Tbxas1	-0.957639	0.273956
		Chst8	-0.946637	0.3663			Fam110a	-0.956956	0.105564
		Tpcn1	-0.945572	0.0255651			Fbxo46	-0.956567	0.128509
		Zdhhc21	-0.945153	0.164822			Pebp1	-0.955893	0.00192473
		Cfl1	-0.945085	0.00752891			Gm5854	-0.955803	0.148063
		Enho	-0.945045	0.360798			Ldlr	-0.955645	0.00725163
		Mgat5	-0.944946	0.0456086			Sdc3	-0.95545	0.0923156
		Crebzf	-0.944428	0.220938			Gm13192	-0.955331	0.369245
		Pkd1	-0.942698	0.0449295			Trim8	-0.955142	0.0861109
		Zfand3	-0.941864	0.00926935			Fes	-0.954861	0.349733
		Zfp275	-0.941743	0.0915546			Abca2	-0.954861	0.0985514
		Cacna1g	-0.940944	0.120477			Crim1	-0.954206	0.0385226
		Gm12184	-0.940762	0.00513494			Hras	-0.954052	0.00329414
		Dpf1	-0.940725	0.0896019			Zfp710	-0.953963	0.0831762
		Sfrp2	-0.940618	0.0161491			Rhoj	-0.953093	0.0031866
		Ybx1-ps2	-0.939856	0.0675539			Mybl2	-0.951687	0.0134535
		Prdm15	-0.939656	0.0103917			Atp1a3	-0.950875	0.192628
		Ring1	-0.93951	0.14491			Ptbp1	-0.950784	0.0523326
		Exoc3l2	-0.939493	0.366546			Mon1a	-0.950272	0.40345
		Fezf2	-0.939047	0.0238632			Srm	-0.950037	0.126231
		Mtss2	-0.938669	0.0569094			Atp5g1	-0.949569	0.0678724
		Gm6576	-0.938625	0.0495383			Stx1a	-0.94951	0.225088
		Agpat3	-0.937265	0.00731423			Gm50184	-0.949469	0.0208744
		Rangap1	-0.937128	0.0129252			Cdh4	-0.949281	0.0359136
		Mmp14	-0.936773	0.00112059			Snhg8	-0.948396	0.290585
		Rps12-ps3	-0.936662	0.0172704			Tubb4b	-0.947775	0.0137435
		Ppard	-0.936382	0.289618			Rnf208	-0.946883	0.355098
		Optc	-0.936381	0.0409983			Fgfr1	-0.946668	0.00470456
		2810455O05Rik	-0.935844	0.311908			Kif26a	-0.946223	0.257096
		Bop1	-0.935411	0.149586				-0.946199	0.0106607
		Leng8	-0.935207	0.0740747			Gm5454	-0.945979	0.323274
		Prdm16	-0.935144	0.0772401			Phb2	-0.945443	0.0242633
		Zfp653	-0.935094	0.349564			Gm10180	-0.945243	0.217934
		Wiz	-0.935012	0.125635			Rpl7a-ps11	-0.944249	0.0200802
		Zfp513	-0.934828	0.174546			Pkmyt1	-0.943656	0.349804
		Taf1c	-0.934659	0.581889			Vps72	-0.943433	0.0939194
		Slc45a4	-0.934613	0.00489511			Tuba1b	-0.943377	0.0374636
		Trim67	-0.934354	0.0291796			Emc10	-0.943353	0.182216
		Slc25a29	-0.93394	0.240922			Caskin2	-0.943147	0.280477
		Unkl	-0.933327	0.043574			Slc4a2	-0.943078	0.17809
		Hmgb1-ps7	-0.933122	0.340896			Dnlz	-0.942907	0.0141036
		Kmt2b	-0.932189	0.04153			Gm11518	-0.941965	0.00702262
		Zfp444	-0.931958	0.00147079			Rhbdf1	-0.941762	0.279298
		Ttbk1	-0.931881	0.029747			Ankrd52	-0.941644	0.00334311
		Lrrn1	-0.931552	0.0571755			Niban2	-0.941017	0.191092
		Gm5446	-0.930921	0.248133			Rpl27-ps3	-0.940799	0.00692532
		Agrn	-0.93056	0.0429496			Cbx6	-0.940758	0.0224544
		5930420M18Rik	-0.930254	0.108978			Cdk2ap1	-0.940748	0.00469346
		Rpl28-ps1	-0.929609	0.155293			Rpl28	-0.940003	0.0949636
		Psmc3ip	-0.929597	0.0030738			Gm16335	-0.939526	0.196224
		Rpl37a	-0.929592	0.033113			Tcf19	-0.93931	0.00258195
		Gm8520	-0.929357	0.0183113			Pycr1	-0.938991	0.00438819
		Rhno1	-0.929305	0.00140417			Gm8226	-0.938984	0.0214493
		Atp5e	-0.929271	0.00462544			Macroh2a1	-0.938981	0.00502623
		Tns1	-0.929019	0.0213535			Dpysl4	-0.938759	0.164582
		Tcf4	-0.928691	0.0236139			Ptpn5	-0.938575	0.191092
		Pdap1	-0.928623	0.00252517			Natd1	-0.938016	0.000203274
		Jund	-0.928539	0.0192402			Cbarp	-0.937854	0.314963
		Slc52a2	-0.928164	0.219884			Csk	-0.937847	0.100142
		Btbd2	-0.926614	0.366506			Nr1h2	-0.937624	0.31128
		Cnpy3	-0.926318	0.124579			Ppp1r12c	-0.937406	0.19915
		Col8a2	-0.925654	0.0883682			Entr1	-0.937362	0.0121505
		Cacfd1	-0.924811	0.000556838			Rnf123	-0.936943	0.0761773
		Arhgef17	-0.923567	0.155771			Ctnnbip1	-0.936622	0.00190933
		Rnf26	-0.923283	0.273065			Kmt2b	-0.936315	0.039035
		Nfatc4	-0.922751	0.120675			Rab10os	-0.936269	0.0170286
		Ybx1	-0.922732	0.00917701			Snrpd2	-0.936235	0.0305133
		D430040D24Rik	-0.921832	0.228568			Dpysl5	-0.936124	0.0136575
		Gm20033	-0.921445	0.25782			Hdac7	-0.93592	0.0854851
		Macrod2	-0.921174	0.0638171			Cox6a1	-0.935825	0.0275727
		Gm26737	-0.921108	0.366342			Gm10076	-0.935369	0.113234
		Zfp598	-0.920524	0.16329			Agap2	-0.935265	0.183414
		Ski	-0.920205	0.00783283			Pcdhga2	-0.934683	0.0983427
		Dll1	-0.920064	0.0074077			Dlg4	-0.934261	0.0554196
		Ndst1	-0.919853	0.00274023			Rpl31-ps11	-0.933735	0.0170286
		Relt	-0.919663	0.304878			Atp5e	-0.933553	0.00453479
		Hmgb1-ps3	-0.91926	0.0873307			Hectd4	-0.933307	0.0174525
		Col6a1	-0.919231	0.0723679			Gm14760	-0.93329	0.255811
		C2cd2l	-0.918835	0.158156			Actl6b	-0.933179	0.181664
		Gm12712	-0.918813	0.294713			Gm16477	-0.930216	0.0186218
		Atat1	-0.918348	0.00449916			Gm10036	-0.930175	0.107006
		Gm6560	-0.918248	0.126446			Akna	-0.930033	0.118564
		Wdr4	-0.91768	0.09056			Gapdh-ps15	-0.929159	0.225736
		Sdk1	-0.917344	0.0169137			Hspbp1	-0.928945	0.345031
		Nfib	-0.917064	0.0625473			Gm55276	-0.928935	0.662583
		Pin1	-0.916423	0.0963389			Ctdsp2-ps	-0.928225	0.0575745
		Ptma	-0.916301	0.0287855			Map1s	-0.928056	0.57431
		Gm21742	-0.915971	0.13872			Ephb4	-0.927391	0.0287165
		Arf5	-0.915929	0.0683488			Rpl18	-0.927323	NA
		Pgls	-0.915685	NA			Gngt2	-0.927022	0.411912
		Tnfrsf19	-0.915241	0.0150774			Sting1	-0.926965	0.221834
		Pou2f1	-0.915163	NA			Rhno1	-0.926943	0.00144367
		Cdc42ep4	-0.915102	0.0503133			Gm12671	-0.926227	0.263749
		Tmem104	-0.914474	0.203814			Gdpd5	-0.925447	0.284445
		Nfic	-0.913936	0.184603			Tmub1	-0.925419	0.335127
		Rps19	-0.913032	0.0265911			Pdlim7	-0.925157	0.339996
		Rpl35	-0.912851	0.0508739			Tmem132c	-0.925119	0.023002
		Gm16199	-0.911523	0.194724			Mta1	-0.924548	0.0333263
		Gm9625	-0.911393	0.113381			Gramd4	-0.924106	0.0466681
		Man2a2	-0.911006	0.00189788			2510039O18Rik	-0.922805	0.149587
		Gm5854	-0.910789	0.181894			Gm12537	-0.922078	0.256008
		Pak4	-0.909477	0.0884289			Orai1	-0.922021	0.256042
		Gnao1	-0.909266	0.0200967			Ppp6r1	-0.921796	0.0512383
		Cxxc1	-0.909153	0.185818			Ctu2	-0.921593	0.266149
		Cdc42ep1	-0.908928	0.37676			Ano8	-0.921208	0.0636944
		Efnb1	-0.908646	0.109178			Srrd	-0.92087	0.128246
		Gm7432	-0.908437	0.0179425			Rab1b	-0.920864	0.0590978
		Fgfr1	-0.908379	0.00673676			Ramp2	-0.920713	0.039624
		Sfxn5	-0.908266	0.00507891			Rrp12	-0.920622	0.0535772
		Col5a1	-0.908058	0.0501455			Gpr137	-0.920311	0.298722
		Hmgn2-ps	-0.908024	0.0265911			Gm5561	-0.919981	0.0368649
		Slc7a5	-0.907022	0.00347516			Gm10359	-0.919913	0.268996
		Hdac4	-0.906533	0.0342564			Gas6	-0.919776	0.271868
		Gcat	-0.905577	0.143148			Ybx3	-0.919502	0.0233035
		Ilrun	-0.905009	0.00595586			Cd40	-0.91941	0.233991
		Bcr	-0.904953	0.0121111			Zfp579	-0.918439	0.107118
			-0.904598	0.0787786			Fis1	-0.918361	0.0417122
		Rpl27	-0.904487	0.00925615			Bcar1	-0.918319	0.238119
		Zbtb39	-0.903309	0.054471			Atat1	-0.91828	0.00453479
		Notch2	-0.903233	0.000279237			Zbtb40	-0.918118	0.0113399
		Trim8	-0.903108	0.115125			Ndst1	-0.917676	0.00280062
		Tedc2	-0.903095	0.00268487			Rps19-ps6	-0.917192	0.0696379
		Col27a1	-0.902935	0.175395			Csf1r	-0.91711	0.0937065
		Pear1	-0.902432	0.337768			Agrn	-0.916846	0.0449039
		Atp5g1	-0.902046	0.0910536			Svop	-0.915589	0.234082
		Tle3	-0.901873	0.0159591			Cdc37	-0.915378	0.0562007
		Sec61b	-0.901846	0.0177237			Khsrp	-0.91519	0.0255915
		Sirt6	-0.901001	0.403848			Zfp771	-0.915164	0.343813
		Gramd4	-0.900779	0.0553209			Sox13	-0.914432	0.102593
		Tcof1	-0.899453	0.147657			Ddah2	-0.914072	0.267562
		Gm15784	-0.89909	0.267062			Egr1	-0.914004	0.0553736
		Ndufa7	-0.898631	0.191001			Csf2rb	-0.913669	0.228138
		Fance	-0.898293	0.298821			Gm6218	-0.913278	0.195645
		Cdipt	-0.898235	0.0512648			Magel2	-0.912599	0.131575
		Fem1a	-0.897708	0.0293578			Gm7390	-0.911814	0.0409623
		Rad9a	-0.897415	0.0167015			Wbp1	-0.911534	0.109443
		1700037H04Rik	-0.897412	0.159273			Tubb5	-0.910832	0.030037
		Rpl31-ps14	-0.897101	0.100876			Dnah7a	-0.910661	0.208689
		B330016D10Rik	-0.896939	0.256142			Gm5784	-0.910054	0.334945
		Gm13534	-0.896595	0.232989			Boc	-0.910032	0.0455251
		Gm5461	-0.896572	0.189583			Rtl8a	-0.909077	0.271536
		Limd1	-0.896564	0.00316433			Ergic1	-0.908259	0.00289264
		Lamtor2	-0.896564	0.0842683			Dysf	-0.907586	0.0589339
		Ficd	-0.896503	0.225965			Ctdsp1	-0.907316	0.0113399
		Fermt3	-0.896248	0.242459			Klf13	-0.907315	0.000967084
		Erh	-0.896078	0.0787164			Mvd	-0.906469	0.327652
		Brsk1	-0.896008	0.142204			Gm7336	-0.906331	0.257857
		Plxna3	-0.895885	0.0118299			Lrig3	-0.906293	0.222019
		Tmem121b	-0.895625	0.0394725			Lgals1	-0.906071	0.0753041
		Ptn	-0.895597	0.152247			Slc25a22	-0.905878	0.199139
		Adam11	-0.895063	0.212252			Ralgds	-0.90542	0.115606
		Ern1	-0.894968	0.0620835			Tle3	-0.904801	0.0154962
		Pigyl	-0.894257	0.455667			Zfp598	-0.904776	0.162241
		Gm10359	-0.893978	0.303739			Rara	-0.904678	0.294059
		Disp1	-0.893799	0.0644635			Rpl36-ps2	-0.904084	0.410038
		Cox6a1	-0.893555	0.0376103			Rnf220	-0.903747	0.101225
		Neurl4	-0.893348	0.112166			Znrf1	-0.90338	0.0258656
		Ier5	-0.892882	0.044842			Pcdhga9	-0.903143	0.0927818
		Tmem115	-0.892422	0.238593			Wscd1	-0.902982	0.091035
		Ube2g2	-0.89238	0.0155608			Cspg4	-0.902795	0.433127
		Dpysl5	-0.892309	0.0194643			Pip4k2b	-0.90261	0.0210201
		Dcun1d2	-0.892265	0.00337421			Plbd2	-0.902557	0.143899
		E2f3	-0.892263	0.0830648			Mrtfa	-0.902488	0.203015
		Mnt	-0.892026	0.107864			Myo1c	-0.902341	0.0663187
		Sh3pxd2a	-0.892015	0.00500807			Septin1	-0.901943	0.0821653
		Dpp9	-0.891376	0.16991			Gm11560	-0.901873	0.199989
		Zfpm1	-0.891307	0.476946			E2f4	-0.901805	0.0275727
		Stk35	-0.891193	0.0124356			Rnft2	-0.901729	0.0413044
		Lpcat1	-0.890948	0.00125532			Atg2a	-0.901463	0.300196
		Gm12671	-0.890062	0.304185			Septin9	-0.901456	0.0191227
		2610307P16Rik	-0.889109	0.199259			Ppp1r15a	-0.901222	0.0888205
		Rnf5	-0.889102	0.175561			Rai2	-0.900588	0.0371082
		Aatk	-0.889046	0.472699			Isyna1	-0.900431	0.319891
		Grb10	-0.888997	0.0320146			Gm5763	-0.900227	0.193956
		Cdc42se1	-0.888973	0.0159026			Rpsa-ps11	-0.900214	0.319891
		Slc2a4	-0.888446	0.238309			Bach2	-0.899657	0.0746474
		Khsrp	-0.887459	0.0319056			Phf5a	-0.899392	0.0100801
		Syngr2	-0.886972	0.0888832			Gm12447	-0.898733	0.300967
		Ago2	-0.886805	0.0360945			Igfbp7	-0.898413	0.14626
			-0.886527	0.299315			Uchl1	-0.897627	0.0382449
		Zfp319	-0.886143	0.000793627			Pelp1	-0.897071	0.0555072
		Zfp119a	-0.885719	0.385152			Aatk	-0.896985	0.438964
		Gm9826	-0.885543	0.044842			Osbpl5	-0.896967	0.17028
		Gpr63	-0.885073	0.294713			Adra2a	-0.896901	0.0223757
		Bcar1	-0.884939	0.275497			Rpusd1	-0.89668	0.353751
		Cox4i1	-0.884039	0.0686888			Gm10073	-0.896566	0.0681253
		Srrd	-0.882583	0.157626			Kifc1	-0.896543	0.176946
		Iglon5	-0.881705	0.191242			Rps28	-0.896466	0.0945271
		Csk	-0.881654	0.133837			Ushbp1	-0.895015	0.282708
		Polrmt	-0.881336	0.431022			Rpl31-ps9	-0.894501	0.0149905
		Rpsa-ps11	-0.881271	0.354921			Ccdc88c	-0.894088	0.0469384
		Rpl19	-0.881182	0.136007			Mir6236	-0.893295	0.315592
		Zfp664	-0.88117	0.0827724			Cnnm4	-0.89015	0.0445662
		Mast3	-0.88113	0.151074			Limd2	-0.890112	0.0415147
		B9d2	-0.881086	0.390668			Akt1s1	-0.88996	0.167433
		Lsm7	-0.881077	0.154429			Isoc2a	-0.889816	0.199519
		Ago1	-0.880518	0.00825133			Rtl8b	-0.889709	0.293919
		Gm14760	-0.880354	0.306317			Gm4617	-0.888669	0.00329414
		Nnat	-0.879853	0.0101065			Cfl1	-0.888046	0.0124745
		Irs1	-0.879755	0.00879504			Cxxc1	-0.887313	0.186302
		Agap2	-0.879524	0.229306			3000002C10Rik	-0.885408	0.226681
		Snrpa	-0.879189	0.0910557			Eef1d	-0.88536	0.0393494
		Gm4617	-0.878746	0.00364017			Irf2bpl	-0.885166	0.105386
		Tead2	-0.877952	0.00846804			Myo9b	-0.885062	0.0409658
		Gm9800	-0.877788	0.00309693			Cdipt	-0.884757	0.0529486
		Gm13328	-0.877777	0.408328			Ggcx	-0.884625	0.0121817
		Fis1	-0.877526	0.0548256			Acd	-0.883791	0.071791
		Zfp142	-0.877435	0.000122008			Nos1ap	-0.88291	0.0954987
		Ttyh1	-0.877232	0.00362937			Foxk1	-0.88272	0.0160644
		Rita1	-0.876314	0.324255			C77080	-0.882584	0.109046
		Bag6	-0.876111	0.187946			Daglb	-0.882247	0.047413
		Rpl31-ps11	-0.875708	0.0273525			Rps18-ps3	-0.881803	0.0903792
		Fam168b	-0.875572	0.0190425			Cdc42se1	-0.881489	0.016645
		Gm8325	-0.875082	0.00991298			Slc15a3	-0.881393	0.286337
		Tssc4	-0.875058	0.286835			Gm21742	-0.880669	0.146681
		Mrpl28	-0.873864	0.074901			Ints5	-0.880299	0.0240797
		Hivep1	-0.873824	0.0195092			Prelid1	-0.880138	0.0214511
		Gpr137	-0.873705	0.349919			Camta2	-0.87973	0.291626
		Pcdhga8	-0.873172	0.0899429			Arl10	-0.879662	0.28643
		Rnf145	-0.87266	0.00573841			Gm8325	-0.87939	0.00962424
		Atosb	-0.871912	0.0217842			Mvb12a	-0.87874	0.262126
		Gm5527	-0.871904	0.10263			Gm56171	-0.878397	0.543299
		Selenoh	-0.871034	0.016983			Gpat4	-0.877636	0.00125393
		Armc6	-0.870752	0.282529			Fam78b	-0.877629	0.142591
		Zfp217	-0.870377	0.00564105			Mnt	-0.877503	0.105848
		Igf1r	-0.870319	0.00086261			Tubgcp6	-0.876625	0.0159176
		H3f3a-ps2	-0.870209	0.060703			Ubc	-0.876192	0.193956
		Ehbp1l1	-0.870081	0.245719			Ap2m1	-0.876187	0.00684372
			-0.869757	0.294742			Chst2	-0.876106	0.118134
		Chsy1	-0.869742	0.0780844			Efnb1	-0.875987	0.115353
		Pard6b	-0.86934	0.00571852			Peg13	-0.875914	0.0470138
		Tmem151b	-0.868614	0.0888832			Zfp64	-0.875862	0.264906
		Aplp1	-0.868113	0.175319			Fgd5	-0.875304	0.0160781
		Akt2	-0.868046	0.0157531			Zfp319	-0.87487	0.000946366
		Ptbp1	-0.867708	0.084882			Rpl28-ps1	-0.874222	0.174986
		Flnc	-0.867408	0.284924			Dolpp1	-0.87403	0.118564
		Sh3bp5l	-0.86694	0.139377			Tmem115	-0.872509	0.23402
		Rpl37	-0.866827	0.0843691			Prex1	-0.872436	0.180048
		Gm7336	-0.866731	0.300545			Scrn1	-0.872424	0.0385226
		Dolpp1	-0.866297	0.131385			Fbrs	-0.871753	0.158954
		Gm14539	-0.86602	0.385779			Gm5846	-0.871625	0.174257
		Zfp169	-0.865958	0.0853134			Rpl19	-0.871511	0.131641
		Msi2	-0.865854	0.0725906			Gm9800	-0.871189	0.0033277
		Slc35c2	-0.864794	0.177494			Gm18666	-0.871081	0.44068
		Cdc42se2	-0.864694	0.025205			Usp36	-0.870738	0.0315558
		Rab11b	-0.863993	0.0388296			Phgdh	-0.870685	0.0973784
		Gm12537	-0.863902	0.311456			Zfhx3	-0.870455	0.0836466
		Zfp385a	-0.863595	0.271793			Sema3g	-0.870393	0.0563697
		Tspan5	-0.863466	0.0193671			Tspan11	-0.869279	0.0298874
		Gm16374	-0.863136	0.486679			Dgcr2	-0.869141	0.00140211
		Rara	-0.86297	0.342554			Fkbp2	-0.868433	0.0899153
		Gm6712	-0.861925	0.0892746			Ptgfrn	-0.868145	0.0160047
		Gm6125	-0.861874	0.00698109			Bahd1	-0.867922	0.01046
		Hras	-0.861586	0.00833327			Zcchc14	-0.867313	0.0110412
		Taf10	-0.86055	0.00737108			Gm12366	-0.867141	0.0937065
		Ralgds	-0.859824	0.147482			Hdac5	-0.866827	0.318676
		Dph2	-0.859711	0.0682758			Gm12184	-0.866649	0.0104736
		Aprt	-0.8592	0.317516			Irf2bp1	-0.866516	0.0611359
		Tmem134	-0.859141	0.137398			Wdr46	-0.86639	0.147786
		Ppp1r1a	-0.858996	0.0316768			Crocc	-0.866206	0.361738
		Eng	-0.858571	0.120028			Il17ra	-0.865993	0.004048
		Mapk4	-0.858294	0.0987364			F5	-0.86596	0.36572
		Elk1	-0.858001	0.0170067			Wwc1	-0.865841	0.0629812
		Gm5138	-0.857957	0.380871			Slc29a2	-0.86582	0.177661
		G630016G05Rik	-0.857456	0.271783			Alx3	-0.865341	0.0598625
		Cand2	-0.857274	0.0633516			Cyp46a1	-0.864976	0.280131
		Zfp629	-0.857234	0.00879504			Atxn7l2	-0.864558	0.293882
		Gm37164	-0.856712	0.107785			Lmo1	-0.864197	0.237139
		Gm5786	-0.856604	0.0306991			Mdh2	-0.86415	0.0167235
		Stub1	-0.856589	0.209436			Abcc9	-0.863975	0.00432485
		Scube1	-0.856407	0.157706			Gm55175	-0.863404	0.262908
		Ndn	-0.856381	0.0470143			Mpv17l2	-0.86334	0.116396
		Tead3	-0.856087	0.131385			Abl1	-0.86325	0.0553736
		Lmna	-0.855857	0.528836			Mir692-2	-0.863041	0.247157
		Adamts14	-0.855447	0.294206			Pgls	-0.862463	NA
		Ercc8	-0.855252	0.0528354			Kif1c	-0.862422	0.0116701
		Pcgf5	-0.854219	0.07248			Brd3	-0.862271	0.0370382
		Nid2	-0.854216	0.0117419			Rrp9	-0.862005	0.251538
		Lpgat1	-0.854206	0.118573			Dlc1	-0.86176	0.00455927
		Polr2i	-0.854182	0.255879			Gm49832	-0.861433	0.047413
		Cks1b	-0.854008	0.00362937			Gm10182	-0.861322	0.0126069
		Isyna1	-0.853267	0.372715			Spns1	-0.861138	0.274601
		Plekhg2	-0.852834	0.109952			Mfap4	-0.861002	0.100594
		Hectd4	-0.852769	0.0319064			Msi1	-0.860614	0.035824
		Rpl19-ps11	-0.852744	0.0467574			Gga1	-0.859538	0.270324
		Sema6b	-0.851877	0.485557			Tssc4	-0.859296	0.278131
		Scd2	-0.85181	0.00105878			Serp2	-0.858743	0.10459
		Plxnd1	-0.851659	0.146528			Zfp747	-0.858698	0.0528561
		Ctdspl	-0.851597	0.00833327			Unkl	-0.858506	0.0619142
		Phgdh	-0.851028	0.114523			Rnf41	-0.858333	0.0226877
		Fbxl14	-0.850448	0.030528			Snrpa	-0.858259	0.0937065
		Ipo13	-0.849783	0.172663			Dgat2	-0.858219	0.148167
		Ncs1	-0.848872	0.00295466			A930015D03Rik	-0.858019	0.302027
		Hint1	-0.848776	0.0217842			Rpl37rt	-0.857465	0.150715
		BC025920	-0.848756	0.0944206			Gm10709	-0.857281	0.0670712
		Dgcr2	-0.848322	0.00180151			Abcb1a	-0.857098	0.176086
		Kcnv1	-0.847741	0.287048			Kif1a	-0.856981	0.0173672
		N4bp2os	-0.847447	0.255689			Trim11	-0.856824	0.0426892
		Pygo1	-0.847368	0.0481631			Pcsk7	-0.856783	0.00514685
		Sema4b	-0.847148	0.128567			Taf10	-0.856753	0.00767611
		C130046K22Rik	-0.847045	0.113686			Tedc2	-0.856115	0.00433161
		Tbc1d1	-0.846685	0.013272			Rpl28-ps3	-0.855048	0.257096
		Acsbg1	-0.846516	0.355441			Traf7	-0.854724	0.00937049
		Atg2a	-0.846162	0.356998			Gtpbp3	-0.854617	0.0908163
		Nos1ap	-0.845423	0.121029			Rgs3	-0.854264	0.0257587
		Lrrc32	-0.844459	0.0832266			Gm15710	-0.85415	0.0819023
		Sox1	-0.843021	0.0399219			Dlgap4	-0.853923	0.102154
		Sez6l2	-0.842848	0.227073			Fgfr3	-0.853236	0.109578
		Npdc1	-0.842761	0.325654			Chst8	-0.85298	0.399595
		Rpl31-ps13	-0.841382	0.23916			Plekho1	-0.852939	0.120833
		Ppp6r1	-0.841133	0.083732			Plec	-0.852124	0.208385
		Sstr2	-0.84028	0.0981808			Tomm40l	-0.852087	0.130816
		Sac3d1	-0.84017	0.0836991			Prdm11	-0.851819	0.16697
		Them6	-0.839358	0.476723			Wdr4	-0.851061	0.111796
		Chst3	-0.839107	0.0218336			Gm4149	-0.850141	0.129349
		Ldlrad4	-0.838943	0.202131			Chpf2	-0.849373	0.0497042
		Dynll2	-0.838773	0.044842			Cks1b	-0.849279	0.00385314
		Gm10120	-0.838747	0.415111			Vwa5b2	-0.849056	0.470387
		Btbd9	-0.838692	0.0100554			Bag6	-0.848956	0.191963
		Xpo6	-0.838609	0.0021443			Arid5a	-0.848856	0.269725
		Nbl1	-0.838576	0.126446			Dvl1	-0.848454	0.178886
		Sox13	-0.83842	0.147978			Anapc15	-0.848449	0.0627764
		Tdg-ps2	-0.838302	0.0549606			Ntmt1	-0.84827	0.269856
		Frzb	-0.838117	0.0621306			Rpl37	-0.847473	0.0865554
		Zfp703	-0.836647	0.0358371			0610040J01Rik	-0.84747	0.381129
		Plagl2	-0.836283	0.0154086			Gapdh	-0.847436	0.140384
		Tmsb10	-0.836195	0.0176376			Satb2	-0.847192	0.256716
		AA388235	-0.835882	0.349897			Gm5830	-0.84719	0.252945
		Gapdh-ps15	-0.835677	0.303538			Klc1	-0.847161	0.0421476
		Safb2	-0.835282	0.04528			Agpat3	-0.847108	0.0161028
		Hmgb1-ps5	-0.83475	0.208699			Rpl7a	-0.846504	0.0514464
		Vgll4	-0.834698	0.0212525			Sf3b4	-0.846217	0.0757317
		Ciao2b	-0.834217	0.263071			Rps12	-0.845872	0.0090758
		Zfp282	-0.834132	0.010058			Tenm4	-0.845755	0.00147934
		Pelp1	-0.834083	0.0833455			Ddx39b	-0.8456	0.0149454
		Cyb5r3	-0.833716	0.0195092			Mreg	-0.84485	0.216117
		Psmd3	-0.833075	0.169651			H2bc24	-0.844181	0.426504
		Rps18-ps3	-0.832864	0.120399			Ftl1-ps1	-0.843928	0.0558078
		Rpl13	-0.832711	0.014752			Col5a2	-0.84346	0.000538676
		Jag1	-0.832568	0.078129			Nnat	-0.843357	0.0140197
		Smg9	-0.832411	0.152248			Alkbh2	-0.843245	0.254781
		Mex3a	-0.832171	0.0224915			Cdr2	-0.843165	0.0280346
		Plekho1	-0.832113	0.141128			Cacnb1	-0.842851	0.226436
		Tbrg4	-0.831974	0.0101138			Jag1	-0.84243	0.0682526
		Snrpd2	-0.831293	0.060703			Pdap1	-0.842208	0.00640421
		Sap30l	-0.831034	0.00480447			Pcdhgb1	-0.841873	0.267903
		Zfp13	-0.830913	0.303593			Ndufa1	-0.841837	0.107814
		Ptpn11	-0.830616	0.00460956			Rbm15b	-0.841828	0.0129799
		Csnk1e	-0.830116	0.0514837			Gm17081	-0.841598	0.193275
		Gm10051	-0.829835	0.164649			Kcnk5	-0.841544	0.0654701
		Sppl3	-0.829668	0.00543419			Ttbk1	-0.841354	0.0502432
		Dnal4	-0.829525	0.230379			Pkm	-0.841039	0.0954987
		Castor2	-0.829475	0.0683488			Mapk8ip1	-0.840951	0.101898
		Abl1	-0.829432	0.071432			Mvp	-0.840909	0.277537
		Wbp1	-0.828331	0.161191			Gpr180	-0.840191	0.00909837
		2410002F23Rik	-0.828285	0.0161623			Gm10293	-0.839764	0.348787
		Ppp1r9b	-0.82797	0.0951529			Chst15	-0.839646	0.0880264
		Ccdc88c	-0.827026	0.0726265			Optc	-0.839484	0.065535
		Zdhhc4	-0.826997	0.032958			Tmem63b	-0.839332	0.0774588
		Snx11	-0.82675	0.0923822			Oaf	-0.83931	0.138587
		Prx	-0.826699	0.290856			Gm5905	-0.839153	0.0227486
		Gm41041	-0.826683	0.0966806			Foxp1	-0.839063	0.259095
		Slc9a8	-0.826665	0.0560971			Sphk2	-0.838795	0.360485
		Naa80	-0.826387	0.415111			Brsk2	-0.838591	0.0935373
		AI837181	-0.826034	0.296557			Taok2	-0.838137	0.0291481
		Gm7390	-0.825793	0.0725748			Mark4	-0.838113	0.0767107
		Abhd14a	-0.825739	0.24659			Sh2b2	-0.837436	0.293919
		Fam193b	-0.825715	0.146499			Unc45a	-0.837357	0.179118
		Gdf11	-0.825014	0.181976			Tln1	-0.837205	0.130816
		Ctdsp2	-0.824673	0.00150631			Spata2	-0.837044	0.00661871
		Gm5597	-0.824666	0.0491115			Hdac4	-0.837035	0.0502432
		Bzw1	-0.824591	0.192026			Lef1	-0.836896	0.0741545
		Gm10182	-0.824127	0.0177067			Ube2m	-0.836801	0.00146072
		Wdr46	-0.82391	0.18182			Miat	-0.83579	0.024293
		Zfp846	-0.823883	0.0589414			Atf6b	-0.834942	0.282188
		Spsb2	-0.823647	0.461188			Plekhg3	-0.834681	0.230391
		Tmem147os	-0.822239	0.390349			Egln2	-0.834532	0.340968
		Bola1	-0.821653	0.424828			Naa10	-0.834524	0.417134
		Wnt7b	-0.821563	0.0458277			Notch2	-0.834072	0.000836413
		Sympk	-0.821534	0.178316			Gm10250	-0.834002	0.211617
		Gas8	-0.820386	0.0726902			Wipf3	-0.833835	0.0558078
		Myo18a	-0.820195	0.167662			Slc12a7	-0.833823	0.0102052
		Kif1a	-0.820038	0.0234811			C130074G19Rik	-0.833806	0.0349951
		Zdhhc3	-0.819615	0.00166935			Cuedc1	-0.83318	0.0986914
		Tmem170b	-0.819546	0.0690766			Vps37c	-0.833135	0.137141
		Gm11223	-0.819365	0.0948491			Slc11a2	-0.832546	0.000391842
		Rbm3-ps	-0.819316	0.418049			Gm8494	-0.832317	0.0658291
		Ppm1l	-0.818711	0.103898			Ppard	-0.832298	0.334268
		Alad	-0.818512	NA			Gm13394	-0.832078	0.120901
		Wnt7a	-0.817756	0.136007			Rps12-ps3	-0.831314	0.0351016
		Usp36	-0.817614	0.0467574				-0.831138	0.323596
		Tuba1b	-0.817289	0.0809805			Naa60	-0.83107	0.0112974
		Zfp112	-0.816838	0.288484			Ciao2b	-0.830628	0.24845
		Pick1	-0.816767	0.385435			Igsf3	-0.830314	0.0911261
		Eln	-0.816691	0.313039			Rnf5	-0.830063	0.198089
		Tmbim6	-0.816411	0.0345727				-0.829486	0.277717
		Gm5846	-0.816382	0.220899			Pin1	-0.829275	0.12858
		Nog	-0.81612	0.0978718			Tubb6	-0.829056	0.166203
		Gm10131	-0.815925	0.176124			Fbxw5	-0.828877	0.148095
		Mafb	-0.815582	0.136735			Mafk	-0.828865	0.179266
		Tent2-ps1	-0.815266	0.325855			Gm54215	-0.828843	0.42157
		Zfp146	-0.815012	0.0429496			Pecam1	-0.82834	0.016331
		Med13l	-0.814069	0.0128923			Nfe2l1	-0.827959	0.00519668
		Crtc1	-0.813899	0.232431			Fbxl18	-0.8271	0.0220184
		Ccdc12	-0.813836	0.183513			Btbd9	-0.826802	0.0110412
			-0.813281	0.441809			Zfp526	-0.826171	0.0129799
		Mdfi	-0.813207	0.52782			Thbs4	-0.825935	0.329595
		Gm35040	-0.812839	0.0168395			Ccdc12	-0.82573	0.165942
		Rnd1	-0.812732	0.20949			Med13l	-0.825289	0.011275
		Cuedc1	-0.812426	0.116783			Fzr1	-0.82439	0.358771
		Eif2s3x	-0.812391	0.261504			Gm3839	-0.824274	0.274791
		Bmi1	-0.812324	0.158407			Zfp865	-0.824225	0.0460239
		Sptbn2	-0.811399	0.161196			Gm12033	-0.824218	0.126165
		Kcnh2	-0.811057	0.539233			Sobp	-0.823911	0.200063
		Col4a2	-0.81087	0.232989			Whrn	-0.823824	0.303861
		Rps16	-0.810776	0.0197326			Ptpa	-0.823526	0.0363055
		Cemip	-0.810193	0.406899			Kazn	-0.823109	0.0521201
		Zbtb34	-0.809808	0.0982073			Asb6	-0.823056	0.358754
		Thap12	-0.809567	0.192026			Vps37d	-0.82301	0.396545
		Sfxn2	-0.808812	0.228036			Dnaaf8	-0.8229	0.178102
		Ddx6	-0.80873	0.118648			Lama4	-0.822891	0.0190132
		Tusc2	-0.808657	0.11917			Psmb3	-0.821719	0.0388107
		Gm5171	-0.808504	0.245719			Zfp523	-0.821569	0.432911
		Kctd2	-0.808435	0.00577998			Rcsd1	-0.82127	0.0246819
		Ppp1r12c	-0.808419	0.296502			Tas1r3	-0.8212	0.377607
		Elovl6	-0.808289	0.0999304			Rnf10	-0.821188	0.000857756
		Gm6992	-0.807558	0.162105			Adgrg3	-0.821167	0.231426
		Plekhg3	-0.807444	0.267219			Gm6402	-0.820629	0.349845
		Septin3	-0.807072	0.0233874			Pcolce	-0.820386	0.305625
		Homer3	-0.806473	0.295707			Gm5559	-0.819938	0.118196
		Rnf220	-0.806207	0.159195			Otx1	-0.818444	0.037559
		Hnrnpa1l2-ps2	-0.805998	0.14195			Dusp2	-0.817179	0.296754
		Pigt	-0.805898	0.169443			Gm17828	-0.817138	0.107477
		Col9a2	-0.805636	0.404341			Nup62	-0.817044	0.0882903
		Rpl38	-0.805635	0.00259862			Gpn2	-0.816995	0.198184
		Idi1	-0.805138	0.158156			Aplp1	-0.816839	0.194722
		Polr2j	-0.804905	0.038096			Chchd2l	-0.816656	0.120536
		Snrpc	-0.804716	0.0155213			Thbd	-0.816648	0.26567
		Amdhd2	-0.804604	0.456626			Hpcal1	-0.815693	0.00965363
		Cnnm4	-0.804281	0.0774737			Slc27a4	-0.815688	0.0963641
		Adm	-0.803569	0.266989			Stk35	-0.815687	0.0225183
		Zfp746	-0.803278	0.0122763			Rab3a	-0.815245	0.247252
		Fbxl18	-0.803188	0.0274529			Gm6278	-0.814366	0.0294169
		Rpl18a	-0.802949	0.23916			1810055G02Rik	-0.814243	0.0458064
		Cmip	-0.802908	0.117641			Disc1	-0.814207	0.337996
		Camk2a	-0.802605	0.0417183			Mprip	-0.81373	0.0139033
		Arl6ip4	-0.80189	0.233531			Chst12	-0.813722	0.462994
		1600020E01Rik	-0.801799	0.346274			R3hdm4	-0.813683	0.0237836
		Mta1	-0.80169	0.0735103			Cacfd1	-0.813297	0.00249508
		Akt1s1	-0.801344	0.234711			Gm5837	-0.81303	0.282246
		Elp6	-0.801331	0.118695			Rab5c	-0.812751	0.0535338
		Dlg4	-0.801243	0.114575			Gm8741	-0.812577	0.139218
		Raly	-0.800848	0.0173958			Hrob	-0.812234	0.0757448
		Draxin	-0.800586	0.0237791			Lrig1	-0.812196	0.00582807
		Sobp	-0.800461	0.230851			Mical3	-0.811741	0.0143028
		Klhl25	-0.800097	0.030009			Ctdsp2	-0.810979	0.00182405
		9130604C24Rik	-0.800054	0.42822			Pde7b	-0.810722	0.196452
		Bicd2	-0.799873	0.0409314			Rab11b	-0.810616	0.0519155
		Tnfrsf11b	-0.799156	0.468789			Tbcb	-0.810149	0.0631572
		Wif1	-0.799051	0.285389			Armc5	-0.810106	0.421618
		Kif1c	-0.798782	0.0207563			Strn4	-0.810046	0.127146
		Gipc1	-0.797987	0.37019			Rpsa-ps2	-0.810035	0.0406923
		Sh2b3	-0.797867	0.109909			Micall1	-0.80998	0.278878
		Gpat4	-0.797858	0.00340219			Zfp703	-0.809932	0.0411543
		Bcl2l12	-0.797829	0.416644			Tmem151b	-0.808969	0.10817
		Sdc1	-0.797752	0.0180534			Slc30a10	-0.808199	0.055663
		9630028B13Rik	-0.797634	0.0397408			Rap1gap2	-0.807656	0.284328
		Btbd17	-0.797553	0.308462			Epha2	-0.807272	0.366473
		Pcyt2	-0.797054	0.196232			Gadd45b	-0.807132	0.475296
		Ube3b	-0.796564	0.0996163			Tspan4	-0.806979	0.176881
		Satb1	-0.796337	0.047923			Cdk2ap2	-0.806777	0.322869
		Ccdc97	-0.796152	0.13198			Mthfd2	-0.80668	0.0207927
		Dact2	-0.795633	0.560912			Map1lc3a	-0.806607	0.220163
		Mybl2	-0.79538	0.0430472			Arid3a	-0.806443	0.0532008
		H2bc27	-0.795302	0.3802			Tubb4b-ps1	-0.805686	0.0225576
		Wbp1l	-0.794988	0.0142275			Gm6485	-0.805295	0.399503
		Srsf9	-0.794782	0.0175627			Foxm1	-0.805071	0.0021819
		Adcy3	-0.794115	0.22068			Per1	-0.805003	0.240633
		Pkm	-0.794071	0.126098			Ski	-0.804843	0.0211706
		Gm10156	-0.793926	0.254185			Zfp516	-0.80484	0.0124006
		Dancr	-0.793713	0.257456			Ten1	-0.804157	0.0629812
		Gm17828	-0.793582	0.129368			Lama5	-0.803961	0.362899
		Mrpl54	-0.793395	0.135284			Lamtor1	-0.803868	0.0739707
		Gm29508	-0.792971	0.342554			Pmm1	-0.803396	0.24263
		Phtf2	-0.792838	0.257705			Hira	-0.803175	0.0402446
		Nudt3	-0.792711	0.0272017			Gm10110	-0.802972	0.191312
		Gm8186	-0.792462	0.0484409			Sox7	-0.802811	0.0754162
		Prelid3a	-0.792003	0.00638069			Gm13123	-0.802405	0.383068
		Atp5l2-ps	-0.79157	0.297486			Ern1	-0.80238	0.0930918
		Ctu2	-0.791459	0.372237			Ttc28	-0.802116	0.13624
		Dgcr6	-0.791142	0.194016			Ilrun	-0.801991	0.015865
		Rab5c	-0.791058	0.0645103			Pabpc4	-0.801318	0.0119791
		Gm20186	-0.791056	0.190545			Ctif	-0.801137	0.0310009
		Entr1	-0.790912	0.0381768			Gtpbp1	-0.801054	0.0421476
		Shroom3	-0.790572	0.151347			Maff	-0.800865	0.197927
		Rnf144a	-0.790301	0.0356972			Samd10	-0.800055	0.0177424
		Slc39a10	-0.790294	0.156626			Sstr2	-0.800012	0.108913
		Rpl28	-0.7902	0.180931			Farp1	-0.799813	0.0103007
		Sema4d	-0.789931	0.0184977			Anapc13	-0.79923	0.0297308
		Gm10709	-0.78976	0.103333			Cenpv	-0.799203	0.0106462
		Nfkbil1	-0.789477	0.521238			Ubb	-0.799195	0.162734
		Sox1ot	-0.789407	0.196147			Gm4366	-0.797935	0.00825886
		Src	-0.789188	0.174546			Hspb8	-0.797087	0.00584573
		Gm18194	-0.788897	0.228094			Tead2	-0.796774	0.0177041
		Exoc3l	-0.78859	0.188528			Ncf1	-0.796288	0.32001
		Rbm3	-0.788427	0.241475			Gm9396	-0.796019	0.228961
		Hs3st1	-0.788389	0.0816359			Kctd17	-0.795901	0.105564
		Aldoa	-0.788183	0.597933			Safb2	-0.795876	0.0552463
		Tubb5	-0.788158	0.0679389			Adcy4	-0.795659	0.15764
		Ndufb4c	-0.788024	0.318224			Actb	-0.795358	0.0667265
		Gm10039	-0.787979	0.287586			Obsl1	-0.795328	0.226958
		Rabep2	-0.787913	0.503428			Nkiras2	-0.795127	0.0731132
		Gm11425	-0.787313	0.383106			Sema4b	-0.795034	0.148457
		4931428F04Rik	-0.787269	0.205546			Tnfrsf12a	-0.794898	0.417134
		Irf2bpl	-0.786932	0.166666			Slc3a2	-0.794467	0.00186736
		Nutf2-ps2	-0.78692	0.0458205			Ece1	-0.793928	0.0358025
		Foxk1	-0.786625	0.0345727			Dennd6b	-0.793919	0.190959
		Rbm20	-0.786535	0.0550092			Sh3bp4	-0.7938	0.0515458
		Fam174c	-0.786451	0.398919			Fam193b	-0.793779	0.155448
		Dgat2	-0.786287	0.20329			Gm15454	-0.792148	0.352478
		B4galt3	-0.786095	0.153691			Lmbr1l	-0.792074	0.187218
		Gm6450	-0.786001	0.294501			Bcl2l1	-0.7919	0.0198077
		Mfsd10	-0.785877	NA			Rpl31-ps4	-0.791661	0.142827
		Gm5561	-0.785033	0.0850892			Leng8	-0.790999	0.130767
		Slc25a22	-0.78455	0.294274			Ptprm	-0.790894	0.0468261
		Samd1	-0.784436	0.0230362			Reln	-0.790786	0.0328336
		Adgra3	-0.784313	0.00400762			Flrt1	-0.790436	0.195747
			-0.784292	0.399983			Abhd14a	-0.790317	0.254781
		Socs3	-0.784227	0.187055			Smim12	-0.790224	0.189284
		Tusc1	-0.784012	0.238702			Gfod2	-0.789572	0.0935074
		Tcf19	-0.783963	0.0130425			Cenps	-0.78954	0.10084
		Tmem164	-0.783887	0.00160521			Rps8	-0.789018	0.0922505
		Cabp1	-0.783707	0.251566			Mpp2	-0.788887	0.0761773
		Gm43681	-0.783492	0.4238			Ndufa7	-0.788592	0.246956
		Ptar1	-0.783131	0.208011			1700001O22Rik	-0.788349	0.455602
		Cdc37	-0.782628	0.116783			Dennd2a	-0.78797	0.021101
		Ybx2	-0.782595	0.126446			Faap100	-0.787433	0.428791
		Nlgn2	-0.78257	0.0652433			Dnal4	-0.787404	0.242676
		Alg10b	-0.782361	0.165767			Capn10	-0.787008	0.156713
		Gm4366	-0.782249	0.00966493			Smg9	-0.786827	0.169296
		Nfe2l1	-0.781582	0.00864182			Adra2b	-0.786645	0.337857
		Ncan	-0.781542	0.119432			Prdm16	-0.786636	0.137932
		Jag2	-0.781464	0.467272			Stimate	-0.786518	0.057777
		Six5	-0.780731	0.135332			Rgp1	-0.786056	0.0344386
		Ing1	-0.780722	0.0357486			Tmem120b	-0.785538	0.134065
		Rassf2	-0.780579	0.0298326			Pi16	-0.785347	0.467692
		Zfp658	-0.779897	0.135332			Zfp777	-0.785237	0.0642063
		Bri3bp	-0.779718	0.041343			Agap1	-0.784854	0.00289264
		Klc1	-0.779426	0.0670006			Mylk	-0.784504	0.123504
		Zfp251	-0.779043	0.0288673			Iscu	-0.784192	0.0179227
		Nalf2	-0.778807	0.0170407			Marchf3	-0.783824	0.139738
		Mier2	-0.77775	0.367817			Sh3gl1	-0.783675	0.241074
		Serpinf1	-0.7776	0.0492729			Gm11425	-0.78365	0.357511
		Fzr1	-0.777367	0.416068			Nectin2	-0.783556	0.123991
		Pard6g	-0.777315	0.014752			Ndufaf8	-0.783172	0.253014
		G630022F23Rik	-0.777253	0.411627			Ino80e	-0.783085	0.125447
		Tjap1	-0.777076	0.310945			Tbc1d2b	-0.783062	0.00383902
		Hsd17b7	-0.777076	0.187776			Tnrc6c	-0.783001	0.037986
		Zfp526	-0.777041	0.0207943			Sipa1	-0.78277	0.215716
		Hyal2	-0.776739	0.357703			Sez6	-0.782492	0.380587
		Tdg	-0.776557	0.0374857			Arl2bp	-0.782127	0.0894517
		Kctd17	-0.776314	0.12382			Itgal	-0.782007	0.378001
		Ldlrad3	-0.77562	0.0592945			Polr2i	-0.781883	0.286337
		Sntb1	-0.775412	0.291724			Foxk2	-0.78179	0.0649455
		Gm45902	-0.77537	0.104065			Esyt1	-0.781603	0.152735
		Rnft2	-0.774702	0.0900167			Mecr	-0.781557	0.0430375
		Gfod2	-0.773335	0.109068			Gm55531	-0.781351	0.315011
		Aebp1	-0.773264	0.335053			Flywch1	-0.780649	0.224432
		Gga1	-0.773207	0.350049			Gm6992	-0.780581	0.168476
		Agfg2	-0.773118	0.0300047			Clec1b	-0.780308	0.180585
		Utp14b	-0.772967	0.222308			Adcy3	-0.780168	0.21514
		Tor1b	-0.771314	0.00673676			Pold1	-0.780094	0.419308
		Kif26b	-0.770174	0.0839028			Wbp1l	-0.779429	0.0162611
		Zfp958	-0.769934	0.171364			Sh2b1	-0.778924	0.18162
		Slc16a6	-0.769724	0.213064			Park7	-0.778851	0.0603503
		Rab1b	-0.769544	0.130245			Ccnd1	-0.778703	0.155166
		Ftl1-ps1	-0.769525	0.0910474			Smo	-0.777749	0.0201672
		Stimate	-0.769147	0.0688431			Ubxn6	-0.777685	0.41876
		Gm12166	-0.768877	0.326712			Ccdc97	-0.777672	0.133537
		Ctif	-0.768293	0.0413187			Cherp	-0.777582	0.327319
		Gale	-0.768099	0.324802			Neurod2	-0.77758	0.24533
			-0.767788	0.0849586			Ptpn11	-0.777239	0.00839975
		Cad	-0.767617	0.184967			Mrpl28	-0.777005	0.110421
		Lrrc58	-0.767062	0.246263			Cpsf1	-0.776065	0.119017
		Dpysl2	-0.766487	0.10151			Rptor	-0.776007	0.103809
		Gm2223	-0.766187	0.309701			Bcorl1	-0.774882	0.0247694
		Xylt2	-0.766038	0.376371			Gcn1	-0.774767	0.316998
		Prdx2	-0.76601	0.0140523			Ccnd2	-0.774743	0.131722
		Fam220-ps	-0.765942	0.282093			Efemp2	-0.774529	0.141108
		Lmnb2	-0.765337	0.289344			Gigyf1	-0.774391	0.179832
		Gm15501	-0.765237	0.198657			Vangl1	-0.77434	0.0555982
		Hmgb1-ps2	-0.765224	0.131537			Frem1	-0.773933	0.155166
		Pole3	-0.764997	0.112038			Gm20033	-0.773905	0.327319
		Itpr3	-0.764682	0.343912			Larp1	-0.772971	0.00358026
		Ssna1	-0.764468	0.0958221			Efna3	-0.772971	0.126774
		5031439G07Rik	-0.764358	0.00569872			Plxna2	-0.771269	0.212236
		Sh2b1	-0.76424	0.202819			Itpkb	-0.770956	0.0256065
		Hmgb3	-0.763787	0.155314			AI837181	-0.77057	0.315011
		Sh3bgrl3	-0.763324	0.232878			Nf2	-0.770359	0.00144566
		Pold2	-0.763135	0.308798			Fam219a	-0.770263	0.0896953
		Sem1	-0.763005	0.0219859			Kctd13	-0.770168	0.193703
		Cyp46a1	-0.762788	0.371822			Col6a2	-0.770164	0.324551
		Zfp26	-0.762765	0.273065			Pabpn1	-0.76876	0.0510459
		Mrpl52	-0.762514	0.033395			Kat2a	-0.768737	0.0647691
		Micall1	-0.761794	0.334787			Tril	-0.768444	0.0514724
		Emc8	-0.761426	0.0221992			Rn7sk	-0.767888	0.52689
		Sp140	-0.761271	0.438532			Nol6	-0.767209	0.145389
		Gm6104	-0.760598	0.275595			Dlk1	-0.767139	0.406467
		Srrt	-0.76016	0.022566			Atp9a	-0.76711	0.282734
		Mrpl14	-0.759136	0.319736			Map2k3	-0.766845	0.0132365
		Acvr1b	-0.759025	0.0209332			Gm12350	-0.766419	0.00643491
		Gm8494	-0.758537	0.105626			Lmna	-0.766038	0.550908
		Gm7488	-0.758034	0.0138457			Xpo6	-0.765937	0.00522432
		Gm11353	-0.757616	0.184675			Fcho1	-0.765285	0.399726
		Cfp	-0.757398	0.337479			Lemd2	-0.764889	0.289824
		C77080	-0.756958	0.19008			Gm8129	-0.764883	0.148095
		Fam222b	-0.756739	0.0195404			Hip1r	-0.764506	0.259095
		Bcorl1	-0.756596	0.0297984			Gm5138	-0.763627	0.414802
		Slco4a1	-0.75659	0.459071			Banp	-0.763456	0.185564
		Ptpn4	-0.756392	0.314124			Zkscan17	-0.763204	0.0247945
		Hk2	-0.756226	0.000308412			Il2rg	-0.763139	0.438964
		Clic4	-0.755245	0.031066			Brd4	-0.762509	0.00424979
		2010320M18Rik	-0.755159	0.317815			Kif3c	-0.762499	0.109302
		Mapk6	-0.754887	0.0837529			Prdx2-ps1	-0.762495	0.183262
			-0.754746	0.130245			Tmem109	-0.762344	0.345044
		Mrtfa	-0.754057	0.320069			Itprip	-0.762246	0.0559085
		Atf4	-0.754055	0.0562061			Sp8	-0.762136	0.312261
		Zfp579	-0.753965	0.210522			Zdhhc3	-0.761926	0.00359388
		Uhmk1	-0.753897	0.217987			Nfasc	-0.761901	0.0157514
		Inka1	-0.753387	0.445287			Disp1	-0.761328	0.115273
		Crtc2	-0.753161	0.0814662			Fam220-ps	-0.761213	0.26314
		Gm2614	-0.752906	0.494696			Naa80	-0.760564	0.432401
		Septin9	-0.752574	0.0560095			Gm8524	-0.75873	0.384291
		Mtx1	-0.751989	0.352146			Sympk	-0.758581	0.206897
		Zfp740	-0.751711	0.00394681			Hcls1	-0.757614	0.286083
		Fastk	-0.75162	0.4032			Tmem219	-0.757574	0.367097
		Gm5121	-0.751438	0.421152			Clasrp	-0.757234	0.178792
		Nkiras2	-0.751409	0.100364			Mideas	-0.757179	0.0526784
		Itga2b	-0.750953	0.3381			Prdx2	-0.756861	0.0153983
		Zfp748	-0.750686	0.207138			Rpl18a	-0.756858	0.255424
		Mfsd12	-0.7502	0.296714			Lmnb2	-0.756585	0.277244
		Bcor	-0.749453	0.0213569			Eif3i	-0.756567	0.0621129
		Fbxo48	-0.749434	0.511672			Ecscr	-0.756512	0.240957
		Gm8894	-0.749022	0.197146			Pop7	-0.756377	0.328983
		Plekhm1	-0.748828	0.106462			Marcksl1	-0.756253	0.0508142
		P4htm	-0.748556	0.40651			Dusp8	-0.756099	0.0955572
		Gins3	-0.748488	0.0999318			Fam53a	-0.755576	0.0411208
		Cygb	-0.748324	0.354301			Zmat5	-0.754993	0.322734
		Clpp	-0.748211	0.376371			Gm10420	-0.754986	0.0249245
		Egln1	-0.748056	0.0208659			Ercc1	-0.754619	0.356107
		Ntng2	-0.747866	0.485637			Ndufs6	-0.754156	0.0423605
		Gm12657	-0.747461	0.162105			Fanca	-0.753484	0.0209339
		Socs7	-0.747287	0.00926935			Rtl6	-0.753438	0.0404042
		Foxm1	-0.746608	0.00461772			Rbmx	-0.753117	0.205708
		Lmo1	-0.745888	0.339649			Rps16	-0.752919	0.0304172
		Slc25a19	-0.745621	0.115612			Armc6	-0.752852	0.343398
		Ankrd11	-0.74548	0.0288618			Gm44837	-0.752727	0.493998
		Gm16477	-0.745407	0.0677042			Gm12715	-0.752357	0.0217706
		Camkk2	-0.744753	0.0283705			Cpsf4	-0.752232	0.0561536
		Cbx8	-0.744625	0.220582			Pusl1	-0.751739	0.077266
		Bysl	-0.744588	0.0952282			Cerk	-0.751409	0.00745863
		Mex3b	-0.743873	0.103962			Amdhd2	-0.751403	0.462918
		Evc	-0.743815	0.00876371			Gm10039	-0.751367	0.293274
		Pcdhga11	-0.743313	0.185493			Bend3	-0.751053	0.00840884
		Gm13192	-0.743224	0.528893			Slc22a23	-0.750604	0.0962609
		Ldlrap1	-0.74321	0.0464001			Kdm4b	-0.750318	0.344629
		Rpl18-ps1	-0.74297	0.460039			Vars	-0.75005	0.207201
		Sh2b2	-0.74212	0.383788			Slc35e1	-0.749941	0.0722371
		Fastkd5	-0.741308	0.453027			Tspan9	-0.74993	0.0618954
		Smtn	-0.740911	0.451113			Pak4	-0.749842	0.162241
		Lmtk2	-0.74039	0.00974539			Rps6ka4	-0.749787	0.500442
		Kifc1	-0.739628	0.294742			Gm15784	-0.748882	0.345398
		Slc39a1-ps	-0.739001	0.292179			Fgd1	-0.748853	0.0634647
		Dennd2a	-0.738781	0.0325287			Cfp	-0.748752	0.318278
		Notch3	-0.738522	0.217987			Med29	-0.748606	0.0949636
		Sec61a1	-0.73841	0.00231915			Tgfbi	-0.748268	0.0157296
		Hmg20b	-0.737418	0.312963			Rab4a	-0.747995	0.0180375
		Fbxl6	-0.737295	0.411797			Lpcat4	-0.747803	0.381146
		Zfp619	-0.737244	0.274461			Alx4	-0.747689	0.191092
		Slc35e4	-0.73722	0.554133			Mmp2	-0.747019	0.239308
		Phb2	-0.737141	0.0922436			Gm15501	-0.746984	0.198184
		Gm12261	-0.736906	0.406275			Atosb	-0.746889	0.0510263
		Hip1r	-0.73654	0.297618			Pycr2	-0.746022	0.179623
		Slc20a2	-0.736214	0.0172603			Sema4g	-0.745816	0.232066
		5530601H04Rik	-0.736046	0.289451			Gm6136	-0.745809	0.0624599
		Hdgf	-0.735613	0.00812734			Slc25a29	-0.745791	0.345398
		Shisal1	-0.735544	0.0653381			Bysl	-0.745761	0.0880693
		Traf7	-0.734939	0.0275443			Mt3	-0.745338	0.493479
		Ap2m1	-0.734935	0.0256954			Csnk1e	-0.743988	0.0811334
		Gm5905	-0.734557	0.05076			Cuta	-0.743499	0.0708975
		Spsb1	-0.734429	0.231353			Srrt	-0.743323	0.0255555
		Cox7a2l	-0.734165	0.0102918			Scamp3	-0.742853	0.238205
		Clasrp	-0.734146	0.205973			Serinc5	-0.742745	0.0145191
		Ttl	-0.734124	0.0223841			Nr4a1	-0.742662	0.426442
		Lockd	-0.733866	0.178919			Tbc1d10b	-0.742275	0.10537
		Zfp236	-0.733793	0.00323319			2810455O05Rik	-0.742102	0.414003
		Cuta	-0.73379	0.0816851			Zswim8	-0.742064	0.214225
		Alcam	-0.733779	0.198818			Zfp13	-0.741232	0.346309
		Mgat3	-0.733716	0.00246181			Klhl25	-0.741153	0.0447512
		Rpl30-ps8	-0.733617	0.313647			Robo1	-0.740882	0.0484793
			-0.733287	0.341638			Olfm2	-0.740412	0.227724
		Gcn1	-0.733054	0.37053			Ppfia4	-0.740331	0.265793
		Mvb12b	-0.73273	0.120733			Polr2j	-0.74025	0.0558078
		BC024063	-0.731827	0.230804			Sdc1	-0.740051	0.0285811
		Crcp	-0.731664	0.0462538			Galnt2	-0.739931	0.0976079
		Zfp84	-0.731556	0.119462			Triobp	-0.739667	0.33155
		Rps19-ps6	-0.731483	0.170414			Dad1	-0.739664	0.177931
		Gm33989	-0.731458	0.247991			Pag1	-0.739619	0.0280543
		Slc26a2	-0.73144	0.143722			Npdc1	-0.739222	0.373607
		Fhl1	-0.731423	0.00926935			Ptgs1	-0.738976	0.43599
		Mrpl4	-0.731415	0.359313			Rfng	-0.73881	0.223946
		Pcdhga12	-0.731319	0.105349			Rpl31-ps8	-0.738725	0.0502432
		Zfyve27	-0.730539	0.120009			Ppm1g	-0.738464	0.00105162
		Mrps36-ps2	-0.730284	0.399983			Dct	-0.738186	0.123926
		Gm8991	-0.730013	0.199097			Gm2606	-0.737976	0.23214
		Gm7902	-0.729464	0.242161			Zfp653	-0.737662	0.451968
		Gm10015	-0.728847	0.323948			Cenpx	-0.737008	0.104877
		Rps8	-0.72862	0.131703			Mapk11	-0.736915	0.0224785
		Trmt1	-0.728231	0.227882			Tnks1bp1	-0.736827	0.231053
		Ngfr	-0.728008	0.170061			Rps21	-0.736397	0.174301
		Vps37c	-0.727999	0.214673			Hk2	-0.736257	0.000443568
		Gstp-ps	-0.727502	0.349265			Naa12	-0.736049	0.0327272
		Paqr8	-0.727208	0.0636424			Anxa2	-0.735495	0.0505536
		Igf2	-0.726888	0.263345			Mrps12	-0.734836	0.230591
		Col4a1	-0.726784	0.255716			Gm5616	-0.734387	0.16237
		Mlxip	-0.726363	0.00478885			Acly	-0.734202	0.0300803
		Gm15760	-0.725905	0.255967			Notch3	-0.733721	0.207511
		4833439L19Rik	-0.725789	0.121536			Pkn1	-0.73371	0.297075
		Snrpg	-0.725685	0.116634			Gstp2	-0.733061	0.232956
		Psmb5	-0.725555	0.288484			Rybp-ps	-0.732932	0.132473
		Galnt10	-0.725512	0.201287			Zfyve27	-0.732844	0.10932
		Dus3l	-0.725417	0.52241			Inppl1	-0.732844	0.0697096
		Peli2	-0.725324	0.120477			Reep4	-0.732659	0.235747
		Gm13772	-0.725015	0.509862			Gm11353	-0.73252	0.189654
		Kank4	-0.724757	0.255617			Gm9843	-0.73171	0.0233035
		Gm12350	-0.724734	0.0107385			Bcl7c	-0.731703	0.0375567
		Actl6b	-0.724569	0.337768			Actn4	-0.731462	0.17734
		Usp49	-0.7245	0.128917			Pprc1	-0.731214	0.0690434
		Spsb4	-0.724409	0.0216162				-0.730885	0.281522
		Rpl24	-0.723188	0.276541			Kcnq2	-0.730693	0.0425339
		Zfp768	-0.723145	0.115387			Dcaf15	-0.730112	0.268793
		Gm43860	-0.723018	0.424269			Slfn9	-0.730106	0.0563603
		Rpl31-ps9	-0.722845	0.0553689			Nhlh1	-0.72998	0.00191054
		Zfp511	-0.722758	0.0783806			Dgcr6	-0.729772	0.222578
		Gm12791	-0.722191	0.439122			Mrpl34	-0.729731	0.283539
		Gm6352	-0.722026	0.22401			Gm10232	-0.729256	0.077177
		Enoph1	-0.721854	0.0855594			Pomgnt1	-0.728887	0.0208351
		Gm6421	-0.721545	0.195037			Gm12178	-0.728879	0.478559
		Cnn2	-0.721377	0.18182			Apba3	-0.728562	0.478265
		Tab1	-0.721176	0.402778			Ppp1r3e	-0.728464	0.0475679
		Chpf2	-0.721074	0.10991			Zbtb45	-0.728422	0.110801
		Zmynd19	-0.719667	0.0207563			Ccdc86	-0.72831	0.0897021
		Wfs1	-0.719597	0.398059			Irs1	-0.728302	0.0317053
		Rest	-0.719273	0.22664			Gpr153	-0.728118	0.358514
		H1f0	-0.719208	0.0349294			Dll1	-0.72741	0.0374255
		Rnf10	-0.718959	0.00362937			Nol4l	-0.727113	0.0605749
		Zfp341	-0.718959	0.175824			Usf1	-0.726818	0.199139
		Grk2	-0.718689	0.0795632			Man2a2	-0.726807	0.0144378
		Lpcat4	-0.71854	0.430407			Rpl27	-0.725536	0.0398552
		Gdpd5	-0.717815	0.450312			Pomgnt2	-0.725289	0.313239
		Gar1	-0.717586	0.0543115			Cdon	-0.725233	0.100863
		Zxda	-0.717437	0.342554			S100a16	-0.725228	0.0257304
		Abcc10	-0.717096	0.348378			Raly	-0.724503	0.0318975
		Mical3	-0.716971	0.0331794			Trim28	-0.724488	0.0903832
		Snapc4	-0.716866	0.0363362			Ermap	-0.724487	0.0642393
		Gm50184	-0.716844	0.0958221			Tgm2	-0.724073	0.368469
		Nutf2	-0.716381	0.0236139			Pgs1	-0.72396	0.152735
		Slc6a9	-0.715872	0.242802			Rpl13	-0.723779	0.0356373
		Fam120a	-0.715789	0.0245469			Cndp2	-0.723374	0.00649766
		Arid1a	-0.715685	0.00915233			Nrm	-0.722157	0.616704
		Gm5422	-0.715402	0.386741			Pcdhgb7	-0.722101	0.225088
		Fryl	-0.715017	0.116178			Tuba1c	-0.721998	0.0109913
		Pcnt	-0.714845	0.0372056			Myo19	-0.721927	0.0549698
		Rpsa-ps7	-0.714721	0.158436			Rps18	-0.721915	0.128246
		Slc25a47	-0.713475	0.292305			Ybx1	-0.721554	0.0454471
		Chmp1a	-0.713362	0.0991716			Mlxip	-0.721039	0.00514514
		Gm15583	-0.713236	0.00668894			Myo7a	-0.720667	0.152735
		Gm12960	-0.713134	0.212807			Erf	-0.720658	0.410496
		Col26a1	-0.712904	0.319966			Tmem86a	-0.720658	0.106947
		Cycs	-0.712432	0.32602			Cyb5rl	-0.720422	0.156713
		Dazap1	-0.712295	0.0749405			1110038B12Rik	-0.720246	0.0990319
		Klc2	-0.712052	0.282545			Cd276	-0.720238	0.00529935
		Gstp2	-0.71191	0.266028			Txnl4a	-0.720139	0.040118
		Wdr83	-0.711414	0.211488			Thbs1	-0.719882	0.152601
		Dlgap4	-0.711078	0.19527			Ltbp3	-0.719844	0.337063
		Gm3320	-0.710854	0.120526			Gm9816	-0.719531	0.165128
		B4galnt4	-0.710795	0.145228			Cdr2l	-0.718908	0.0244644
		Inafm2	-0.710766	0.187946			Kmt5c	-0.718668	0.255875
		Col6a3	-0.70997	0.0531749			Rab11fip5	-0.718613	0.183759
		Gm15427	-0.709772	0.170062			Wdr6	-0.717455	0.321531
		Gm13092	-0.709394	0.472455			Tex261	-0.717079	0.00202204
		Brsk2	-0.709075	0.175133			Sbno2	-0.716642	0.42084
		Hmgb1-ps1	-0.709059	0.350396			Zfp687	-0.716567	0.0565392
		Sirt7	-0.708946	0.297274			Ttc7	-0.71628	0.248161
		Lair1	-0.708881	0.497751			Fmo1	-0.71625	0.150356
		Kcnd2	-0.708817	0.17108			Tnfrsf21	-0.716136	0.0110329
		E130307A14Rik	-0.708752	0.0190947			Gm9432	-0.715786	0.393648
		Tfap4	-0.708747	0.200492			Snrnp35	-0.715707	0.0630193
		Vwa1	-0.707995	0.300021			Ctdspl	-0.71556	0.0280864
		Fam104a	-0.707733	0.0665112			Mrps21	-0.715441	0.0467522
		Rps15a-ps4	-0.707644	0.345512			Cbfa2t3	-0.715252	0.320523
		Rbm12	-0.707411	0.220977			Mef2d	-0.715125	0.053019
		Gm6158	-0.707159	0.349953			Glt8d2	-0.714907	0.399219
		Slc19a1	-0.707011	0.287452			Kel	-0.714582	0.239632
		Zfp799	-0.706969	0.256563			Eri3	-0.714577	0.126617
		Pofut2	-0.706763	0.246197			Samd1	-0.714442	0.0393494
		Rpp25l	-0.706643	0.40097			Ttll12	-0.713938	0.179628
		Vegfb	-0.706032	0.27973			2310009B15Rik	-0.713368	0.348022
		Cox8a	-0.705781	0.0170036			Chd3	-0.713024	0.00498006
		Gm21596	-0.705191	0.219836			Bud23	-0.712922	0.170853
		Trim11	-0.705084	0.110225			Chmp1a	-0.712649	0.0925871
		Ttc28	-0.704778	0.210215			Pigs	-0.712588	0.14796
		Banp	-0.704747	0.242181			Lfng	-0.712507	0.294191
		Dhx37	-0.704698	0.157782			Prr5	-0.712328	0.280027
		Mir9-3hg	-0.704584	0.0112631			Gm10120	-0.712037	0.472431
		Lman2	-0.704268	0.0283148			Lbp	-0.711848	0.389385
		Ssbp3	-0.704249	0.0405234			Cmtm4	-0.711689	0.186302
		Cenpv	-0.703278	0.0267089			Bcat2	-0.711612	0.297374
		Nr2c2ap	-0.703158	0.406577			Spry4	-0.711302	0.246261
		Zfp968	-0.703135	0.326254			Cdc42bpb	-0.711011	0.169952
		Ttll11	-0.702635	0.412968			Mfsd10	-0.710955	NA
		Gm16576	-0.702531	0.185818			Srsf9	-0.710879	0.0345797
		Ehmt2	-0.702494	0.354549			Smarcd1	-0.710693	0.0549907
		Lrp8	-0.70199	0.0536412			Mtcl1	-0.710651	0.129929
		Reep4	-0.700886	0.277868			Rere	-0.710602	0.0206442
		Snrnp35	-0.70064	0.0754854			Gm9826	-0.710576	0.107201
		Ap1s1	-0.699914	0.0102962			Slc43a2	-0.71052	0.0340847
		Casq1	-0.699724	0.367817			Limd1	-0.710367	0.0211517
		Dct	-0.699628	0.157826			Cox5b-ps	-0.710338	0.204643
		Mcm2	-0.699163	0.062837				-0.710305	0.49324
		Gm3756	-0.699008	0.0492793			Tifab	-0.7101	0.510296
		Ptpn1	-0.698907	0.099558			Asxl3	-0.709971	0.171082
		Fbxw5	-0.698719	0.247589			Exosc5	-0.709729	0.47536
		Dctn1	-0.698351	0.392887			Ephb1	-0.709525	0.0828265
		Acaca	-0.698302	0.0888291			Ddx49	-0.709419	0.289012
		Zfp969	-0.698012	0.329953			Gsg1l	-0.709369	0.202585
		Cox14	-0.697946	0.0494403			Flt1	-0.70926	0.146845
		Gm6501	-0.697928	0.459187			Slc6a6	-0.709197	0.0144342
		Gm10177	-0.697495	0.238309			Eya1	-0.709004	0.0454415
		Dbn1	-0.697215	0.252753			Mtx1	-0.70894	0.361223
		Nes	-0.696852	0.0416472			Lzts3	-0.707949	0.26467
		Tulp4	-0.696824	0.113685			Phc1	-0.707749	0.0150193
		Myo9b	-0.696331	0.124427			Anks6	-0.707525	0.447892
		Shisa2	-0.696249	0.170261			Cox8a	-0.707001	0.0164827
		Vps37b	-0.695687	0.193903			Eif3b	-0.70687	0.00135052
		Dpm2	-0.695091	0.0311041			Dusp4	-0.706747	0.0981096
		Atg9a	-0.694966	0.133834			Fgfrl1	-0.70653	0.214278
		Arhgap11a	-0.694916	0.0596595			Prkce	-0.706451	0.0554196
		Pias4	-0.694775	0.385603			Klf16	-0.706195	0.0220698
		Ndufa1	-0.694467	0.208475			Slc2a4	-0.705955	0.345311
		Ak2	-0.694139	0.0229108			Klhdc8a	-0.705942	0.497373
		Mbtps1	-0.693422	0.000407423			Zxda	-0.705779	0.327652
		Gm2574	-0.693362	0.391903			Ncan	-0.704812	0.156713
		Mir703	-0.69273	0.600162			Spring1	-0.704736	0.0214511
		Rps3a3	-0.692171	0.0814237			Fcgr3	-0.704183	0.20536
		Rpl3-ps2	-0.69177	0.0966673			Pcyt2	-0.703948	0.248742
		Gas2l3	-0.691671	0.239052			Thap7	-0.703837	0.460955
		Idi1-ps1	-0.69162	0.279293			Tmbim6	-0.703818	0.0695325
		Manbal	-0.691142	0.161728			Abcc10	-0.703703	0.334239
		Dysf	-0.690786	0.174546			Sdk2	-0.702568	0.25544
		Nol6	-0.690719	0.20718			Six2	-0.702503	0.506729
		Ninl	-0.690636	0.0236139			Bcl2	-0.702393	0.145003
		Sbno2	-0.690468	0.469736			Sema4d	-0.702346	0.0369448
		Cope	-0.690458	0.438368			Cox6b1	-0.70234	0.0194608
		Gm10250	-0.69028	0.337768			Zfp408	-0.702279	0.122344
		Gm49832	-0.690133	0.129368			Adamts15	-0.701961	0.112698
		Park7	-0.690038	0.108381			Ciz1	-0.701903	0.321924
		Cplane2	-0.690019	0.587293			Fbn1	-0.701536	0.0512372
		Atp5l	-0.689953	0.12382			Rfx1	-0.701203	0.489884
		Gm11518	-0.689842	0.0564147			Gm6450	-0.700387	0.3319
		Crabp1	-0.689786	0.178088			Dbn1	-0.700187	0.234169
		Cdk2ap2	-0.689716	0.435275			Ubald1	-0.700006	0.294814
		Rps6ka4	-0.689681	0.569224			Ap1s1	-0.699931	0.0102992
		Nfya	-0.689516	0.0772138			Gm2574	-0.69978	0.360101
		Rpsa-ps12	-0.689447	0.202915			Gm16401	-0.699726	0.50834
		Tgfb2	-0.689432	0.250992			Guk1	-0.699324	0.0514464
		Lrrc8a	-0.689189	0.0280978			Mgat3	-0.699115	0.00398327
		Brd1	-0.688855	0.0890124			Klhdc3	-0.699087	0.0565392
		Hmgb1-ps9	-0.688626	0.362157			Arid1b	-0.698996	0.0729785
		Rpl27-ps3	-0.68834	0.0563331			Card19	-0.69846	0.543213
		Bpnt2	-0.68806	0.321442			Trp53rkb	-0.697531	0.210009
		Zfp959	-0.687775	0.332568			Kcna3	-0.697423	0.46351
		Zfp536	-0.687671	0.0632043			Mpst	-0.697408	0.36966
		Magel2	-0.687399	0.292524			Efna4	-0.69718	0.353094
			-0.687211	0.547224			Gm41041	-0.696554	0.158863
		Ppil1	-0.687113	0.0683106			Gm6467	-0.696233	0.44068
		Akr1a1	-0.687102	0.013547			Erbb2	-0.696084	0.216369
		Tfip11	-0.686929	0.263102			Tmem121b	-0.696068	0.11304
		Gm11991	-0.686739	0.491557			Snx11	-0.696011	0.156713
		Zfp781	-0.68628	0.332867			Rpl14	-0.695619	0.00835559
		Zbtb2	-0.686144	0.122544			Lman2	-0.694808	0.0295889
		Chd3	-0.685791	0.00694785			Cyth4	-0.694609	0.272615
		Nr4a2	-0.685237	0.196508			Plekhh3	-0.694404	0.612237
		Tor2a	-0.685195	0.352233			Gm48583	-0.694298	0.452075
		Abca7	-0.685052	0.349908			Rps14	-0.693995	0.150629
		Chaserr	-0.684032	0.400711			Rps18-ps5	-0.693729	0.119768
		Nudt15	-0.683959	0.313357			Atp5k	-0.693683	0.00659414
		Tmem109	-0.683803	0.430422			Pde1b	-0.693632	0.100578
		Rasl10b	-0.683765	0.349062			Gxylt2	-0.692736	0.311706
		Gm10275	-0.683175	0.00910254			Tab1	-0.692713	0.400643
		Smad7	-0.68292	0.240367			Arid1a	-0.692607	0.0116701
		Jpt1	-0.68288	0.0425814			Wdr62	-0.692476	0.124018
		Pex6	-0.682504	0.355441			Zfp444	-0.691989	0.0198789
		Mrip-ps	-0.682461	0.213709			Peds1	-0.691449	0.175819
		Ehd1	-0.682443	0.222962			Kctd2	-0.691308	0.0194608
		Gm10356	-0.682408	0.272769			Tmem250-ps	-0.690858	0.00639591
		Nxph4	-0.681744	0.372288			Mfsd5	-0.69063	0.215224
		Pycr2	-0.681305	0.240907			Actr1b	-0.69061	0.0704524
		Panx1	-0.681138	0.084292			Bcl6b	-0.690282	0.239632
		Plec	-0.680468	0.351544			Aars	-0.690279	0.0542682
		B3gnt5	-0.680332	0.368436			Gm15427	-0.690166	0.174164
		Gm44705	-0.680321	0.412916			Slc36a1	-0.689638	0.0190132
		Dach1	-0.680313	0.154014			Cdk5r1	-0.689601	0.0663946
		Brpf1	-0.680288	0.0793715			Clec16a	-0.68924	0.00198052
		Cnnm3	-0.680123	0.0228724			Ndufs5	-0.689138	0.0295201
		Dexi	-0.679917	0.216307			Slc19a1	-0.689095	0.282436
		Mpp2	-0.67961	0.143523			Rhot2	-0.688593	0.0505246
		Coro2b	-0.679459	0.153975			Zbtb39	-0.688313	0.151221
		Ndufs5-ps	-0.679253	0.439685			Cpt1a	-0.688226	0.0313971
		Nle1	-0.679183	0.438362			Gm12989	-0.688224	0.447047
		Sugp2	-0.679012	0.0191894			Ppp2r5b	-0.686575	0.229215
		Rpl14	-0.678997	0.010058			Ankrd11	-0.686556	0.0446939
		Slc22a23	-0.678962	0.146734			Gfod1	-0.686546	0.175935
		Zfp462	-0.678614	0.0363362			Stard13	-0.686465	0.168048
		Gm7027	-0.678612	0.132636			Hlf	-0.686222	0.168954
		Pfas	-0.678604	0.0124038			Wasf2	-0.686194	0.00498006
		Rfng	-0.678269	0.288622			Gm10269	-0.685717	0.281761
		Gm15464	-0.677861	0.4686			Adcy5	-0.685647	0.392696
		Slc25a38	-0.677712	0.323107			Gprc5c	-0.685447	0.231291
		Chst1	-0.677608	0.348155			Prpf19	-0.68498	0.0121524
		Dtx2	-0.677281	0.349579			Nlgn2	-0.684755	0.106503
		Fam181a	-0.675993	0.530106			Adgrg1	-0.684342	0.103562
		Ninj1	-0.675908	0.434818			Tafa5	-0.684239	0.205917
		Kremen1	-0.67584	0.106921			Slc15a2	-0.684217	0.543949
		Zfp60	-0.675535	0.304472			Coro1c	-0.684181	0.0693789
		Zfp777	-0.675403	0.126032			Igf1r	-0.684139	0.00966828
		Nav2	-0.675269	0.16329			Mcm2	-0.684022	0.0655092
		Tmem183a	-0.675138	0.115029			Vgll4	-0.68398	0.0619142
		Sox18	-0.674233	0.380971			Prx	-0.683753	0.372441
		Cox7c	-0.6741	0.084292			Csnk2b	-0.683287	0.017084
		Lmo3	-0.67382	0.255255			Plppr3	-0.682988	0.483071
		Shmt2	-0.67354	0.288484			Idh2	-0.682534	0.135348
		Ubxn6	-0.673492	0.521453			Rps10-ps1	-0.682093	0.345822
		Vasn	-0.673367	0.600183			Arhgap45	-0.681967	0.442495
		Cyb561d1	-0.672752	0.269895			Zyx	-0.681888	0.418221
		Phc1	-0.672737	0.0215595			Usp44	-0.681634	0.390038
		Slc39a13	-0.672668	0.35168			Slc35b1	-0.681203	0.0655092
		H3f3a	-0.672283	0.131537			Mbtps1	-0.681009	0.000516915
		Unc119	-0.672225	0.187042			Ankrd13a	-0.680455	0.0256855
		Slc4a3	-0.672006	0.354528			Dnmt1	-0.680257	0.0112739
		Swi5	-0.671864	0.0086717			Ddx39a	-0.680201	0.0234532
		Gm18943	-0.671639	0.486092			Gm9625	-0.679747	0.242149
		Gm9843	-0.671449	0.0406195			Cope	-0.679725	0.418958
		Sez6l	-0.671403	0.104571			Tarbp2	-0.679007	0.341466
		Kdm4b	-0.671148	0.431026			Nudt3	-0.678451	0.0606055
		D5Ertd579e	-0.670964	0.121944			Zfp536	-0.677736	0.0632237
		Parp1	-0.670759	0.0252831			Ube2o	-0.677537	0.233552
		Polr3h	-0.670596	0.0644221			Fcrls	-0.677474	0.164718
		Slit2	-0.670441	0.141128			Nfyc-ps	-0.67721	0.358588
		Snrnp25	-0.670382	0.208981			Slc39a1-ps	-0.677059	0.318163
		Gm15910	-0.670368	0.603684			Ndufa8	-0.676203	0.231409
		Hmgcr	-0.670103	0.0746554			Zfand3	-0.67604	0.0681253
		Sertad2	-0.669692	0.0608316			Mrps24	-0.676004	0.144667
		Klf2	-0.669559	0.508211			St6galnac4	-0.675924	0.152735
		Cchcr1	-0.66946	0.367817			Gpsm1	-0.675765	0.357582
		Hmgn1	-0.669301	0.252669			Gas8	-0.675702	0.141397
		Dok4	-0.669184	0.328881			Cdk4	-0.674701	0.0419679
		Gm11249	-0.669176	0.151347			Rbm3	-0.674447	0.30919
		Cacnb1	-0.669114	0.374868			Cyp1b1	-0.674442	0.0438512
		Cacng8	-0.668967	0.343519			Fam222b	-0.674433	0.0382778
		Plagl1	-0.66873	0.149853			Nolc1	-0.674387	0.00298053
		Pappa2	-0.668056	0.349908			Ipo4	-0.674205	0.441027
		Notch4	-0.66789	0.152649			Gm7887	-0.674109	0.0890514
		Mthfd2	-0.667856	0.0628973			Zfp169	-0.673933	0.181255
		Tmem39b	-0.667146	0.243427			Uck1	-0.673915	0.0663643
		Lfng	-0.66687	0.352233			1810058I24Rik	-0.673786	0.0164157
		Zfp467	-0.666869	0.0977992			Nol12	-0.673637	0.194909
		Nutf2-ps1	-0.66643	0.0841433			Ruvbl2	-0.673189	0.362218
			-0.665743	0.405999			Vasp	-0.672846	0.123326
		Nxpe3	-0.665352	0.284108			Cyb561d1	-0.672844	0.251341
		Cpe	-0.665279	0.110631			Pappa2	-0.672771	0.321413
		Polr3e	-0.665101	0.117925			Vasn	-0.672646	0.571424
		Wdr6	-0.664912	0.386741			Nup214	-0.672427	0.00455852
		Ubqln2	-0.6647	0.0191894			Gm5866	-0.671904	0.299581
		Rpl30-ps1	-0.66423	0.560025			Tubg1	-0.671428	0.263749
		Pop7	-0.664145	0.426427			Gm45902	-0.671233	0.156866
		Rhou	-0.663963	0.0345743			Nova2	-0.671117	0.024885
		Cherp	-0.66396	0.439913			Chaf1a	-0.670811	0.0518517
		Gm13034	-0.663459	0.46874			Alg1	-0.670693	0.451457
		Cpsf4	-0.662615	0.105122			Map2k7	-0.670622	0.0332483
		Eef1d	-0.662239	0.143662			Rxrb	-0.670515	0.325095
		Gpsm1	-0.662069	0.392926			Fastk	-0.670116	0.438964
		Slc26a6	-0.661922	0.379504			Fam207a	-0.67002	0.227192
		Jun	-0.661707	0.199091			Nisch	-0.669713	0.0991628
		Snx15	-0.661656	0.368776			Rrp7a	-0.669698	0.207165
		Slc29a2	-0.661654	0.341282			Zdhhc1	-0.66904	0.303659
		Myo5a	-0.661481	0.276014			Stat3	-0.668648	0.165608
		Gm13340	-0.66147	0.149427			Pex6	-0.668313	0.345031
		Ddx49	-0.661203	0.349919			Borcs8	-0.66794	0.357231
[truncated: 11,811 more rows]

## Sheet: Fig 8B
Figure 8B - Relative expression of p53 target genes by RNA-seq and qPCR		Sample	Gene	RNA-seq Expression	qPCR Expression
		Ctrl	Sesn2	1.08114	0.97571
		Ctrl	Sesn2	1.11631	0.977339
		Ctrl	Sesn2	0.802551	1.04695
		cKO	Sesn2	3.09925	6.22261
		cKO	Sesn2	4.76367	8.25044
		cKO	Sesn2	2.26174	5.13704
		dcKO	Sesn2	0.473987	1.98489
		dcKO	Sesn2	0.368474	0.74801
		dcKO	Sesn2	1.39874	1.53233
		Ctrl	Eda2r	0.8312	0.895779
		Ctrl	Eda2r	0.987921	0.798935
		Ctrl	Eda2r	1.18088	1.30529
		cKO	Eda2r	16.4477	11.8241
		cKO	Eda2r	24.0363	18.2397
		cKO	Eda2r	14.9834	13.7289
		dcKO	Eda2r	1.74544	0.902986
		dcKO	Eda2r	1.16649	0.442416
		dcKO	Eda2r	0.54828	0.564991
		Ctrl	Cdkn1a	0.991281	0.963948
		Ctrl	Cdkn1a	1.02629	0.884966
		Ctrl	Cdkn1a	0.982427	1.15109
		cKO	Cdkn1a	5.07175	6.39254
		cKO	Cdkn1a	7.26393	9.28948
		cKO	Cdkn1a	4.01481	6.96733
		dcKO	Cdkn1a	1.62586	2.6528
		dcKO	Cdkn1a	0.528525	0.534464
		dcKO	Cdkn1a	1.2344	1.50119
		Ctrl	Ccng1	0.978938	0.987597
		Ctrl	Ccng1	0.923276	0.973653
		Ctrl	Ccng1	1.09779	1.03875
		cKO	Ccng1	4.97825	4.31577
		cKO	Ccng1	5.9374	6.61493
		cKO	Ccng1	4.67491	4.7323
		dcKO	Ccng1	1.34876	1.01072
		dcKO	Ccng1	1.74409	0.713557
		dcKO	Ccng1	0.555103	0.937866

## Sheet: Fig 8C
Figure 8C - Venn diagrams for overlap between cKO and dcKO DEGs		cKO_sig_down	dcKO_sig_down			cKO_sig_up	dcKO_sig_up
		Zfp428	Lancl3			Prdm5	Aga
		Cnot3	Ecm1			Scaper	Kdm7a
		Fzd9	Foxp4			Fahd1	Lmbr1
		Rplp1	Gm6433			Abhd5	2810029C07Rik
		Hic1	Itga11			Cog6	Srr
		Insyn1	Cdh22			Lmbrd1	Cfap418
		Gadd45g	Nipal4			Elapor1	Cluap1
		Scn5a	Ehbp1l1			Arhgef26	Dram2
		Inhbb	Dmpk			Zc3hav1	Gkap1
		AW047730	Cnot3			Pwwp3b	Prdm5
		Rtn4rl2	Cited4			Chd1l	Syt2
		Foxp4	Gm6627			Zfand4	Gstz1
		Zbtb12	Foxo6			Rwdd2b	Ankhd1
		Chpf	Hic1			Elmod1	Rab39b
		Ttyh3	Treml1			Acot9	B2m
		Gm7332	Exoc3l2			Tmem135	Asah1
		Foxo6	Etv5			Zscan18	Eif2ak2
		Abhd8	Fermt3			Mtus2	Tdrkh
		Aoc2	Scn5a			Ift74	Actr6
		Gm44645	Gp1ba			Anks1b	Coq3
		Ccdc124	Gja4			Spata6	Dnajb3
		Zfp628	Col4a2			Dguok	Nek1
		Nfix	Ttyh3			Emc2	Snx5
		AA465934	Inhbb			Cwc27	Hibadh
		AI849053	Zfp628			Fig4	Gm18939
		Sf3b5	Cdc42ep1			Nit2	Gpx8
		Lmtk3	Ptpru			Fam241b	Rlf
		Gm8730	Col1a1			Ak3	Nck1
		Gse1	Cacna1h			Bend7	Mthfsl
		Ptpru	Gadd45g			Abraxas1	Elmod1
		Gm55594	Aoc2			Osbpl6	Wdpcp
		Nptx2	Tfap2b			Abca8b	Clk1
		Ier2	Gm7332			Senp7	Pibf1
		Snhg8	Celsr2			Snca	Kat2b
		Bola2	Gse1			Stom	Ift80
		Gm10819	Mospd3			Cep57l1	Trim9
		Robo3	Laptm5			Gdap1	Mpp1
		Gm44837	Col6a3			Gbe1	Ubr1
		Metrn	Celsr1			Coq3	Med6
		Bcl9l	Insyn1			Rsad1	BC037032
		Lancl3	Plxnd1			Pfkfb1	Hcfc2
		Polr2l	Prr12			Zc3h6	Zfp867
		Mospd3	Slc25a45			Fkbpl	Zc4h2
		Dmpk	Pcnx3			Spin2c	Tarsl2
		Prr12	Wnk4			Kif18a	Gm3883
		Spef1	Bcl9l			Swt1	Btbd11
		Rpl36-ps2	Hspg2			D430020J02Rik	Syn1
		Celsr2	Lamc3			Washc3	Gabrb3
		Uqcrq	Fzd9			Gatb	Scai
		Chst2	Polr2l			Lactb2	Pnrc2
		Gm13889	Robo3			Eif2ak2	Gprin2
		Elob	Ephb3			Rundc3b	Trmt2b
		Abcb9	Gm17201			Cyp7b1	2700097O09Rik
		Ppp1r14b	Itgb3			Gpr19	Gria4
		Celsr1	Ccm2l			Mef2c	Fdx1
		Csnk1g2	Ttyh2			Rpf1	Tcaim
		Gm6433	Gm8225			Lyplal1	Cenpk
		Ahdc1	Zmiz2			Erlec1	Ttc8
		Rplp2	Pcdh1			Nr3c1	Anxa7
		Zfp219	Scrt1			Rpap2	Yme1l1
		Map2k2	Mmp17			Slc44a5	Ugt8a
		Fam171a2	Shank1			Fgf2	Tceanc
		Acvr2b	Metrn			Dtwd1	Mrps30
		Ankrd13b	Map2k2			Cbr4	Txlng
		Zfp651	Gm10819			Rpain	Manea
		Gpc1	Alox12			Cdc42ep3	Chgb
		Dmrta2os	Col4a1			Pigp	Taf7
		Emx1	Zdhhc8			Pim2	Iqcb1
		Gpr182	Trmt61a			Stxbp3	Bnip3l-ps
		Muc1	Slc25a39			Impact	D430020J02Rik
		Mmp17	Rps2-ps13			Wdpcp	Cap2
		Rps29	Ocel1			Akap17b	Bmt2
		Ptprs	Akt1			Dars2	Tfb1m
		Cadm4	Ptprs			Tstd3	Anapc10
		Hes5	Dchs1			Fam205a2	Il13ra1
		Igsf8	Gpc1			Dapp1	4933434E20Rik
		Gm47283	Gm12922			Cutc	Gm6335
		Gm9449	Zfp651			Psme2b	Ptgr1
		Pcnx3	Ankrd13b			Ccdc30	AI987944
		Ror2	Nfix			Lamp2	Tstd3
		9430041J12Rik	Zbtb12			Per3	Snapin
		Cdh22	Ppp1r14b			Cap2	Acp6
		Pkdcc	Emid1			Ccdc3	Zfp809
		Igsf9	Socs3			Zfp941	Cryzl1
		Cacng7	Prrc2a			Slc35f5	Syne1
		Ephb2	Rarb			Plau	Tbc1d4
		Ncor2	Notch1			Wdr31	Etfrf1
		Gm8225	Tuba4a			Acadm	6720489N17Rik
		Itga11	Lrrc32			Tox2	Bphl
		Trp53i13	Nxph4			Cast	Ttc26
		Nyap1	Vtn			Cryzl1	Ddit4
		Usf2-ps1	Adgrl1			Bbs7	B230217C12Rik
		Smad6	Plvap			Etfdh	Ints6l
		Clcn1	Crip2			Ugt8a	Mettl5
		Rnf126	Igf2			Nhej1	Pctp
		Atp13a2	Plac9			Gramd1b	Ppp1r3c
		Ptms	Gm47283			Gria4	Fam241b
		Rai1	Nbl1			Kcna6	Wls
		Ier5l	Tmem86b			Oscp1	Ddit4l
		Mid1-ps1	Ncor2			Sv2b	Ufl1
		Fkbp8	Emp3			Tpmt	Sfmbt2
		Epop	Gm5921			Washc2	Abraxas1
		Mamdc4	Gm11687			Ddx10	Ccdc181
		Zmiz2	Itga2b			Prxl2c	Plscr1
		Notch1	9430041J12Rik			Dzank1	Siae
		Gm49037	Rps2-ps6			Nt5dc1	Tpmt
		Ppp1r16a	Tns2			Gemin2	Odr4
		Mpped2	Slc25a10			Mbip	Igsf10
		Kmt2d	Bola2			Snapin	Sfxn4
		Gm11599	Icam1			Nucb2	Lsamp
		Lrfn1	Stab1			Tmem200a	Coch
		Scaf1	Islr2			Abhd18	Med21
		Edf1	Adamtsl2			Hecw1	Sclt1
		Slc25a10	Robo4			Msh5	Dnajb4
		Tcf3	Wnk2			Ccn1	Nbeal1
		Sbk1	Pkdcc			Slc25a14	Plxnc1
		Gm10599	Ror2			Rsph3a	Gm44950
		Tmc5	Gm12091			Cyp2j6	Pim2
		Pmepa1	Glyctk			Tmem229a	Trit1
		Mdga1	Tmem79			Ccdc80	Lrif1
		Igdcc3	Tie1			Tceal3	Anks1b
		Tubb2a-ps2	Cd248			Npnt	Gemin2
		Rps2-ps13	Ephb2			Slitrk1	Smim8
		Snrpf	Igsf8			Zfp874b	Gm3020
		Gm11808	Ndufs5-ps			Unc79	Trim23
		Zdhhc8	Cnih2			Nudt12	Slitrk4
		Gm12922	Sned1			Map10	Zfp53
		Dchs1	Pdgfb			Plce1	Frg2f1
		Islr2	Amigo3			Bcs1l	Ift88
		Mfap2	Tesk1			Sema3c	Accs
		Rps12-ps24	Eng			Ggta1	Gabrg2
		Slc25a39	Palm			Ddit4	Nit2
		Aldoc	Inhca			Slc35g2	2310026L22Rik
		Sall4	Slc29a4			Rimkla	Kif20b
		Gm7331	Myh9			Ift88	Fbxo7
		Ckb	Gm17669			Sfxn4	Epha3
		Gigyf1	Aebp1			Maf	Rnf227
		Ifrd2	Cdk5r2			Eya4	Rundc3b
		Fasn	Epn1			Sertm1	4632404H12Rik
		Prrc2a	Gm6139			Pde1c	Ctsl
		Emid1	Mdga1			Glt8d1	Aldh6a1
		Akt1	Acvrl1			Hibadh	Aasdhppt
		Ccdc85c	Hba-x			Cspg4b	Ctf1
		Rgma	Pitpnm2			Trit1	Gm42944
		Adgrl1	Igsf9			Mcub	Maip1
		Gm9008	Grik5			Edil3	Pvr
		Ldlr	Polr2f			Cwf19l2	Cdk5rap1
		Zfp553	Slc24a5			Zfp9	Lrrk2
		Ttyh2	Rps29			Dusp3	Asb3
		Zfp574	Srgn			Atosa	Zfp174
		Gm50322	Mfsd2a			Tyw5	Glrx
		Tnrc18	Shkbp1			Arpin	Brinp1
		Tmem201	Fasn			Gulp1	Ptgr2
		Gm44206	Kif21b			Akap6	Snhg18
		Tmem79	Cadm4			Creb3l4	Slc2a3
		Crip2	Cygb			Acad11	Tdp2
		Slc29a4	Tle5			Trpa1	Tyw5
		Mllt6	Zfp423			Plaat3	Zfp711
		Sp8	Mdk			Scg3	Crot
		Tesk1	Cdc34			Wdr35	Slc35f5
		Igfbpl1	Pcsk6			Grik1	Gm37233
		Prag1	Nwd1			Gpr85	Bbs9
		Shank1	Git1			Lrrcc1	Slitrk1
		Gm11687	Mid1-ps1			Pros1	Car8
		Zbtb7a	Stk11			Cdh8	Grid1
		Capn15	Epop			Snhg18	Chl1
		Palm	Mamdc4			Map3k20	Hint3
		Srcap	Rgma			Chrna3	Etfdh
		Gm7143	Gm7902			Dab2	Ccdc80
		Hmga1	Sbk1			Btbd11	Arsk
		Gm3764	Heyl			Ggh	Gm37305
		Tle5	Bok			Gm3892	Atg10
		Rcc2	Rps2-ps8			Tcaim	Cenpp
		Mroh2a	Gm11808			Tbc1d4	Lamp2
		Dhcr24	Rnpepl1			Cep290	Cept1
		Gpt	Scrt2			Fgl2	Npl
		Arhgap33	Usf2-ps1			Suox	Slc25a14
		Cic	Pf4			St3gal6	Snx10
		Prr15	Phc2			Fam114a1	Tasor
		Gm10073	Podxl2			Sorcs1	Emc2
		Mxd3	Plxna1			Coro2a	Mettl7a1
		Cenpm	Sema7a			Kcnn2	Rad51b
		Pip5k1c	Col18a1			Fbxo7	Zfp874b
		Gm5921	E2f1			Sh3gl2	Pdzph1
		Smco4	Arhgap33			Akap5	Erlec1
		Gm6139	B3gat3			Acp6	Mospd2
		Vash1	Nkain1			Gnb4	Vrk2
		Antkmt	Gm2296			Stmn4	Bend7
		Rnf44	Gm55594			Pvr	4930430F08Rik
		Gm10180	Kmt2d			Ptgr1	Ghr
		Mdk	Pheta1			Mpp1	Rwdd2b
		Tenm3	Pom121			Dach2	Zfp964
		Gm43965	Gm5171			Dact1	Stc2
		Git1	AI849053			Lonrf2	Pms1
		Zfp423	Slc4a1			Scn3b	Ifit2
		Pim3	Cavin2			Fam13a	Lactb2
		Rps2-ps6	Slit1			Qpct	Gm13421
		Cactin	Gm47939			Ndst3	Nek3
		Srcin1	Traf4			Fcrls	Dzank1
		Gm2296	Rcc2			Fbxo4	Map3k5
		Gm12091	Srcin1			Mipol1	Gulp1
		2310009B15Rik	Spsb1			Krcc1	Fgf2
		Fgfr3	Cic			Plscr1	Bbs7
		Dctpp1	Dhcr24			Atg10	Akap17b
		Boc	Nacc1			Tarsl2	Rpf1
		Gm10076	Lsm4			Bbs9	Poli
		Siva1	Ngfr			Plcg2	St3gal6
		Lrp3	Atox1			Tigd2	Epb41l4a
		Tbc1d16	Pip5k1c			Ngly1	Spata6
		Cntfr	B4galt5			Mapk12	Ttc21b
		Eya1	Efhd2			Ppp1r3d	Klf8
		Rnpepl1	Col6a1			Lgals9	Fam114a1
		Wnk2	Ybx2			Xpa	Odf2l
		Srebf2	Tmem184b			Akap7	Pigp
		Rprm	Gm45133			Bbs5	Alkbh7
		Nkain1	Ptms			Klhl13	Bbs4
		Ephb3	Hmga1b			Adcy2	Stxbp3
		Gna12	Tmem201			Veph1	Cbr4
		Ctbp1	Lrp5			B230217C12Rik	Senp7
		Megf8	Adgre5			B2m	Elapor1
		Mfsd2a	Sema6c			Vat1l	Fst
		Vcam1	Gm7143			Pla2g4a	Ddx10
		Epn1	Slc17a7			Ica1l	Slc44a5
		Gm10736	Sox18			Akr1b8	Tmem35b
		Serf2	Col1a2			Samd3	Decr2
		Cnih2	Cacng7			Peli3	Zfp667
		Hic2	Mmp28			Slc2a3	Tigd2
		Bach2	Myl9			Decr2	Rbbp9
		Pkig	Ccdc85c			Igsf10	Trmt13
		Bcl7a	Eef2			Ap1s3	Tmem144
		Gm45133	Thsd1			Gk5	Lyplal1
		Ccm2	Dctpp1			Zfp874a	Tspyl3
		Bbln	Zdhhc7			Fam184a	B430319G15Rik
		Rplp0	Arhgdia			Accs	Cadps2
		Bok	Gm2000			Ptgr2	Ctsc
		Rps2-ps10	Gm49037			Vav3	Cav1
		Gm15429	Tnrc18			Acer2	Ap4b1
		Phc2	Gna12			Zdhhc23	1700096K18Rik
		Cdkn2c	Rps2-ps7			Snx14	Zfp9
		Gm6745	Sez6l2			Kif27	Stk26
		Stk11	Piezo1			Kyat3	Dnah1
		Hmga1b	Agpat1			Srsf12	Oip5
		Tedc1	Shank3			Rad51b	Klhl13
		Flrt1	Ldlrad4			Gpr21	Cfap300
		Gm11560	Igdcc3			Ntrk2	Myof
		Rhcg	AW047730			Gprin2	Gm20008
		Cyhr1	Hmga1			Hykk	Tbc1d32
		Efs	Xkr7			Tbc1d32	Ccdc112
		Slc7a1	Cit			Syn1	Zkscan2
		Cacna1h	Stk40			Spice1	Dhx40
		E2f1	Zbtb7a			Plin2	Pwwp3b
		Tet3	Dll4			Mthfsl	Abca8b
		Plxna1	Ube2s			Casp8	Tmem62
		Gm10110	Abca9			Gprasp1	Glt8d1
		Cenpb	Rpl41			Nudt7	Tbc1d8b
		E4f1	Vsir			Gusb	Gstk1
		Pheta1	Unc5b			Hpgds	Pipox
		Lmbr1l	1700017B05Rik			Tdrd7	Mtrf1
		Rpl41	Fbln1			Slc19a2	Acadl
		Ppdpf	Serpinf1			Cacna2d3	Pgbd1
		Inip	Cacnb3			Ccdc18	Slc35a5
		Rpl29	Vwa1			Cfap45	4930578M01Rik
		Ddr1	Tbc1d16			Syt2	Snx16
		Gm10036	Adgra2			Prickle2	Gm9958
		Mbd6	Zfhx2			Gm10297	Zfp133-ps
		Sox12	Bmp7			Fbxo32	Nudt18
		Hipk2	Rprm			Timp1	Edil3
		Phf21b	Selenow			Plk2	Katnal2
		Pou3f4	Cnn2			Cgref1	Zkscan4
		Kcnk5	Rtl10			Gstz1	Scn2a
		Zfp865	Nfatc1			Dnajb3	Mipol1
		Agpat1	Col2a1			Ctsl	Zfp994
		2510039O18Rik	Crtc2			Gabrb3	Arhgef6
		Zbtb22	Nptx2			Pctp	Akr1e1
		Efna2	Lrp1			Snx7	Nudt7
		Mideas	Pdzk1ip1			Tmem169	Cwf19l2
		Col2a1	Glis2			Mtrf1	Dnaja4
		Rps26	Arhgef15			Dennd2c	Ikzf2
		Tkt	Acot7			Etfbkmt	Kif18a
		Asphd2	Wdr83os			Ldb2	Fam161b
		Kctd15	Dgkz			Bphl	Zc3h6
		H2az2	Bgn			Ciart	Zfp941
		Ccdc85b	Sap30l			Gm15728	Stat1
		Mllt1	Rapgef1			Tnfrsf10b	Gprasp1
		Zfp668	Fbn2			Map3k5	Hemk1
		Znrf3	Slc7a5			Pcbd1	Dnajc28
		Ormdl3	Rpl29			Dock10	Akap7
		Ulk1	Gm2792			Slc37a2	Zfp874a
		Selenow	Gnao1			Gm7435	Zfp931
		Unc5b	Slc45a4			Zfp663	Armh4
		Cit	Pkd1			Armcx1	Ndp
		Rps2-ps8	Mapk7			Angpt1	Lipa
		Septin1	Mllt1			Cadps2	Gin1
		Efhd2	Galnt10			Trp53inp1	Eya4
		Pou6f1	Mapt			Rmdn2	Per3
		Rnf187	Soga1			Zcwpw1	2500004C02Rik
		Pom121	Mknk2			Glrx	Ccdc158
		Szrd1	Nhp2			Stat1	Ldb2
		Kdm6b	Samd14			Gm10544	Ift74
		Fgfrl1	Trp53i11			Anxa7	Dhtkd1
		Zdhhc18	Anks1			Manba	Col25a1
		Fzd2	Mrip-ps			Unc5c	Gm8773
		Prrc2b	Rplp0			Ttc21b	Slc6a15
		Eef2	Klhdc4			Gm26604	Swt1
		Ccnd2	Vash1			Armh4	Gm13710
		Nat8l	Aen			Hacd4	Gprasp2
		Scrt2	Crabp1			Dync2i1	Fahd1
		Samd14	Wnt7b			Tmem67	Kcnn2
		Eif4ebp2	H2ax			Matn2	Fam205a4
		E2f2	Coro2b			Cdk5rap1	Fam205a3
		H2ax	Mbd6			Lipa	Casp8
		Rps21	Phlda3			Ica1	Zfp85
		Marchf9	Dok4			Ndnf	3110045C21Rik
		Snrpb	Prdx5			Card6	Kyat3
		Tshz1	Epas1			Rab32	Ppargc1a
		Gm46620	Pacs2			Scn2a	Spata24
		Atxn7l3	Zfp553			Car13	Decr1
		1700017B05Rik	Gm2808			Fam229b	Pdgfd
		Kmt5a	Sdk1			Nfe2l3	Zfp354b
		Gm2792	Atp1a2			Mpv17l	Afg1l
		Spen	Mmp14			Gstk1	Ggh
		4930516B21Rik	Sptb			AI429214	Ica1l
		D8Ertd738e	Wdtc1			Hibch	Ngly1
		Plxnb1	Kctd15			Tnfaip6	Terf1
		Anapc15	Pcdhga11			Ccdc158	Xpa
		Maz	Sox12			Cluap1	Tatdn3
		Nhp2	Gm11824			Mcmdc2	Plxdc2
		Gnai2	Atp6v0c-ps2			C3ar1	Vat1l
		Gm6311	Sbf1			Pter	Bclaf3
		Rab11fip3	Evl			Bmp5	Smim18
		Gm10420	Gm7993			Clybl	Alg6
		Lsm4	Smdt1			H3f3aos	Arfgef3
		Cacnb3	Itga5			Sema3d	Cep83os
		Ptprf	Parvb			Nek3	Ccdc30
		Oaz1	Ptprb			Morc4	Fbxo4
		Cdh24	Col15a1			Camk1g	Lurap1
		Drap1	Pou6f1			Gm21814	Akap5
		Pitpnm2	Col5a1			G730003C15Rik	Trpa1
		Hey2	Adcy6			9530077C05Rik	Pdpn
		Ccnd1	Rps2-ps10			Ttll7	Ttc39a
		Auts2	Tmcc2			Crb1	Gm26604
		Bcl9	Rpsa-ps5			Cmpk2	Creb3l4
		Lhx2	Esam			Sfmbt2	Phyh
		Slc38a10	Cep170b			Decr1	Abat
		B4galt5	D8Ertd738e			Gprasp2	Rufy1
		Gm43437	Gm3764			Lgals8	Gpr165
		Kif21b	St3gal3			Maob	Ap3b2
		Sema6c	Arhgap39			Tspyl3	Tmem67
		Anp32e	Gm46620			Klhdc1	Prkar1b
		Bmp7	Gm5525			Fah	Mplkip
		Gli2	Upf1			Ribc1	Hibch
		Atp1a2	Spry1			Ccdc173	Pter
		Tomm40l	Syngr2			Zmat1	Fuca2
		Rpl13-ps6	Acvr2b			Nat2	Pla2g4a
		1110038B12Rik	Atxn7l3			Npl	Nucb2
		A930004D18Rik	Mmp15			Serhl	Snx7
		Rnf165	Mllt6			Epb41l4a	As3mt
		Anapc11	Prrc2b			Dnah1	Rbm24
		Cmtm4	Cntn2			Xkr4	Mbip
		Cacng4	Pcdhga8			Tbc1d30	Cyp2j6
		Gm12338	Gnai2			Gabra4	Irf9
		Zmiz1	Ano1			Ooep	Spice1
		Lamc3	Rab11fip3			Syn2	Gramd1c
		Traf3	9130019O22Rik			Irf9	2810414N06Rik
		B4galt2	Gm43555			Fuca2	Cdo1
		Vps72	Troap			Stk26	Fam13a
		Lef1	Rnf44			Otud1	Prxl2c
		Sfrp1	Srebf2			Ttc30b	Lrrcc1
		St3gal3	Dmrta2os			Cntnap4	Plcxd3
		Chchd2l	Gm10335			Tmem26	Morc4
		Pcsk6	Zmiz1			Fcgr3	Mthfs
		Tenm2	Ccnd3			2310030G06Rik	9530077C05Rik
		Rbmx	Nsmf			Adamts1	Wdr19
		Tmem184b	Dab2ip			Ppp3cc	Bace2
		Tshz3	Slc38a10			Rasgrp1	Gabra4
		Crim1	Slc9a1			Vldlr	Galm
		Ubald2	Cdh5			Ppfia2	Zcwpw1
		Fjx1	Plxnb2			Smarca1	Grid2
		Marcksl1	Tpcn1			Nudt18	Slc22a21
		Dnlz	Drap1			Zfp365	Armcx1
		Mapk7	Slc25a23			Eml6	Ttc30b
		Pcdh19	Ccm2			Rufy1	Ciart
		Garem2	Fam53b			Rims1	Camk2d
		Anks1	Src			Zkscan16	Krcc1
		Rpl38-ps2	Plxnb1			Ift81	6330415G19Rik
		Ube2s	Nat8l			Hspa4l	Hspa4l
		Cbx4	Kcnc3			Trim9	Slc35g2
		Rpsa	Szrd1			Lyve1	Nexn
		Sf3b4	Plxna3			Triqk	Neurod4
		Arl2bp	Ptprf			Phyh	Qpct
		Mlf2	Pim3			Disp2	Rab27a
		Grk6	Mid1			Myof	Cep290
		Rhbdl3	U2af2			Btbd8	Pierce2
		Slc25a23	Spen			Cep83os	Sema3d
		Fbln1	Mvb12b			Il1rap	Lca5l
		Gm15710	Ormdl3			Eps8	Cyp2j9
		Snn	Endov			Mrc1	Dync2i1
		Gm17201	Gja5			Spata24	Herc6
		Fbxl19	Sptbn2			Id1	Gm10658
		Zbtb45	B4galt2			Dync2li1	Lrguk
		Nacc1	Gli2			Smpdl3a	Parp14
		Dot1l	Gna11			Eif4a2	Pgm1
		Fbrsl1	Anxa6			Dnajc12	A430035B10Rik
		Setd1b	Ncs1			Gm43254	Zfand4
		Fzd1	Fam102a			Col25a1	Snx14
		Smg5	Nutf2-ps2			Klf8	Cd44
		Nectin1	Nectin1			Galm	Smarca1
		Gm11793	Sik1			Wdr19	Ripor2
		Mknk2	Gm10132			Clu	Grin2a
		Fam53a	Calm3			P2rx4	Agbl4
		Gm11824	Extl3			Ctsf	Gm10297
		Uchl1	Draxin			Pierce2	Tnfaip6
		Sema5b	Txn2			Grb14	Maob
		Ap2s1	Zdhhc18			Rad9b	Tex15
		Bahcc1	Bcl9			Tmeff2	Cdh8
		Gm7993	Cbx4			Pdpn	Etfbkmt
		Mmp15	Cad			Glis3	Abhd18
		Hira	Pigt			Pipox	P2rx4
		Hmgb1-ps4	Mlf2			Afg1l	Dync2li1
		Tspan11	Shroom3			Chgb	Pla2g7
		Brd3	Spef1			Zfp641	Slc8a3
		Zfp362	Ldlrap1			Inka2	Dpyd
		Sall1	Rarg			Adra1a	Dnajc12
		Tmem86b	Cant1			Tceal6	Pnma2
		Gm2808	Tedc1			Gm8773	Bche
		Tyro3	Lamb1			Ociad2	Sybu
		Fam102a	Plekhm1			Dcxr	Ociad2
		U2af2	Lamc1			Lrguk	Ift81
		Hrk	Mafg			Mthfs	Xkr4
		Gm12366	Gm13316			Dnai2	2410022M11Rik
		Smdt1	Smarca4			Plxdc2	Palm3
		Gm10132	Hba-a1			Dhdh	Fam205a2
		Hopx	Ppdpf			Slc8a3	Rnf32
		Gm7935	Serinc2			Adcyap1	Smpdl3a
		Gm5853	Scap			Cfap69	Plscr4
		Serinc2	Kifc5b			Drc3	Vwa5a
		Pebp1	Eif5a			Kcnc1	Fbln7
		Cbx6	Bcl7a			Grid2	Ttll7
		Msi1	Castor2			Cntn3	Clybl
		Evl	Hbb-bt			Epm2a	Otud1
		Cdon	Wsb2			Gramd1c	Vldlr
		Crb2	Cdh24			Abat	Zfp663
		Slc35e1	Atf5			Dpp6	AI429214
		Stk40	Samd4b			Syt17	Syt17
		Rtl5	Tamalin			Nudt17	Tex26
		Atox1	Elavl3			Tatdn3	Raet1d
		Samd4b	Rpl38-ps2			Fbxo27	Kctd11
		Mid1	Rpsa			Plaat1	Niban1
		Tmem132c	C130046K22Rik			6230400D17Rik	Dpp6
		Gm10335	Col3a1			Renbp	H2-K1
		Zfp408	Zfp362			Ralyl	Pfkp
		Zcchc14	Sh2b3			Ctsc	Rgs17
		Thra	Plekhg2			Slco2a1	Aadat
		Sox3	Maz			Hebp2	Mpv17l
		Txnl4a	H2az2			Ubxn10	A930007A09Rik
		Glis2	Clstn1			Dhrs7	Ctsf
		Zfp710	Nr6a1			Car8	Nat8f1
		Rps2	Pdgfrb			Vwa5a	Tmeff2
		Eif5a	Traf3			Fads6	Ppm1h
		Bcl7c	Enpp1			Ctbs	Gm7435
		Gm17709	Cenpb			Zbtb8b	Nudt12
		Nt5dc2	St3gal2			Dgkk	Atp10d
		Ctdsp2-ps	Grk6			Stac	Rmdn1
		Cant1	Lamtor2			Frmd3	Lmx1a
		Scap	Flt4			Plscr4	Nudt17
		Cenps	Rpsa-ps10			Bbof1	Efemp1
		Fam53b	Mmrn2			Pde1a	Apobec1
		Foxk2	Ctbp1			Arfgef3	Lgals8
		Zfhx3	Igfbpl1			Insyn2a	Pde1a
		Smo	Nup210			Ptprc	Bbs5
		Clstn1	Rnf187			Gabrb2	Lmo7
		Midn	Manbal			Cc2d2a	Gls2
		Gatad2a	Pidd1			Raet1d	Fbxo16
		Gna11	Nt5dc2			Ms4a6b	Prune2
		Elavl3	Icmt			Dleu7	Map3k15
		Bend3	Mn1			Syne1	Sat2
		Rpsa-ps2	Klhl21			Ap3b2	Dleu7
		Cdk2ap1	Sema5b			H2-T22	Dtna
		Zdhhc7	Fbl			Ngef	Renbp
		Znrf1	Chmp6			Rnase4	Gem
		Cux1	Smg5			Serpine2	Frmd3
		Cdc34	Serf2			Acadl	Cc2d2a
		Spata2	Snrpb			Septin4	Angpt1
		Rpsa-ps10	Fbxl19			Pnma3	Gpr75
		Bahd1	St3gal1			Ampd3	Klhdc1
		Ptgfrn	Ulk1			Sesn2	Syt1
		Soga1	Usf2			Epcam	Parp9
		Wdr83os	Sema4c			Lrp2	Synj2
		Cdh4	Nt5dc3			Rnf32	Gm32061
		Calm3	Bahcc1			Prkar1b	Ribc1
		Klhdc4	Tns1			Chrna4	A430073D23Rik
		Gm6278	Oaz1			Syt1	Zkscan16
		Lrrc4c	Pmepa1			Ccn2	Tnip2
		Atxn7	Slc7a1			Mlf1	Pcsk2os1
		Extl3	Mtss2			As3mt	Amt
		Stmn1	Phf2			Cep112	Scn1a
		Klf13	Rnf165			Perp	Dgkk
		Rapgef1	Ssna1			Elmo3	Gm21814
		Mn1	Hba-a2			Tnip2	Zfp641
		Peg13	Rpl37a			Dpyd	Il1rap
		Slc30a10	Ube3b			Sat2	Vsig10l
		Gtpbp3	Nid2			Pfkp	Sema4a
		Naa60	Tmsb10			Lmo7	Naaa
		Sema4c	Nalf2			Arhgef6	Ccdc18
		Mex3d	Dpm2			Sema4a	Ctbs
		Rpsa-ps9	Marchf9			Tex15	Capn6
		Miat	Cacng4			Cdo1	Pld2
		Zc3h7b	E2f2			Cpq	Crb1
		Bcl2	Shisal1			Odad4	Mgst1
		Phf5a	Garem2			Palm3	Pik3ip1
		Tnrc6c	Grk2			Sybu	Steap1
		Rps12	Gatad2a			Myo16	Gabrb2
		Nup210	Tyro3			Bace2	Hnmt
		Dab2ip	Sac3d1			Odad3	Triqk
		St6galnac6	Tshz1			Capn6	Plekhf1
		St3gal2	Eif4ebp2			E030042O20Rik	Cep112
		Chst15	Zdhhc4			Gm6532	Eif4a2
		Txn2	Rpl35			Usp2	Ttll9
		Zfta	Cox4i1			Myd88	Dhdh
		Gm6685	Tet3			Pdgfd	Trim21
		Pacs2				Fbxo16	Mlf1
		Atf5				Arap2	Enpp5
		Rnf41				Dtna	Rad9b
		Ybx3				Agbl3	BC037704
		Upf1				Camk2d	Slc9a7
		Zbtb40				Gm11423	Sphkap
		Slc35a4				Ehhadh	Zfp52
		Fbl				Scn1a	Akr1b10
		Cntn2				Ak1	Pnma3
		Irf2bp1				Plcxd3	Gstt1
						A930007A09Rik	Slitrk3
						Lrrc9	Epm2a
						Gria3	Ndrg1
						Rab27a	Cpq
						Thnsl2	Spats2l
						Car5b	AA465934
						Gls2	Gm43254
						Parp9	Nmi
						Il18	Rsph9
						Tex26	Gm11423
						Phlda3	Ehhadh
						Prune2	Fgf12
						Stbd1	Armc2
						Vsig10l	Erap1
						Ssc4d	Rnf213
						Enpp5	Cpne5
						Zfp52	Samd12
						Ppargc1a	Epcam
						Erap1	Stbd1
						Efemp1	Lrrc46
						Gm266	Hexb
						Fndc5	Gsap
						Apobec1	Bdh2
						Synj2	Gm266
						Bnip3	Trim25
						Raet1e	Elmo3
						Snx32	Gm11837
						Samd12	Cfap69
						Msx2	B230369F24Rik
						Ripor2	Lrp2
						Uap1l1	Apobec3
						Mak	Rspo3
						Gm44878	Cfap91
						Armc2	Aass
						Slc22a21	Adra1a
						Gem	Bnip3
						Lmx1a	H3f3aos
						Insl6	Tlr2
						Irf1	Iqcg
						Zfp804a	Snhg11
						Nmi	Mcf2
						Naaa	Nrsn1
						Filip1l	Zmat1
						Gbp9	Gstm6
						Ccdc39	Rigi
						Iqcg	Filip1l
						Bdh2	E030042O20Rik
						Map3k15	Il18
						Akr1b10	Ccdc125
						H2-Q7	Fn3k
						Rsph9	Pkp2
						Wdr17	Pacrg
						Snhg11	Tlcd2
						Pnma2	Gm44878
						Pld2	Mak
						Pgm1	Optn
						Rspo3	Efcab12
						Parp14	Ppp1r14c
						Anxa4	2310030G06Rik
						Cd44	Txlnb
						Herc6	Raet1e
						Trim21	Gm6532
						Tmem130	Gabra2
						Aass	Efhc1
						Nkapl	Nap1l3
						Efcab1	Agbl3
						Hexb	AW551984
						Tlr2	Ccdc39
						Ankfn1	Ctso
						Amt	Hpse
						Gm32618	A2m
						Bmp6	Irgm2
						Gpr75	Wnt2b
						Cfap54	Luzp2
						Cr2	Zcchc12
						Ctso	Mtm1
						Ocln	Wdr17
						Trim12c	Trim12c
						Ccdc125	Ccdc103
						H2-Q4	Gm32618
						Gm15506	Efcab1
						Nap1l3	Adssl1
						Rab39	Parp12
						Gm11837	Rec8
						Ppm1h	Saxo2
						Efhc1	Smtnl2
						Gsap	Mansc1
						Smtnl2	Plekhb1
						Ccdc160	Stag3
						Mgarp	Cntn1
						Lrrc46	Pir
						Cpne5	H2-Q7
						Ckmt1	Gm15506
						Trim25	Ccdc160
						Rigi	Tacr3
						Efcab12	Rab39
						Cfap91	H2-Q4
						Kctd11	Rnf135
						Parp12	Bbof1
						Spats2l	Cfap54
						Afap1l2	Prelid2
						Apobec3	Irgm1
						Rnf135	Nqo1
						Ttc39a	Igtp
						Ttll9	Pygl
						Cntn1	Mgarp
						Ccng1	Cr2
						Pkp2	Spag16
						1700003M07Rik	Cyp4v3
						Hnmt	Sulf1
						Rnf213	Rspo2
						Fn3k	Rgs7
						Ccdc103	Rps23rg1
						Stag3	Mr1
						Parp4
						Cdkn1a
						Mcf2
						Ctsh
						Adssl1
						Pir
						Mansc1
						Hpse
						Txlnb
						Nrsn1
						Mtm1
						Gstm6
						Ndrg1
						Tacr3
						Cyp4v3
						Zcchc12
						Ppp1r14c
						Pacrg
						Igtp
						Rec8
						Fgf12
						Nqo1
						Mapkapk3
						Wnt2b
						Ddit4l
						Steap1
						Plekhb1
						Irgm1
						AW551984
						Rps23rg1
						A2m
						Pygl
						Spag16
						Prelid2
						Sphkap
						Sulf1
						Grik3
						Rspo2
						Rgs7
						Mr1
						Dglucy
						Eda2r

## Sheet: Fig 8D
Figure 8D - Gene expression in Ctrl cortices		Gene	Expression	DEG category
		Gna12	3044.98	Down
		Ccm2	1262.14	Down
		Mapk7	2115.93	Down
		Nhp2	2091.07	Down
		Smg5	3566.14	Down
		Tmem79	49.0702	Down
		Akt1	10373.3	Down
		Nacc1	7511.97	Down
		Nfix	7308.68	Down
		Metrn	833.792	Down
		Stk11	2200.05	Down
		Cacnb3	1921.73	Down
		Elavl3	3488.32	Down
		Txn2	4050.75	Down
		Cic	5929.77	Down
		Ephb3	416.97	Down
		Crip2	2426.82	Down
		Fbln1	4683.66	Down
		Atp1a2	998.521	Down
		Zmiz1	9809.17	Down
		Bmp7	620.056	Down
		Tmem184b	1533.48	Down
		Pou6f1	980.119	Down
		Git1	4029.44	Down
		Adgrl1	2617.04	Down
		Ptprs	8687.17	Down
		Zfp651	1092.05	Down
		Glis2	1579.27	Down
		Celsr1	8036.99	Down
		Ppdpf	2765.48	Down
		B4galt5	1736.69	Down
		Atox1	812.505	Down
		Slc25a39	3832.89	Down
		E2f2	1683.1	Down
		D8Ertd738e	1533.41	Down
		Calm3	12214.7	Down
		Eif4ebp2	15427.2	Down
		Unc5b	953.037	Down
		Mknk2	2760.86	Down
		Cdc34	2713.95	Down
		Rnf187	8153.51	Down
		Cacng4	5346.78	Down
		Pacs2	4829.75	Down
		Vash1	1302.44	Down
		Evl	5170.25	Down
		Traf3	2444.03	Down
		Gadd45g	394.51	Down
		Ror2	2237.7	Down
		Extl3	3489.79	Down
		Smdt1	1266.16	Down
		Srebf2	9079.29	Down
		Col2a1	2373.43	Down
		Serinc2	2458.96	Down
		Foxp4	1710.88	Down
		Cacna1h	352.789	Down
		Mllt1	5308.44	Down
		Anks1	1737.63	Down
		Pkdcc	1051.55	Down
		Prrc2a	23671.4	Down
		Cnih2	956.576	Down
		Drap1	2688.89	Down
		Fasn	21184	Down
		Mbd6	1095.45	Down
		Rnf165	2479.14	Down
		Cant1	1324.58	Down
		Slc25a10	1051.1	Down
		Sema4c	1388.13	Down
		Rnpepl1	1497.13	Down
		Bok	1307.48	Down
		Lamc3	760.916	Down
		Dab2ip	2541.63	Down
		Notch1	5278.38	Down
		Mamdc4	66.8815	Down
		Mdk	10707.4	Down
		Tyro3	2059.05	Down
		Spef1	842.851	Down
		Snrpb	7188.28	Down
		E2f1	1439.06	Down
		Tesk1	756.028	Down
		St3gal3	642.311	Down
		B4galt2	1772.78	Down
		Mfsd2a	718.958	Down
		Ephb2	7192.04	Down
		Phc2	9660.67	Down
		Zfp362	3552.76	Down
		Ptpru	3135.24	Down
		Pitpnm2	1181.61	Down
		Mmp17	695.858	Down
		Bcl7a	5374.77	Down
		Ncor2	3604.22	Down
		Ulk1	2333.1	Down
		Cit	1763.38	Down
		Plxna1	4722.85	Down
		Nup210	5278.9	Down
		Mlf2	7690.66	Down
		Ptms	12814	Down
		Dmpk	187.159	Down
		U2af2	15885.7	Down
		Kctd15	2522.22	Down
		Pcsk6	721.651	Down
		Maz	11242.5	Down
		Fbxl19	3027.98	Down
		Fam53b	1201.95	Down
		St3gal2	1571.43	Down
		Mmp15	3278.94	Down
		Gse1	1002.51	Down
		Zdhhc7	881.305	Down
		Lsm4	1617.45	Down
		Nectin1	1218.28	Down
		Robo3	648.844	Down
		Itga11	362.186	Down
		1700017B05Rik	876.907	Down
		Igdcc3	516.318	Down
		Scap	1927.64	Down
		Scn5a	1146.02	Down
		Rpsa	77450.3	Down
		Gnai2	19872.3	Down
		Ptprf	10592.2	Down
		Emid1	367.553	Down
		Gpc1	13371.1	Down
		Agpat1	2521.2	Down
		Ttyh2	634.649	Down
		Gna11	3344.23	Down
		Tet3	4720.92	Down
		Rps29	11763.8	Down
		Pip5k1c	2789.7	Down
		Dhcr24	6763.65	Down
		Rnf44	3746.8	Down
		Eef2	87866.2	Down
		Zbtb7a	373.285	Down
		Map2k2	3206.14	Down
		Epn1	2938.92	Down
		Oaz1	13710.1	Down
		Mid1	2759.98	Down
		Igfbpl1	6705.31	Down
		Cnot3	2980.55	Down
		Pim3	661.174	Down
		Palm	4221.81	Down
		Gatad2a	4982.14	Down
		Ttyh3	18026.7	Down
		Dchs1	5765.84	Down
		Arhgap33	3651.31	Down
		Inhbb	596.549	Down
		Rab11fip3	1629.6	Down
		Mospd3	301.086	Down
		Ctbp1	9905.14	Down
		Tedc1	1365.38	Down
		Zdhhc18	1079.26	Down
		Ankrd13b	2443.1	Down
		Wnk2	2305.47	Down
		Igsf9	4866.54	Down
		Igsf8	4284.61	Down
		Ormdl3	1436.58	Down
		Bcl9	5361.76	Down
		Pmepa1	651.453	Down
		Mllt6	2207.15	Down
		Srcin1	718.946	Down
		Polr2l	1088.41	Down
		Atf5	780.12	Down
		Shank1	278.408	Down
		Sema6c	680.134	Down
		Fam102a	622.847	Down
		Prrc2b	11921	Down
		Tnrc18	7094.8	Down
		Bahcc1	1775.9	Down
		Rapgef1	6017.58	Down
		Clstn1	7016.8	Down
		Tbc1d16	5561.11	Down
		Cbx4	523.462	Down
		Klhdc4	1603.89	Down
		Marchf9	1126.74	Down
		Efhd2	1693.19	Down
		Spen	3355.58	Down
		Szrd1	3075.51	Down
		Rcc2	20031.1	Down
		H2az2	8334.54	Down
		Zmiz2	5723.46	Down
		Slc7a1	2520.4	Down
		Selenow	8513.21	Down
		Kif21b	8215.84	Down
		Dctpp1	2674.87	Down
		Stk40	2147.85	Down
		Sbk1	18376.6	Down
		Hic1	101.021	Down
		Epop	937.944	Down
		Mdga1	850.597	Down
		Pheta1	767.168	Down
		Garem2	1786.71	Down
		Tmem201	1364.72	Down
		Tmem86b	159.64	Down
		Zfp423	1980.34	Down
		Zfp553	3098.14	Down
		Slc25a23	4245.78	Down
		Prr12	2602.06	Down
		Hmga1	10309.6	Down
		Fbl	7075.12	Down
		Tshz1	2398.93	Down
		Samd14	3515.58	Down
		Lancl3	122.97	Down
		Rpsa-ps10	1300.66	Down
		Bola2	947.762	Down
		Nat8l	1364.44	Down
		Kmt2d	1837.3	Down
		Gli2	2405.07	Down
		Rpl29	16392	Down
		Fzd9	848.695	Down
		Zbtb12	2567.31	Down
		H2ax	6771.86	Down
		Slc29a4	1374.48	Down
		Islr2	5669.15	Down
		Sox12	7408.86	Down
		Sema5b	2072.73	Down
		Foxo6	774.071	Down
		Cntn2	3541.28	Down
		Cdh22	115.311	Down
		Pom121	6881.63	Down
		Plxnb1	4980.59	Down
		Tle5	7755.84	Down
		Cadm4	2138.92	Down
		Pcnx3	2280.54	Down
		Soga1	2861.57	Down
		Ppp1r14b	5912.2	Down
		Gm6139	2986.87	Down
		Upf1	2637.26	Down
		Wdr83os	901.322	Down
		Cdh24	520.106	Down
		Nptx2	239.525	Down
		Atxn7l3	3951.73	Down
		Zdhhc8	1413.61	Down
		Scrt2	2012.35	Down
		Ube2s	8574.38	Down
		Slc38a10	2147.18	Down
		Acvr2b	1323.62	Down
		Bcl9l	2407.09	Down
		Gm10132	2529.87	Down
		Insyn1	804.989	Down
		Rplp0	61178.9	Down
		Gm11808	4188.05	Down
		Cenpb	5755.57	Down
		Gm8225	2554.79	Down
		Celsr2	6512.19	Down
		Cacng7	1985.29	Down
		Rgma	4253.89	Down
		Mn1	2549.29	Down
		Gm10335	2527.45	Down
		Nt5dc2	10676.4	Down
		Gm5921	2400.79	Down
		Zfp628	589.82	Down
		Serf2	2807.53	Down
		Grk6	3267.56	Down
		Gm10819	168.309	Down
		Rprm	2391.09	Down
		Hmga1b	4610.02	Down
		Nkain1	1966.42	Down
		Aoc2	142.189	Down
		Eif5a	34882.2	Down
		Gm7332	383.927	Down
		Rpl38-ps2	652.826	Down
		Gm12922	2781.47	Down
		Rps2-ps13	4647.69	Down
		Gm11824	183.835	Down
		Gm11687	2030.32	Down
		Gm6433	152.346	Down
		Ccdc85c	3359.02	Down
		Dmrta2os	585.436	Down
		Gm12091	197.082	Down
		9430041J12Rik	99.7466	Down
		Gm17201	120.342	Down
		Rps2-ps10	6544.22	Down
		AA465934	152.986	Down
		Rpl41	24604	Down
		Mid1-ps1	638.683	Down
		Rps2-ps6	2218.85	Down
		Gm55594	236.67	Down
		Gm47283	427.341	Down
		Gm3764	3102.34	Down
		AI849053	515.314	Down
		AW047730	1345.93	Down
		Gm7993	176.368	Down
		Usf2-ps1	247.855	Down
		Gm45133	347.782	Down
		Samd4b	3357.25	Down
		Gm7143	4274.43	Down
		Gm49037	482.945	Down
		Gm2808	857.617	Down
		Gm2792	761.838	Down
		Gm46620	719.568	Down
		Rps2-ps8	296.313	Down
		Gm2296	2751.69	Down
		Gnai3	7851.86	NS
		Cdc45	2093.28	NS
		H19	6127.42	NS
		Scml2	179.976	NS
		Narf	2160.6	NS
		Cav2	177.848	NS
		Klf6	955.365	NS
		Scmh1	1125.24	NS
		Cox5a	1201.68	NS
		Ngfr	106.144	NS
		Wnt9a	43.8208	NS
		Fer	783.859	NS
		Xpo6	4995.89	NS
		Tfe3	1078.89	NS
		Axin2	1715.28	NS
		Brat1	686.124	NS
		Pih1d2	60.4145	NS
		Dlat	1559.89	NS
		Sdhd	3809.28	NS
		Ccnd2	76291.7	NS
		Gpr107	1639.55	NS
		Nalcn	145.971	NS
		Btbd17	321.543	NS
		Drp2	287.675	NS
		Lhx2	18267.8	NS
		Gmpr	182.289	NS
		Mid2	87.8714	NS
		Dgke	392.704	NS
		Scpep1	1448.77	NS
		Mnt	1229.12	NS
		Hddc2	851.93	NS
		Tpd52l1	47.1235	NS
		Pemt	67.4611	NS
		Cdh4	2003.79	NS
		Ckmt1	58.6782	NS
		Bcl6b	188.846	NS
		Alox12	135.897	NS
		Comt	765.222	NS
		Rtca	1835.45	NS
		Dbt	613.741	NS
		Dazap2	6499.84	NS
		Mcts1	496.923	NS
		Trappc10	1837.89	NS
		Tbrg4	1763.76	NS
		Ndufa9	2347.95	NS
		Lck	386.358	NS
		Cttnbp2	255.103	NS
		Galnt1	4709.49	NS
		Mkrn2	948.313	NS
		Raf1	3260.69	NS
		Septin1	329.149	NS
		Pdgfb	232.401	NS
		Acvrl1	361.032	NS
		Tamalin	283.299	NS
		Acvr1b	1970.87	NS
		Tom1l2	1302.55	NS
		Zfp385a	1727.2	NS
		Itga5	1246.85	NS
		Gabra2	163.891	NS
		Wdr77	2349.92	NS
		Atp5pb	7892.63	NS
		Sox9	3822.53	NS
		Hnrnpd	22919.9	NS
		Dynlt1c	3742.84	NS
		C1d	1342.7	NS
		Gm2a	502.914	NS
		Krit1	1190.29	NS
		Clcn4	1735.32	NS
		Sema4f	182.659	NS
		Hk2	2933.15	NS
		Myo18a	2341.59	NS
		Sez6	1994.23	NS
		Loxl3	170.634	NS
		Kat2b	371.465	NS
		Rab5b	3029.44	NS
		Spg7	994.195	NS
		Rpl13	19640.9	NS
		Chmp1a	2596.51	NS
		Rpa1	8181.89	NS
		Serpinf1	253.854	NS
		Tubgcp3	2201.47	NS
		Polr3d	864.849	NS
		Tcf7	423.973	NS
		Ddx3x	19596.9	NS
		Kcnn3	76.5547	NS
		Usp32	1219.08	NS
		Txnrd3	255.98	NS
		Zfp512b	1629.22	NS
		Dnajc5	4734.31	NS
		Tpd52l2	2530.31	NS
		Fmr1	2248.09	NS
		Bcl11a	5175.18	NS
		Il4	84.1364	NS
		Pxmp4	175.568	NS
		Dlg3	1744.49	NS
		Gnb1l	269.407	NS
		Mmp11	471.132	NS
		Smarcb1	5431.6	NS
		Hip1r	820.648	NS
		Nsun5	396.37	NS
		Top1mt	144.757	NS
		Gm38393	65.6166	NS
		Mmp14	2641.35	NS
		Slc7a7	154.173	NS
		Oxa1l	2237.9	NS
		Heatr6	1373.92	NS
		Ilf2	10251	NS
		Chtop	7045.36	NS
		S100a6	86.6736	NS
		Icam2	135.29	NS
		Epn2	1273.84	NS
		B9d1	617.141	NS
		Sec24b	2874.27	NS
		N4bp3	215.181	NS
		Rmnd5b	726.317	NS
		Vps9d1	366.109	NS
		Zfp276	213.492	NS
		Mfsd10	397.654	NS
		Luzp1	3152.75	NS
		Kctd10	710.103	NS
		Poldip2	3776.63	NS
		Ift20	473.84	NS
		Col6a1	539.083	NS
		Pcbp3	1052.88	NS
		Lgals9	99.7701	NS
		Araf	985.112	NS
		Cfp	88.0088	NS
		Timp1	54.4607	NS
		Uxt	365.631	NS
		Cnnm3	980.839	NS
		Lman2l	1464.86	NS
		Mcm3ap	2619.69	NS
		Pcnt	1651.44	NS
		Mxd1	346.118	NS
		Gmcl1	1411.7	NS
		Snrnp27	1232.76	NS
		Oas1c	22.7524	NS
		Ocrl	1323.95	NS
		Calm1	17042.5	NS
		Agpat3	2209.76	NS
		Sema6b	88.2365	NS
		Uhrf1	13916.1	NS
		Dpp9	2192.85	NS
		Ramp2	390.805	NS
		Lsr	386.518	NS
		Gramd1a	790.046	NS
		Ckb	23329.9	NS
		Sp1	4339.13	NS
		Myg1	1665.97	NS
		Rarg	241.265	NS
		Pfdn5	3983.47	NS
		Efnb2	7210.44	NS
		Rrp15	1183.32	NS
		Rnd2	4576.11	NS
		Srr	329.442	NS
		Fndc5	38.3892	NS
		Acp5	73.5964	NS
		Fbxo9	473.529	NS
		Vps50	1011.3	NS
		Hars	3454.44	NS
		Zmat2	3725.7	NS
		Ube2c	6954.34	NS
		Cct3	20420.3	NS
		Glmp	847.461	NS
		Mef2d	1490.05	NS
		Snd1	6037.81	NS
		Col18a1	5353.29	NS
		Slc19a1	688.195	NS
		Kpnb1	35447.6	NS
		Npepps	5291.9	NS
		Mrpl10	1105.79	NS
		Cyp51	6456.08	NS
		Tcf25	7509.95	NS
		Tubb6	616.112	NS
		Def8	2389.17	NS
		Col1a1	3409.34	NS
		Itga3	206.764	NS
		Foxm1	5394.48	NS
		Itfg2	456.421	NS
		Nrip2	43.0985	NS
		Tulp3	1094.24	NS
		Gtf2h4	931.423	NS
		Tubb5	129117	NS
		Ell2	91.0723	NS
		Jup	682.445	NS
		Fkbp10	565.453	NS
		Nom1	1168.47	NS
		Ergic1	8162.03	NS
		Ifrd1	1068.77	NS
		Stk38l	655.372	NS
		Brpf1	1574.49	NS
		Akr1b3	3492.12	NS
		Gstt1	49.366	NS
		Ddt	220.457	NS
		Ddx18	3523.47	NS
		Ubl3	1787.2	NS
		Gramd3	286.968	NS
		Eef1e1	1421.19	NS
		Naglu	187.052	NS
		Coasy	918.62	NS
		Smo	7138.83	NS
		Tspan33	323.9	NS
		Crnkl1	1947.48	NS
		Rin2	330.049	NS
		Chordc1	1748.4	NS
		Rtcb	6207.26	NS
		Pwp1	3230.72	NS
		Capns1	3803.28	NS
		Lrp3	1573.23	NS
		Clpb	1233.01	NS
		Septin7	5550.82	NS
		Zdhhc4	638.394	NS
		Rac1	9472.38	NS
		Nup214	3087.3	NS
		Aif1l	4128.96	NS
		Ltbp1	486.809	NS
		Ugp2	1456.79	NS
		Trmt1	1215.39	NS
		Slc1a5	989.659	NS
		Uba1	23869.6	NS
		Vwf	526.468	NS
		Siae	543.221	NS
		Esam	553.165	NS
		Spa17	170.183	NS
		Fam50a	1229.12	NS
		Emd	3508.5	NS
		Taco1	500.142	NS
		Grik3	25.7315	NS
		Gria3	76.6025	NS
		Sipa1l2	2092.18	NS
		Ap4e1	349.924	NS
		Blvra	185.498	NS
		Pdzd4	1604.96	NS
		Idh3g	3366.14	NS
		Pnck	265.252	NS
		Ssr4	957.632	NS
		Bcap31	1375.71	NS
		Fam98a	1820.47	NS
		Kmt2a	3761.3	NS
		Ift46	1685.72	NS
		Tmem25	24.6094	NS
		Trappc6a	198.515	NS
		Supt6	5047.02	NS
		Spag5	3039.4	NS
		Unc119	1653.75	NS
		Rab34	274.152	NS
		Sdf2	744.352	NS
		Ccne1	1634.11	NS
		Bbc3	69.5138	NS
		Psmc3	7720.21	NS
		Acp2	1188.71	NS
		Slc39a13	162.511	NS
		Celf2	7470.81	NS
		Ddb2	64.4797	NS
		Sf3a1	10651	NS
		Stat6	168.482	NS
		Clgn	269.059	NS
		Vrk3	1188.9	NS
		Smg9	450.562	NS
		Paxip1	2181.44	NS
		Rmnd5a	2628.39	NS
		Mov10	493.299	NS
		Rhoc	915.585	NS
		Tead3	329.223	NS
		Ppard	517.17	NS
		Def6	42.5135	NS
		Peg3	3514.96	NS
		Lmf1	305.723	NS
		Ciao3	428.016	NS
		Angptl4	301.875	NS
		Dbf4	3184.98	NS
		Daxx	2195.54	NS
		Cd320	823.587	NS
		Ipo4	797.067	NS
		Tm9sf1	934.343	NS
		Gmpr2	351.479	NS
		Mdp1	841.142	NS
		Dhrs1	1576.85	NS
		Ncan	4723.32	NS
		Tmem161a	598.962	NS
		Armc6	414.891	NS
		Borcs8	420.667	NS
		Slc25a42	32.9352	NS
		Snx9	617.447	NS
		Ranbp3	3707.42	NS
		Ndufa11	703.208	NS
		Nr2f6	104.33	NS
		Use1	783.095	NS
		Ocel1	96.5	NS
		Dyrk1b	222.381	NS
		Braf	1142.44	NS
		Ndufb2	214.807	NS
		Hltf	895.243	NS
		Prpf6	3909.15	NS
		Rgs19	577.826	NS
		Rgs20	403.148	NS
		Snrpd1	4596.15	NS
		Tchp	525.27	NS
		Tiam1	1355.53	NS
		Tsc2	3665.34	NS
		Slc9a3r2	317.737	NS
		Puf60	5952.13	NS
		Golga2	1052.7	NS
		Uck1	1460.85	NS
		Ikzf4	161.289	NS
		Mien1	268.81	NS
		Axl	2161.87	NS
		Tgfb1	175.609	NS
		Ccdc97	1766.51	NS
		Zfp40	218.939	NS
		Akap8l	414.799	NS
		Pdcd2l	598.079	NS
		Gtf2f1	2152.34	NS
		Clpp	1303.49	NS
		Alkbh7	136.764	NS
		Dennd1c	79.3798	NS
		Med6	692.956	NS
		Prkd1	985.569	NS
		Lcp2	67.1386	NS
		Cse1l	9779.41	NS
		Naa20	1073.76	NS
		Prkra	1675.17	NS
		Fkbp7	46.0151	NS
		Plekha3	795.94	NS
		Ykt6	4583.89	NS
		Baz1b	11001.6	NS
		Pex6	1278.93	NS
		Mrpl2	1257.28	NS
		Mea1	1579.78	NS
		Kdelr1	2497.62	NS
		Tmem143	131.625	NS
		Ggct	52.7016	NS
		Jag2	140.072	NS
		Btbd6	567.047	NS
		Nudt14	314.852	NS
		Epdr1	775.099	NS
		Flii	3140.84	NS
		Top3a	1047.11	NS
		Atg4d	671.44	NS
		Qtrt1	671.085	NS
		Hdgfl2	3038.35	NS
		Chaf1a	3356.09	NS
		Adprh	3757.67	NS
		Tmem39a	611.923	NS
		Timmdc1	699.268	NS
		Mcm2	12143.7	NS
		Tpra1	301.458	NS
		Nab1	840.703	NS
		Adgre5	265.937	NS
		Il17ra	431.08	NS
		Lamb1	2154.09	NS
		Kcnn1	202.851	NS
		Arrdc2	67.6627	NS
		Map2k7	714.222	NS
		Timm44	1233.68	NS
		Ap2a2	5198.55	NS
		Pnkp	592.133	NS
		Med25	5034.19	NS
		Bcam	51.1298	NS
		Clptm1	2805.02	NS
		Relb	33.9937	NS
		Tomm40	2349.56	NS
		Apoe	743.082	NS
		Hbp1	809.918	NS
		Prkar2b	1474.41	NS
		Cdkn1b	2432.98	NS
		Klf4	71.3498	NS
		Ap1m1	4102.85	NS
		Rab8a	3376.56	NS
		Hmgn2	39957.1	NS
		Fam32a	3506.41	NS
		Stard3nl	998.476	NS
		Efna2	1005.84	NS
		Atp5d	4028.58	NS
		Ppp5c	2447.55	NS
		Cdk12	2293.29	NS
		Lipe	191.557	NS
		Pafah1b2	10147.2	NS
		Tbc1d8	172.332	NS
		Cnot11	1988.93	NS
		Foxj2	451.025	NS
		Sri	1081.15	NS
		Dgcr2	5024.23	NS
		Irf3	808.226	NS
		Bcl2l12	356.054	NS
		Zfp959	210.726	NS
		Mpnd	2587.39	NS
		Sh3gl1	2223.28	NS
		Yju2	332.314	NS
		Ranbp2	4576.44	NS
		Grk5	526.052	NS
		Dvl3	3215.38	NS
		Abcf3	1883.95	NS
		Eif2b5	4409.13	NS
		Cyth2	3040.32	NS
		Plag1	403.06	NS
		Mrpl4	1517.28	NS
		Keap1	894.11	NS
		Glg1	7251.35	NS
		Btbd2	2050.37	NS
		Csnk1g2	2712.24	NS
		Abhd17a	943.72	NS
		Mob3a	1233.78	NS
		Fkbp11	80.3809	NS
		Ddx23	4044.43	NS
		Pld3	683.396	NS
		Grik5	2264.37	NS
		Rabac1	319.418	NS
		Etv3	943.603	NS
		Prkcsh	3188.67	NS
		Rab3b	204	NS
		Fcgrt	101.15	NS
		Nosip	902.69	NS
		Pih1d1	1121.22	NS
		Rps11	19642.1	NS
		Supt5	5120.86	NS
		Dll3	376.846	NS
		Paf1	2136.43	NS
		Timm50	2487.46	NS
		Med29	590.583	NS
		Bicd1	552.566	NS
		Ncstn	2874.31	NS
		Pex19	3792.2	NS
		Phyhip	122.828	NS
		Impdh1	835.092	NS
		Dusp3	293.39	NS
		Prodh	231.142	NS
		Ess2	1485.46	NS
		Slc25a1	2168.13	NS
		Dgcr6	1404.48	NS
		Ddr1	7495.5	NS
		Klc4	702.112	NS
		Ercc1	525.985	NS
		Homer3	1218.14	NS
		Crtc1	1230.91	NS
		Rnf215	238.561	NS
		Sec14l2	137.221	NS
		Aven	507.662	NS
		Cp	58.1758	NS
		Crot	952.685	NS
		Rps6ka1	923.601	NS
		Calb2	197.765	NS
		Snrnp200	13993	NS
		Ciao1	1311.81	NS
		Taf6l	522.217	NS
		Insig2	532.247	NS
		Kpna6	2537.59	NS
		Man1a	85.8387	NS
		Itpkc	182.526	NS
		Coq8b	224.062	NS
		Brd8	2732.99	NS
		Kif20a	4078.78	NS
		Farsa	2608.95	NS
		Gcdh	845.875	NS
		Mast2	3667.48	NS
		Dnase2a	203.576	NS
		Rad23a	1685.54	NS
		Calr	19949.6	NS
		Syce2	1321.39	NS
		Nfat5	618.097	NS
		Nob1	1272.72	NS
		Ppfia3	453.82	NS
		Gys1	1632.45	NS
		Ruvbl2	4467.45	NS
		Bax	1179.64	NS
		Tfam	2733.79	NS
		Zfp81	1282.34	NS
		Efnb3	1289.36	NS
		Mmd	1335.74	NS
		Hlf	98.6507	NS
		Fam162a	1935.51	NS
		Rpl8	31423	NS
		Ssbp2	2946.58	NS
		Fancl	346.915	NS
		Brinp2	209.195	NS
		Gstm5	2386.76	NS
		Gstm7	493.193	NS
		Stat3	916.961	NS
		Cavin1	498.907	NS
		Map3k11	776.296	NS
		Akt2	3779.97	NS
		Dnaja3	1763.37	NS
		Hmox2	1126.79	NS
		Cdip1	3259.26	NS
		Map3k20	269.432	NS
		Cwc15	2942.84	NS
		Dnmt1	13490.9	NS
		Ppan	943.139	NS
		Angptl2	1015.65	NS
		Cacna1e	108.567	NS
		Cacna1b	150.082	NS
		Trmt10a	516.32	NS
		Etv1	419.163	NS
		Psap	10217.8	NS
		Ikbkg	1220.95	NS
		Wars2	294.092	NS
		Atn1	220.795	NS
		Phb2	5301.99	NS
		Eno2	119.948	NS
		Emg1	4326.94	NS
		Lpcat3	727.025	NS
		Atp6v1f	1218.47	NS
		Clcn5	1614.48	NS
		Clcn3	2384.88	NS
		Hif3a	3064.57	NS
		Pde1c	228.003	NS
		Utp20	2491.46	NS
		9330159F19Rik	422.091	NS
		Cul3	4902.81	NS
		Large1	1496.39	NS
		Ddx56	2014.83	NS
		Tmed4	1692.45	NS
		Col26a1	712.92	NS
		Bid	256.133	NS
		Ralb	1114.28	NS
		Ppp1cc	16089.4	NS
		Dnajb11	1868.38	NS
		Tbccd1	814.455	NS
		Zfp324	546.958	NS
		Gab2	688.083	NS
		Coro1c	6699.78	NS
		Tax1bp1	3310.32	NS
		Ndrg2	1888.89	NS
		Mettl17	401.872	NS
		Arhgef40	1767.75	NS
		Pnpla6	596.53	NS
		Mcoln1	413.112	NS
		Arhgef18	894.221	NS
		Pkn2	3506.41	NS
		Etfb	137.253	NS
		Stxbp2	626.627	NS
		Sgce	448.137	NS
		Chn2	487.792	NS
		Wwox	436.665	NS
		Slbp	3297.7	NS
		Arid3b	222.469	NS
		Cnn2	1209.94	NS
		Polr2e	2458.85	NS
		Myo9b	1466.33	NS
		Hdac9	242.328	NS
		Adgre1	128.371	NS
		Mtfp1	108.164	NS
		Rab23	1193.04	NS
		Rab11a	1881.88	NS
		Eif2b2	1759.38	NS
		Dlst	5221.9	NS
		Pgf	90.531	NS
		Ulk2	2475.16	NS
		Dgkq	96.5044	NS
		Grap	109.272	NS
		Chmp2b	837.373	NS
		Plod3	992.547	NS
		Ap1s1	2710.45	NS
		Srpk1	2926.07	NS
		Lbr	4239.22	NS
		Crabp2	3435.98	NS
		Nes	29098.7	NS
		Prcc	2764.46	NS
		Rrnad1	204.329	NS
		Hdgf	17311.1	NS
		Thop1	2147.46	NS
		Apba3	361.08	NS
		Matk	69.6108	NS
		Pias4	821.722	NS
		Map2k1	1230.4	NS
		Sgta	4966.49	NS
		Tmem242	1526.78	NS
		Dtx2	555.418	NS
		Rasa4	39.6245	NS
		Syt5	142.426	NS
		Hnrnpa2b1	48092.5	NS
		Ccdc130	138.424	NS
		Mri1	433.16	NS
		Prkacb	3108.38	NS
		Sgsh	254.408	NS
		Chd5	88.0709	NS
		Cstb	546.021	NS
		Sh2b2	484.147	NS
		Pex5	1608.62	NS
		Jkamp	753.34	NS
		Slc1a2	292.427	NS
		Eif2ak4	1059.58	NS
		Wdr1	3789.34	NS
		Ccn4	58.6102	NS
		Man2b1	716.316	NS
		Wdr83	509.881	NS
		Prdx2	24521.4	NS
		Polr2a	13050.9	NS
		Senp3	4290.5	NS
		Plekha8	2015.5	NS
		Spc25	2189.88	NS
		Ufd1	1912.99	NS
		Zfp287	334.187	NS
		Letm1	1970.44	NS
		Ubqln1	6965.62	NS
		Cadm3	1138.66	NS
		Slc1a6	75.7392	NS
		Slc1a3	2261.81	NS
		Crbn	633.74	NS
		Msh6	6787.27	NS
		Fbxo11	3299.11	NS
		Tbl2	1494.58	NS
		Bud23	1577.55	NS
		Nid1	3107.13	NS
		Mcm5	12296.1	NS
		Hmox1	326.598	NS
		Mprip	7547.18	NS
		Pafah1b3	2934.75	NS
		Prkaca	4392.91	NS
		Asf1b	1469.83	NS
		Ddx39a	4839.26	NS
		Dnajb1	2288.9	NS
		Usp40	1294.18	NS
		Kbtbd4	546.549	NS
		Celf1	10609	NS
		Ndufs3	2250.39	NS
		Por	2193.08	NS
		Igf1r	3736.48	NS
		Insr	1843.44	NS
		Trim28	31749.1	NS
		Ube2m	3970.8	NS
		Adcy9	67.7222	NS
		Mef2c	367.102	NS
		Ctr9	3222.4	NS
		Eif4g2	68599.2	NS
		Irag1	63.877	NS
		Pcyt1a	2933.55	NS
		Zfp592	1464.76	NS
		Psmd4	4350.15	NS
		Snx6	3262.95	NS
		Mthfd2	1153.23	NS
		Kit	1026.68	NS
		Tomm40l	276.857	NS
		Pan2	2123.84	NS
		Cs	13228.3	NS
		Ampd3	26.6387	NS
		Bcas2	2991.88	NS
		Ctcf	6102.01	NS
		Pard6a	284.426	NS
		Tfap4	856.457	NS
		Ranbp1	4975.14	NS
		Rfx5	190.814	NS
		Psmb4	5877.22	NS
		Slc30a4	826.669	NS
		Sqor	61.78	NS
		Bloc1s6	1413.21	NS
		Metap1	1846.97	NS
		Gpr108	426.194	NS
		Rsl1d1	5738.71	NS
		Apc	4167.56	NS
		Reep5	1481.71	NS
		Ergic3	2661.43	NS
		Uqcc1	1577.21	NS
		Ncoa2	2701.77	NS
		Nr2c2	2170.96	NS
		Nr2c1	465.52	NS
		Smpd4	3251.8	NS
		Pex1	344.223	NS
		Otx1	2788.59	NS
		Kctd20	6121.01	NS
		Ctns	563.923	NS
		Shpk	25.8569	NS
		Rcn1	4319.71	NS
		Dnase1	65.7526	NS
		Trap1	2533.17	NS
		Naa60	1336.09	NS
		1700037C18Rik	36.9095	NS
		Ankrd13d	115.644	NS
		Tpr	6052.47	NS
		Odr4	450.761	NS
		Dhx34	487.556	NS
		Kptn	287.268	NS
		Napa	2169.97	NS
		Sra1	906.016	NS
		Atp5g1	3613.07	NS
		Snf8	1360.15	NS
		Tbcb	2369.7	NS
		Inpp5k	513.898	NS
		Crkl	5937.85	NS
		Clint1	3467.58	NS
		Cdkal1	341.137	NS
		Zbtb17	1109.01	NS
		Fblim1	221.136	NS
		Epor	34.7717	NS
		Ccdc159	31.8389	NS
		Mob1b	1922.82	NS
		Atp6v1b2	4482.88	NS
		Eps15l1	1987	NS
		Tep1	239.71	NS
		Ttc5	1488.14	NS
		Osgep	1814.17	NS
		Aamp	2977.58	NS
		Tmbim1	118.967	NS
		Arpc2	5753.27	NS
		Kmt2b	2926.95	NS
		Tmem147	1157.41	NS
		Rps9	35121.7	NS
		Tfpt	413.575	NS
		Susd2	32.5693	NS
		Crip1	145.154	NS
		Cbfa2t3	262.705	NS
		Pgrmc1	4233.51	NS
		Gcat	243.216	NS
		Tek	543.8	NS
		Elovl1	408.366	NS
		Med8	1892.74	NS
		Hyi	64.6323	NS
		Cdc20	6347.24	NS
		Adamts4	203.574	NS
		Pfdn2	2283.34	NS
		Rnf114	3296.27	NS
		Steep1	1092.03	NS
		Neurl1a	91.0598	NS
		Srm	3568.72	NS
		Epha2	179.387	NS
		Rbm14	3256.39	NS
		Zdhhc24	291.846	NS
		Bbs1	677.443	NS
		Ndor1	266.218	NS
		Nsmf	1343.19	NS
		Pdk1	2433.49	NS
		Ptbp1	10515	NS
		Mvd	945.022	NS
		Cyba	280.567	NS
		Stimate	456.222	NS
		Sfmbt1	1299.69	NS
		Atp7b	132.233	NS
		Slc4a1	2713.26	NS
		Rundc3a	807.679	NS
		Slc4a3	358.802	NS
		Cdt1	2240.32	NS
		Runx1t1	139.875	NS
		Aprt	2376.45	NS
		Gtf2h1	1135.52	NS
		Hfe	36.4346	NS
		Slc5a6	357.555	NS
		Aplp1	1748.62	NS
		Qrich1	4989.28	NS
		P4htm	120.512	NS
		Usp19	4012.55	NS
		Pola1	2335.09	NS
		Cdc42	12046.2	NS
		Pknox1	1420.27	NS
		Gmnn	1781.47	NS
		Acot13	479.228	NS
		Zfp184	721.44	NS
		Cdk4	33184.5	NS
		B4galnt1	159.369	NS
		Mettl1	901.774	NS
		Tspan31	1954.13	NS
		Kif5b	5355.79	NS
		Saal1	1937.31	NS
		Cnp	345.73	NS
		Odad4	24.311	NS
		Sulf2	2931.2	NS
		Sod2	2092.86	NS
		Tmco6	417.591	NS
		Stambp	450.757	NS
		Ezh1	176.216	NS
		Hap1	2213.06	NS
		P3h4	255.57	NS
		Ctnnb1	38405.4	NS
		Eif1b	2139.49	NS
		Psmd2	17946.5	NS
		Syngr3	214.903	NS
		Vars	8107.62	NS
		Hspa1l	41.6426	NS
		Msh5	49.366	NS
		Abhd16a	494.109	NS
		Neu1	257.949	NS
		Ddah2	5257.66	NS
		Clic1	3837.27	NS
		Lsm2	2091.31	NS
		Pole	4177	NS
		Casq1	87.5369	NS
		Stx1a	143.373	NS
		Zfp775	332.148	NS
		Mrpl49	1525.58	NS
		Dennd2c	104.176	NS
		Mark3	3811.2	NS
		Gatad1	2562.32	NS
		M6pr	2397.31	NS
		Lrrc8a	397.576	NS
		Ppp2r1a	18431.6	NS
		Fance	421.877	NS
		Tinf2	1347.03	NS
		Dus3l	511.877	NS
		Gtpbp3	412.323	NS
		Tgfbr1	5207.69	NS
		Homer1	1283.6	NS
		Rad51c	578.384	NS
		Cav1	923.446	NS
		Arpp19	5052.12	NS
		Bcl2l1	2573.49	NS
		Khsrp	8109.07	NS
		Ccdc124	1384.48	NS
		Cct4	12555	NS
		0610009B22Rik	439.293	NS
		Cpt1c	218.921	NS
		Zfp655	846.258	NS
		Rhoa	7915.05	NS
		Ankrd26	605.75	NS
		Aldh16a1	726.103	NS
		Hnrnpa0	13868.5	NS
		Prrg2	120.09	NS
		Hnrnph1	21644.7	NS
		Ift43	775.941	NS
		Id3	519.791	NS
		Arid1a	10757.8	NS
		Ctsd	1873.35	NS
		Rplp1	15595.4	NS
		Hmgcll1	259.981	NS
		Ttc9b	131.394	NS
		Abhd8	1082.21	NS
		Ift22	857.504	NS
		Fzd3	7856.24	NS
		Mid1ip1	1086.85	NS
		Ap2s1	2032.98	NS
		Fgfrl1	906.069	NS
		Brme1	69.3015	NS
		Emc10	2712.69	NS
		Clstn3	820.28	NS
		Fbxw9	223.296	NS
		Fnbp4	1605.77	NS
		Cers4	487.483	NS
		Scrn3	305.919	NS
		Phax	2025.14	NS
		Tle1	2038.27	NS
		Relt	55.7406	NS
		Snrpb2	2893.39	NS
		Ubc	69025.9	NS
		Prpf31	3972.74	NS
		Sertad1	109.039	NS
		Carhsp1	3430.5	NS
		Elk3	610.175	NS
		Herpud2	1222.18	NS
		Rdh13	979.475	NS
		Nutf2	6207.89	NS
		Arpc5	2831.84	NS
		Elavl2	3253.37	NS
		Mgst1	152.403	NS
		Nfib	12734.5	NS
		Ubqln4	6571.78	NS
		Rbfox1	50.6523	NS
		Rps18	25669.4	NS
		Rpl10	29881.5	NS
		Rps15a	20038.6	NS
		Ncaph2	6929.84	NS
		Hipk1	3659.02	NS
		Gprc5b	1710.13	NS
		Man1a2	1980.07	NS
		Acyp1	256.055	NS
		Hdac5	1316.64	NS
		Rala	2991.96	NS
		Vdac3	5624.98	NS
		Vps72	3550.61	NS
		Gabpa	2557.68	NS
		Dynll1	10394.6	NS
		Pdcl	1793.17	NS
		Nf2	4404.58	NS
		Zmat5	434.305	NS
		Ewsr1	15536	NS
		Ap1b1	3196.88	NS
		Gnat2	20.3675	NS
		Bcl2l13	4406.86	NS
		Lnpk	643.906	NS
		Pttg1ip	1337.34	NS
		Ube2g2	1915.67	NS
		Met	41.7524	NS
		Slc16a12	38.1938	NS
		Syn2	231.859	NS
		Elk1	701.582	NS
		Nav1	3399.36	NS
		Tnpo1	10544.9	NS
		Rnmt	2129.76	NS
		Kcnq1	29.2191	NS
		Srp14	1937.41	NS
		Cdk9	2954.01	NS
		Tor2a	748.616	NS
		Fpgs	518.869	NS
		Mrtfb	1255.75	NS
		Cbx5	20254.7	NS
		Vav2	1408.34	NS
		Ppp2cb	3631.56	NS
		Dmap1	939.166	NS
		Mcu	396.623	NS
		Bcr	3318.14	NS
		Fxyd5	134.089	NS
		Kcnd1	47.8483	NS
		Tfcp2	729.664	NS
		Ubp1	2017.08	NS
		Nuak2	991.129	NS
		Cilk1	2037.17	NS
		Sdhb	4129.51	NS
		Snap47	2532.51	NS
		Kdsr	302.048	NS
		Vps4b	2256.13	NS
		Rps25	16666.4	NS
		Tafazzin	532.456	NS
		Kif19a	28.1996	NS
		Aldh3a2	678.831	NS
		Tmem115	855.853	NS
		Hyal2	1987.11	NS
		Ifrd2	434.263	NS
		Hyal1	62.1563	NS
		Tusc2	1162.47	NS
		Nprl2	486.632	NS
		Slc38a3	403.025	NS
		Cacna2d2	566.313	NS
		Rassf1	176.762	NS
		Slc3a2	3272.03	NS
		Nxf1	4059.04	NS
		Stx5a	767.63	NS
		Spire2	196.277	NS
		Prox1	305.709	NS
		Bltp2	7357.75	NS
		AI597479	1246.13	NS
		Tmem86a	183.804	NS
		Optc	243.652	NS
		Ifi35	23.6454	NS
		Rdm1	651.053	NS
		Nedd8	5014.84	NS
		Gosr1	946.371	NS
		Mrpl52	737.402	NS
		Kansl3	1510.57	NS
		Ebf3	448.646	NS
		Myt1	1694.42	NS
		Faf1	2506.3	NS
		Tsacc	22.3323	NS
		Mettl16	1901.84	NS
		Pigyl	203.555	NS
		Rbm25	4463.99	NS
		Psen2	106.17	NS
		Acaa1b	90.2817	NS
		Plcd1	114.733	NS
		Fads1	7560.89	NS
		Lmbr1	327.531	NS
		Tnfrsf22	319.888	NS
		Cars	1846.05	NS
		Kdelr3	149.229	NS
		Apip	524.277	NS
		Pdhx	940.54	NS
		Vac14	1973.16	NS
		Akt1s1	1089.86	NS
		Tbrg1	2615.81	NS
		Brf1	1624.57	NS
		Vipr2	168.175	NS
		Odc1	20964.9	NS
		Thg1l	731.573	NS
		Adam19	555.178	NS
		Pabpc4	4855.06	NS
		Exoc3l2	85.546	NS
		Sugp1	1430.57	NS
		Zfp790	538.306	NS
		Fsd1	651.373	NS
		Fuz	154.511	NS
		Pgam1	23270.9	NS
		Evi5	1694.86	NS
		Evi5l	594.067	NS
		Snapc2	1481.33	NS
		Gltp	1833.52	NS
		Bnip2	1682.67	NS
		Ccnt1	2088.46	NS
		Brms1l	826.875	NS
		Med15	1504.25	NS
		Dhdds	2089.73	NS
		Ubxn11	58.377	NS
		Tjap1	995.407	NS
		Rpl15	29068.3	NS
		Tmem167	3206.9	NS
		Mplkip	343.22	NS
		Kif11	6747.4	NS
		Rpa3	985.742	NS
		Tnpo3	5552.44	NS
		Ttll5	794.752	NS
		Zfp715	434.257	NS
		Rps5	25685.1	NS
		Amotl1	2133.01	NS
		Etv5	1129.16	NS
		Gfod2	1223.22	NS
		Enkd1	294.077	NS
		Atp6v0d1	2574.36	NS
		Slc41a1	790.404	NS
		Iglon5	1482.8	NS
		Igf2bp1	6511.35	NS
		Nelfb	2526.24	NS
		Tmem175	274.241	NS
		Tango2	394.399	NS
		Aldh1a2	42.7806	NS
		Ndufs2	5780.69	NS
		Atraid	711.68	NS
		Cad	10431.2	NS
		Sh3bp5l	1470.87	NS
		Atad1	3104.2	NS
		Pten	2687.37	NS
		Pea15a	13497.3	NS
		Timm23	3808.13	NS
		Trnt1	1497.18	NS
		Ehmt2	6474.25	NS
		Elof1	2539.54	NS
		Med16	1503.77	NS
		St3gal1	434.814	NS
		Tmem259	1297.62	NS
		Rnf170	268.38	NS
		Clip3	9272.35	NS
		Dedd	131.343	NS
		Nit1	897.429	NS
		Prdm15	700.639	NS
		Rnf168	2433.29	NS
		Dynlt2b	236.168	NS
		Chp1	2532.41	NS
		Klhl3	157.203	NS
		Tvp23b	447.212	NS
		Dnajc7	4843.93	NS
		Cacybp	5078.3	NS
		Zswim7	72.4005	NS
		Pigl	292.117	NS
		Ndufa2	1602.11	NS
		Pam16	429.844	NS
		Cox6c	2952.86	NS
		Bicc1	343.466	NS
		Ube2z	2503.86	NS
		Tmem87b	474.296	NS
		Anapc1	11364.3	NS
		Mertk	73.3486	NS
		Tsg101	4151.94	NS
		Hps5	657.138	NS
		Map3k4	2167.56	NS
		Piezo1	344.495	NS
		Rnf166	316.191	NS
		Ankrd28	3074.33	NS
		Ankrd52	1631.38	NS
		Pkd2l2	112.669	NS
		Srp19	930.952	NS
		Wdfy2	1254.41	NS
		Rbsn	1950.42	NS
		Mrps25	1290.37	NS
		Dguok	554.043	NS
		Camta1	1740.63	NS
		Csf1	318.485	NS
		Strip1	3172.55	NS
		Kif1a	9335.66	NS
		Alx3	120.702	NS
		Slc25a11	2621.87	NS
		Cmc2	625.05	NS
		Chfr	1359.22	NS
		Tex261	2137.86	NS
		Fam120b	1209.13	NS
		Tbp	1666.28	NS
		Psmb1	6187.35	NS
		Dll1	3038.92	NS
		Fhod1	341.256	NS
		Slc9a5	159.078	NS
		Stc1	63.8983	NS
		4931428F04Rik	597.375	NS
		Tppp3	31.654	NS
		Msh3	1409.08	NS
		Tmem208	360.789	NS
		E2f4	2665.36	NS
		Surf4	5132.16	NS
		Surf2	556.886	NS
		Dnajb9	403.664	NS
		Naf1	776.959	NS
		Yes1	1140.32	NS
		Ppp1cb	7644.19	NS
		Gorasp2	3484.8	NS
		Tsen15	874.87	NS
		Efr3a	1381.65	NS
		Trappc2l	426.47	NS
		Acsf3	439.543	NS
		Ddx19a	4588.41	NS
		Galns	127.81	NS
		Gata2	39.9929	NS
		C8g	45.755	NS
		Rabl6	2813.85	NS
		Edf1	1795.45	NS
		Npdc1	1319.81	NS
		Fbxw5	1735.19	NS
		Slc25a13	805.865	NS
		Ube2i	8325.49	NS
		Tsr3	533.547	NS
		Unkl	267.816	NS
		Lrrk1	178.845	NS
		Actn1	3361.83	NS
		Sirt2	1637.11	NS
		Hnrnpl	16475.8	NS
		Nolc1	7110.2	NS
		Casd1	1187.14	NS
		Cnksr3	362.398	NS
		Mtmr1	747.076	NS
		Hmgb3	16024.2	NS
		Map2	11107.2	NS
		Cyp2j9	71.8472	NS
		Abca1	503.44	NS
		Nipsnap3b	644.672	NS
		Lage3	1196.92	NS
		Ubl4a	2535.41	NS
		Gdi1	5285.01	NS
		Sash1	847.637	NS
		Gadd45b	37.109	NS
		Zdhhc12	256.373	NS
		Golga7	3376.83	NS
		Xk	643.467	NS
		Pcolce2	149.898	NS
		Clpx	1141.34	NS
		Trabd	1375.79	NS
		Dennd6b	200.83	NS
		Atf6b	1939.2	NS
		Notch4	301.062	NS
		Ppt2	331.631	NS
		Rnf5	962.977	NS
		Fam163a	59.3329	NS
		Cacfd1	3993.03	NS
		Hivep2	186.137	NS
		Arnt	1539.61	NS
		Itga2	166.865	NS
		Mocs2	944.821	NS
		Nat9	213.811	NS
		Lpl	1275.44	NS
		Atp6v0e	905.733	NS
		Zfp318	1807.85	NS
		Ttbk1	1341.71	NS
		Srf	525.611	NS
		Lama5	456.426	NS
		Steap2	309.678	NS
		Hspa8	115638	NS
		Serac1	232.938	NS
		Pdzd11	1609.16	NS
		Psma2	5846.71	NS
		Mrpl32	696.121	NS
		Setdb1	4096.15	NS
		Arnt2	5812.79	NS
		Prune1	1220.03	NS
		Cers2	1557.94	NS
		Capza2	4419.35	NS
		Plekho1	2832.54	NS
		Vps45	755.145	NS
		Prpf3	1875.79	NS
		Anp32e	15304.9	NS
		Aph1a	2919.98	NS
		Tab2	3643.32	NS
		Ppil4	1229.07	NS
		Cnih1	2490.95	NS
		Eps8	97.9277	NS
		Med22	3004.87	NS
		Surf1	593.467	NS
		Med28	1818.26	NS
		Qdpr	1012.01	NS
		Sqstm1	2946.72	NS
		Nfe2l2	693.832	NS
		Rxra	1736.99	NS
		Fcrls	158.889	NS
		Prpsap1	2085.33	NS
		Fam184b	427.882	NS
		Ncapg	2384.23	NS
		Lcorl	1009.62	NS
		Lta4h	3167.69	NS
		Dstn	7663.28	NS
		Macroh2a1	13099.8	NS
		Gtf2ird2	430.877	NS
		Bola1	278.374	NS
		Castor2	1675.58	NS
		Fcgr1	28.9223	NS
		Ncf1	36.0638	NS
		Adss	3213.33	NS
		Cacna1d	44.0598	NS
		Actr8	1181.86	NS
		Lrrc27	57.7226	NS
		Fnta	1684.45	NS
		Mtrex	4011.09	NS
		Lbp	38.7169	NS
		Fli1	164.624	NS
		Stard13	161.83	NS
		Tenm1	27.9631	NS
		Camk1g	176.943	NS
		Utp25	1029.03	NS
		Syt14	988.749	NS
		H2-M3	21.2646	NS
		Lonrf3	101.258	NS
		Atp5e	3296.91	NS
		Nelfcd	3214.15	NS
		Tubb1	127.727	NS
		Ctsz	1294.94	NS
		Prelid3b	1779.68	NS
		Sertad4	451.411	NS
		Ube2a	841.588	NS
		Slc25a5	17753.8	NS
		Kcnq2	762.359	NS
		Eef1a2	78.9199	NS
		Pls3	2084.73	NS
		Mpped2	9973.28	NS
		Nkap	977.959	NS
		Ndufa1	944.015	NS
		E2f3	3170.36	NS
		Cr1l	797.551	NS
		Ppfibp1	1431.01	NS
		Cd34	1678.89	NS
		Plgrkt	573.255	NS
		Gtf3a	320.537	NS
		Mtif3	210.426	NS
		Lnx2	455.797	NS
		Dyrk3	765.061	NS
		Mapkapk2	4070.95	NS
		Atxn10	11363.5	NS
		Foxred2	721.081	NS
		Eif3d	4518.67	NS
		H3f3b	21053.8	NS
		Nup50	5551.41	NS
		Phf21b	1454.16	NS
		Ift27	1480.98	NS
		Pacsin2	1690.88	NS
		Ttll12	3284.08	NS
		Scube1	160.087	NS
		Tox4	3386.08	NS
		Mrps18c	527.873	NS
		Srsf6	8194.72	NS
		Plcg1	4389.83	NS
		Kctd2	895.099	NS
		Kctd5	3003.33	NS
		Etaa1	1195.76	NS
		Sdc4	324.103	NS
		Il13ra1	105.28	NS
		Nbr1	5754.87	NS
		Cyth1	407.326	NS
		Rnd3	2596.41	NS
		Brca1	2341.58	NS
		Nt5c3b	1799.9	NS
		Coa3	1477.08	NS
		Med24	3357.74	NS
		Psmd3	5916.43	NS
		Exosc10	2785.1	NS
		Glod4	2450.66	NS
		Vps53	1665.18	NS
		Taok1	2858.7	NS
		Dnttip1	684.277	NS
		Acot8	84.2574	NS
		Mpp2	2027.41	NS
		Vtn	900.789	NS
		Nlk	1218.99	NS
		Traf4	2458.07	NS
		Aldoc	4733.74	NS
		Rpl19	15104.9	NS
		Nek8	74.7511	NS
		Cacnb4	28.9404	NS
		Arl5b	2856.88	NS
		Zfp207	9120.26	NS
		Psmd11	4524.26	NS
		C1qtnf1	42.386	NS
		Timp2	2615.99	NS
		Zc3h18	3176.04	NS
		Top2b	11700.1	NS
		Rarb	52.9317	NS
		Igfbp4	3864.57	NS
		Cdc6	2346.6	NS
		Suz12	6682.67	NS
		Atad5	1778.92	NS
		Crlf3	814.241	NS
		Tnfaip1	4404.25	NS
		Abr	3224.42	NS
		Rab11fip4	3611.97	NS
		Cd40	47.7119	NS
		Slc35c2	980.514	NS
		Zfp334	2798.69	NS
		Elmo2	2794.93	NS
		Wsb1	1835.07	NS
		Ttpal	1926.29	NS
		Rhot1	1671.14	NS
		Rhbdl3	1438.45	NS
		Ada	274.361	NS
		Serinc3	2694.4	NS
		Pgs1	866.007	NS
		Birc5	3111.31	NS
		Afmid	46.6606	NS
		Pigt	3096.67	NS
		Wfdc2	446.319	NS
		Slc12a5	49.4237	NS
		Ghdc	89.6455	NS
		Pltp	282.652	NS
		Slc12a7	3215.21	NS
		Ctsa	1498.44	NS
		Zswim1	513.076	NS
		Slc12a4	148.8	NS
		Myo1c	598.032	NS
		Crk	6123.39	NS
		Cox7c	3078.84	NS
		Pitpna	3943.54	NS
		Mlx	528.081	NS
		Retreg3	2233.79	NS
		Dhx58	24.3014	NS
		Rab5a	1636.18	NS
		Nkiras2	2137.52	NS
		Ppp2r5c	3214.31	NS
		Ift52	1443.8	NS
		Mybl2	3155.31	NS
		Eya2	719.122	NS
		Gdap1l1	425.237	NS
		Ptgis	179.001	NS
		Ddx27	1920.25	NS
		Cyth3	929.895	NS
		Cyth4	95.7572	NS
		Rac3	228.526	NS
		Rrp7a	1941.45	NS
		Cyb5r3	4290.29	NS
		Ints2	1533.9	NS
		Med13l	2196.55	NS
		H2bc4	130.093	NS
		Mafk	194.38	NS
		Med1	2358.96	NS
		Stard3	618.649	NS
		Mfng	2290.28	NS
		Vmp1	1539.47	NS
		Uchl5	1123.77	NS
		Glrx2	1071.02	NS
		Ro60	3757.64	NS
		Stk4	3069.99	NS
		Pmp22	137.025	NS
		Zcchc10	265.764	NS
		Psmb6	7087.88	NS
		Spag7	2129.52	NS
		Pfn1	10475.9	NS
		Tomm34	967.107	NS
		Ywhab	12913.2	NS
		Ksr1	454.866	NS
		Gpx3	416.372	NS
		Anxa6	1418.3	NS
		Zkscan6	311.236	NS
		Kpna2	19969.9	NS
		Smurf2	2239.57	NS
		Cep95	244.219	NS
		Vezf1	4958.64	NS
		Cuedc1	1588.06	NS
		Srsf1	22344.7	NS
		Kif3a	1291	NS
		Septin8	2665.06	NS
		Mtmr4	3858.74	NS
		Mrm1	290.228	NS
		Mapt	958.296	NS
		Kansl1	2810.59	NS
		Gid4	2653.29	NS
		Myo1b	4876.96	NS
		Dhx40	2470.19	NS
		Ypel2	119.844	NS
		Akap1	1394.53	NS
		Nol11	2764.55	NS
		Derl2	906.918	NS
		C1qbp	5020.41	NS
		Rpain	436.581	NS
		6330403K07Rik	2391.98	NS
		Kcnab3	86.8636	NS
		Chd3	8210.57	NS
		Kdm6b	2466.73	NS
		Appbp2	4926.35	NS
		Ncor1	7814.42	NS
		Trpv2	68.0593	NS
		Cenpv	1755.01	NS
		Pcgf2	1886.36	NS
		Cwc25	1056.9	NS
		Pip4k2b	3989.47	NS
		Trim37	7583.15	NS
		Ybx2	171.996	NS
		Ctdnep1	2594.08	NS
		Elp5	2603.26	NS
		Slc2a4	301.895	NS
		Gabarap	7240.59	NS
		2810408A11Rik	278.146	NS
		Phf23	4209.93	NS
		Acadvl	528.357	NS
		G3bp1	20267.4	NS
		Glra2	145.67	NS
		Sparc	7884.04	NS
		Mief2	265.741	NS
		Dusp14	523.691	NS
		Tada2a	1245.49	NS
		Ikzf1	129.58	NS
		Pnpo	511.064	NS
		Cog1	1390.68	NS
		Cbx1	7134.71	NS
		Cdk5rap3	1404.42	NS
		Copz2	117.999	NS
		Sp2	960.314	NS
		Aatf	1018.51	NS
		Lhx1	136.17	NS
		Dync1h1	15462.9	NS
		Pex12	505.123	NS
		Ndel1	776.371	NS
		Zbtb4	143.811	NS
		Mpdu1	1344.26	NS
		Fxr2	3210.4	NS
		Atp5g3	6160.33	NS
		Cd68	111.37	NS
		Acsl1	177.825	NS
		Abca5	165.02	NS
		Smyd4	426.321	NS
		Lsp1	84.7519	NS
		Zfyve27	541.107	NS
		Avpi1	142.315	NS
		Rad51d	507.373	NS
		Pank3	3294.18	NS
		Rars	4198.14	NS
		Wwc1	1820.56	NS
		Mrpl58	1232.04	NS
		Fdxr	300.393	NS
		Sult4a1	630.804	NS
		Mrpl45	1872.21	NS
		Irf1	74.2698	NS
		Slc22a5	236.206	NS
		P4ha2	117.926	NS
		Arrb1	1247.17	NS
		Pelp1	3204.75	NS
		Med11	602.542	NS
		Natd1	2009.22	NS
		Map2k3	1003.59	NS
		Ywhah	7525.33	NS
		Sart3	3564.9	NS
		Nars2	524.816	NS
		Slc35b4	1151.88	NS
		Dalrd3	399.966	NS
		Fis1	2387.82	NS
		Plod1	786.976	NS
		Rab3d	694.069	NS
		Mfsd3	84.3842	NS
		Slc25a22	1040.24	NS
		Atp6ap1	1852.96	NS
		Dnase1l1	31.2566	NS
		Scrn1	10379.5	NS
		BC005537	5720.15	NS
		Isyna1	1420.62	NS
		Hars2	1078.67	NS
		Cacng2	26.1251	NS
		Tmem160	219.714	NS
		Rab5c	3534.48	NS
		Mdh2	8969.77	NS
		H13	2177.25	NS
		Rnf145	5656.57	NS
		Atp6v1e1	2040.92	NS
		Chtf18	874.381	NS
		Lhx9	1067.72	NS
		Rps6kl1	47.1361	NS
		Ppp1r12c	1023.31	NS
		Ahr	60.4363	NS
		Map1s	820.515	NS
		Tmem129	734.676	NS
		Nop9	2246.87	NS
		Atp6v0a1	1340.11	NS
		Psmc3ip	990.016	NS
		Zfp687	2308.27	NS
		Cops3	3208.68	NS
		Fkbp8	4995.55	NS
		Ddx39b	17224.3	NS
		Gipc1	2464.94	NS
		Tlcd1	95.436	NS
		Plscr3	647.412	NS
		Arhgef25	1048.76	NS
		Xab2	2148.71	NS
		Cdc37	5566.48	NS
		Rab4a	768.548	NS
		Trip10	820.279	NS
		Cops6	4304.66	NS
		Ubb	82714	NS
		Ap4m1	616.439	NS
		Gyg	1390.82	NS
		Rcn3	922.301	NS
		Slc6a8	1352.69	NS
		Arid3a	296.035	NS
		Ubxn6	181.189	NS
		Mydgf	1164.3	NS
		Cyb561	155.636	NS
		Sema6a	916.728	NS
		Ccdc12	1084.63	NS
		Fmc1	283.706	NS
		Akt3	4153.71	NS
		Mrpl24	1049.51	NS
		Gle1	2420.09	NS
		Lyst	487.171	NS
		Slc35e1	2572.26	NS
		Calr3	55.4078	NS
		Syne4	106.842	NS
		Polr2i	833.653	NS
		Krt10	117.602	NS
		Rmnd1	392.464	NS
		Fbxo5	1836.18	NS
		Mtrf1l	211.918	NS
		Rgs17	52.74	NS
		Hdac2	10323.1	NS
		Frk	24.6359	NS
		Rwdd1	1973.8	NS
		Hey2	395.692	NS
		Stxbp5	373.557	NS
		Hint3	90.3678	NS
		Trmt11	486.416	NS
		Katna1	933.567	NS
		Pcmt1	2178.69	NS
		Lrp11	434.094	NS
		Mtres1	488.119	NS
		Sec63	3539.56	NS
		Nr2e1	4885.19	NS
		Snx3	3741.8	NS
		Aig1	378.269	NS
		Adat2	279.005	NS
		Pex3	471.036	NS
		Cep57l1	413.048	NS
		Ltv1	1582.71	NS
		Plagl1	10068.6	NS
		Cd164	2998.94	NS
		Utrn	1163.3	NS
		Smpd2	707.547	NS
		Mical1	759.951	NS
		Zbtb24	445.059	NS
		Grm1	23.6226	NS
		Wasf1	2429.48	NS
		Rab32	76.2403	NS
		Amd-ps4	315.352	NS
		Gtf3c6	2543.88	NS
		Slc16a10	136.28	NS
		Rev3l	1276.98	NS
		Fyn	4291.36	NS
		Tube1	289.006	NS
		Lama4	1021.05	NS
		Prep	2955.02	NS
		Tnfaip3	73.7538	NS
		Perp	35.06	NS
		Hebp2	89.0808	NS
		Reps1	2322.42	NS
		Fam184a	124.777	NS
		Asf1a	1523.53	NS
		Gopc	765.7	NS
		Qrsl1	361.69	NS
		Rtn4ip1	609.739	NS
		Vta1	854.858	NS
		Reep3	3300.11	NS
		Fabp7	4675.18	NS
		Serinc1	4155.25	NS
		Hsf2	1763.52	NS
		Echdc1	173.198	NS
		Ptprk	1575.23	NS
		Dcbld1	819.526	NS
		Slc6a15	487.874	NS
		Ccdc59	729.169	NS
		Lama2	403.702	NS
		Ppp1r12a	1952.87	NS
		P4ha1	1492.18	NS
		Septin10	1218.87	NS
		Lims1	2662.21	NS
		Zwint	8572.51	NS
		Ube2d1	2236.88	NS
		Dcn	740.495	NS
		Cdk1	7067.53	NS
		Atp2b1	2065.15	NS
		Rhobtb1	414.418	NS
		Arid5b	251.364	NS
		Actr6	518.259	NS
		Uhrf1bp1l	1098.18	NS
		Poc1b	1997.27	NS
		Dusp6	482.771	NS
		Tmpo	16086.7	NS
		Kitl	164.423	NS
		Psen1	2116.65	NS
		Sgk1	274.187	NS
		Ikbip	279.975	NS
		Hbs1l	3167.91	NS
		Epb41l2	2982.04	NS
		Apaf1	1625.51	NS
		Myb	387.514	NS
		Med23	2045.25	NS
		Ahi1	1434.96	NS
		Nedd1	1839.67	NS
		Enpp3	119.612	NS
		Pde7b	77.447	NS
		Mtfr2	422.919	NS
		Map7	90.899	NS
		Ccn2	95.6026	NS
		Stx7	1190.45	NS
		Pex7	351.042	NS
		Ifngr1	333.061	NS
		Cdk17	1383.91	NS
		Snrpf	330.171	NS
		Ntn4	603.058	NS
		Usp44	240.099	NS
		Fgd6	428.939	NS
		Ndufa12	2726.39	NS
		Tmcc3	146.839	NS
		Cep83	861.039	NS
		Socs2	1211.97	NS
		Nudt4	5141.27	NS
		Nuak1	1698.69	NS
		Tcp11l2	144.702	NS
		Rfx4	1687.1	NS
		Cry1	805.51	NS
		Timp3	612.556	NS
		Hsp90b1	10866	NS
		Ascl1	708.822	NS
		Igf1	123.707	NS
		Washc3	438.451	NS
		Sirt1	872.647	NS
		Herc4	1442.69	NS
		Hnrnph3	3111.16	NS
		Rufy2	558.981	NS
		Ccar1	4128.2	NS
		Ddx21	7782.87	NS
		Ddx50	2052.02	NS
		Srgn	68.452	NS
		Vps26a	2428.98	NS
		Supv3l1	1183.35	NS
		Aifm2	83.0496	NS
		Macroh2a2	7103.62	NS
		Tysnd1	599.091	NS
		Sar1a	6472.59	NS
		Ppa1	5221.34	NS
		Pald1	830.52	NS
		Sgpl1	3469.57	NS
		Pcbd1	62.9357	NS
		Slc29a3	612.037	NS
		Vsir	89.227	NS
		Slc16a7	171.899	NS
		Lrig3	79.7653	NS
		Anapc16	915.998	NS
		Dnajb12	942.236	NS
		Micu1	2107.88	NS
		Cand1	10319	NS
		Tbk1	827.319	NS
		Pno1	1262.76	NS
		Plek	293.888	NS
		Srgap1	842.859	NS
		Egfr	153.6	NS
		Usp15	1835.2	NS
		Vps54	1530.66	NS
		Tbc1d15	1052.69	NS
		Rab21	1209.14	NS
		2310011J03Rik	881.988	NS
		Peli1	2416.15	NS
		Apc2	3502.34	NS
		Thap2	1337.72	NS
		Slc1a4	2406.96	NS
		Dock2	36.8164	NS
		Rab1a	6228.21	NS
		Gamt	117.158	NS
		Actr2	6007.56	NS
		Ndufs7	876.154	NS
		Ptprb	279.928	NS
		Pwwp3a	1404.32	NS
		Meis1	75.2615	NS
		Uqcr11	1514.8	NS
		Cnot2	3267.24	NS
		Tcf3	8622.99	NS
		Frs2	1627.86	NS
		Yeats4	2732.24	NS
		Cobl	202.365	NS
		Rab36	198.318	NS
		Grb10	28495.1	NS
		Adora2a	117.945	NS
		Snrpd3	5482.6	NS
		Nav3	144.412	NS
		Ddc	19.706	NS
		Cpm	208.384	NS
		Mdm2	1666.67	NS
		E2f7	1994.9	NS
		Csrp2	2105.3	NS
		Osbpl8	728.276	NS
		Cabin1	3156.92	NS
		Ap3d1	4290.1	NS
		Phlda1	78.1983	NS
		Sf3a2	3906.28	NS
		Mdm1	936.548	NS
		Wif1	466.33	NS
		Timm13	1443.46	NS
		Vps13d	1078.12	NS
		Llph	1612.32	NS
		Tmbim4	378.944	NS
		Helb	436.607	NS
		Prmt2	916.356	NS
		Dip2a	824.375	NS
		Hmg20b	790.557	NS
		Fzr1	3473.81	NS
		Ncln	1791.56	NS
		Col6a2	671.515	NS
		Hcfc2	524.894	NS
		Nfyb	2294.54	NS
		Txnrd1	8968.09	NS
		Glt8d2	29.8133	NS
		Ppm1m	343.739	NS
		Nopchap1	3236.43	NS
		Aldh1l2	214.77	NS
		Wdr82	7678.24	NS
		Glyctk	47.8888	NS
		Pofut2	1039.14	NS
		Slc36a1	449.372	NS
		Adarb1	395.657	NS
		Appl2	568.993	NS
		Sumo3	5991.34	NS
		Hint1	6481.78	NS
		Lyrm7	98.9254	NS
		Fbxw11	4262.53	NS
		Stk10	178.112	NS
		Papolg	1016.28	NS
		Rel	60.8526	NS
		Pfkl	6488.98	NS
		Pus10	1509.51	NS
		Rhbdf1	200.265	NS
		Pex13	1188.4	NS
		Cfap410	371.229	NS
		Mpg	155.845	NS
		Ahsa2	1092.93	NS
		Nprl3	497.359	NS
		Xpo1	7204.98	NS
		Nsg2	1902.05	NS
		Cpeb4	480.438	NS
		Stc2	232.613	NS
		Asb3	733.503	NS
		Tpgs1	172.976	NS
		Chac2	139.686	NS
[truncated: 11,810 more rows]

## Sheet: Fig 8E
Figure 8E - Percent optimal codons for differentially expressed genes		Gene	PctOpt	DEG_category
		Kmt2d	0.397059	DOWN
		Szrd1	0.437908	DOWN
		Hmga1	0.445378	DOWN
		Mbd6	0.447211	DOWN
		Bcl9	0.459327	DOWN
		1700017B05Rik	0.461914	DOWN
		Phc2	0.467685	DOWN
		Fam53b	0.468085	DOWN
		Pom121	0.471274	DOWN
		Prrc2a	0.473367	DOWN
		Zfp628	0.474495	DOWN
		Rnf44	0.48037	DOWN
		Ppdpf	0.482759	DOWN
		Evl	0.488263	DOWN
		Zfp553	0.489865	DOWN
		Mn1	0.493066	DOWN
		Zmiz1	0.500466	DOWN
		Arhgap33	0.500766	DOWN
		Prrc2b	0.501569	DOWN
		Drap1	0.502347	DOWN
		Eif4ebp2	0.504132	DOWN
		Cic	0.505376	DOWN
		Epop	0.505405	DOWN
		Wnk2	0.509681	DOWN
		Zfp362	0.51074	DOWN
		Gli2	0.511974	DOWN
		Zmiz2	0.514061	DOWN
		Foxp4	0.514577	DOWN
		Pou6f1	0.514731	DOWN
		Gse1	0.515523	DOWN
		Atxn7l3	0.517241	DOWN
		Mllt6	0.518519	DOWN
		Bcl9l	0.519732	DOWN
		Cnot3	0.521277	DOWN
		Gatad2a	0.527734	DOWN
		Hmga1b	0.527778	DOWN
		Maz	0.529289	DOWN
		Tedc1	0.529691	DOWN
		Tshz1	0.529954	DOWN
		Bcl7a	0.530806	DOWN
		Tet3	0.534368	DOWN
		Nfix	0.535354	DOWN
		Sema6c	0.536307	DOWN
		Tnrc18	0.536446	DOWN
		D8Ertd738e	0.536842	DOWN
		Ulk1	0.536862	DOWN
		Traf3	0.536972	DOWN
		Islr2	0.537975	DOWN
		Samd14	0.538278	DOWN
		Igsf9	0.538983	DOWN
		Tesk1	0.539809	DOWN
		Ncor2	0.540016	DOWN
		Rapgef1	0.540408	DOWN
		Notch1	0.541074	DOWN
		Rab11fip3	0.541629	DOWN
		Bahcc1	0.541982	DOWN
		Anks1	0.544538	DOWN
		Zdhhc8	0.547837	DOWN
		Igdcc3	0.547912	DOWN
		Tmem201	0.548872	DOWN
		E2f1	0.549884	DOWN
		Git1	0.549935	DOWN
		Mapk7	0.550186	DOWN
		Tle5	0.550505	DOWN
		Mospd3	0.550847	DOWN
		Fbxl19	0.551111	DOWN
		Ccm2	0.552863	DOWN
		Glis2	0.55364	DOWN
		Srebf2	0.554377	DOWN
		E2f2	0.556306	DOWN
		Smg5	0.556974	DOWN
		Sema5b	0.557435	DOWN
		Cbx4	0.557971	DOWN
		Fbln1	0.558074	DOWN
		Pacs2	0.558659	DOWN
		Nacc1	0.559223	DOWN
		Plxnb1	0.560377	DOWN
		Nup210	0.563328	DOWN
		Pmepa1	0.563636	DOWN
		Igfbpl1	0.564576	DOWN
		Zfp423	0.565352	DOWN
		Mmp17	0.566494	DOWN
		Srcin1	0.567747	DOWN
		Cacnb3	0.571134	DOWN
		Epn1	0.571181	DOWN
		Ppp1r14b	0.571429	DOWN
		Cdh24	0.572368	DOWN
		Dctpp1	0.573099	DOWN
		Slc38a10	0.574702	DOWN
		Palm	0.575521	DOWN
		Dab2ip	0.576471	DOWN
		Rpl41	0.576923	DOWN
		Atf5	0.577465	DOWN
		Nhp2	0.577922	DOWN
		Oaz1	0.58	DOWN
		Tyro3	0.581158	DOWN
		Gadd45g	0.58125	DOWN
		Cit	0.581712	DOWN
		Snrpb	0.581897	DOWN
		Ror2	0.582011	DOWN
		Cacng7	0.583333	DOWN
		Smdt1	0.583333	DOWN
		Sema4c	0.584431	DOWN
		Klhdc4	0.584615	DOWN
		Pcnx3	0.58551	DOWN
		Insyn1	0.587031	DOWN
		Scap	0.587314	DOWN
		Pitpnm2	0.589072	DOWN
		Igsf8	0.589869	DOWN
		Zbtb12	0.591304	DOWN
		Kctd15	0.591549	DOWN
		Mlf2	0.592742	DOWN
		Rnpepl1	0.595007	DOWN
		Pheta1	0.595506	DOWN
		Cntn2	0.595581	DOWN
		Unc5b	0.597252	DOWN
		Ctbp1	0.597285	DOWN
		Celsr2	0.598288	DOWN
		Zdhhc7	0.598706	DOWN
		Eif5a	0.6	DOWN
		Celsr1	0.600329	DOWN
		Mllt1	0.600365	DOWN
		U2af2	0.60084	DOWN
		Lancl3	0.60095	DOWN
		Clstn1	0.60102	DOWN
		B4galt5	0.601542	DOWN
		Grk6	0.601695	DOWN
		Mfsd2a	0.601869	DOWN
		Dmpk	0.601911	DOWN
		Mknk2	0.602174	DOWN
		Ttyh2	0.602251	DOWN
		Col2a1	0.603495	DOWN
		Ube2s	0.603524	DOWN
		Fasn	0.604391	DOWN
		Upf1	0.604444	DOWN
		Tbc1d16	0.606258	DOWN
		Fzd9	0.607083	DOWN
		Ephb3	0.607646	DOWN
		Crip2	0.607656	DOWN
		Ptms	0.607843	DOWN
		Cant1	0.609977	DOWN
		Plxna1	0.610554	DOWN
		Txn2	0.610778	DOWN
		Zdhhc18	0.611549	DOWN
		Spef1	0.612766	DOWN
		Slc25a39	0.613889	DOWN
		Extl3	0.61413	DOWN
		Foxo6	0.614286	DOWN
		Cacna1h	0.614831	DOWN
		Bmp7	0.614849	DOWN
		Rgma	0.615385	DOWN
		Nkain1	0.615385	DOWN
		Tmem86b	0.61674	DOWN
		Bok	0.616822	DOWN
		Mdk	0.617021	DOWN
		Ttyh3	0.617143	DOWN
		Stk40	0.617778	DOWN
		Slc7a1	0.617978	DOWN
		Cadm4	0.619537	DOWN
		Rcc2	0.619962	DOWN
		Mmp15	0.620061	DOWN
		H2az2	0.620155	DOWN
		Ankrd13b	0.620415	DOWN
		Adgrl1	0.622359	DOWN
		Soga1	0.622961	DOWN
		St3gal3	0.624	DOWN
		Slc29a4	0.625709	DOWN
		Kif21b	0.627439	DOWN
		Sbk1	0.628968	DOWN
		Pip5k1c	0.62936	DOWN
		B4galt2	0.62973	DOWN
		Metrn	0.630137	DOWN
		Slc25a10	0.631944	DOWN
		Ptprs	0.633124	DOWN
		Ptpru	0.63396	DOWN
		Serinc2	0.634146	DOWN
		Cdh22	0.635135	DOWN
		Nt5dc2	0.638989	DOWN
		Vash1	0.640957	DOWN
		Acvr2b	0.642458	DOWN
		Ormdl3	0.642857	DOWN
		Cacng4	0.643293	DOWN
		Nectin1	0.643411	DOWN
		Cnih2	0.645963	DOWN
		Ephb2	0.646761	DOWN
		Sox12	0.647619	DOWN
		Slc25a23	0.649573	DOWN
		Inhbb	0.650485	DOWN
		Efhd2	0.651452	DOWN
		St3gal2	0.652422	DOWN
		Agpat1	0.653846	DOWN
		Gpc1	0.654122	DOWN
		Bola2	0.655172	DOWN
		Stk11	0.656751	DOWN
		Tmem184b	0.657831	DOWN
		Rnf187	0.658228	DOWN
		Map2k2	0.661692	DOWN
		Nptx2	0.662791	DOWN
		Atp1a2	0.663075	DOWN
		Zbtb7a	0.666667	DOWN
		Rplp0	0.669811	DOWN
		Scn5a	0.670955	DOWN
		Elavl3	0.673913	DOWN
		Pim3	0.678899	DOWN
		Dhcr24	0.680851	DOWN
		Gnai2	0.69382	DOWN
		Cdc34	0.694915	DOWN
		Rprm	0.7	DOWN
		Gna11	0.702778	DOWN
		Nat8l	0.703333	DOWN
		Akt1	0.706861	DOWN
		Eef2	0.7078	DOWN
		H2ax	0.722222	DOWN
		Calm3	0.726667	DOWN
		Polr2l	0.735294	DOWN
		Gna12	0.736842	DOWN
		Cplane1	0.16129	NS
		2610044O15Rik8	0.238443	NS
		Gm5141	0.243986	NS
		Zfp976	0.249608	NS
		Mphosph9	0.253333	NS
		Zfp873	0.255151	NS
		Gm4924	0.255429	NS
		Zfp119a	0.265568	NS
		Wac	0.267388	NS
		Zfp442	0.269461	NS
		Lrif1	0.274074	NS
		Zfp933	0.275053	NS
		Zfp975	0.275665	NS
		Zfp938	0.275862	NS
		Zfp119b	0.277574	NS
		Zfp958	0.279915	NS
		Zfp40	0.281054	NS
		Zfp825	0.283636	NS
		Zfp51	0.285166	NS
		AI987944	0.287469	NS
		Itgb3bp	0.288136	NS
		Zfp932	0.288425	NS
		Tab3	0.291492	NS
		Zfp788	0.291525	NS
		Zfp948	0.291916	NS
		Resf1	0.293035	NS
		Zfp930	0.298643	NS
		Srrm2	0.29908	NS
		Zfand6	0.299107	NS
		Lcorl	0.299136	NS
		Zfp518a	0.299527	NS
		Platr25	0.301075	NS
		Nsun4	0.302354	NS
		Zfp959	0.305556	NS
		Qser1	0.305757	NS
		Zfp995	0.305936	NS
		Zfp300	0.306502	NS
		Zfp120	0.306636	NS
		Zcchc10	0.307263	NS
		Depdc1a	0.307311	NS
		Ddias	0.307778	NS
		Clock	0.308411	NS
		Zfp945	0.309434	NS
		Gm7072	0.310145	NS
		Zfp758	0.311644	NS
		Zfp654	0.312937	NS
		Rsrc2	0.313131	NS
		Mob4	0.314159	NS
		Zfp868	0.314421	NS
		Cenpq	0.314815	NS
		Zfp760	0.314843	NS
		Zfp946	0.314885	NS
		Orc4	0.315668	NS
		Casp8ap2	0.315843	NS
		Rnf38	0.316129	NS
		Zfp942	0.316222	NS
		Zfp882	0.316547	NS
		Prr11	0.317073	NS
		Atf2	0.317623	NS
		Slirp	0.318584	NS
		Nfatc3	0.319406	NS
		Zfp53	0.320061	NS
		Gm14325	0.320641	NS
		Zfp37	0.321008	NS
		Rnf138	0.321138	NS
		Knl1	0.321141	NS
		Zfp280c	0.321669	NS
		Mapk1ip1	0.32197	NS
		Tab2	0.322078	NS
		Kmt2e	0.322751	NS
		Katnbl1	0.323333	NS
		Bclaf3	0.324037	NS
		Zfp820	0.324042	NS
		Zfp280d	0.324103	NS
		Haus3	0.325744	NS
		Zfp397	0.325758	NS
		Npat	0.325827	NS
		Zmym5	0.326433	NS
		Vps37a	0.326633	NS
		Trim59	0.326733	NS
		Gtf2a2	0.327273	NS
		Zfp141	0.327988	NS
		2610021A01Rik	0.328144	NS
		Zfp617	0.328571	NS
		Ccl25	0.328767	NS
		Cep126	0.328804	NS
		Zfp800	0.328808	NS
		Ppig	0.329349	NS
		G2e3	0.32973	NS
		Zfp386	0.330144	NS
		Cenpc1	0.330761	NS
		Zfand5	0.331776	NS
		Zfp2	0.332609	NS
		Esco1	0.332938	NS
		Timm9	0.333333	NS
		Chm	0.333333	NS
		Tasor2	0.334033	NS
		Zfp943	0.334646	NS
		Pcm1	0.33465	NS
		Ccdc88a	0.334655	NS
		Nfat5	0.334836	NS
		Alg13	0.335052	NS
		Mamld1	0.335113	NS
		Eri2	0.335269	NS
		Fam76b	0.335294	NS
		Mis18bp1	0.336336	NS
		Zfp709	0.336538	NS
		Taf1d	0.337461	NS
		Zfp160	0.337942	NS
		Foxj3	0.338141	NS
		Zranb2	0.338369	NS
		Rnf111	0.338384	NS
		2610008E11Rik	0.338806	NS
		Fam135a	0.33887	NS
		Zfp961	0.339326	NS
		Zbtb6	0.339623	NS
		Kansl1l	0.339662	NS
		Arhgap5	0.339761	NS
		Zfp770	0.339943	NS
		Zfp229	0.339943	NS
		Lnpk	0.340376	NS
		Mybl1	0.340426	NS
		Tut4	0.340616	NS
		Brca2	0.340841	NS
		Sp4	0.340996	NS
		Emsy	0.342292	NS
		Scaf11	0.342446	NS
		Ube2v2	0.342466	NS
		Cnot4	0.343179	NS
		Cbll1	0.343496	NS
		Naca	0.343693	NS
		Nup153	0.343814	NS
		Zfp85	0.343882	NS
		Zfp458	0.343958	NS
		Esco2	0.344013	NS
		Cfap97	0.345018	NS
		Rbm26	0.345309	NS
		Zfp605	0.345324	NS
		Dmxl1	0.345388	NS
		Mapk1ip1l	0.345679	NS
		Srsf10	0.346008	NS
		Zup1	0.346021	NS
		Zfp638	0.346134	NS
		Ncoa6	0.346377	NS
		Zfp799	0.346687	NS
		Prpf39	0.346847	NS
		Caprin2	0.346899	NS
		Zik1	0.346983	NS
		Cep57	0.347305	NS
		Tceal8	0.347458	NS
		Gpbp1	0.348178	NS
		Ptpn4	0.348294	NS
		Ube2w	0.348387	NS
		Ufm1	0.348837	NS
		Zfp26	0.348958	NS
		Atad5	0.349206	NS
		Erbin	0.349414	NS
		Pum2	0.349578	NS
		Tmem167b	0.349593	NS
		Etaa1	0.349658	NS
		Zfp955b	0.349817	NS
		Zhx1	0.350114	NS
		Mllt10	0.350795	NS
		Rnpc3	0.351456	NS
		Zfp81	0.351504	NS
		Rmi1	0.351702	NS
		Cenpk	0.351792	NS
		Ice2	0.351871	NS
		Ofd1	0.351961	NS
		Gen1	0.352035	NS
		Carf	0.352174	NS
		Zfp606	0.352201	NS
		Zfp267	0.352572	NS
		Zfp207	0.352823	NS
		Thap2	0.353211	NS
		Pcf11	0.353282	NS
		Phc3	0.35336	NS
		Tsc22d1	0.353432	NS
		Pias2	0.353698	NS
		Nbeal1	0.353741	NS
		Zfp292	0.353835	NS
		Rb1cc1	0.354311	NS
		Naf1	0.354515	NS
		R3hdm1	0.354545	NS
		Suco	0.354582	NS
		Rbbp8	0.354586	NS
		Fbxo30	0.354752	NS
		Cep83	0.354978	NS
		Kif20b	0.355043	NS
		Tmem126a	0.35533	NS
		Larp4b	0.355795	NS
		Apc	0.356314	NS
		BC025920	0.356589	NS
		Osgepl1	0.356627	NS
		Glmn	0.356784	NS
		Ahctf1	0.357398	NS
		Plk4	0.357451	NS
		Rfx7	0.357534	NS
		Rc3h2	0.357904	NS
		Wwp1	0.357998	NS
		Zfp974	0.358566	NS
		Peg10	0.358678	NS
		Cenpf	0.358992	NS
		Zfp667	0.359016	NS
		Supt20	0.359023	NS
		Ubxn2a	0.359073	NS
		Rnf168	0.359155	NS
		Tfg	0.359296	NS
		Prrc2c	0.359716	NS
		Slx4ip	0.359903	NS
		Dbf4	0.35994	NS
		Zfp322a	0.360097	NS
		Tiparp	0.360182	NS
		Zfp560	0.360265	NS
		Zdbf2	0.360544	NS
		Zfp955a	0.360806	NS
		Abitram	0.360825	NS
		Zmym2	0.36093	NS
		Rad51c	0.361039	NS
		Bbs12	0.361072	NS
		Zfp748	0.36108	NS
		Rab5a	0.361111	NS
		Amn1	0.361111	NS
		Spopl	0.361257	NS
		Srrm1	0.361262	NS
		Cenpl	0.361272	NS
		Zgrf1	0.361727	NS
		Sass6	0.361832	NS
		Tipin	0.362007	NS
		Hdx	0.362193	NS
		Zfp449	0.362235	NS
		Rock1	0.362385	NS
		Suz12	0.362534	NS
		Rlim	0.362729	NS
		Rev3l	0.362792	NS
		Gcc2	0.362879	NS
		Zfp189	0.36289	NS
		2700049A03Rik	0.362919	NS
		Shld2	0.363229	NS
		Med13	0.36326	NS
		Ckap2l	0.363271	NS
		Cip2a	0.363436	NS
		Mia2	0.363522	NS
		Haus6	0.364026	NS
		Gtf2a1	0.364116	NS
		Thoc2l	0.364151	NS
		Nufip2	0.364276	NS
		4930503L19Rik	0.364326	NS
		Phf6	0.364384	NS
		Alms1	0.364391	NS
		Cdc27	0.364407	NS
		Chordc1	0.364458	NS
		Sclt1	0.364672	NS
		Kdm6a	0.364912	NS
		Wnk1	0.365013	NS
		Dsel	0.365066	NS
		Zfp811	0.36528	NS
		Tmf1	0.365385	NS
		Sfr1	0.365625	NS
		Zfp68	0.365733	NS
		Zfp949	0.365894	NS
		Atxn2	0.365967	NS
		Sp3	0.366071	NS
		Ccnc	0.366197	NS
		Akirin2	0.366337	NS
		9330159F19Rik	0.366718	NS
		Rsrc1	0.367164	NS
		Med7	0.367521	NS
		Zfp260	0.367647	NS
		Vcan	0.367809	NS
		Slf1	0.36796	NS
		Rtn4	0.368014	NS
		Larp4	0.368056	NS
		Snx16	0.368116	NS
		Stil	0.368171	NS
		Srsf7	0.368201	NS
		Msl2	0.368512	NS
		Wasl	0.368526	NS
		Pnrc2	0.368794	NS
		Bora	0.368821	NS
		Papola	0.368919	NS
		Iqcb1	0.368948	NS
		Zfp329	0.369025	NS
		Ctdspl2	0.369099	NS
		Nktr	0.369326	NS
		Topors	0.369439	NS
		Pex13	0.369458	NS
		Zfp157	0.369718	NS
		Trim24	0.369772	NS
		Snrnp27	0.369792	NS
		Mynn	0.369885	NS
		Sgo2a	0.369957	NS
		Vps54	0.370143	NS
		Zfp551	0.370158	NS
		Zfp655	0.370849	NS
		Nrg1	0.370968	NS
		Uba6	0.370968	NS
		Slf2	0.371134	NS
		Mms22l	0.371143	NS
		Fancb	0.371194	NS
		Inip	0.371429	NS
		Zfp599	0.371585	NS
		Papolg	0.371622	NS
		Bub1	0.371698	NS
		Ccser2	0.371703	NS
		Zfp35	0.371773	NS
		Svip	0.371795	NS
		Azi2	0.371921	NS
		Wnk3	0.372014	NS
		Apool	0.37218	NS
		Ddi2	0.372213	NS
		Nbn	0.37234	NS
		Ercc6	0.372414	NS
		Capza2	0.372822	NS
		Ralgapa1	0.372981	NS
		Xpo1	0.373134	NS
		Tent2	0.373196	NS
		Agfg1	0.373214	NS
		Epc2	0.3733	NS
		Fam122b	0.373541	NS
		Bfar	0.373802	NS
		Bfar	0.373802	NS
		Jmjd1c	0.373883	NS
		Tmem69	0.373984	NS
		4921524J17Rik	0.374194	NS
		Trim33	0.374233	NS
		Nup35	0.374233	NS
		Xiap	0.374245	NS
		Tet2	0.374284	NS
		Dzip3	0.374374	NS
		Nipbl	0.374419	NS
		Arhgap11a	0.374749	NS
		Ranbp9	0.374771	NS
		Fnip1	0.374786	NS
		Tprkb	0.375	NS
		4833420G17Rik	0.375	NS
		Ccser1	0.375	NS
		Trp53inp1	0.375	NS
		Zfp644	0.375097	NS
		Zbtb41	0.375138	NS
		Zfp354a	0.375218	NS
		Fcho2	0.375309	NS
		Zfp759	0.375346	NS
		Zfp607a	0.375546	NS
		Mysm1	0.37561	NS
		Yme1l1	0.375698	NS
		U2surp	0.375728	NS
		Setd5	0.37577	NS
		Clk1	0.376033	NS
		Ppp2r5e	0.376068	NS
		Bclaf1	0.376087	NS
		Hmmr	0.376101	NS
		Nusap1	0.376168	NS
		Rnft1	0.376263	NS
		Eif2a	0.376289	NS
		Zfp715	0.37655	NS
		Zfp738	0.376574	NS
		Trpm7	0.376609	NS
		Tmem41b	0.376712	NS
		Prr13	0.376812	NS
		Zfp101	0.376835	NS
		Dram2	0.376866	NS
		Creb5	0.377095	NS
		Appl1	0.377119	NS
		Mllt3	0.377193	NS
		Zfp870	0.377224	NS
		Nufip1	0.37732	NS
		Rpp14	0.377358	NS
		Dmrtb1	0.377451	NS
		Wdr44	0.377729	NS
		Wtap	0.377834	NS
		Cdc37l1	0.377976	NS
		E2f5	0.377976	NS
		Uspl1	0.377982	NS
		Stk17b	0.378016	NS
		Senp6	0.37807	NS
		Bet1	0.378151	NS
		Picalm	0.378215	NS
		B3galt2	0.378251	NS
		Pnn	0.378267	NS
		Usp53	0.378505	NS
		Ikzf5	0.378571	NS
		Phf3	0.378578	NS
		Tank	0.378619	NS
		Rad51ap1	0.378698	NS
		Mtf2	0.378788	NS
		Enah	0.378882	NS
		Ints6	0.378959	NS
		Zfp131	0.379032	NS
		Ube2b	0.379085	NS
		Rnf115	0.379085	NS
		Mcts1	0.379121	NS
		Btaf1	0.379124	NS
		Atad2	0.379443	NS
		Kcmf1	0.379581	NS
		Ccng1	0.379661	NS
		Mga	0.379901	NS
		Creb1	0.380117	NS
		Zfp281	0.380313	NS
		Zfp953	0.380328	NS
		Wapl	0.380516	NS
		Rad18	0.38061	NS
		Zbtb44	0.380734	NS
		Kif2a	0.380753	NS
		Zmym6	0.3808	NS
		Zfp62	0.381057	NS
		Ak6	0.381132	NS
		Mrpl50	0.38125	NS
		Zfp90	0.381476	NS
		Luzp2	0.381503	NS
		Cenpi	0.381526	NS
		Smc6	0.381603	NS
		Med14	0.381727	NS
		Ccar1	0.381866	NS
		Arhgap29	0.382005	NS
		Tlk1	0.382008	NS
		Nfx1	0.382063	NS
		Sgo1	0.382239	NS
		Zfp426	0.382301	NS
		Zc3h8	0.382353	NS
		Bbip1	0.382353	NS
		Tpr	0.382401	NS
		Ccdc66	0.382479	NS
		Cdca2	0.382503	NS
		Mbd5	0.38288	NS
		Btbd8	0.382883	NS
		Ccdc14	0.382888	NS
		Ap5m1	0.382892	NS
		Gas2l3	0.383041	NS
		Errfi1	0.383117	NS
		Reps1	0.383166	NS
		Kitl	0.383212	NS
		Zfp597	0.383333	NS
		Pias1	0.383436	NS
		Kmt2c	0.383449	NS
		Zfp773	0.383475	NS
		Ppp4r3b	0.383678	NS
		Scaf8	0.383767	NS
		Zmym4	0.383871	NS
		Zfp867	0.383966	NS
		Krit1	0.383989	NS
		Stradb	0.384248	NS
		Hltf	0.384462	NS
		C1galt1	0.384615	NS
		Zfp184	0.384824	NS
		Tbp	0.384858	NS
		Son	0.384867	NS
		Pkn2	0.385163	NS
		Ppp4r2	0.385167	NS
		Pnpt1	0.385204	NS
		Eea1	0.385269	NS
		Stau2	0.385289	NS
		Zfc3h1	0.385349	NS
		Vezf1	0.385356	NS
		Palb2	0.38552	NS
		Rhno1	0.385593	NS
		Aida	0.385621	NS
		Rbis	0.385714	NS
		Chml	0.385852	NS
		Zfp719	0.38587	NS
		Clk4	0.385892	NS
		Mbnl2	0.38601	NS
		Ttc14	0.386014	NS
		Rnf146	0.386111	NS
		Asxl3	0.386112	NS
		Rb1	0.386117	NS
		Luc7l3	0.386179	NS
		Med21	0.386207	NS
		Tcf20	0.386318	NS
		Eps15	0.386414	NS
		Orc2	0.386482	NS
		Wipf1	0.38664	NS
		Fyttd1	0.386792	NS
		Sec24a	0.386801	NS
		Coq10b	0.386831	NS
		Mastl	0.386836	NS
		Naa15	0.386836	NS
		Fndc3c1	0.386883	NS
		Ythdf3	0.386935	NS
		Zfp626	0.387001	NS
		Cyld	0.387029	NS
		Rnf11	0.387097	NS
		Hbp1	0.387097	NS
		Ccnh	0.387195	NS
		Fam13b	0.387324	NS
		Pnpla8	0.387387	NS
		Jpt2	0.387435	NS
		Xrn1	0.387471	NS
		Zzz3	0.387486	NS
		Phip	0.387486	NS
		Anln	0.387701	NS
		Smc4	0.387723	NS
		Brca1	0.387755	NS
		Alg6	0.387795	NS
		S100pbp	0.387909	NS
		Hells	0.388078	NS
		Prrg1	0.388128	NS
		Erp44	0.388206	NS
		Rps27l	0.388235	NS
		Cul4b	0.38826	NS
		Slc35a3	0.388379	NS
		Kif11	0.388414	NS
		Caprin1	0.388418	NS
		Pot1a	0.388456	NS
		Cept1	0.388489	NS
		Zc3h14	0.388587	NS
		Tex10	0.38859	NS
		Tcf12	0.388967	NS
		Phf21a	0.38897	NS
		Otud4	0.388989	NS
		Zfp445	0.389058	NS
		Zfp729a	0.389117	NS
		Togaram1	0.389163	NS
		Hectd2	0.389175	NS
		Rap1a	0.389189	NS
		Nfxl1	0.389222	NS
		Tial1	0.389313	NS
		Nol8	0.389365	NS
		Sos1	0.389394	NS
		Gm49336	0.389456	NS
		Nupl2	0.389549	NS
		Cep170	0.389594	NS
		Phf7	0.38961	NS
		Gnl3	0.38961	NS
		Pkia	0.38961	NS
		Asb3	0.389734	NS
		Wdr33	0.389776	NS
		Snx13	0.38999	NS
		Hmgn3	0.39	NS
		Scaf4	0.390083	NS
		Arid4b	0.390114	NS
		Ccne2	0.390123	NS
		Tax1bp1	0.390184	NS
		Pnisr	0.390184	NS
		Rbm27	0.390198	NS
		Asf1a	0.390244	NS
		Ptpn12	0.390464	NS
		Thoc2	0.390558	NS
		Hif1a	0.390681	NS
		Zfr	0.390698	NS
		Ripk2	0.390741	NS
		Trappc8	0.390821	NS
		Vrk2	0.390873	NS
		Mt1	0.390977	NS
		Dhx40	0.391026	NS
		Fundc1	0.391026	NS
		Tbc1d8b	0.391031	NS
		Mdm4	0.391039	NS
		Kdm7a	0.391073	NS
		Atp11b	0.391156	NS
		Mterf2	0.391192	NS
		Nbdy	0.391304	NS
		Sh3bgrl	0.391304	NS
		Phf20l1	0.391519	NS
		Ubxn2b	0.391566	NS
		Zbtb26	0.391593	NS
		Foxp1	0.391796	NS
		Msl3	0.391863	NS
		Aff4	0.391904	NS
		Nhs	0.39199	NS
		Lysmd3	0.392157	NS
		Taok1	0.392216	NS
		Ddx20	0.392252	NS
		Ccnt2	0.392265	NS
		Dnajc2	0.392283	NS
		Atrx	0.39241	NS
		Cfap36	0.392442	NS
		Cmc1	0.392523	NS
		Mios	0.392694	NS
		Kpna3	0.39272	NS
		Proser1	0.392779	NS
		Ccnk	0.392796	NS
		Chd7	0.392819	NS
		Zbtb33	0.392857	NS
		Sec24b	0.392971	NS
		Nckap5	0.393051	NS
		Mlh3	0.393059	NS
		Mier1	0.393178	NS
		Cdk12	0.393266	NS
		Usp9x	0.393346	NS
		Dcaf6	0.393387	NS
		Zfp266	0.393388	NS
		Trip11	0.393526	NS
		5730480H06Rik	0.393574	NS
		Usp1	0.393631	NS
		Tmub1	0.393768	NS
		Ss18	0.393795	NS
		Dennd4c	0.393812	NS
		Dus4l	0.393846	NS
		Rbbp6	0.393899	NS
		Golga1	0.393939	NS
		Map9	0.394127	NS
		Naa16	0.39422	NS
		Rc3h1	0.394341	NS
		Zfyve16	0.394375	NS
		Ints6l	0.394432	NS
		2700062C07Rik	0.394495	NS
		Klf12	0.394541	NS
		Cep162	0.394587	NS
		Zfp174	0.394608	NS
		Dnajb9	0.394619	NS
		Mterf3	0.394673	NS
		Atxn7l1	0.394879	NS
		Zranb1	0.394922	NS
		Ube3a	0.394948	NS
		Cox7b	0.395062	NS
		Tpp2	0.395091	NS
		Fndc3a	0.395329	NS
		BC055324	0.395474	NS
		Mtbp	0.395531	NS
		Rasa1	0.395573	NS
		Tbpl1	0.395722	NS
		Haus2	0.395745	NS
		Smg7	0.395815	NS
		Akirin1	0.395833	NS
		Trip12	0.395862	NS
		Mtpap	0.395904	NS
		Zfp148	0.396226	NS
		Smarcad1	0.396282	NS
		Cep350	0.396325	NS
		Tmem251	0.396341	NS
		Fam169a	0.396396	NS
		Aspm	0.396414	NS
		St7l	0.396429	NS
		Ubxn4	0.39645	NS
		Atp11c	0.39646	NS
		Ep300	0.396602	NS
		Zfp846	0.396679	NS
		Ska2	0.396694	NS
		Mettl18	0.396694	NS
		Dmxl2	0.396745	NS
		Usp14	0.396761	NS
		Cnep1r1	0.396825	NS
		Scoc	0.396825	NS
		Setdb2	0.396848	NS
		Zc2hc1a	0.396923	NS
		Ubox5	0.397112	NS
		Lin9	0.397138	NS
		Slmap	0.397163	NS
		Ebag9	0.397196	NS
		Cspp1	0.397329	NS
		Ppp3cb	0.397338	NS
		Zmym1	0.397358	NS
		Rbm39	0.397363	NS
		2210408I21Rik	0.397486	NS
		Psme4	0.397505	NS
		Dusp11	0.397516	NS
		Zfp607b	0.397535	NS
		N4bp2	0.397687	NS
		Itch	0.397688	NS
		Zfp780b	0.39777	NS
		Rbm12b1	0.397849	NS
		Zfp128	0.397906	NS
		Srek1	0.39798	NS
		Lrrc40	0.39801	NS
		Ube2k	0.39801	NS
		Tlk2	0.398136	NS
		Tex30	0.39823	NS
		Syt14	0.398261	NS
		Mettl4	0.398305	NS
		Trmt13	0.39834	NS
		Zc3h7a	0.398558	NS
		Ube2d3	0.398649	NS
		Zfp563	0.398664	NS
		Cep70	0.398703	NS
		Ccdc82	0.398844	NS
		Ndel1	0.398844	NS
		Stam	0.398907	NS
		Dmtf1	0.39895	NS
		Lin7c	0.39899	NS
		Paip1	0.399002	NS
		Matr3	0.399055	NS
		Zcrb1	0.399083	NS
		Brip1	0.399149	NS
		Tjp1	0.399198	NS
		Cul3	0.39922	NS
		Usp45	0.399263	NS
		Siah1a	0.399293	NS
		Siah1b	0.399293	NS
		Ttc1	0.399317	NS
		Cobll1	0.399356	NS
		R3hcc1l	0.399485	NS
		Atxn7	0.399566	NS
		Nsrp1	0.399632	NS
		Cpsf6	0.399638	NS
		Cd2ap	0.399687	NS
		Thoc1	0.399696	NS
		Strbp	0.399703	NS
		Fnbp4	0.399814	NS
		Cast	0.4	NS
		Ckap2	0.4	NS
		Rbm12b2	0.4	NS
		Ccdc58	0.4	NS
		Atf1	0.4	NS
		Sgip1	0.400248	NS
		Akap9	0.400265	NS
		Capn7	0.400491	NS
		Exoc5	0.400564	NS
		Mrpl1	0.400593	NS
		Aff2	0.400628	NS
		Dmd	0.400652	NS
		Fam221a	0.400662	NS
		Brcc3	0.400685	NS
		Vps13a	0.400695	NS
		Hcfc2	0.400763	NS
		Rchy1	0.400763	NS
		Phospho2	0.400826	NS
		Peli1	0.400955	NS
		Gtf2h2	0.401003	NS
		Ralgps2	0.401015	NS
		Dr1	0.40113	NS
		Zfp451	0.401135	NS
		Rabep1	0.401156	NS
		Fastkd1	0.401205	NS
		Zfp317	0.401316	NS
		Crbn	0.401345	NS
		Orc5	0.401376	NS
		Ccnt1	0.401379	NS
		Zfp60	0.401418	NS
		Ncor1	0.401429	NS
		Cnot6	0.401447	NS
		Nlk	0.401515	NS
		Ect2	0.401532	NS
		Dek	0.401575	NS
		Lrfn5	0.401606	NS
		Cnksr2	0.401742	NS
		Wasf1	0.401786	NS
		Usp16	0.401937	NS
		Sumo1	0.401961	NS
		Zfp952	0.40198	NS
		Ggnbp2	0.402003	NS
		D16Ertd472e	0.402062	NS
		Ptprz1	0.402075	NS
		Dop1a	0.402134	NS
		Fam111a	0.40228	NS
		Psma3	0.402344	NS
		Nup98	0.402357	NS
		Gpcpd1	0.402367	NS
		Abi1	0.40249	NS
		Kmt5b	0.402532	NS
		Gin1	0.402697	NS
		Hivep2	0.402715	NS
		Tceanc	0.402778	NS
		Ing3	0.402844	NS
		Ktn1	0.402861	NS
		N4bp2l2	0.402878	NS
		Birc6	0.403031	NS
		Kansl1	0.403086	NS
		Cped1	0.403116	NS
		Ttk	0.403129	NS
		Tmem33	0.403226	NS
		Golim4	0.403509	NS
		Bivm	0.403579	NS
		Ppil4	0.403651	NS
		Dclre1c	0.403683	NS
		Sirt1	0.403794	NS
		Atad2b	0.403846	NS
		Rapgef6	0.403858	NS
		Atf7ip	0.403979	NS
		Dsn1	0.404011	NS
		Dtl	0.40411	NS
		Pms1	0.404139	NS
		Mtfr1	0.404255	NS
		Mrpl32	0.404255	NS
		Wdr5b	0.404255	NS
		Trappc2	0.404255	NS
		Odf2l	0.404355	NS
		Asnsd1	0.404459	NS
		Pigf	0.404545	NS
		Ints8	0.404618	NS
		Ulk2	0.404624	NS
		Cep57l1	0.404651	NS
		Prpf4b	0.404762	NS
		Slc30a9	0.40493	NS
		Usp3	0.40499	NS
		Socs4	0.405034	NS
		Nek1	0.405172	NS
		Rnps1	0.405229	NS
		Ccdc186	0.405229	NS
		Mocs2	0.405263	NS
		Nepro	0.40531	NS
		Ube2d1	0.405405	NS
		Ubn2	0.405467	NS
		Zfp280b	0.405607	NS
		Rock2	0.40563	NS
		Tbce	0.405714	NS
		Txlng	0.405714	NS
		Chl1	0.405785	NS
		Shld1	0.405797	NS
		Cenpj	0.405948	NS
		Smad2	0.405983	NS
		Alkbh8	0.406015	NS
		Jade3	0.406061	NS
		Zkscan7	0.40612	NS
		Rsl1d1	0.406181	NS
		Prr14	0.406199	NS
		Blzf1	0.406326	NS
		Blm	0.406338	NS
		Rnf2	0.406528	NS
		Hipk3	0.406538	NS
		Cul5	0.406542	NS
		Acot9	0.406818	NS
		Zbtb25	0.406818	NS
		Txndc16	0.406821	NS
		Zdhhc20	0.406824	NS
		Orc6	0.406844	NS
		4930453N24Rik	0.406877	NS
		Cacnb2	0.407012	NS
		Smim19	0.40708	NS
		Nsd1	0.407107	NS
		Srrm4	0.407225	NS
		Tcea1	0.407285	NS
		Rab14	0.407407	NS
		Zfp105	0.407619	NS
		Arhgap12	0.407628	NS
		Crot	0.40783	NS
		Birc2	0.40783	NS
		Poli	0.407859	NS
		Dcp1a	0.40796	NS
		Mtif2	0.407967	NS
		Lin28b	0.408088	NS
		Ddx50	0.408163	NS
		Mycbp	0.408163	NS
		Rbm48	0.408213	NS
		Neurod6	0.408284	NS
		Oxr1	0.408304	NS
		Zscan12	0.408367	NS
		Mbnl1	0.408377	NS
		Zfp664	0.408397	NS
		Dnttip2	0.408432	NS
		Zfp87	0.408503	NS
		Anapc10	0.408602	NS
		Ube2f	0.408602	NS
		Ube2e3	0.408654	NS
		Ssb	0.408654	NS
		Kpna4	0.408654	NS
		Trim23	0.408696	NS
		Zwilch	0.40871	NS
		Ireb2	0.408714	NS
		Ythdc2	0.408714	NS
		Polr2m	0.408719	NS
		Fam216a	0.40873	NS
		Jcad	0.408781	NS
		Nol11	0.40884	NS
		Rpp30	0.408922	NS
		Cdkl5	0.408946	NS
		Spidr	0.408994	NS
		Ccnl1	0.409006	NS
		Ipo7	0.409047	NS
		Fam107b	0.409091	NS
		Zfp871	0.409091	NS
		Zfp65	0.409207	NS
		Fbxo11	0.409253	NS
		Fam204a	0.409283	NS
		Parpbp	0.409408	NS
		Tmem106b	0.40942	NS
		Pdcd5	0.409449	NS
		Rev1	0.4096	NS
		Maml2	0.409639	NS
		Luc7l2	0.409669	NS
		Lyst	0.409715	NS
		Csnk1g3	0.4098	NS
		Nfib	0.409807	NS
		Dock11	0.409836	NS
		Ccdc86	0.409836	NS
		1700025G04Rik	0.409836	NS
		Herpud2	0.409877	NS
		Kif15	0.409942	NS
		Plag1	0.41	NS
		Zfp143	0.410016	NS
		Rad23b	0.410072	NS
		Atxn3	0.410112	NS
		Tnrc6a	0.410121	NS
		Fastkd2	0.410145	NS
		Dcun1d5	0.410156	NS
		Zfp369	0.410165	NS
		Scml2	0.410309	NS
		Vcpip1	0.410319	NS
		Ankrd12	0.410431	NS
		Itgb1	0.410513	NS
		Fam133b	0.410569	NS
		Gmnn	0.410628	NS
		Fam168b	0.410628	NS
		Slain2	0.410653	NS
		Styx	0.410714	NS
		Map4k3	0.410755	NS
		Rheb	0.410811	NS
		Fignl1	0.410819	NS
		Cenpt	0.410853	NS
		Ell2	0.410938	NS
		Pja2	0.411017	NS
		Aftph	0.41105	NS
		Trdmt1	0.411058	NS
		Elf1	0.411093	NS
		Cenpu	0.411192	NS
		Zfp410	0.411273	NS
		Selenop	0.41129	NS
		Lnpep	0.411306	NS
		Ap4e1	0.411398	NS
		Zfp383	0.411405	NS
		Zrsr2	0.411439	NS
		Wdr47	0.411509	NS
		Tes3-ps	0.411538	NS
		Zfp286	0.411538	NS
		Vps35	0.411543	NS
		Nop58	0.411546	NS
		Eif4enif1	0.411585	NS
		Smarca5	0.411597	NS
		Zfp3	0.411647	NS
		Eny2	0.411765	NS
		Cep95	0.411836	NS
		Tinf2	0.411905	NS
		Zfp24	0.411924	NS
		Uchl5	0.412121	NS
		Srsf3	0.412121	NS
		Trmt11	0.412148	NS
		Ube2d2a	0.412162	NS
		Tmx1	0.412186	NS
		Rad17	0.412192	NS
		Cnot2	0.4122	NS
		Jrkl	0.412214	NS
		Adgrb3	0.412344	NS
		Evi5	0.412346	NS
		Tdp2	0.412399	NS
		Cdadc1	0.412548	NS
		Ska3	0.412621	NS
		Aff1	0.412633	NS
		Cul2	0.412869	NS
		Nexmif	0.412929	NS
		Ppp2r2a	0.412946	NS
		Fxr1	0.412963	NS
		Ccdc34	0.413043	NS
		Nae1	0.413084	NS
		Hsf2	0.413127	NS
		Sbf2	0.413203	NS
		Lsm12	0.413265	NS
		Srsf5	0.413284	NS
		Wdr76	0.413333	NS
		Lrch3	0.41335	NS
		Pten	0.413366	NS
		Zfp454	0.413408	NS
		Mplkip	0.413408	NS
		Zfp810	0.41342	NS
		Epb41l5	0.413514	NS
		Tbc1d19	0.413662	NS
		Xrn2	0.413866	NS
		Sec63	0.413929	NS
		Ptcd3	0.413994	NS
		Itgb8	0.414062	NS
		Ercc6l	0.414182	NS
		Ubap2l	0.414196	NS
		Mtf1	0.414201	NS
		Smndc1	0.414226	NS
		Hook1	0.414266	NS
		Brwd1	0.414317	NS
		Khdc4	0.414356	NS
		Dnajc10	0.414358	NS
		Nr3c1	0.414358	NS
		Tm2d2	0.414414	NS
		Ccdc174	0.41453	NS
		Klf10	0.414583	NS
		Arsk	0.414722	NS
		Mbtps2	0.414729	NS
		Pip4p2	0.414729	NS
		Camsap2	0.4148	NS
		Tox3	0.414931	NS
		Rprd2	0.414966	NS
		Wipf2	0.414966	NS
		Rtl10	0.414966	NS
		Pex2	0.415033	NS
		Homer1	0.415094	NS
		Rasa2	0.415094	NS
		Yes1	0.415129	NS
		Ptpn2	0.415233	NS
		Trappc13	0.415274	NS
		Ociad1	0.415323	NS
		Rprd1a	0.415335	NS
		Top2b	0.415375	NS
		Dcun1d1	0.415385	NS
		Ube2j2	0.415441	NS
		Nsun3	0.415473	NS
		Ercc6l2	0.415475	NS
		Rtn3	0.415544	NS
		Ccdc138	0.415565	NS
		Ormdl1	0.415584	NS
		Osgin2	0.415608	NS
		Pou2f1	0.415617	NS
		Scyl2	0.415682	NS
		Tmem184c	0.41573	NS
		Hook3	0.415855	NS
		Herc4	0.415879	NS
		Lats1	0.415929	NS
		Tmem161b	0.415984	NS
		Gtpbp8	0.416084	NS
		Orc3	0.416201	NS
		Usp37	0.416327	NS
		Plaa	0.416352	NS
		Nectin3	0.416364	NS
		Wbp4	0.416446	NS
		Qrich1	0.416452	NS
		Pole2	0.416667	NS
		Tmem59	0.416667	NS
		1110059G10Rik	0.416667	NS
		Zfp658	0.416667	NS
		Dhcr7	0.416667	NS
		Lztfl1	0.416667	NS
		Ramac	0.416667	NS
		Parg	0.41684	NS
		Manea	0.416847	NS
		Ube2q2	0.416887	NS
		Cntln	0.416928	NS
		Bmp2k	0.417032	NS
		Pcdh11x	0.417183	NS
		Scaper	0.417219	NS
		Btbd7	0.41733	NS
		Smc5	0.417423	NS
		Chd9	0.417533	NS
		Elk4	0.417633	NS
		Hjurp	0.417665	NS
		Zfp639	0.417695	NS
		Zeb1	0.41771	NS
		Mbtd1	0.417722	NS
		Map3k2	0.417742	NS
		Pold3	0.417749	NS
		Ints12	0.417749	NS
		Lcor	0.417796	NS
		Fubp1	0.417974	NS
		Cenpx	0.418033	NS
		Pdp1	0.41806	NS
		Helz	0.418108	NS
		Pde7a	0.418219	NS
		Ecpas	0.418251	NS
		Cep68	0.418256	NS
		Acvr2a	0.418288	NS
		Senp1	0.418291	NS
		Ubap2	0.418358	NS
		Ndc1	0.418398	NS
		Acbd5	0.418426	NS
		Lrr1	0.41844	NS
		Phtf2	0.418449	NS
		Bmi1	0.418462	NS
		Mospd1	0.418605	NS
		Tcerg1	0.41871	NS
		Abraxas2	0.418824	NS
		Topbp1	0.418865	NS
		Tatdn1	0.418919	NS
		Zfp110	0.418968	NS
		Mrpl47	0.418972	NS
		Cep55	0.419006	NS
		Hyls1	0.419048	NS
		Mrtfb	0.419056	NS
		Tafa2	0.419118	NS
		Trps1	0.419129	NS
		Clasp2	0.419157	NS
		Skida1	0.419198	NS
		Xpo4	0.419271	NS
		Arrdc3	0.419277	NS
		Chek1	0.419287	NS
		Arhgap32	0.419299	NS
		Cd59a	0.419355	NS
		Atp1b3	0.419355	NS
		Zfp248	0.419411	NS
		Nup214	0.419463	NS
		Gcfc2	0.419481	NS
		Chuk	0.419571	NS
		Rsbn1	0.419598	NS
		Fchsd2	0.419608	NS
		Gkap1	0.419619	NS
		4930579G24Rik	0.419643	NS
		Cyb5r4	0.41966	NS
		Champ1	0.419676	NS
		Rars2	0.419689	NS
		Rngtt	0.419732	NS
		Zfp287	0.419737	NS
		Rpgrip1l	0.419763	NS
		Aktip	0.419795	NS
		Mbd4	0.41982	NS
		Nup43	0.419948	NS
		Trim37	0.419958	NS
		Cnot9	0.42	NS
		Dpy30	0.42	NS
		Primpol	0.420074	NS
		Skil	0.420118	NS
		Rictor	0.420129	NS
		Pds5b	0.42018	NS
		Cdkn2aip	0.420213	NS
		Ppp4r3a	0.420219	NS
		Nckap1	0.420264	NS
		Ep400	0.42029	NS
		Kif14	0.420299	NS
		Wdr43	0.420354	NS
		Ralgapb	0.420424	NS
		Armc1	0.420495	NS
		Zfp202	0.420561	NS
		Nedd1	0.420575	NS
		Ccni	0.420635	NS
		Rfwd3	0.420645	NS
		St18	0.42065	NS
		Rbms3	0.420664	NS
		Rps6ka6	0.420716	NS
		Tmpo	0.420749	NS
		Akap10	0.420814	NS
		Brd4	0.420827	NS
		Zfp61	0.420863	NS
		Polk	0.420868	NS
		Ccp110	0.420896	NS
		Rnf214	0.420979	NS
		Cdc73	0.421053	NS
		Tbc1d15	0.421131	NS
		Rpap2	0.421138	NS
		Tfdp2	0.421189	NS
		Nucks1	0.421277	NS
		Lca5	0.421277	NS
		Bcl2l11	0.42132	NS
		Phc1	0.421365	NS
		Pprc1	0.421372	NS
		Zfp263	0.421439	NS
		Kbtbd2	0.421474	NS
		Wrn	0.421541	NS
		Cript	0.421569	NS
		Tlr3	0.421634	NS
		Sik2	0.421674	NS
		Ttc3	0.421717	NS
		L3mbtl3	0.421946	NS
		Glis3	0.422009	NS
		Ppip5k2	0.422124	NS
		Smn1	0.422145	NS
		Kdm3a	0.422205	NS
		Usp6nl	0.422301	NS
		Bicral	0.422326	NS
		Neto2	0.422383	NS
		Usp32	0.42243	NS
		Spred1	0.422472	NS
		Ltn1	0.422511	NS
		Atm	0.422563	NS
		Crebbp	0.422604	NS
		Ncoa1	0.422652	NS
		Ttbk2	0.422696	NS
		Nup54	0.422701	NS
		Zfp113	0.422727	NS
		Tmem131	0.42279	NS
		Tiprl	0.422794	NS
		Fancm	0.422849	NS
		Marf1	0.422877	NS
		Ehbp1	0.42289	NS
		Tmem237	0.422897	NS
		Lmbrd2	0.423022	NS
		Snrnp48	0.423077	NS
		Klf3	0.423188	NS
		Cdca3	0.423221	NS
		Nova1	0.423228	NS
		Arhgap21	0.423313	NS
		Kbtbd8	0.423333	NS
		Dync1i2	0.423381	NS
		Fam149b	0.423394	NS
		Nrip1	0.423408	NS
		Trp53bp1	0.423438	NS
		Tmem123	0.423469	NS
		Rbm6	0.423592	NS
		Pex3	0.423592	NS
		Spata7	0.423671	NS
		Atp5mpl	0.423729	NS
		Virma	0.423841	NS
		Fam149a	0.423858	NS
		Atg5	0.423913	NS
		Spata5	0.423937	NS
		Rnf103	0.423977	NS
		Mitd1	0.424	NS
		Gpbp1l1	0.424051	NS
		Ubr5	0.42408	NS
		Pphln1	0.424084	NS
		Chrdl1	0.424107	NS
		Abi2	0.42418	NS
		Mtx2	0.424242	NS
		Cd164	0.424242	NS
		Plekha1	0.424479	NS
		Eef1akmt2	0.42449	NS
		Rab11fip2	0.424528	NS
		Fam171b	0.424574	NS
		Med28	0.424581	NS
		Socs5	0.424581	NS
		Stxbp4	0.424731	NS
		Dtwd2	0.424749	NS
		Cdc7	0.424779	NS
		Fnbp1l	0.424793	NS
		Scrn3	0.424821	NS
		Ssbp1	0.424837	NS
		Adamts6	0.424866	NS
		Map10	0.424888	NS
		Rnmt	0.424893	NS
		Smad5	0.424893	NS
		Zfp28	0.424939	NS
		Coa6	0.425	NS
		Rexo5	0.425	NS
		8030462N17Rik	0.425	NS
		Tgs1	0.425059	NS
		Snx6	0.425061	NS
		Xrcc4	0.425076	NS
		Med6	0.425101	NS
		Rps6ka3	0.425101	NS
		Mis12	0.425121	NS
		Crispld1	0.42515	NS
		Morc3	0.425239	NS
		Tmem209	0.425267	NS
		Reps2	0.42527	NS
		Cdc42bpa	0.425274	NS
		Hace1	0.425275	NS
		Ndufaf4	0.425287	NS
		Spdl1	0.425287	NS
		Zfp768	0.425308	NS
		Shroom4	0.425474	NS
		Srsf11	0.425577	NS
		Atf7	0.42562	NS
		Stk3	0.425703	NS
		Ndufv2	0.425703	NS
		Smad4	0.425725	NS
		Snx10	0.425743	NS
		Setmar	0.425806	NS
		Ppp1r12a	0.425871	NS
		Smurf2	0.425901	NS
		Ergic2	0.425926	NS
		Igip	0.425926	NS
		Uhrf1bp1l	0.425926	NS
		Bhlhb9	0.425926	NS
		Ticrr	0.425926	NS
		Gtf2h1	0.425993	NS
		Dpy19l4	0.426003	NS
		Cpeb4	0.426027	NS
		Mphosph8	0.426077	NS
		Fip1l1	0.426117	NS
		Nhsl1	0.426148	NS
		Memo1	0.426174	NS
		Wdcp	0.426205	NS
		Wbp1	0.42623	NS
		Klf6	0.426332	NS
		Ankib1	0.426335	NS
		Spryd7	0.426396	NS
		Fpgt	0.426396	NS
		Dlgap5	0.426452	NS
		Gigyf2	0.426471	NS
		Mterf4	0.426513	NS
		Wsb1	0.42654	NS
		Brix1	0.426554	NS
		Nmd3	0.426587	NS
		Secisbp2l	0.426606	NS
		Fam72a	0.426667	NS
		Atxn2l	0.426667	NS
		Amd1	0.426724	NS
		Zfp180	0.426829	NS
		Mef2a	0.426854	NS
		Ppfia2	0.426868	NS
		Gatad2b	0.426891	NS
		Rbm41	0.426941	NS
		Mindy3	0.426966	NS
		Lyrm2	0.426966	NS
		Rap1b	0.427027	NS
		Rpp38	0.427046	NS
		Cdc42	0.427083	NS
		Tbl1xr1	0.427184	NS
		Fra10ac1	0.427215	NS
		Psip1	0.427221	NS
		Cipc	0.427252	NS
		Cul1	0.427284	NS
		Nol10	0.427326	NS
		Bmpr2	0.427334	NS
		Phactr4	0.427338	NS
		Bcap29	0.427386	NS
		Nfia	0.427451	NS
		Ate1	0.427466	NS
		Zfp11	0.427469	NS
		Golga7	0.427536	NS
		Mapk8	0.42757	NS
		Tsc22d2	0.427614	NS
		Znhit3	0.427632	NS
		Fgd4	0.42764	NS
		Ranbp6	0.427667	NS
		Wdr36	0.427778	NS
		Zfp354c	0.427807	NS
		Nf1	0.427868	NS
		Guf1	0.427914	NS
		Sinhcaf	0.427928	NS
		Rhot1	0.427935	NS
		Usp25	0.428064	NS
		Oser1	0.428082	NS
		Scfd1	0.428125	NS
		Nup37	0.428135	NS
		Atad1	0.428177	NS
		Kdm5a	0.428221	NS
		Cog3	0.428227	NS
		Fv1	0.428261	NS
		Pbrm1	0.428265	NS
		Diaph3	0.428328	NS
		Heatr5b	0.428351	NS
		Wdr75	0.4284	NS
		Lrrc7	0.428476	NS
		Mtmr2	0.428571	NS
		Mbnl3	0.428571	NS
		Rbm7	0.428571	NS
		Serf1	0.428571	NS
		Rfc4	0.428571	NS
		Mrpl30	0.428571	NS
		Phf14	0.428571	NS
		B230219D22Rik	0.428571	NS
		Ddit3	0.428571	NS
		Usp33	0.428571	NS
		Rnf170	0.428571	NS
		Nvl	0.428738	NS
		Cep76	0.428788	NS
		Ubqln1	0.428816	NS
		Zfpm2	0.428819	NS
		Cacnb4	0.428846	NS
		Cog5	0.428916	NS
		Mcph1	0.428919	NS
		Nasp	0.428941	NS
		Zfp330	0.429022	NS
		Dennd6a	0.429043	NS
		Mcm9	0.429125	NS
		Fgfr1op2	0.429134	NS
		Dhx36	0.429142	NS
		Snhg4	0.42928	NS
		Chd1	0.429322	NS
		Luzp1	0.429373	NS
		Snx24	0.429412	NS
		1110059E24Rik	0.429487	NS
		Sgtb	0.429508	NS
		Rnf24	0.42953	NS
		Usp38	0.42953	NS
		Dennd5b	0.429545	NS
		Akap13	0.429556	NS
		Map2k4	0.429648	NS
		Sub1	0.429688	NS
		Ago3	0.429733	NS
		Rims2	0.429752	NS
		Kif23	0.429769	NS
		Nsd3	0.429855	NS
		4930430F08Rik	0.429878	NS
		Prkdc	0.429886	NS
		Dcun1d4	0.429967	NS
		Heg1	0.429985	NS
		Zfp414	0.43	NS
		Krba1	0.430028	NS
		Nkapd1	0.430034	NS
		Tdrd3	0.430108	NS
		Bag4	0.430131	NS
		Mrpl13	0.430168	NS
		Ncoa3	0.430199	NS
		Med1	0.430203	NS
		Chchd7	0.430233	NS
		Trmt5	0.430279	NS
		Ipo11	0.430328	NS
		Ccdc50	0.430353	NS
		Spry2	0.43038	NS
		Muc1	0.43038	NS
		Pikfyve	0.43041	NS
		Rbl1	0.430451	NS
		Bche	0.430464	NS
		Shcbp1	0.430493	NS
		Hspb11	0.430556	NS
		Kcnh7	0.430602	NS
		Pygo1	0.430622	NS
		Riok2	0.430657	NS
		Map4	0.430728	NS
		Eml4	0.430738	NS
		Psmd14	0.430868	NS
		Rpl22l1	0.430894	NS
		Ibtk	0.430894	NS
		Tmem267	0.430962	NS
		C330018D20Rik	0.431034	NS
		Usp29	0.431034	NS
		Cd109	0.431046	NS
		Mtus1	0.431049	NS
		Ints13	0.431105	NS
		Rnf6	0.431138	NS
		Epc1	0.431204	NS
		Tmem168	0.431232	NS
		Dipk1a	0.431235	NS
		Zkscan8	0.431239	NS
		Ppid	0.431267	NS
		Terf1	0.43128	NS
		Upf3b	0.43129	NS
		Stag1	0.431295	NS
		Zcchc7	0.431298	NS
		Ube2n	0.431373	NS
		Ypel2	0.431373	NS
		Atg4c	0.431373	NS
		Strn3	0.431619	NS
		Hps3	0.431705	NS
		Cop1	0.43188	NS
		Ccng2	0.431884	NS
		Pcgf5	0.431907	NS
		Patl1	0.431907	NS
		Ccdc90b	0.431907	NS
		Rnf13	0.431937	NS
		Cenpn	0.431953	NS
		Bard1	0.432115	NS
		Trnt1	0.432184	NS
		Tgoln1	0.432203	NS
		Phactr2	0.432217	NS
		Ugp2	0.43222	NS
		Usp8	0.432234	NS
		Dars	0.432271	NS
		Aak1	0.432292	NS
		Pclaf	0.432432	NS
		Sbno1	0.432471	NS
		Fbxl4	0.432476	NS
		Zfx	0.4325	NS
		Zeb2	0.43254	NS
		Pigw	0.43254	NS
		Kif24	0.432572	NS
		Wdr37	0.432596	NS
		Ube2j1	0.432602	NS
		Mdm2	0.432653	NS
		Ubxn7	0.432653	NS
		Timm21	0.432653	NS
		Ankrd28	0.432657	NS
		Gtdc1	0.432735	NS
		Slk	0.432739	NS
		Zfp91	0.43281	NS
		Smc2	0.432886	NS
		Rbl2	0.433099	NS
		Cse1l	0.433128	NS
		Stam2	0.433206	NS
		Tmx3	0.43326	NS
		Neil3	0.433278	NS
		Dnajc15	0.433333	NS
		Msh3	0.433394	NS
		Sh3d19	0.433396	NS
		Rbm34	0.433409	NS
		Slc4a7	0.433466	NS
		Pign	0.433476	NS
		Cnot7	0.433566	NS
		Mrpl42	0.433566	NS
		Robo2	0.433576	NS
		Nlgn1	0.433649	NS
		Zbtb37	0.433663	NS
		Gm45902	0.433702	NS
		Pus10	0.433712	NS
		Ezh2	0.433735	NS
		Esf1	0.433806	NS
		Sap130	0.433837	NS
		Pdpk1	0.433929	NS
		Mdm1	0.433936	NS
		Psmg2	0.433962	NS
		Zfp772	0.434053	NS
		Ube2t	0.434146	NS
		Fbxl5	0.434153	NS
		Tra2a	0.434164	NS
		Inpp4b	0.434183	NS
		Diaph2	0.43427	NS
		Hikeshi	0.434343	NS
		Mmadhc	0.434343	NS
		Hipk1	0.434352	NS
		Ncam2	0.434368	NS
		Cblb	0.434385	NS
		Sec23ip	0.434434	NS
		Brox	0.434466	NS
		Thnsl1	0.434492	NS
		Asxl1	0.43461	NS
		Glrx3	0.434667	NS
		Zcchc4	0.434698	NS
		D11Wsu47e	0.434705	NS
		Ap1s2	0.434783	NS
		Angel2	0.434862	NS
		Btbd10	0.434874	NS
		Mff	0.434932	NS
		Polq	0.434971	NS
		Ciz1	0.434988	NS
		Zdhhc13	0.434992	NS
		Pbk	0.435045	NS
		Srek1ip1	0.435065	NS
		Fmn2	0.435085	NS
		Bach1	0.435135	NS
		Map2	0.435176	NS
		9430038I01Rik	0.435185	NS
		Cdk13	0.435185	NS
		Slc39a10	0.435252	NS
		Tmem70	0.435294	NS
		Cbfa2t2	0.435294	NS
		Slc30a7	0.435356	NS
		Cr1l	0.435374	NS
		Actr10	0.435407	NS
		Med15	0.435443	NS
		Vta1	0.435484	NS
		9130019O22Rik	0.435662	NS
		Trmt10b	0.435737	NS
		Pcnp	0.435754	NS
		Abca5	0.435788	NS
		Utp18	0.435805	NS
		Psmc6	0.435897	NS
		Gtpbp10	0.435967	NS
		Tra2b	0.435986	NS
		Vapa	0.436	NS
		Jak2	0.436011	NS
		Hmgcll1	0.436047	NS
		Tet1	0.43609	NS
		Fut9	0.436111	NS
		Taf1b	0.436116	NS
		Frs2	0.436149	NS
		Fancl	0.43617	NS
		Ythdf2	0.436207	NS
		Clpx	0.43622	NS
		Gstcd	0.43622	NS
		Lsm14a	0.436285	NS
		Spry1	0.436306	NS
		Map4k5	0.436321	NS
		Zfp740	0.436464	NS
		Hdac9	0.436475	NS
		Echdc1	0.436533	NS
		Snx2	0.436538	NS
		Plekhg1	0.436562	NS
		Ptbp3	0.436594	NS
		Ccdc141	0.436639	NS
		Gtse1	0.436658	NS
		Dok6	0.436747	NS
		Rnf180	0.436762	NS
		Dck	0.436782	NS
		Slx4	0.436782	NS
		Zfp146	0.43686	NS
		Npm1	0.43686	NS
		Zbtb1	0.436975	NS
		Jmy	0.436992	NS
		Upf2	0.437008	NS
		Sorbs2	0.437037	NS
		2700097O09Rik	0.437086	NS
		Nifk	0.437107	NS
		Cfl2	0.437126	NS
		Etfa	0.437126	NS
		Relch	0.437141	NS
		Fgd6	0.437143	NS
		Syap1	0.437158	NS
		Rad50	0.437167	NS
		Tfrc	0.437173	NS
		Ercc8	0.437186	NS
		Dnaja1	0.437186	NS
		Dhx15	0.437186	NS
		A430005L14Rik	0.437229	NS
		Xrcc2	0.437276	NS
		Vps50	0.437306	NS
		Mtmr1	0.437313	NS
		Tsga10	0.43734	NS
		N4bp1	0.43736	NS
		Hps5	0.437445	NS
		1500009L16Rik	0.4375	NS
		Eya1	0.4375	NS
		Atxn1l	0.4375	NS
		Cks2	0.4375	NS
		Zfp251	0.437599	NS
		Atrip	0.437659	NS
		B3gnt5	0.437666	NS
		Kif5b	0.437759	NS
		Ssh2	0.437762	NS
		Arl4a	0.437811	NS
		Zfp592	0.437846	NS
		Ube2a	0.437908	NS
		Lins1	0.437908	NS
		Zfand2b	0.437984	NS
		Ankrd50	0.438034	NS
		Tmem131l	0.438048	NS
		Tex9	0.438144	NS
		Rab3ip	0.438178	NS
		Nup155	0.438218	NS
		Arhgap18	0.438253	NS
		Plagl1	0.438298	NS
		Cntrl	0.438303	NS
		Bbx	0.438326	NS
		Abce1	0.438333	NS
		Arpp19	0.438356	NS
		Ndst4	0.438356	NS
		Hmga2	0.438462	NS
		Tfam	0.438525	NS
		Ndc80	0.438569	NS
		Mycbp2	0.438593	NS
		Vav3	0.438679	NS
		Tagap1	0.438735	NS
		Gls	0.438742	NS
		Commd3	0.438776	NS
		Traf6	0.438795	NS
		Kdm4c	0.438863	NS
		Sncaip	0.438923	NS
		Cwc22	0.438944	NS
		Cops2	0.439024	NS
		Ube2cbp	0.439024	NS
		Etl4	0.439024	NS
		Thoc7	0.439024	NS
		Arl15	0.439024	NS
		Stim2	0.43909	NS
		Med4	0.439114	NS
		Mrpl35	0.439153	NS
		Ndufv3	0.439232	NS
		R3hdm2	0.439289	NS
		Zbtb3	0.439306	NS
		Stard3nl	0.439394	NS
		Arnt	0.439394	NS
		Tbccd1	0.439421	NS
		Eif3e	0.439462	NS
		Tstd2	0.439516	NS
		Mgme1	0.439528	NS
		Zfp93	0.439628	NS
		Klhdc2	0.439803	NS
		Adss	0.439825	NS
		Ccdc59	0.439834	NS
		Zkscan6	0.439856	NS
		Map3k7	0.439868	NS
		Smap1	0.439909	NS
		Sltm	0.439922	NS
		Sec23a	0.439948	NS
		Rabgap1l	0.439951	NS
		Senp5	0.44	NS
		Coa5	0.44	NS
		Avl9	0.44	NS
		Anapc1	0.440103	NS
		Crtc2	0.440115	NS
		Fem1c	0.440129	NS
		Fnip2	0.440177	NS
		Tm2d1	0.440191	NS
		Mier3	0.440217	NS
		Tox	0.440228	NS
		Trappc6b	0.440252	NS
		Btf3l4	0.440252	NS
		Prdm4	0.440402	NS
		2310057M21Rik	0.440449	NS
		Tgfbr1	0.440476	NS
		Nup160	0.440485	NS
		Cep72	0.440495	NS
		Gtf3c3	0.440544	NS
		Stat4	0.440587	NS
		Uba3	0.440605	NS
		Dync2h1	0.440678	NS
		Ubald1	0.440678	NS
		Sarnp	0.440758	NS
		Cox19	0.44086	NS
		Cttnbp2	0.440873	NS
		Gpalpp1	0.440922	NS
		Megf9	0.440932	NS
		Proser3	0.440945	NS
		G3bp2	0.440994	NS
		Ciao2a	0.440994	NS
		Cnot6l	0.441016	NS
		Rnf4	0.441026	NS
		Exoc2	0.441081	NS
		Entr1	0.441109	NS
		Nsd2	0.441112	NS
		Uggt2	0.441113	NS
		Ppp6c	0.441176	NS
		Gli3	0.441288	NS
		Tcf7l2	0.441304	NS
		Csnk1g1	0.441304	NS
		Amer1	0.441306	NS
		Chac2	0.441341	NS
		Ubr1	0.441411	NS
		Ifngr1	0.441423	NS
		Rab28	0.441441	NS
		Tma16	0.441441	NS
		Efcab14	0.441509	NS
		Tbc1d5	0.441527	NS
		Faf1	0.441538	NS
		Ddx5	0.441558	NS
		Zfp706	0.441558	NS
		Tnpo3	0.441558	NS
		Rgs17	0.441558	NS
		Zfp661	0.441589	NS
		Cbwd1	0.441624	NS
		Smchd1	0.441667	NS
		Dido1	0.441737	NS
		Dlg1	0.44181	NS
		Cdkl3	0.441899	NS
		Cntn4	0.441926	NS
		Rspry1	0.441941	NS
		Ssbp2	0.441989	NS
		Aplf	0.442	NS
		Zfp623	0.442	NS
		Ints2	0.442035	NS
		AI597479	0.44206	NS
		Meis1	0.44206	NS
		Sra1	0.44206	NS
		Dnm1l	0.44212	NS
		Atp6v1h	0.442149	NS
		Tnfrsf22	0.442211	NS
		Zfp14	0.442231	NS
		BC029722	0.442308	NS
		Slc25a36	0.442308	NS
		Klhl28	0.442308	NS
		Podxl	0.44246	NS
		Senp8	0.442553	NS
		Prkra	0.442675	NS
		Rxylt1	0.442697	NS
		Stx7	0.442748	NS
		Elf2	0.442761	NS
		Dclre1b	0.442804	NS
		Dach1	0.442819	NS
		Sfpq	0.442857	NS
		Gk	0.442857	NS
		Fbxl3	0.44289	NS
		Sdccag8	0.442897	NS
		Mrpl45	0.442997	NS
		Shisa5	0.443038	NS
		A930004D18Rik	0.443038	NS
		Ankrd40	0.443077	NS
		Mrps18b	0.443137	NS
		Psma1	0.443182	NS
		Ndufs4	0.443182	NS
		Adal	0.443213	NS
		Seh1l	0.443213	NS
		Nav3	0.44329	NS
		Tbc1d31	0.44333	NS
		Pex1	0.443373	NS
		Fstl5	0.443396	NS
		Tent4b	0.443465	NS
		Lpar6	0.443478	NS
		Zfp672	0.443497	NS
		Kansl2	0.443532	NS
		Ubp1	0.443623	NS
		Snapc3	0.443627	NS
		Stx12	0.443636	NS
		Pde3b	0.443636	NS
		C1d	0.443662	NS
		Txnl1	0.443686	NS
		Ntan1	0.44373	NS
		Cyp39a1	0.443737	NS
		Fbxo8	0.44375	NS
		Tsen15	0.443787	NS
		Ppp6r3	0.443787	NS
		Dnajb4	0.443787	NS
		Ino80d	0.443839	NS
		Scnm1	0.44385	NS
		Nap1l1	0.443878	NS
		Nbr1	0.443883	NS
		Gabpa	0.443956	NS
		Plekhf2	0.444	NS
		Thada	0.444043	NS
		Ercc5	0.444065	NS
		Ddx52	0.444073	NS
		Rap1gds1	0.444079	NS
		Ppp1r15b	0.444126	NS
		Zdhhc2	0.444142	NS
		Shprh	0.444179	NS
		Tom1l1	0.444211	NS
		Adnp2	0.444254	NS
		Mettl25	0.44426	NS
		Eif4g2	0.444322	NS
		Ifrd1	0.444444	NS
		Prorp	0.444444	NS
		Tmem74	0.444444	NS
		Zfp558	0.444444	NS
		Ube2g1	0.444444	NS
		Kras	0.444444	NS
		Cacul1	0.444444	NS
		Mrps18c	0.444444	NS
		Cep97	0.444574	NS
		Shtn1	0.44462	NS
		Ankrd13c	0.444649	NS
		Cdk17	0.444656	NS
		Rnf19a	0.444709	NS
		Vegfc	0.444712	NS
		Mettl15	0.444717	NS
		Pola1	0.444748	NS
		Nfe2l2	0.444816	NS
		Slain1	0.444828	NS
		Lrrn3	0.444915	NS
		Brwd3	0.445055	NS
		Nrk	0.445055	NS
		Tfb1m	0.445087	NS
		Cntn3	0.445092	NS
		Arhgap17	0.4451	NS
		Chfr	0.445113	NS
		Gps2	0.445122	NS
		Eif2ak1	0.445161	NS
		Cnst	0.445225	NS
		Zfp235	0.445235	NS
		Fam210a	0.445255	NS
		Pafah1b1	0.445255	NS
		Fam193b	0.445264	NS
		Thap12	0.445323	NS
		Neo1	0.445412	NS
		Azin1	0.445434	NS
		Troap	0.445441	NS
		Fbxo5	0.445498	NS
		Syncrip	0.445513	NS
		Rab9	0.445545	NS
		Eloa	0.445736	NS
		Mphosph10	0.445748	NS
		Phlda1	0.445813	NS
		Akt3	0.445833	NS
[truncated: 7,341 more rows]

## Sheet: Fig 8F
Figure 8F - Fold changes per codon optimality quartiles		Gene	log2FoldChange	Quartile
		Cplane1	0.551591	Q1
		2610044O15Rik8	0.648182	Q1
		Gm5141	0.622698	Q1
		Zfp976	0.656831	Q1
		Mphosph9	-0.181171	Q1
		Zfp873	0.0702998	Q1
		Gm4924	0.556246	Q1
		Zfp119a	0.653509	Q1
		Wac	0.700149	Q1
		Zfp442	0.406771	Q1
		Lrif1	1.10242	Q1
		Zfp933	0.443141	Q1
		Zfp975	1.19112	Q1
		Zfp938	0.338823	Q1
		Zfp119b	0.996362	Q1
		Zfp958	0.0209998	Q1
		Zfp40	0.34624	Q1
		Zfp825	0.750669	Q1
		Zfp51	0.956141	Q1
		AI987944	1.0664	Q1
		Itgb3bp	0.74496	Q1
		Zfp932	0.513652	Q1
		Tab3	0.686285	Q1
		Zfp788	0.534871	Q1
		Zfp948	0.205211	Q1
		Resf1	0.862396	Q1
		Zfp930	0.327388	Q1
		Srrm2	-0.240683	Q1
		Zfand6	0.742343	Q1
		Lcorl	0.31491	Q1
		Zfp518a	0.799793	Q1
		Platr25	0.905416	Q1
		Nsun4	0.735871	Q1
		Tex15	1.55653	Q1
		Zfp959	0.0543473	Q1
		Qser1	0.281844	Q1
		Zfp995	0.885508	Q1
		Zfp300	1.06409	Q1
		Zfp120	0.334084	Q1
		Zcchc10	0.910784	Q1
		Depdc1a	0.898386	Q1
		Ddias	0.498302	Q1
		Clock	0.183817	Q1
		Zfp945	0.860759	Q1
		Gm7072	0.984349	Q1
		Zfp758	0.34614	Q1
		Zfp654	0.922367	Q1
		Rsrc2	0.464442	Q1
		Mob4	0.52298	Q1
		Zfp868	0.31626	Q1
		Cenpq	0.629957	Q1
		Zfp760	0.331961	Q1
		Zfp946	0.469246	Q1
		Orc4	0.576694	Q1
		Casp8ap2	0.764433	Q1
		Rnf38	0.151102	Q1
		Zfp942	0.646978	Q1
		Zfp882	0.505446	Q1
		Prr11	0.46085	Q1
		Atf2	0.329918	Q1
		Slirp	-0.172537	Q1
		Nfatc3	0.0055033	Q1
		Zfp53	1.10641	Q1
		Gm14325	0.882389	Q1
		Zfp37	0.788174	Q1
		Rnf138	0.760604	Q1
		Knl1	0.675162	Q1
		Zfp280c	0.997244	Q1
		Mapk1ip1	0.324649	Q1
		Tab2	0.0356469	Q1
		Kmt2e	0.344851	Q1
		Katnbl1	0.569819	Q1
		Bclaf3	1.37285	Q1
		Zfp820	0.674924	Q1
		Zfp280d	0.593299	Q1
		Haus3	0.716854	Q1
		Zfp397	0.508491	Q1
		Npat	0.523717	Q1
		Zmym5	0.731417	Q1
		Vps37a	0.427968	Q1
		Trim59	0.557214	Q1
		Gtf2a2	0.234305	Q1
		Zfp141	0.848257	Q1
		2610021A01Rik	0.699709	Q1
		Zfp617	0.743157	Q1
		Ccl25	0.765381	Q1
		Cep126	0.927082	Q1
		Zfp800	0.75692	Q1
		Ppig	0.837174	Q1
		G2e3	0.62706	Q1
		Zfp386	0.613116	Q1
		Cenpc1	0.861452	Q1
		Zfand5	0.624693	Q1
		Zfp2	0.607943	Q1
		Esco1	0.821507	Q1
		Timm9	0.00881084	Q1
		Gemin2	1.10295	Q1
		Chm	0.822456	Q1
		Tasor2	0.820755	Q1
		Zfp943	0.872187	Q1
		Pcm1	0.899291	Q1
		Ccdc88a	0.928608	Q1
		Nfat5	0.550894	Q1
		Alg13	0.25762	Q1
		Mamld1	0.0778424	Q1
		Eri2	0.865049	Q1
		Fam76b	0.837234	Q1
		Mis18bp1	0.873117	Q1
		Zfp709	0.667501	Q1
		Ift74	1.32513	Q1
		Taf1d	0.378615	Q1
		Zfp160	0.258732	Q1
		Foxj3	0.643645	Q1
		Zranb2	0.518823	Q1
		Rnf111	0.177672	Q1
		2610008E11Rik	0.357124	Q1
		Fam135a	0.448	Q1
		Zfp961	0.356392	Q1
		Zbtb6	0.434288	Q1
		Kansl1l	0.74197	Q1
		Arhgap5	0.710403	Q1
		Zfp770	0.529435	Q1
		Zfp229	0.974325	Q1
		Lnpk	0.459732	Q1
		Mybl1	0.729381	Q1
		Tut4	0.587269	Q1
		Brca2	0.643457	Q1
		Sp4	0.0325572	Q1
		Emsy	8.22392e-05	Q1
		Scaf11	0.251318	Q1
		Ube2v2	0.562876	Q1
		Kif18a	1.29022	Q1
		Cnot4	-0.00295441	Q1
		Cbll1	0.045397	Q1
		Naca	0.18049	Q1
		Nup153	0.277397	Q1
		Zfp85	1.34537	Q1
		Zfp458	0.72375	Q1
		Esco2	0.622621	Q1
		Cfap97	0.991773	Q1
		Rbm26	0.443676	Q1
		Zfp605	0.717395	Q1
		Dmxl1	0.560254	Q1
		Mapk1ip1l	-0.287111	Q1
		Srsf10	0.41807	Q1
		Zup1	0.947683	Q1
		Zfp638	0.388085	Q1
		Ncoa6	0.0247716	Q1
		Zfp799	-0.0736122	Q1
		Prpf39	0.569062	Q1
		Caprin2	0.935855	Q1
		Zik1	0.791172	Q1
		Zmat1	2.10972	Q1
		Cep57	0.733244	Q1
		Tceal8	0.550948	Q1
		Gpbp1	0.451935	Q1
		Ptpn4	0.181709	Q1
		Ube2w	0.548848	Q1
		Ufm1	0.0346788	Q1
		Zfp26	0.200081	Q1
		Atad5	0.506529	Q1
		Erbin	0.291633	Q1
		Pum2	0.299914	Q1
		Tmem167b	0.0682041	Q1
		Etaa1	0.779937	Q1
		Zfp955b	0.505433	Q1
		Zhx1	0.702265	Q1
		Mllt10	0.403174	Q1
		Rnpc3	0.755365	Q1
		Zfp81	0.342287	Q1
		Gulp1	1.18013	Q1
		Rmi1	0.372235	Q1
		Cenpk	1.04605	Q1
		Ice2	0.908	Q1
		Ofd1	0.866231	Q1
		Gen1	0.47539	Q1
		Carf	0.949602	Q1
		Zfp606	0.623917	Q1
		Zfp267	0.393581	Q1
		Zfp207	-0.0871074	Q1
		Thap2	0.32918	Q1
		Pcf11	0.509184	Q1
		Phc3	0.190006	Q1
		Tsc22d1	0.0602489	Q1
		Pias2	0.428085	Q1
		Nbeal1	1.09928	Q1
		Zfp292	0.7004	Q1
		Krcc1	1.47698	Q1
		Rb1cc1	0.835786	Q1
		Naf1	0.523432	Q1
		R3hdm1	-0.0998412	Q1
		Suco	0.414921	Q1
		Rbbp8	0.500918	Q1
		Fbxo30	0.730266	Q1
		Cep83	0.287103	Q1
		Kif20b	1.11133	Q1
		Tmem126a	0.572572	Q1
		Larp4b	-0.0339261	Q1
		Apc	0.273867	Q1
		BC025920	-0.43314	Q1
		Osgepl1	0.488746	Q1
		Glmn	0.884757	Q1
		Lrrcc1	1.44384	Q1
		Ahctf1	0.477065	Q1
		Plk4	0.4087	Q1
		Rfx7	0.504899	Q1
		Rc3h2	0.351244	Q1
		Wwp1	0.641917	Q1
		Zfp974	0.600983	Q1
		Peg10	-0.0566915	Q1
		Cenpf	0.559187	Q1
		Zfp667	1.20073	Q1
		Supt20	0.64576	Q1
		Ubxn2a	0.304786	Q1
		Rnf168	0.498873	Q1
		Tfg	0.120299	Q1
		Prrc2c	0.167189	Q1
		Slx4ip	0.285296	Q1
		Dbf4	0.427506	Q1
		Zfp322a	0.316986	Q1
		Tiparp	0.63125	Q1
		Zfp560	0.276952	Q1
		Zdbf2	0.254541	Q1
		Zfp955a	0.336266	Q1
		Abitram	0.0990933	Q1
		Zmym2	0.488916	Q1
		Rad51c	0.586681	Q1
		Bbs12	0.756947	Q1
		Zfp748	0.139184	Q1
		Rab5a	0.565986	Q1
		Amn1	0.753783	Q1
		Spopl	0.481177	Q1
		Srrm1	-0.357555	Q1
		Cenpl	-0.063624	Q1
		Zgrf1	0.304172	Q1
		Sass6	0.567564	Q1
		Tipin	0.432412	Q1
		Hdx	0.588591	Q1
		Zfp449	0.582239	Q1
		Rock1	0.770584	Q1
		Suz12	0.323254	Q1
		Rlim	0.699204	Q1
		Rev3l	0.64241	Q1
		Gcc2	0.779904	Q1
		Zfp189	0.504679	Q1
		2700049A03Rik	0.766824	Q1
		Shld2	0.63627	Q1
		Med13	0.473941	Q1
		Ckap2l	0.477224	Q1
		Cip2a	0.603884	Q1
		Mia2	0.472044	Q1
		Haus6	0.174398	Q1
		Gtf2a1	0.286529	Q1
		Thoc2l	0.648873	Q1
		Nufip2	0.533999	Q1
		4930503L19Rik	0.46782	Q1
		Phf6	0.431783	Q1
		Alms1	0.585429	Q1
		Cdc27	0.32003	Q1
		Chordc1	0.74797	Q1
		Sclt1	1.09851	Q1
		Kdm6a	0.405715	Q1
		Wnk1	0.208873	Q1
		Dsel	0.098215	Q1
		Zfp811	0.487414	Q1
		Tmf1	0.541182	Q1
		Sfr1	0.152256	Q1
		Swt1	1.33465	Q1
		Zfp68	0.391899	Q1
		Zfp949	0.748051	Q1
		Atxn2	-0.191917	Q1
		Sp3	0.446132	Q1
		Ccnc	0.569079	Q1
		Akirin2	0.829685	Q1
		9330159F19Rik	0.622276	Q1
		Rsrc1	0.0906546	Q1
		Med7	0.833393	Q1
		Zfp260	0.612951	Q1
		Vcan	-0.101827	Q1
		Slf1	0.653093	Q1
		Rtn4	0.663725	Q1
		Larp4	0.19648	Q1
		Snx16	1.26589	Q1
		Stil	0.315258	Q1
		Srsf7	0.133155	Q1
		Msl2	0.27446	Q1
		Wasl	0.464113	Q1
		Pnrc2	1.04245	Q1
		Bora	0.366915	Q1
		Papola	0.228481	Q1
		Iqcb1	1.05525	Q1
		Senp7	1.19367	Q1
		Zfp329	0.566865	Q1
		Ctdspl2	0.516486	Q1
		Nktr	0.435002	Q1
		Topors	0.617356	Q1
		Pex13	0.705709	Q1
		Zfp157	0.364477	Q1
		Trim24	0.579377	Q1
		Snrnp27	0.411066	Q1
		Mynn	0.329814	Q1
		Sgo2a	0.442157	Q1
		Vps54	0.295207	Q1
		Zfp551	0.226353	Q1
		Zfp655	0.764044	Q1
		Nrg1	-0.0371612	Q1
		Uba6	0.749109	Q1
		Slf2	0.603285	Q1
		Mms22l	-0.10703	Q1
		Fancb	0.481173	Q1
		Inip	-0.468671	Q1
		Zfp599	-0.0192069	Q1
		Papolg	0.801622	Q1
		Bub1	0.446762	Q1
		Ccser2	0.45729	Q1
		Zfp35	0.620255	Q1
		Svip	0.173836	Q1
		Azi2	0.501296	Q1
		Wnk3	0.536917	Q1
		Apool	0.774314	Q1
		Ddi2	-0.583928	Q1
		Nbn	0.630755	Q1
		Ercc6	0.076462	Q1
		Abraxas1	1.09192	Q1
		Capza2	0.708913	Q1
		Ralgapa1	0.823197	Q1
		Xpo1	0.588809	Q1
		Tent2	0.656616	Q1
		Agfg1	0.212694	Q1
		Epc2	0.344558	Q1
		Fam122b	-0.0232393	Q1
		Bfar	0.2414	Q1
		Bfar	0.552624	Q1
		Jmjd1c	0.345256	Q1
		Tmem69	0.696125	Q1
		4921524J17Rik	0.351221	Q1
		Trim33	0.351392	Q1
		Nup35	0.846758	Q1
		Xiap	0.392074	Q1
		Tet2	0.323207	Q1
		Dzip3	0.754419	Q1
		Nipbl	0.687777	Q1
		Arhgap11a	-0.47639	Q1
		Ranbp9	0.719289	Q1
		Fnip1	0.786321	Q1
		Tprkb	0.10702	Q1
		4833420G17Rik	0.465911	Q1
		Ccser1	-0.129222	Q1
		Trp53inp1	0.52511	Q1
		Zfp644	0.709241	Q1
		Zbtb41	0.217837	Q1
		Zfp354a	0.274112	Q1
		Fcho2	0.673424	Q1
		Zfp759	0.738024	Q1
		Zfp607a	-0.0707457	Q1
		Mysm1	0.899472	Q1
		Yme1l1	1.04733	Q1
		U2surp	0.835326	Q1
		Setd5	0.0221317	Q1
		Clk1	1.02427	Q1
		Ppp2r5e	0.193868	Q1
		Bclaf1	0.575182	Q1
		Hmmr	0.746863	Q1
		Nusap1	0.599029	Q1
		Rnft1	0.980419	Q1
		Eif2a	0.751765	Q1
		Zfp715	0.717593	Q1
		Zfp738	0.462421	Q1
		Trpm7	0.45347	Q1
		Tmem41b	0.886283	Q1
		Prr13	0.043666	Q1
		Zfp101	0.290299	Q1
		Dram2	1.00773	Q1
		Creb5	0.354557	Q1
		Appl1	0.72108	Q1
		Mllt3	0.445532	Q1
		Zfp870	0.837441	Q1
		Nufip1	0.854733	Q1
		Rpp14	0.371612	Q1
		Dmrtb1	0.319758	Q1
		Wdr44	0.475007	Q1
		Wtap	0.459104	Q1
		Cdc37l1	0.452608	Q1
		E2f5	0.348565	Q1
		Uspl1	-0.189751	Q1
		Stk17b	0.667147	Q1
		Senp6	0.525272	Q1
		Bet1	0.526465	Q1
		Picalm	0.315236	Q1
		B3galt2	0.579705	Q1
		Pnn	0.136932	Q1
		Usp53	0.396667	Q1
		Ikzf5	0.0262518	Q1
		Phf3	0.690322	Q1
		Tank	0.559777	Q1
		Rad51ap1	0.307971	Q1
		Mtf2	0.584276	Q1
		Enah	0.0421968	Q1
		Mipol1	1.28012	Q1
		Ints6	0.947111	Q1
		Zfp131	0.301513	Q1
		Ube2b	0.729545	Q1
		Rnf115	0.555195	Q1
		Mcts1	0.515607	Q1
		Btaf1	0.896906	Q1
		Atad2	0.349086	Q1
		Kcmf1	0.227749	Q1
		Ccng1	0.282978	Q1
		Mga	0.69825	Q1
		Creb1	0.316543	Q1
		Zfp281	0.499283	Q1
		Zfp953	-0.0597786	Q1
		Wapl	0.640939	Q1
		Rad18	0.366129	Q1
		Zbtb44	0.321	Q1
		Kif2a	0.578374	Q1
		Zmym6	0.515666	Q1
		Zfp62	0.677348	Q1
		Ak6	-0.218825	Q1
		Mrpl50	0.50991	Q1
		Zfp90	0.105542	Q1
		Luzp2	2.32607	Q1
		Cenpi	0.724265	Q1
		Smc6	0.845964	Q1
		Med14	-0.102468	Q1
		Ccar1	0.479619	Q1
		Arhgap29	0.211777	Q1
		Tlk1	0.266114	Q1
		Nfx1	0.197232	Q1
		Sgo1	0.626592	Q1
		Zfp426	0.412783	Q1
		Zc3h8	-0.056468	Q1
		Bbip1	0.43454	Q1
		Tpr	0.622246	Q1
		Ccdc66	0.771288	Q1
		Cdca2	0.0799681	Q1
		Mbd5	0.189159	Q1
		Btbd8	0.974486	Q1
		Ccdc14	0.210034	Q1
		Ap5m1	0.258477	Q1
		Mbip	1.43469	Q1
		Gas2l3	-0.0558688	Q1
		Errfi1	0.206416	Q1
		Reps1	0.308882	Q1
		Kitl	0.493917	Q1
		Zfp597	0.00870366	Q1
		Pias1	0.577997	Q1
		Kmt2c	0.179905	Q1
		Zfp773	0.522488	Q1
		Ppp4r3b	0.704499	Q1
		Scaf8	0.110174	Q1
		Zmym4	0.379491	Q1
		Zfp867	1.03119	Q1
		Krit1	0.79161	Q1
		Stradb	0.219672	Q1
		Hltf	0.809462	Q1
		C1galt1	0.327009	Q1
		Zfp184	0.201493	Q1
		Tbp	0.579934	Q1
		Son	0.258132	Q1
		Rspo3	2.04462	Q1
		Pkn2	0.633365	Q1
		Ppp4r2	0.45287	Q1
		Pnpt1	0.97812	Q1
		Eea1	0.688867	Q1
		Stau2	0.193468	Q1
		Zfc3h1	0.73785	Q1
		Vezf1	0.0977299	Q1
		Palb2	0.27324	Q1
		Rhno1	-0.926943	Q1
		Aida	0.202252	Q1
		Rbis	0.593549	Q1
		Eya4	1.31277	Q1
		Chml	-0.0678665	Q1
		Zfp719	0.614366	Q1
		Clk4	0.506459	Q1
		Mbnl2	0.75388	Q1
		Ttc14	0.648206	Q1
		Rnf146	0.366403	Q1
		Asxl3	-0.709971	Q1
		Rb1	0.0872965	Q1
		Luc7l3	0.547949	Q1
		Med21	1.09838	Q1
		Tcf20	-0.192568	Q1
		Eps15	0.692313	Q1
		Orc2	0.354941	Q1
		Spata6	1.18498	Q1
		Wipf1	-0.139361	Q1
		Fyttd1	0.741566	Q1
		Sec24a	0.0757373	Q1
		Coq10b	0.381895	Q1
		Mastl	0.69147	Q1
		Naa15	0.341047	Q1
		Fndc3c1	0.967936	Q1
		Ythdf3	0.481481	Q1
		Zfp626	0.559022	Q1
		Cyld	0.723239	Q1
		Rnf11	0.16387	Q1
		Hbp1	0.872964	Q1
		Ccnh	0.775806	Q1
		Fam13b	0.669925	Q1
		Pnpla8	0.487997	Q1
		Jpt2	-0.363527	Q1
		Xrn1	0.696985	Q1
		Zzz3	0.164229	Q1
		Phip	0.596957	Q1
		Anln	0.516911	Q1
		Smc4	0.719754	Q1
		Brca1	0.254717	Q1
		Alg6	1.3811	Q1
		S100pbp	0.485913	Q1
		Zfand4	1.53414	Q1
		Hells	0.621978	Q1
		Prrg1	0.971668	Q1
		Erp44	0.727056	Q1
		Rps27l	0.131088	Q1
		Cul4b	0.660584	Q1
		Slc35a3	0.614611	Q1
		Kif11	0.579927	Q1
		Caprin1	0.309402	Q1
		Pot1a	0.679083	Q1
		Cept1	1.14344	Q1
		Zc3h14	0.597846	Q1
		Tex10	0.556839	Q1
		Tcf12	0.303865	Q1
		Phf21a	-0.211856	Q1
		Otud4	0.317379	Q1
		Zfp445	0.215639	Q1
		Zfp729a	0.615017	Q1
		Togaram1	0.625409	Q1
		Hectd2	0.15051	Q1
		Rap1a	0.708154	Q1
		Nfxl1	0.79484	Q1
		Tial1	0.186346	Q1
		Nol8	0.460513	Q1
		Sos1	0.177642	Q1
		Gm49336	0.679115	Q1
		Nupl2	0.136738	Q1
		Cep170	0.362631	Q1
		Phf7	0.680116	Q1
		Gnl3	0.670107	Q1
		Pkia	0.384981	Q1
		Asb3	1.11751	Q1
		Wdr33	-0.235975	Q1
		Snx13	0.746818	Q1
		Hmgn3	0.547878	Q1
		Scaf4	-0.310768	Q1
		Arid4b	0.931054	Q1
		Ccne2	0.520019	Q1
		Tax1bp1	0.624035	Q1
		Pnisr	0.387699	Q1
		Tcaim	1.04587	Q1
		Rbm27	0.300713	Q1
		Asf1a	0.661624	Q1
		Ptpn12	0.323818	Q1
		Thoc2	0.617314	Q1
		Hif1a	0.691145	Q1
		Zfr	0.558126	Q1
		Ripk2	0.470463	Q1
		Trappc8	0.836206	Q1
		Vrk2	1.15922	Q1
		Mt1	0.698663	Q1
		Dhx40	1.24049	Q1
		Fundc1	0.184666	Q1
		Tbc1d8b	1.25124	Q1
		Mdm4	0.238891	Q1
		Kdm7a	1.00088	Q1
		Atp11b	0.704726	Q1
		Mterf2	0.586022	Q1
		Nbdy	0.537296	Q1
		Sh3bgrl	0.410101	Q1
		Phf20l1	-0.0583184	Q1
		Ubxn2b	0.557529	Q1
		Zbtb26	0.442289	Q1
		Foxp1	-0.839063	Q1
		Msl3	0.522134	Q1
		Aff4	0.195727	Q1
		Nhs	0.194956	Q1
		Lysmd3	0.843333	Q1
		Taok1	0.538936	Q1
		Ddx20	0.673008	Q1
		Ccnt2	0.0931963	Q1
		Dnajc2	0.76789	Q1
		Atrx	0.607227	Q1
		Cfap36	0.839372	Q1
		Cmc1	0.644496	Q1
		Mios	0.557622	Q1
		Kpna3	0.414802	Q1
		Proser1	-0.20239	Q1
		Ccnk	-0.388432	Q1
		Chd7	-0.452972	Q1
		Zbtb33	0.490317	Q1
		Sec24b	0.126318	Q1
		Nckap5	-0.113078	Q1
		Mlh3	0.608366	Q1
		Mier1	0.857119	Q1
		Cdk12	0.0335807	Q1
		Usp9x	0.452873	Q1
		Dcaf6	0.755879	Q1
		Zfp266	0.311986	Q1
		Trip11	0.42883	Q1
		5730480H06Rik	0.611732	Q1
		Usp1	0.289426	Q1
		Tmub1	-0.925419	Q1
		Ss18	-0.169206	Q1
		Dennd4c	0.446784	Q1
		Dus4l	0.230307	Q1
		Rbbp6	0.113106	Q1
		Golga1	0.636228	Q1
		Map9	0.348145	Q1
		Naa16	0.819103	Q1
		Rc3h1	0.321017	Q1
		Zfyve16	0.663372	Q1
		Ints6l	1.07499	Q1
		2700062C07Rik	-0.0366176	Q1
		Klf12	0.272259	Q1
		Cep162	0.556334	Q1
		Zfp174	1.11776	Q1
		Dnajb9	0.794288	Q1
		Erlec1	1.15765	Q1
		Mterf3	0.86138	Q1
		Atxn7l1	-0.385596	Q1
		Zranb1	0.365806	Q1
		Ube3a	0.732884	Q1
		Cox7b	0.148014	Q1
		Tpp2	0.332592	Q1
		Fndc3a	0.575481	Q1
		BC055324	0.466372	Q1
		Mtbp	0.497581	Q1
		Rasa1	0.789969	Q1
		Tbpl1	0.229439	Q1
		Haus2	0.704314	Q1
		Smg7	-0.126413	Q1
		Akirin1	0.154346	Q1
		Trip12	0.490617	Q1
		Mtpap	0.490302	Q1
		Zfp148	0.329708	Q1
		Smarcad1	0.890706	Q1
		Cep350	0.527045	Q1
		Nap1l3	2.24818	Q1
		Tmem251	-0.217673	Q1
		Fam169a	0.944325	Q1
		Aspm	0.403649	Q1
		St7l	0.498559	Q1
		Ubxn4	0.706753	Q1
		Atp11c	0.135644	Q1
		Ep300	0.0404293	Q1
		Zfp846	-0.155621	Q1
		Ska2	0.20926	Q1
		Mettl18	0.814335	Q1
		Dmxl2	0.520229	Q1
		Usp14	0.593911	Q1
		Cnep1r1	0.521464	Q1
		Scoc	0.457623	Q1
		Setdb2	0.800706	Q1
		Zc2hc1a	0.642492	Q1
		Kmt2d	-1.39154	Q1
		Ubox5	-0.168174	Q1
		Lin9	0.642394	Q1
		Slmap	0.366561	Q1
		Ebag9	0.935666	Q1
		Cspp1	0.585264	Q1
		Ppp3cb	0.184971	Q1
		Zmym1	0.335277	Q1
		Rbm39	0.632148	Q1
		2210408I21Rik	0.937726	Q1
		Psme4	0.292786	Q1
		Dusp11	-0.0614415	Q1
		Zfp607b	0.448779	Q1
		N4bp2	0.504256	Q1
		Itch	0.690155	Q1
		Zfp780b	0.46513	Q1
		Rbm12b1	0.892957	Q1
		Zfp128	0.462872	Q1
		Srek1	0.207238	Q1
		Lrrc40	0.62378	Q1
		Ube2k	0.208289	Q1
		Tlk2	0.457282	Q1
		Tex30	0.572207	Q1
		Syt14	0.523804	Q1
		Mettl4	0.450871	Q1
		Trmt13	1.202	Q1
		Zc3h7a	0.490251	Q1
		Ube2d3	0.502936	Q1
		Zfp563	0.508229	Q1
		Cep70	0.853505	Q1
		Ccdc82	0.351925	Q1
		Ndel1	0.361248	Q1
		Stam	0.689453	Q1
		Dmtf1	0.241098	Q1
		Lin7c	0.251543	Q1
		Paip1	0.776948	Q1
		Matr3	0.56195	Q1
		Zcrb1	0.265405	Q1
		Brip1	0.290117	Q1
		Tjp1	0.558673	Q1
		Cul3	0.503469	Q1
		Usp45	0.559483	Q1
		Siah1a	0.126717	Q1
		Siah1b	-0.0236834	Q1
		Ttc1	0.632502	Q1
		Cobll1	0.283342	Q1
		R3hcc1l	0.280569	Q1
		Atxn7	-0.541144	Q1
		Nsrp1	0.760295	Q1
		Cpsf6	0.113199	Q1
		Cd2ap	0.555573	Q1
		Thoc1	0.898822	Q1
		Strbp	0.559567	Q1
		Fnbp4	0.476415	Q1
		Cast	0.954147	Q1
		Ckap2	0.47684	Q1
		Rbm12b2	0.766604	Q1
		Ccdc58	0.70066	Q1
		Atf1	-0.227465	Q1
		Sgip1	0.159834	Q1
		Akap9	0.406416	Q1
		Capn7	0.596656	Q1
		Exoc5	0.388206	Q1
		Mrpl1	0.682035	Q1
		Aff2	-0.0567733	Q1
		Dmd	0.331999	Q1
		Fam221a	0.141083	Q1
		Brcc3	0.643665	Q1
		Vps13a	0.861198	Q1
		Hcfc2	1.03107	Q1
		Rchy1	0.583232	Q1
		Phospho2	0.463844	Q1
		Peli1	0.0625831	Q1
		Gtf2h2	0.758328	Q1
		Ralgps2	0.18728	Q1
		Dr1	0.392432	Q1
		Zfp451	0.344782	Q1
		Rabep1	0.684533	Q1
		Fastkd1	0.619692	Q1
		Zfp317	0.342718	Q1
		Crbn	0.94184	Q1
		Orc5	0.601243	Q1
		Ccnt1	0.155821	Q1
		Zfp60	0.368438	Q1
		Ncor1	0.145522	Q1
		Cnot6	0.195449	Q1
		Akap17b	1.18154	Q1
		Nlk	-0.00870083	Q1
		Ect2	0.66738	Q1
		Dek	0.39139	Q1
		Lrfn5	0.0211793	Q1
		Cnksr2	0.96334	Q1
		Wasf1	0.105605	Q1
		Usp16	0.0622772	Q1
		Sumo1	0.341454	Q1
		Zfp952	0.159862	Q1
		Ggnbp2	0.368283	Q1
		D16Ertd472e	0.193531	Q1
		Ptprz1	0.657244	Q1
		Dop1a	0.513598	Q1
		Fam111a	0.858085	Q1
		Psma3	0.248621	Q1
		Nup98	0.167379	Q1
		Gpcpd1	0.769995	Q1
		Abi1	0.498617	Q1
		Kmt5b	0.00514412	Q1
		Gin1	1.31158	Q1
		Hivep2	0.268562	Q1
		Tceanc	1.04807	Q1
		Ing3	0.624065	Q1
		Ktn1	0.567936	Q1
		N4bp2l2	0.814836	Q1
		Birc6	0.178958	Q1
		Tigd2	1.20117	Q1
		Kansl1	0.0937976	Q1
		Eif2ak2	1.01321	Q1
		Cped1	-0.429646	Q1
		Ttk	0.874786	Q1
		Tmem33	0.28142	Q1
		Golim4	0.463441	Q1
		Bivm	0.850735	Q1
		Ppil4	0.611655	Q1
		Dclre1c	0.935912	Q1
		Sirt1	0.793513	Q1
		Atad2b	0.528062	Q1
		Rapgef6	0.575431	Q1
		Atf7ip	-0.0203307	Q1
		Dsn1	0.563663	Q1
		Dtl	0.432431	Q1
		Pms1	1.16568	Q1
		Mtfr1	0.0670089	Q1
		Mrpl32	0.331678	Q1
		Wdr5b	0.402725	Q1
		Trappc2	0.885258	Q1
		Odf2l	1.18662	Q1
		Asnsd1	0.472921	Q1
		Pigf	0.371851	Q1
		Ints8	0.71341	Q1
		Ulk2	0.171001	Q1
		Cep57l1	0.977142	Q1
		Prpf4b	0.604719	Q1
		Slc30a9	0.337914	Q1
		Usp3	0.361565	Q1
		Socs4	0.394716	Q1
		Nek1	1.01621	Q1
		Rnps1	-0.256426	Q1
		Ccdc186	0.318873	Q1
		Mocs2	0.575699	Q1
		Nepro	0.0138515	Q1
		Ube2d1	0.30047	Q1
		Ubn2	0.349272	Q1
		Zfp280b	-0.15838	Q1
		Rock2	0.415026	Q1
		Tbce	0.490809	Q1
		Txlng	1.04893	Q1
		Chl1	1.13702	Q1
		Shld1	0.187178	Q1
		Cenpj	0.487837	Q1
		Smad2	0.774366	Q1
		Alkbh8	0.705604	Q1
		Jade3	0.956774	Q1
		Zkscan7	0.475335	Q1
		Rsl1d1	0.639917	Q1
		Prr14	-0.403475	Q1
		Blzf1	0.571015	Q1
		Blm	0.681402	Q1
		Rnf2	0.738174	Q1
		Cwf19l2	1.2861	Q1
		Hipk3	-0.0471414	Q1
		Cul5	0.614669	Q1
		Acot9	0.833364	Q1
		Zbtb25	0.292108	Q1
		Txndc16	0.864581	Q1
		Zdhhc20	0.488293	Q1
		Orc6	0.220183	Q1
		4930453N24Rik	0.164945	Q1
		Cacnb2	0.300711	Q1
		Smim19	0.654652	Q1
		Nsd1	-0.0354767	Q1
		Srrm4	-0.392282	Q1
		Tcea1	0.489304	Q1
		Mtm1	2.34708	Q1
		Rab14	0.54037	Q1
		Zfp105	0.388737	Q1
		Arhgap12	0.791264	Q1
		Crot	1.13199	Q1
		Birc2	0.728799	Q1
		Poli	1.18375	Q1
		Dcp1a	-0.356004	Q1
		Mtif2	0.687138	Q1
		Lin28b	0.441055	Q1
		Ddx50	0.935615	Q1
		Mycbp	0.736567	Q1
		Rbm48	0.616431	Q1
		Neurod6	0.31677	Q1
		Oxr1	0.757654	Q1
		Zscan12	0.281769	Q1
		Mbnl1	0.0482903	Q1
		Zfp664	-0.292619	Q1
		Dnttip2	0.914509	Q1
		Zfp87	0.620131	Q1
		Anapc10	1.06222	Q1
		Ube2f	0.152885	Q1
		Ube2e3	0.32725	Q1
		Ssb	0.699589	Q1
		Kpna4	0.274412	Q1
		Trim23	1.10523	Q1
		Zwilch	0.640677	Q1
		Ireb2	0.696514	Q1
		Ythdc2	0.64301	Q1
		Polr2m	-0.217771	Q1
		Fam216a	0.627061	Q1
		Jcad	-0.303869	Q1
		Nol11	0.423569	Q1
		Rpp30	0.699828	Q1
		Cdkl5	0.140949	Q1
		Spidr	0.73498	Q1
		Ccnl1	0.469837	Q1
		Ipo7	0.367492	Q1
		Fam107b	-0.265235	Q1
		Zfp871	-0.0127184	Q1
		Zfp65	0.591884	Q1
		Fbxo11	0.634232	Q1
		Fam204a	0.137442	Q1
		Parpbp	0.587163	Q1
		Tmem106b	0.759045	Q1
		Pdcd5	0.333024	Q1
		Rev1	0.457005	Q1
		Maml2	-0.067086	Q1
		Luc7l2	0.239341	Q1
		Lyst	0.381214	Q1
		Csnk1g3	0.329108	Q1
		Nfib	-0.445108	Q1
		Dock11	0.747844	Q1
		Ccdc86	-0.72831	Q1
		1700025G04Rik	0.18788	Q1
		Herpud2	0.341021	Q1
		Kif15	0.645594	Q1
		Plag1	0.682432	Q1
		Zfp143	0.163135	Q1
		Rad23b	-0.125804	Q1
		Atxn3	0.487448	Q1
		Tnrc6a	-0.0921411	Q1
		Fastkd2	0.514811	Q1
		Dcun1d5	0.447318	Q1
		Zfp369	0.354731	Q1
		Scml2	0.749918	Q1
		Vcpip1	0.485036	Q1
		Ankrd12	0.610024	Q1
		Itgb1	0.272713	Q1
		Fam133b	0.210243	Q1
		Gmnn	0.626794	Q1
		Fam168b	-0.588871	Q1
		Slain2	0.179691	Q1
		Styx	0.512008	Q1
		Map4k3	0.225756	Q1
		Rheb	0.573082	Q1
		Fignl1	0.504591	Q1
		Cenpt	0.400151	Q1
		Ell2	0.373293	Q1
		Pja2	0.457142	Q1
		Aftph	0.728345	Q1
		Trdmt1	0.507765	Q1
		Elf1	0.702177	Q1
		Cenpu	0.354151	Q1
		Zfp410	-0.017612	Q1
		Selenop	0.219429	Q1
		Lnpep	0.465619	Q1
		Ap4e1	0.100831	Q1
		Zfp383	0.328821	Q1
		Zrsr2	0.385845	Q1
		Wdr47	0.580176	Q1
		Tes3-ps	0.691153	Q1
		Zfp286	0.398814	Q1
		Vps35	0.834453	Q1
		Nop58	0.35426	Q1
		Eif4enif1	0.0184194	Q1
		Smarca5	0.639996	Q1
		Zfp3	-0.200555	Q1
		Eny2	0.345133	Q1
		Cep95	0.744247	Q1
		Zfp941	1.29178	Q1
		Tinf2	0.0784753	Q1
		Zfp24	0.405767	Q1
		Uchl5	0.53327	Q1
		Srsf3	0.305906	Q1
		Trmt11	0.871115	Q1
		Ube2d2a	0.245512	Q1
		Tmx1	0.647248	Q1
		Rad17	0.310694	Q1
		Cnot2	0.803137	Q1
		Jrkl	0.88716	Q1
		Adgrb3	0.826287	Q1
		Evi5	0.41497	Q1
		Tdp2	1.12904	Q1
		Cdadc1	0.474584	Q1
		Ska3	0.723682	Q1
		Aff1	-0.256896	Q1
		Cul2	0.732707	Q1
		Nexmif	1.03064	Q1
		Ppp2r2a	0.392777	Q1
		Fxr1	0.84702	Q1
		Ccdc34	-0.112082	Q1
		Nae1	0.733303	Q1
		Hsf2	0.714224	Q1
		Sbf2	0.103935	Q1
		Lsm12	-0.427976	Q1
		Srsf5	0.117411	Q1
		Wdr76	0.659186	Q1
		Lrch3	0.360204	Q1
		Pten	0.344953	Q1
		Zfp454	0.872601	Q1
		Mplkip	1.41999	Q1
		Zfp810	0.636364	Q1
		Epb41l5	0.327963	Q1
		Tbc1d19	0.550856	Q1
		Xrn2	0.602951	Q1
		Sec63	0.242184	Q1
		Ptcd3	0.494236	Q1
		Itgb8	0.494159	Q1
		Ercc6l	0.315146	Q1
		Ubap2l	0.18233	Q1
		Mtf1	-0.116081	Q1
		Smndc1	0.455801	Q1
		Hook1	0.552299	Q1
		Brwd1	0.0111276	Q1
		Khdc4	0.068216	Q1
		Dnajc10	0.305956	Q1
		Nr3c1	0.707786	Q1
		Tm2d2	-0.321645	Q1
		Ccdc174	0.578329	Q1
		Klf10	-0.0782952	Q1
		Arsk	1.1393	Q1
		Mbtps2	0.632748	Q1
		Pip4p2	0.332885	Q1
		Camsap2	0.122925	Q1
		Tox3	0.086347	Q1
		Rprd2	0.0917598	Q1
		Wipf2	-0.182127	Q1
		Rtl10	-1.26333	Q1
		Pex2	0.422652	Q1
		Homer1	0.198948	Q1
		Rasa2	0.723904	Q1
		Yes1	0.873459	Q1
		Ptpn2	0.75651	Q1
		Trappc13	0.714693	Q1
		Ociad1	0.69804	Q1
		Rprd1a	-0.0151971	Q1
		Top2b	0.654499	Q1
		Dcun1d1	0.498469	Q1
		Ube2j2	-0.0359573	Q1
		Nsun3	0.761867	Q1
		Ercc6l2	0.481281	Q1
		Rtn3	0.149556	Q1
		Ccdc138	0.614442	Q1
		Ormdl1	0.907083	Q1
		Osgin2	0.695465	Q1
		Pou2f1	-0.103058	Q1
		Scyl2	0.575171	Q1
		Tmem184c	0.620112	Q1
		Hook3	0.954215	Q1
		Herc4	0.774219	Q1
		Lats1	0.108278	Q1
		Tmem161b	0.744229	Q1
		Gtpbp8	0.414065	Q1
		Orc3	0.660632	Q1
		Usp37	0.486741	Q1
		Plaa	0.54241	Q1
		Nectin3	0.577755	Q1
		Wbp4	0.561772	Q1
		Qrich1	0.140527	Q1
		Pole2	0.599433	Q1
		Tmem59	0.831403	Q1
		1110059G10Rik	0.571539	Q1
		Zfp658	-0.0440453	Q1
		Dhcr7	-0.224979	Q1
		Lztfl1	0.830443	Q1
		Ramac	0.628886	Q1
		Parg	0.336972	Q1
		Manea	1.049	Q1
		Ube2q2	0.44698	Q1
		Cntln	0.529418	Q1
		Bmp2k	-0.254516	Q1
		Pcdh11x	0.100066	Q1
		Scaper	0.890304	Q1
		Btbd7	-0.00453578	Q1
		Smc5	0.584703	Q1
		Chd9	0.242013	Q1
		Elk4	-0.317546	Q1
		Hjurp	-0.25007	Q1
		Zfp639	0.376616	Q1
		Zeb1	-0.0503594	Q1
		Mbtd1	0.353253	Q1
		Map3k2	0.332515	Q1
		Pold3	0.478195	Q1
		Ints12	0.816352	Q1
		Lcor	0.139485	Q1
		Fubp1	-0.186914	Q1
		Cenpx	-0.737008	Q1
		Pdp1	-0.00869179	Q1
		Helz	0.173887	Q1
		Pde7a	0.125209	Q1
		Ecpas	0.752603	Q1
		Cep68	0.304153	Q1
		Acvr2a	0.674869	Q1
		Senp1	-0.290657	Q1
		Mtrf1	1.26097	Q1
		Ubap2	-0.642283	Q1
		Ndc1	0.0692646	Q1
		Acbd5	0.861177	Q1
		Lrr1	0.42523	Q1
		Phtf2	-0.123507	Q1
		Bmi1	-0.151629	Q1
		Mospd1	0.589536	Q1
		Tcerg1	0.132668	Q1
		Abraxas2	0.613174	Q1
		Topbp1	0.216662	Q1
		Tatdn1	0.750976	Q1
		Zfp110	0.694353	Q1
		Mrpl47	0.703762	Q1
		Cep55	0.556954	Q1
		Hyls1	0.451424	Q1
		Mrtfb	0.0830991	Q1
		Tafa2	0.0669336	Q1
		Trps1	0.211647	Q1
		Clasp2	0.633312	Q1
		Skida1	0.188874	Q1
		Xpo4	0.0995571	Q1
		Arrdc3	0.0222229	Q1
		Chek1	0.496258	Q1
		Arhgap32	-0.171587	Q1
		Cd59a	0.995075	Q1
		Atp1b3	0.216562	Q1
		Zfp248	0.472831	Q1
		Nup214	-0.672427	Q1
		Gcfc2	0.858968	Q1
		Chuk	0.289087	Q1
		Rsbn1	0.628366	Q1
		Fchsd2	0.315192	Q1
		Gkap1	1.00798	Q1
		4930579G24Rik	0.435429	Q1
		Cyb5r4	0.468266	Q1
		Champ1	-0.198593	Q1
		Rars2	0.928675	Q1
		Rngtt	0.41285	Q1
		Zfp287	0.482636	Q1
		Rpgrip1l	0.945152	Q1
		Aktip	0.0977651	Q1
		Mbd4	0.932561	Q1
		Nup43	0.908963	Q1
		Trim37	0.105755	Q1
		Cnot9	-0.126977	Q1
		Dpy30	0.148807	Q1
		Primpol	0.79201	Q1
		Skil	-0.0985413	Q1
		Rictor	0.533242	Q1
		Pds5b	0.562456	Q1
		Cdkn2aip	0.483307	Q1
		Ppp4r3a	0.289808	Q1
		Nckap1	0.352188	Q1
		Ep400	-0.0381825	Q1
		Kif14	0.229761	Q1
		Wdr43	0.633663	Q1
		Ralgapb	0.232798	Q1
		Armc1	0.56394	Q1
		Zfp202	0.130993	Q1
		Nedd1	0.423961	Q1
		Ccni	0.0488759	Q1
		Rfwd3	0.327008	Q1
		St18	0.759823	Q1
		Rbms3	-0.497057	Q1
		Rps6ka6	0.656431	Q1
		Tmpo	0.359224	Q1
		Akap10	0.350575	Q1
		Brd4	-0.762509	Q1
		Zfp61	-0.152262	Q1
		Polk	0.601634	Q1
		Ccp110	0.111877	Q1
		Rnf214	0.330408	Q1
		Cdc73	0.822024	Q1
		Tbc1d15	0.866322	Q1
		Rpap2	0.994963	Q1
		Tfdp2	0.420726	Q1
		Nucks1	0.0652962	Q1
		Lca5	0.229009	Q1
		Bcl2l11	0.027968	Q1
		Phc1	-0.707749	Q1
		Pprc1	-0.731214	Q1
		Zfp263	0.253189	Q1
		Kbtbd2	0.0612719	Q1
		Wrn	0.996438	Q1
		Cript	0.522291	Q1
		Tlr3	0.659931	Q1
		Sik2	0.049558	Q1
		Ttc3	0.12873	Q1
		L3mbtl3	0.0790802	Q1
		Glis3	1.14003	Q1
		Ppip5k2	0.404357	Q1
		Smn1	0.0511112	Q1
		Kdm3a	0.717005	Q1
		Usp6nl	0.0588692	Q1
		Bicral	-0.000678049	Q1
		Neto2	0.335529	Q1
		Usp32	0.724385	Q1
		Spred1	0.150491	Q1
		Ltn1	0.463579	Q1
		Atm	0.333718	Q1
		Crebbp	-0.413253	Q1
		Ncoa1	0.145785	Q1
		Ttbk2	0.598035	Q1
		Nup54	0.303653	Q1
		Zfp113	0.255688	Q1
		Tmem131	-0.132277	Q1
		Tiprl	0.424831	Q1
		Fancm	0.442073	Q1
		Marf1	0.163087	Q1
		Ehbp1	-0.239159	Q1
		Tmem237	0.510035	Q1
		Lmbrd2	0.318679	Q1
		Snrnp48	0.722711	Q1
		Klf3	0.133779	Q1
		Cdca3	-0.446553	Q1
		Nova1	0.0734706	Q1
		Tpmt	1.09347	Q1
		Arhgap21	0.0167214	Q1
		Kbtbd8	0.512104	Q1
		Dync1i2	0.433387	Q1
		Fam149b	0.00750614	Q1
		Nrip1	0.216104	Q1
		Trp53bp1	0.253435	Q1
		Tmem123	0.266611	Q1
		Ddx10	1.19645	Q1
		Rbm6	0.391008	Q1
		Pex3	0.885531	Q1
		Spata7	0.662486	Q1
		Atp5mpl	0.213918	Q1
		Virma	0.334457	Q1
		Fam149a	0.469746	Q1
		Atg5	0.218295	Q1
		Spata5	0.827484	Q1
		Rnf103	0.302266	Q1
		Mitd1	0.77473	Q1
		Filip1l	2.14427	Q1
		Gpbp1l1	0.349445	Q1
		Ubr5	0.650367	Q1
		Pphln1	0.00836076	Q1
		Chrdl1	0.294594	Q1
		Ccdc30	1.39061	Q1
		Abi2	0.121116	Q1
		Mtx2	0.689689	Q1
		Cd164	0.592544	Q1
		Plekha1	0.051088	Q1
		Eef1akmt2	0.399232	Q1
		Rab11fip2	0.858305	Q1
		Fam171b	0.62015	Q1
		Med28	-0.231644	Q1
		Socs5	-0.184003	Q1
		Stxbp4	0.746294	Q1
		Dtwd2	0.942497	Q1
		Cdc7	0.540071	Q1
		Fnbp1l	0.276783	Q1
		Scrn3	0.746319	Q1
		Ssbp1	0.727702	Q1
		Adamts6	0.289972	Q1
		Map10	0.951916	Q1
		Rnmt	0.319004	Q1
		Smad5	0.103676	Q1
		Zfp28	0.618517	Q1
		Coa6	0.599898	Q1
		Rexo5	0.904055	Q1
		8030462N17Rik	0.364823	Q1
		Tgs1	0.436356	Q1
		Snx6	0.650405	Q1
		Xrcc4	0.847881	Q1
		Med6	1.03062	Q1
		Rps6ka3	0.460421	Q1
		Mis12	0.174397	Q1
		Crispld1	0.972131	Q1
		Morc3	0.427351	Q1
		Tmem209	0.519957	Q1
		Reps2	1.20788	Q1
		Cdc42bpa	0.172903	Q1
		Hace1	0.787343	Q1
		Ndufaf4	0.228551	Q1
		Spdl1	0.638519	Q1
		Zfp768	-0.617304	Q1
		Shroom4	-0.278432	Q1
		Srsf11	-0.0742577	Q1
		Atf7	0.149862	Q1
		Stk3	0.678025	Q1
		Ndufv2	0.320137	Q1
		Smad4	0.0955181	Q1
		Snx10	1.14602	Q1
		Setmar	0.0667298	Q1
		Ppp1r12a	0.730961	Q1
		Smurf2	0.211811	Q1
		Ergic2	0.421579	Q1
		Igip	0.781585	Q1
		Uhrf1bp1l	0.263386	Q1
		Bhlhb9	0.659732	Q1
		Ticrr	-0.127449	Q1
		Gtf2h1	0.450708	Q1
		Dpy19l4	0.61311	Q1
		Cpeb4	0.310494	Q1
		Mphosph8	0.937075	Q1
		Fip1l1	0.378268	Q1
		Nhsl1	-0.393013	Q1
		Memo1	0.0959392	Q1
		Wdcp	-0.196039	Q1
		Wbp1	-0.911534	Q1
		Klf6	0.352433	Q1
		Ankib1	0.0650384	Q1
		Spryd7	0.735382	Q1
		Fpgt	0.69445	Q1
		Dlgap5	0.509867	Q1
		Gigyf2	0.329892	Q1
		Mterf4	0.641072	Q1
		Wsb1	0.318653	Q1
		Brix1	0.673775	Q1
		Nmd3	0.730806	Q1
		Secisbp2l	-0.0872214	Q1
		Fam72a	0.166623	Q1
		Atxn2l	-0.476509	Q1
		Amd1	0.419766	Q1
		Zfp180	-0.395629	Q1
		Mef2a	0.19937	Q1
		Ppfia2	0.975116	Q1
		Gatad2b	0.138382	Q1
		Rbm41	0.980699	Q1
		Mindy3	0.366031	Q1
		Lyrm2	0.545606	Q1
		Rap1b	0.438903	Q1
		Rpp38	0.898894	Q1
		Cdc42	0.255542	Q1
		Tbl1xr1	0.0891637	Q1
		Fra10ac1	0.754631	Q1
		Psip1	0.444019	Q1
		Cipc	0.0762246	Q1
		Cul1	0.59345	Q1
		Ppargc1a	1.34663	Q1
		Nol10	0.272133	Q1
		Bmpr2	0.168322	Q1
		Phactr4	-0.313358	Q1
		Bcap29	0.998479	Q1
		Nfia	-0.139084	Q1
		Ate1	0.499469	Q1
		Zfp11	-0.173913	Q1
		Golga7	-0.189006	Q1
		Mapk8	0.383361	Q1
		Tsc22d2	0.35175	Q1
		Znhit3	0.225952	Q1
		Fgd4	0.832805	Q1
		Ranbp6	0.510012	Q1
		Wdr36	0.505097	Q1
		Zfp354c	0.00735073	Q1
		Nf1	0.230135	Q1
		Guf1	0.4268	Q1
		Sinhcaf	0.314425	Q1
		Rhot1	0.679547	Q1
		Usp25	0.409188	Q1
		Oser1	0.666002	Q1
		Scfd1	0.979649	Q1
		Nup37	0.917269	Q1
		Atad1	0.352513	Q1
		Kdm5a	0.822464	Q1
		Cog3	0.246751	Q1
		Fv1	0.543786	Q1
		Pbrm1	0.386304	Q1
		Diaph3	0.870783	Q1
		Heatr5b	0.110891	Q1
		Wdr75	0.665686	Q1
		Lrrc7	0.0183001	Q1
		Mtmr2	0.515986	Q1
		Mbnl3	-0.15359	Q1
		Rbm7	0.847688	Q1
		Serf1	0.405956	Q1
		Rfc4	0.821133	Q1
		Mrpl30	-0.291229	Q1
		Phf14	0.616382	Q1
		B230219D22Rik	0.0300538	Q1
		Ddit3	-0.188516	Q1
		Usp33	0.364202	Q1
		Rnf170	0.970258	Q1
		Nvl	0.295735	Q1
		Cep76	0.230659	Q1
		Ubqln1	0.120039	Q1
		Zfpm2	-0.568728	Q1
		Cacnb4	0.579763	Q1
		Cog5	0.750726	Q1
		Mcph1	-0.0696414	Q1
		Nasp	0.491491	Q1
		Zfp330	0.329166	Q1
		Dennd6a	0.520769	Q1
		Mcm9	0.473989	Q1
		Fgfr1op2	0.591985	Q1
		Dhx36	0.90575	Q1
		Snhg4	0.194236	Q1
		Chd1	0.466862	Q1
		Luzp1	0.107509	Q1
		Snx24	0.0072079	Q1
		1110059E24Rik	0.525414	Q1
		Sgtb	0.547356	Q1
		Rnf24	-0.268985	Q1
		Usp38	0.32006	Q1
		Dennd5b	0.41024	Q1
		Akap13	0.0132809	Q1
		Map2k4	0.307421	Q1
		Sub1	0.323904	Q1
		Ago3	0.590405	Q1
		Rims2	0.689978	Q1
		Kif23	0.378228	Q1
		Cryzl1	1.06815	Q1
		Nsd3	-0.0548837	Q1
		4930430F08Rik	1.1604	Q1
		Prkdc	0.738139	Q1
		Dcun1d4	0.21862	Q1
		Heg1	-0.635273	Q1
		Zfp414	-0.344447	Q1
		Krba1	-0.401692	Q1
		Nkapd1	0.239674	Q1
		Tdrd3	0.473304	Q1
		Bag4	0.181119	Q1
		Mrpl13	0.284548	Q1
		Ncoa3	-0.423085	Q1
		Med1	0.301321	Q1
		Chchd7	0.252239	Q1
		Trmt5	0.917258	Q1
		Ipo11	0.422994	Q1
		Ccdc50	0.394075	Q1
		Spry2	-0.521201	Q1
		Muc1	-1.02409	Q1
		Pikfyve	0.224361	Q1
		Rbl1	0.545469	Q1
		Bche	1.58101	Q1
		Shcbp1	0.508243	Q1
		Hspb11	0.878935	Q1
		Kcnh7	0.598589	Q1
		Pygo1	-0.232029	Q1
		Riok2	0.990542	Q1
		Map4	-0.219238	Q1
		Eml4	-0.140762	Q1
		Psmd14	0.452992	Q1
		Rpl22l1	0.852339	Q1
		Ibtk	0.202442	Q1
		Tmem267	0.63705	Q1
		C330018D20Rik	0.622624	Q1
		Usp29	0.409857	Q1
		Cd109	0.489275	Q1
		Mtus1	0.0600875	Q1
		Ints13	0.328448	Q1
		Rnf6	-0.148548	Q1
		Epc1	0.290755	Q1
		Tmem168	0.681183	Q1
		Dipk1a	0.544302	Q1
		Zkscan8	0.487192	Q1
		Ppid	0.509161	Q1
		Terf1	1.36667	Q1
		Upf3b	0.128449	Q1
		Stag1	0.781686	Q1
		Zcchc7	0.481416	Q1
		Ube2n	0.00538309	Q1
		Ypel2	0.728778	Q1
		Atg4c	0.498079	Q1
		Strn3	0.504454	Q1
		Hps3	0.996295	Q1
		Crb1	1.81395	Q1
		Cop1	0.243659	Q1
		Ccng2	0.595191	Q1
		Pcgf5	-0.319673	Q1
		Patl1	0.18682	Q1
		Ccdc90b	0.831029	Q1
		Rnf13	0.658373	Q1
		Cenpn	0.280653	Q1
		Bard1	0.0273433	Q1
		Trnt1	0.843436	Q1
		Tgoln1	0.63427	Q1
		Phactr2	0.212452	Q1
		Ugp2	0.623273	Q1
		Usp8	0.441836	Q1
		Dars	0.527108	Q1
		Aak1	-0.241791	Q1
		Epb41l4a	1.18486	Q1
		Pclaf	0.124326	Q1
		Sbno1	0.417696	Q1
		Fbxl4	0.763757	Q1
		Zfx	0.379908	Q1
		Zeb2	0.0139268	Q1
		Pigw	0.965146	Q1
		Kif24	-0.0018763	Q1
		Wdr37	0.411467	Q1
		Ube2j1	0.205475	Q1
		Mdm2	-0.0781094	Q1
		Ubxn7	0.737861	Q1
		Timm21	0.925245	Q1
		Ankrd28	0.203498	Q1
		Gtdc1	0.243989	Q1
		Slk	0.451268	Q1
		Cd44	1.54769	Q1
		Zfp91	0.370349	Q1
		Smc2	0.576515	Q1
		Rbl2	0.462012	Q1
		Cse1l	0.412456	Q1
		Stam2	0.341576	Q1
		Tmx3	0.589705	Q1
		Neil3	0.818796	Q1
		Dnajc15	0.408666	Q1
		Msh3	0.511593	Q1
		Sh3d19	0.41638	Q1
		Rbm34	0.283964	Q1
		Slc4a7	0.180459	Q1
		Pign	0.998118	Q1
		Ciart	1.47199	Q1
		Cnot7	0.383452	Q1
		Mrpl42	0.130143	Q1
		Robo2	0.0619297	Q1
		Nlgn1	0.804442	Q1
		Zbtb37	0.317314	Q1
		Gm45902	-0.671233	Q1
		Pus10	0.686035	Q1
		Ezh2	0.536634	Q1
		Esf1	0.803382	Q1
		Sap130	-0.330683	Q1
		Pdpk1	0.217708	Q1
		Mdm1	0.400116	Q1
		Psmg2	0.376918	Q1
		Zfp772	0.464621	Q1
		Ube2t	0.727645	Q1
		Fbxl5	0.618865	Q1
		Tra2a	0.0996868	Q1
		Inpp4b	0.532833	Q1
		Diaph2	0.263245	Q1
		Hikeshi	0.421296	Q1
		Mmadhc	0.503914	Q1
		Hipk1	-0.349854	Q1
		Ncam2	0.33816	Q1
		Cblb	0.586998	Q1
		Sec23ip	0.339387	Q1
		Brox	0.0939637	Q1
		Thnsl1	0.687039	Q1
		Edil3	1.27627	Q1
		Asxl1	-0.279932	Q1
		Glrx3	0.301328	Q1
		Zcchc4	0.738722	Q1
		D11Wsu47e	-0.270571	Q1
		Ap1s2	0.1997	Q1
		Angel2	0.128147	Q1
		Btbd10	0.387086	Q1
		Mff	0.39315	Q1
		Polq	0.183746	Q1
		Ciz1	-0.701903	Q1
		Zdhhc13	0.669033	Q1
		Pbk	0.232457	Q1
		Srek1ip1	0.649441	Q1
		Fmn2	0.401796	Q1
		Bach1	-0.0565858	Q1
		Map2	0.156039	Q1
		9430038I01Rik	0.0325461	Q1
		Cdk13	0.29425	Q1
		Slc39a10	-0.238243	Q1
		Tmem70	0.673394	Q1
		Cbfa2t2	0.327998	Q1
		Slc30a7	-0.170896	Q1
		Cr1l	0.575849	Q1
		Actr10	0.57822	Q1
		Med15	-0.305012	Q1
		Vta1	0.220294	Q1
		9130019O22Rik	-1.15027	Q1
		Trmt10b	0.706382	Q1
		Pcnp	0.332917	Q1
		Abca5	0.84821	Q1
		Utp18	0.787415	Q1
		Fbxo16	1.69128	Q1
		Slc35g2	1.48451	Q1
		Psmc6	0.625897	Q1
		Gtpbp10	0.473007	Q1
		Tra2b	0.164939	Q1
		Vapa	0.654588	Q1
		Jak2	0.452813	Q1
		Hmgcll1	0.109224	Q1
		Tet1	0.753352	Q1
		Fut9	0.399243	Q1
		Taf1b	0.988754	Q1
		Frs2	0.203499	Q1
		Fancl	0.974839	Q1
		Ythdf2	0.133581	Q1
		Clpx	0.877141	Q1
		Gstcd	-0.162042	Q1
		Lsm14a	0.404775	Q1
		Spry1	-1.16127	Q1
		Map4k5	0.554014	Q1
		Zfp740	-0.597809	Q1
		Hdac9	0.614814	Q1
		Echdc1	0.862304	Q1
		Snx2	0.828393	Q1
		Abhd18	1.56571	Q1
		Plekhg1	0.851705	Q1
		Ptbp3	0.257858	Q1
		Ccdc141	-0.331517	Q1
		Gtse1	-0.391336	Q1
		Spice1	1.43706	Q1
		Dok6	0.985433	Q1
		Rnf180	0.263575	Q1
		Dck	0.253653	Q1
		Slx4	-0.441645	Q1
		Zfp146	-0.316678	Q1
		Npm1	0.373066	Q1
		Zbtb1	0.308699	Q1
		Jmy	0.393172	Q1
		Upf2	0.496365	Q1
		Sorbs2	0.225156	Q1
		2700097O09Rik	1.04476	Q1
		Nifk	0.597115	Q1
		Cfl2	0.463603	Q1
		Etfa	0.666002	Q1
		Relch	0.375915	Q1
		Fgd6	0.100123	Q1
		Syap1	0.513101	Q1
		Rad50	0.605737	Q1
		Tfrc	0.25158	Q1
		Ercc8	-0.56574	Q1
		Dnaja1	0.56714	Q1
		Dhx15	0.244623	Q1
		A430005L14Rik	-0.420213	Q1
		Xrcc2	0.440795	Q1
		Vps50	0.988463	Q1
		Mtmr1	0.671232	Q1
		Tsga10	0.713494	Q1
		N4bp1	-0.0451694	Q1
		Hps5	0.348556	Q1
		1500009L16Rik	0.300405	Q1
		Eya1	-0.709004	Q1
		Lyplal1	1.20373	Q1
		Atxn1l	-0.150273	Q1
		Cks2	0.678784	Q1
		Zfp251	-0.60552	Q1
		Atrip	0.180511	Q1
		B3gnt5	0.273152	Q1
		Kif5b	0.17877	Q1
		Ssh2	0.0643378	Q1
		Arl4a	0.532254	Q1
		Zfp592	-0.657625	Q1
		Ube2a	0.579995	Q1
		Szrd1	-1.12778	Q1
		Lins1	-0.269597	Q1
		Zfand2b	-0.232442	Q1
		Ankrd50	-0.383768	Q1
		Tmem131l	-0.278883	Q1
		Tex9	0.669683	Q1
		Rab3ip	-0.320655	Q1
		Nup155	0.2621	Q1
		Arhgap18	0.844429	Q1
		Plagl1	-0.241655	Q1
		Cntrl	0.572369	Q1
		Bbx	0.578336	Q1
		Abce1	0.458205	Q1
		Arpp19	0.0780978	Q1
		Ndst4	1.18292	Q1
		Hmga2	0.304283	Q1
		Tfam	0.378794	Q1
		Rspo2	3.18592	Q1
		Ndc80	0.742376	Q1
		Mycbp2	0.415075	Q1
		Vav3	1.13559	Q1
		Tagap1	0.105468	Q1
		Gls	0.5943	Q1
		Commd3	0.377223	Q1
		Traf6	0.099293	Q1
		Kdm4c	0.79065	Q1
		Sncaip	0.3795	Q1
		Cwc22	0.787821	Q1
		Cops2	0.576238	Q1
		Ube2cbp	0.229105	Q1
		Etl4	-0.0600869	Q1
		Thoc7	0.50332	Q1
		Arl15	0.0228954	Q1
		Stim2	-0.016225	Q1
		Med4	0.299438	Q1
		Mrpl35	0.42085	Q1
		Parp9	1.74221	Q1
		Ndufv3	-0.421719	Q1
		R3hdm2	-0.246387	Q1
		Zbtb3	-0.214901	Q1
		Stard3nl	0.109449	Q1
		Arnt	0.177456	Q1
		Tbccd1	0.252687	Q1
		Eif3e	0.697469	Q1
		Tstd2	-0.0803278	Q1
		Mgme1	0.254232	Q1
		Zfp93	0.597274	Q1
		Klhdc2	0.569517	Q1
		Adss	0.465751	Q1
		Ccdc59	0.105012	Q1
		Zkscan6	0.00801067	Q1
		Map3k7	0.153339	Q1
		Smap1	-0.119677	Q1
		Sltm	-0.14104	Q1
		Sec23a	0.181765	Q1
		Rabgap1l	0.87251	Q1
		Senp5	0.064716	Q1
		Coa5	-0.0878971	Q1
		Avl9	0.753138	Q1
		Anapc1	0.0309982	Q1
		Crtc2	-1.2599	Q1
		Fem1c	0.405796	Q1
		Fnip2	-0.299849	Q1
		Tm2d1	0.820903	Q1
		Mier3	0.210731	Q1
		Tox	0.778245	Q1
		Trappc6b	0.845761	Q1
		Btf3l4	0.680399	Q1
		Prdm4	-0.186481	Q1
		2310057M21Rik	0.411024	Q1
		Tgfbr1	0.28767	Q1
		Nup160	0.477904	Q1
		Cep72	0.877791	Q1
		Gtf3c3	0.870509	Q1
		Stat4	-0.126996	Q1
		Uba3	0.57157	Q1
		Dync2h1	0.829883	Q1
		Ubald1	-0.700006	Q1
		Plscr1	1.09331	Q1
		Sarnp	0.736943	Q1
		Cox19	-0.383246	Q1
		Cttnbp2	0.131972	Q1
		Gpalpp1	0.335242	Q1
		Megf9	0.0986269	Q1
		Proser3	0.049938	Q1
		G3bp2	0.197645	Q1
		Ciao2a	0.0878698	Q1
		Cnot6l	0.514577	Q1
		Rnf4	-0.0617801	Q1
		Exoc2	0.249148	Q1
		Entr1	-0.937362	Q1
		Nsd2	-0.14137	Q1
		Uggt2	0.857465	Q1
		Ppp6c	0.483745	Q1
		Lamp2	1.14272	Q1
		Gli3	-0.0611587	Q1
		Tcf7l2	-0.597621	Q1
		Csnk1g1	0.365866	Q1
		Amer1	0.197992	Q1
		Chac2	0.72542	Q1
		Ubr1	1.02937	Q1
		Ifngr1	0.548245	Q1
		Rab28	0.175938	Q1
		Tma16	0.208881	Q1
		Efcab14	0.250959	Q1
		Tbc1d5	0.452374	Q1
		Faf1	0.638037	Q1
		Ddx5	0.355342	Q1
		Zfp706	0.133558	Q1
		Tnpo3	0.21877	Q1
		Rgs17	1.64076	Q1
		Zfp661	0.512142	Q1
		Cbwd1	0.673578	Q1
		Smchd1	0.54674	Q1
		Dido1	-0.283713	Q1
		Dlg1	0.411807	Q1
		Cdkl3	0.0116151	Q1
		Cntn4	0.855727	Q1
		Rspry1	0.44154	Q1
		Ssbp2	-0.041115	Q1
		Aplf	0.637428	Q1
		Zfp623	-0.329157	Q1
		Ints2	0.651739	Q1
		AI597479	0.715299	Q1
		Meis1	0.905924	Q1
		Sra1	0.473932	Q1
		Dnm1l	0.866863	Q1
		Atp6v1h	0.492064	Q1
		Tnfrsf22	0.604446	Q1
		Zfp14	0.449507	Q1
		BC029722	0.0938763	Q1
		Slc25a36	0.526031	Q1
		Klhl28	0.563563	Q1
		Podxl	-0.39985	Q1
		Senp8	1.09485	Q1
		Prkra	0.838765	Q1
		Rxylt1	0.704097	Q1
		Bbs7	1.18122	Q1
		Stx7	0.145233	Q1
		Elf2	0.069017	Q1
		Tmem67	1.41768	Q1
		Dclre1b	-0.335335	Q1
		Dach1	-0.0250559	Q1
		Sfpq	-0.11769	Q1
		Gk	0.703663	Q1
		Fbxl3	0.577887	Q1
		Sdccag8	0.319293	Q1
		Mrpl45	0.473322	Q1
		Shisa5	0.11407	Q1
		A930004D18Rik	-0.507696	Q1
		Ankrd40	-0.224936	Q1
		Mrps18b	-0.159094	Q1
		Psma1	0.514381	Q1
		Ndufs4	0.515743	Q1
		Adal	0.866823	Q1
		Seh1l	0.471364	Q1
		Nav3	0.526668	Q1
		Tbc1d31	0.87133	Q1
		Pex1	0.769343	Q1
		Fstl5	0.677074	Q1
		Tent4b	0.0242664	Q1
		Apobec1	1.68409	Q1
		Lpar6	0.336913	Q1
		Zfp672	0.57856	Q1
		Kansl2	-0.465675	Q1
		Ubp1	-0.0833447	Q1
		Snapc3	0.450993	Q1
		Stx12	0.132188	Q1
		Pde3b	0.292938	Q1
		C1d	0.462769	Q1
		Txnl1	0.552518	Q1
		Ntan1	0.615041	Q1
		Cyp39a1	0.891522	Q1
		Fbxo8	0.573277	Q1
		Tsen15	0.514977	Q1
		Ppp6r3	0.397994	Q1
		Dnajb4	1.09925	Q1
		Ino80d	0.391176	Q1
		Scnm1	0.574218	Q1
		Nap1l1	0.266137	Q1
		Nbr1	0.149623	Q1
		Gabpa	0.299107	Q1
		Plekhf2	0.569905	Q1
		Thada	0.0849755	Q1
		Ercc5	0.47478	Q1
		Ddx52	0.706116	Q1
		Rap1gds1	0.0923857	Q1
		Ppp1r15b	-0.0324953	Q1
		Zdhhc2	0.332031	Q1
		Shprh	0.47063	Q1
		Tom1l1	0.838732	Q1
		Adnp2	-0.297679	Q1
		Mettl25	0.39689	Q1
		Eif4g2	0.0679383	Q1
		Ifrd1	0.991319	Q1
		Prorp	0.620584	Q1
		Tmem74	0.185062	Q1
		Zfp558	0.578942	Q1
		Ube2g1	0.516891	Q1
		Kras	0.277748	Q1
		Cacul1	0.36379	Q1
		Mrps18c	0.281358	Q1
		Cep97	0.261045	Q1
		Armh4	1.30336	Q1
		Shtn1	-0.408272	Q1
		Ankrd13c	0.35598	Q1
		Cdk17	0.0364784	Q1
		Rnf19a	0.362237	Q1
		Vegfc	0.152981	Q1
		Mettl15	0.766538	Q1
		Pola1	0.500814	Q1
		Nfe2l2	-0.0325329	Q1
		Slain1	0.30737	Q1
		Lrrn3	0.546369	Q1
		Rundc3b	1.11283	Q1
		Brwd3	0.755472	Q1
		Nrk	0.568339	Q1
		Tfb1m	1.06184	Q1
		Cntn3	1.25507	Q1
		Arhgap17	-0.089445	Q1
		Chfr	-0.0229893	Q1
		Gps2	-0.327338	Q1
		Eif2ak1	-0.0899767	Q1
		Cnst	-0.258638	Q1
		Zfp235	0.316237	Q1
		Fam210a	0.303221	Q1
		Pafah1b1	0.467733	Q1
		Fam193b	-0.793779	Q1
		Thap12	-0.139424	Q1
		Hmga1	-1.30573	Q1
		Neo1	-0.173497	Q1
		Azin1	0.363511	Q1
		Troap	-1.14985	Q1
		Fbxo5	0.266635	Q1
		Syncrip	0.280638	Q1
		Rab9	0.649684	Q1
		Eloa	0.1608	Q1
		Mphosph10	0.60853	Q1
		Phlda1	-0.14761	Q1
		Akt3	0.0523582	Q1
		Peak1	0.236413	Q1
		Tubgcp5	0.351722	Q1
		Them4	0.207582	Q1
		Rbm25	0.447511	Q1
		Dtwd1	0.942508	Q1
		Kat6a	-0.205408	Q1
		Mcm8	0.573358	Q1
		Stk26	1.22004	Q1
		C9orf72	0.243154	Q1
		Utp15	0.0497032	Q1
		Phtf1	0.353873	Q1
		Stag2	0.703152	Q1
		Tob1	0.152339	Q1
		Eda2r	0.213872	Q1
		Zcchc2	-0.0445933	Q1
		Cnot1	0.0141255	Q1
		Lrig2	0.480848	Q1
		Foxn2	-0.13708	Q1
		Pms2	0.149145	Q1
		Acp1	0.00208362	Q1
		Srpk2	0.696989	Q1
		Svbp	-0.300988	Q1
		Parp8	0.978988	Q1
		Trip4	0.892095	Q1
		9130023H24Rik	0.469298	Q1
		Mrps31	0.47406	Q1
		Usp28	0.560621	Q1
		Nrg3	0.4147	Q1
		Anapc4	0.581542	Q1
		Mon2	0.232544	Q1
		Ginm1	0.77062	Q1
		Cdv3	0.136212	Q1
		Ccna2	0.448234	Q1
		Eapp	0.858764	Q1
		Gprin1	0.245374	Q1
		Taf2	0.148069	Q1
		Dscc1	0.73284	Q1
		Orc1	0.418193	Q1
		Emb	0.792301	Q1
		Ndufaf1	0.757589	Q1
		Ap1g1	0.372073	Q1
		Gapvd1	0.128148	Q1
		Lyrm1	0.466337	Q1
		Pdlim5	-0.566081	Q1
		Mbd6	-1.21918	Q1
		Depdc7	1.17958	Q1
		Gclm	0.255528	Q1
		Twf1	0.0573135	Q1
		Zfp111	-0.14611	Q1
		Rbmxl1	-0.173322	Q1
		Ubap1	0.132921	Q1
		Prmt9	0.694917	Q1
		Polh	-0.278867	Q1
		Nxt2	0.747058	Q1
		Uri1	0.263451	Q1
		Sp1	0.291276	Q1
		Copb1	0.773166	Q1
		Slc35f5	1.13249	Q1
		Hnrnpll	0.272331	Q1
		Nab1	0.391767	Q1
		Plekhh2	0.112446	Q1
		Itprid2	0.394624	Q1
		Ctcf	0.0373488	Q1
		Cops5	0.305145	Q1
		Parm1	-0.415442	Q1
		Cacybp	0.663993	Q1
		Zfp518b	-0.18607	Q1
		Zscan21	0.192948	Q1
		Ngly1	1.36464	Q1
		Trim36	0.109944	Q1
		Adam10	0.373472	Q1
		Maml3	-0.232301	Q1
		Usp47	0.511622	Q1
		Asah1	1.01187	Q1
		Cenpo	0.20403	Q1
		Dcc	-0.248014	Q1
		Alg11	0.642618	Q1
		Osbpl8	0.570212	Q1
		Actr6	1.01449	Q1
		Mavs	0.248779	Q1
		Braf	0.547481	Q1
		Ttll5	0.214897	Q1
		Ubald2	-1.09315	Q1
		Ggps1	0.425822	Q1
		Pcyt1b	0.207492	Q1
		Slc25a46	0.640213	Q1
		Zscan22	-0.0241083	Q1
		Zfp109	-0.0391682	Q1
		Pwwp2a	0.319367	Q1
		Mettl6	0.295945	Q1
		Fmr1	0.538389	Q1
		Cdk14	0.459167	Q1
		Rnd3	-0.0130359	Q1
		Magel2	-0.912599	Q1
		Zfp507	-0.0353936	Q1
		Eed	0.750397	Q1
		Snap91	0.320652	Q1
		Zfp747	-0.858698	Q1
		Dcp2	-0.209876	Q1
		Utp14a	0.107216	Q1
		Miga1	0.282751	Q1
		Spc25	0.447827	Q1
		Eif2s1	0.459133	Q1
		Psma6	0.493014	Q1
		Ermard	0.178283	Q1
		Zkscan3	0.506278	Q1
		Cdk8	0.254226	Q1
		Spty2d1	0.188888	Q1
		Nolc1	-0.674387	Q1
		Nkap	0.581058	Q1
		Rbmx2	0.277403	Q1
		Agtpbp1	0.185721	Q1
		Rdx	0.32714	Q1
		Far1	0.437991	Q1
		Sh3glb1	0.315813	Q1
		Sav1	0.262917	Q1
		Yipf5	0.588291	Q1
		Vmp1	0.48463	Q1
		Plekha3	-0.0925542	Q1
		Nkrf	0.621396	Q1
		Alg8	0.256111	Q1
		Nck1	1.02041	Q1
		Myb	0.237634	Q1
		Scai	1.04044	Q1
		Rybp	0.0849593	Q1
		Bag3	-0.135931	Q1
		Stox2	-0.407403	Q1
		Dnajc13	0.600086	Q1
		Pex12	0.575166	Q1
		Arl5a	0.093834	Q1
		Rgs20	0.0190605	Q1
		Rpain	0.675532	Q1
		Mrps22	0.722877	Q1
		Armt1	0.419779	Q1
		Gucy1a2	0.983861	Q1
		Ckap5	0.440317	Q1
		Efr3a	0.606755	Q1
		Coq3	1.01453	Q1
		Nek4	0.682575	Q1
		Cdk19	0.236936	Q1
		Abcb7	0.489842	Q1
		Brd8	0.96871	Q1
		Ptbp2	0.172875	Q1
		Mdga2	0.0965055	Q1
		Knstrn	0.20519	Q1
		Ctso	2.26265	Q1
		Gabpb1	0.0235327	Q1
		Rrn3	-0.102198	Q1
		Rpp40	0.824285	Q1
		Etfdh	1.13745	Q1
		Idi1	0.230648	Q1
		Vamp4	0.630552	Q1
		Pdcd10	0.857261	Q1
		Apoo	0.380772	Q1
		Ankle2	0.665964	Q1
		Snx14	1.54716	Q1
		Mrpl52	-0.606532	Q1
		Rgs19	0.172113	Q1
		Unc79	0.398301	Q1
		Atg4a	0.562514	Q1
		Tmsb4x	0.140107	Q1
[truncated: 7,341 more rows]

## Sheet: Fig 8G
Figure 8G - Half-lives calculated for ActD transcriptional shut-off		Genotype	Gene	Half-life
		Ctrl	Klf8	3.90342
		Ctrl	Klf8	8.2068
		Ctrl	Klf8	4.7395
		Ctrl	Klf8	4.58441
		cKO	Klf8	19.1935
		cKO	Klf8	11.4815
		cKO	Klf8	19.8185
		cKO	Klf8	8.91024
		Ctrl	Kif18a	0.921202
		Ctrl	Kif18a	1.41084
		Ctrl	Kif18a	1.25847
		Ctrl	Kif18a	1.27284
		cKO	Kif18a	5.76772
		cKO	Kif18a	6.73493
		cKO	Kif18a	7.355
		cKO	Kif18a	4.28376
		Ctrl	Rspo3	1.18605
		Ctrl	Rspo3	1.5759
		Ctrl	Rspo3	1.58206
		Ctrl	Rspo3	1.50772
		cKO	Rspo3	4.2712
		cKO	Rspo3	4.09272
		cKO	Rspo3	3.33153
		cKO	Rspo3	2.90687
		Ctrl	Clk1	0.515533
		Ctrl	Clk1	0.637705
		Ctrl	Clk1	0.536642
		Ctrl	Clk1	0.550536
		cKO	Clk1	3.96811
		cKO	Clk1	2.72534
		cKO	Clk1	2.86153
		cKO	Clk1	2.27782
		Ctrl	Vldlr	3.30081
		Ctrl	Vldlr	5.88374
		Ctrl	Vldlr	4.82242
		Ctrl	Vldlr	5.08752
		cKO	Vldlr	14.4496
		cKO	Vldlr	11.273
		cKO	Vldlr	14.078
		cKO	Vldlr	5.79469
