# Supplementary material for: mRNA stability fine-tunes gene expression in the developing cortex to control neurogenesis
Source: PLoS Biol. 2025 Feb 6;23(2):e3003031. doi: 10.1371/journal.pbio.3003031 (PMC11838918; doi:10.1371/journal.pbio.3003031)
Supplement: S9 Data — (XLSX) [file pbio.3003031.s024.xlsx]

## Sheet: Fig S1B
Supplemental Figure S1B - Scatterplot of half-live Z-scores comparing E14.5 and E11.5		Gene	E11_HL_Zscore	E14_HL_Zscore
		Zzz3	-0.852376	-0.561668
		Zzef1	-0.0426565	0.0449119
		Zyx	-0.409995	-0.28587
		Zyg11b	-0.570455	-0.366843
		Zxdc	-0.871637	-0.860152
		Zxdb	-1.54891	-1.0198
		Zwint	0.292166	0.45124
		Zwilch	0.797514	0.0156293
		Zw10	-0.183082	-0.403899
		Zswim8	0.13084	0.447594
		Zswim6	-1.11621	-1.24203
		Zswim5	-0.382863	-0.748709
		Zswim4	-0.137808	-0.415557
		Zswim3	-1.66091	-1.68079
		Zswim1	-1.45466	-1.36003
		Zscan29	-0.728064	-1.05112
		Zscan26	-1.04101	-0.767905
		Zscan22	-0.676645	-1.11779
		Zscan21	-0.860342	-0.844295
		Zscan20	-1.07285	-1.48094
		Zscan2	-0.600687	-1.33102
		Zscan18	-0.824728	-0.937786
		Zscan12	-0.73828	-0.996707
		Zrsr2	-0.162894	-0.0929547
		Zrsr1	-0.769472	-0.644572
		Zranb2	0.344917	0.539224
		Zranb1	-0.811937	-0.522547
		Zpr1	-0.141736	0.095242
		Znrf3	-1.34336	-1.24032
		Znrf2	-0.107438	0.0536968
		Znrf1	-0.0349776	0.0555033
		Znrd1	-0.933329	-0.838936
		Znhit3	-0.667427	-0.609658
		Znhit2	-0.743163	-0.419767
		Znfx1	-1.39425	-1.21212
		Zmynd8	-0.154448	-0.111616
		Zmynd19	-0.704774	-0.541595
		Zmynd11	0.492708	0.900502
		Zmym5	-0.885426	-0.907531
		Zmym4	-0.527759	-0.57576
		Zmym3	-0.178382	0.344587
		Zmym2	-0.796498	-0.676518
		Zmym1	-1.24577	-1.05257
		Zmpste24	-0.457725	-0.692109
		Zmiz2	0.695126	0.910531
		Zmiz1	-0.865891	-0.751948
		Zmat5	0.772641	0.631992
		Zmat3	-0.581027	-0.633719
		Zmat2	0.582777	0.89296
		Zkscan8	-1.19721	-0.808921
		Zkscan7	-0.838874	-0.340258
		Zkscan5	1.07054	-0.551918
		Zkscan3	-0.64073	-0.473862
		Zkscan17	-0.457042	-0.682802
		Zkscan1	-0.707845	-0.98771
		Zim1	-0.982777	-0.00557158
		Zik1	-1.06753	-1.07738
		Zic5	-1.47558	-1.55535
		Zic1	-1.00405	-0.883171
		Zhx3	-1.11702	-0.834362
		Zhx2	-1.0947	-0.575393
		Zhx1	-1.08416	-0.825503
		Zgrf1	-0.458438	-0.476236
		Zfyve9	-0.39425	-0.409016
		Zfyve27	0.13044	0.196632
		Zfyve21	-0.457026	-0.674559
		Zfyve16	-0.821564	-0.714099
		Zfyve1	-0.546652	-0.334286
		Zfx	-1.45021	-1.39344
		Zfr	-0.449809	-0.335165
		Zfpm2	-1.11603	-0.954779
		Zfpl1	-0.180086	-0.183823
		Zfp995	-1.48641	-0.4901
		Zfp994	-0.996463	0.320521
		Zfp976	-1.14133	-0.278924
		Zfp975	-0.816675	-1.2995
		Zfp974	-0.870739	-0.99468
		Zfp961	-0.432083	-1.03111
		Zfp959	-1.33001	-1.07061
		Zfp958	-1.42776	-1.29781
		Zfp955b	-1.27233	-1.17477
		Zfp955a	-0.867126	-1.13756
		Zfp954	0.0235271	-0.643851
		Zfp952	-1.16214	-1.2801
		Zfp949	-1.33291	-1.14866
		Zfp948	-1.19124	-0.986785
		Zfp946	-0.435574	-0.079503
		Zfp944	-0.232329	-1.01532
		Zfp943	-0.807996	-0.911301
		Zfp942	-0.931896	-0.615426
		Zfp938	-0.283152	-0.400376
		Zfp933	-0.854389	-0.829279
		Zfp932	-0.960548	0.311963
		Zfp931	-0.362855	0.0667103
		Zfp930	-1.1051	-1.25714
		Zfp91	-0.579189	-0.547507
		Zfp90	-0.843323	-0.810236
		Zfp882	-1.16201	-0.96837
		Zfp873	-0.338815	-0.474823
		Zfp871	-0.781496	-0.808962
		Zfp870	-0.271484	-0.990285
		Zfp87	-1.03025	-1.13199
		Zfp868	-0.838722	-0.876752
		Zfp867	-1.49602	-0.987326
		Zfp862-ps	0.0175673	-0.129276
		Zfp850	-1.22693	-1.36898
		Zfp85	-1.6173	-1.37552
		Zfp846	-0.842107	-0.430406
		Zfp84	-0.904754	-0.751179
		Zfp827	-0.969076	-1.0051
		Zfp825	-0.918122	-1.30232
		Zfp821	-0.754426	-0.490412
		Zfp820	-1.03824	-1.16301
		Zfp811	0.427485	-0.55529
		Zfp810	-1.07866	-0.847018
		Zfp81	-1.07551	-0.573489
		Zfp800	-0.909322	-1.09466
		Zfp799	-1.07965	-1.25918
		Zfp790	-1.09585	-1.01303
		Zfp788	-0.796853	-0.665569
		Zfp787	-1.03487	-1.0932
		Zfp780b	-1.08739	-1.09209
		Zfp777	-0.686921	-0.744903
		Zfp772	-1.16316	-1.03581
		Zfp771	-0.305814	-0.191369
		Zfp770	-1.01974	-1.18917
		Zfp768	-0.658634	-0.980451
		Zfp764	-1.27816	-1.358
		Zfp760	-0.506984	-0.839896
		Zfp759	-1.07297	-1.26949
		Zfp758	-0.877332	-0.797715
		Zfp748	0.00665986	-0.601163
		Zfp747	-1.56892	-1.68672
		Zfp746	-1.12012	-0.681247
		Zfp740	-0.307851	-0.463316
		Zfp74	-0.00854505	-0.269634
		Zfp738	0.146099	0.284638
		Zfp729a	0.141733	-0.566483
		Zfp719	-1.62054	-1.36203
		Zfp715	-1.3607	-1.15321
		Zfp711	-0.758315	-0.785832
		Zfp710	-0.863361	-0.903971
		Zfp709	0.205505	-0.286685
		Zfp706	0.123947	0.0536241
		Zfp704	0.346092	0.724507
		Zfp703	-0.908144	-0.885157
		Zfp697	-1.01336	-0.975031
		Zfp689	-1.4144	-1.45073
		Zfp687	-0.643558	-0.345388
		Zfp68	-0.662172	-0.350313
		Zfp672	-0.414855	-0.0625523
		Zfp668	-0.877608	-0.998755
		Zfp667	-0.824295	-0.992141
		Zfp664	-0.155923	-0.363982
		Zfp661	-0.110124	-0.696296
		Zfp658	-1.07658	-0.970718
		Zfp655	-1.14423	-1.40229
		Zfp654	-1.30688	-1.16867
		Zfp652	-0.134377	0.869196
		Zfp651	-0.663577	-0.53209
		Zfp65	-1.315	-0.842046
		Zfp646	-0.878308	-1.05291
		Zfp644	-0.986269	-0.934326
		Zfp639	-0.466018	-0.748521
		Zfp638	-0.620879	-0.581482
		Zfp637	-0.403461	-0.887288
		Zfp629	-0.915044	-0.777287
		Zfp628	-0.471663	-1.08544
		Zfp626	-0.340799	-0.0272855
		Zfp623	-1.28391	-1.46806
		Zfp622	-1.00879	-0.981237
		Zfp62	-0.666181	-0.903768
		Zfp618	-0.349441	-0.503462
		Zfp617	-0.449478	-1.01575
		Zfp609	-0.671082	-0.755365
		Zfp608	-1.19771	-1.04347
		Zfp607b	0.428122	-0.694303
		Zfp606	-1.04055	-0.986913
		Zfp605	-0.133119	-0.461931
		Zfp60	-1.2015	-0.991157
		Zfp599	-0.464257	-1.07114
		Zfp598	-0.14529	0.406486
		Zfp597	-1.23795	-1.30901
		Zfp593	-0.839575	-0.582083
		Zfp592	-1.02032	-0.818332
		Zfp580	0.528966	0.37926
		Zfp579	-0.352657	-0.317558
		Zfp574	-1.25508	-1.36769
		Zfp57	-0.122017	-0.294783
		Zfp568	-1.13897	-1.1857
		Zfp563	-0.993773	-1.09584
		Zfp560	-0.946088	-0.604922
		Zfp558	0.504777	0.017384
		Zfp553	-1.03186	-1.21327
		Zfp536	-0.0825124	-0.426313
		Zfp532	-0.431121	-0.449303
		Zfp53	-1.54533	-0.269614
		Zfp526	0.105685	-0.547074
		Zfp523	0.258152	0.367864
		Zfp521	-0.664321	-0.539834
		Zfp518b	-1.02068	-0.569653
		Zfp518a	-1.47351	-1.4847
		Zfp516	-1.29169	-1.41347
		Zfp512b	-0.0885751	-0.106509
		Zfp512	0.180682	0.156439
		Zfp511	0.0566941	0.11232
		Zfp51	-1.46849	-1.15729
		Zfp507	-1.20339	-1.20448
		Zfp467	-0.161798	0.482909
		Zfp462	-1.00325	-0.971612
		Zfp46	-0.832934	-0.871636
		Zfp458	2.365	2.16769
		Zfp454	-1.21302	-0.659966
		Zfp451	-0.497958	-0.590328
		Zfp449	-1.17576	-1.18709
		Zfp446	-0.544382	-0.469177
		Zfp445	-0.418767	-0.150967
		Zfp444	-0.507802	-0.29209
		Zfp428	0.112603	0.771621
		Zfp426	-0.726465	-0.872094
		Zfp423	-0.182521	-0.30471
		Zfp422	-0.730534	-0.734679
		Zfp410	-0.634419	-0.672857
		Zfp41	-0.173733	-0.69338
		Zfp408	-0.496717	0.104866
		Zfp407	-0.244001	-0.228149
		Zfp40	-1.11331	-1.21964
		Zfp398	-0.800161	-0.328711
		Zfp397	-0.690794	-0.662906
		Zfp386	-0.611122	-0.79368
		Zfp385a	-0.0480354	-0.200117
		Zfp384	-0.495838	-0.455558
		Zfp383	-0.555056	-0.433784
		Zfp382	-1.00074	-1.27168
		Zfp37	-1.26004	-1.16266
		Zfp36l2	-1.49548	-1.43834
		Zfp36l1	-1.4466	-1.38405
		Zfp369	-0.153064	-0.270809
		Zfp367	-1.60856	-1.60932
		Zfp365	0.750746	-0.137758
		Zfp362	-0.085901	-0.389642
		Zfp358	-0.801961	-0.517607
		Zfp354c	-0.939953	-0.731313
		Zfp354a	-1.4819	-1.06141
		Zfp35	-0.699351	-0.477547
		Zfp346	-0.418337	-0.348697
		Zfp335	-0.771091	-0.443214
		Zfp334	-1.31627	-1.12944
		Zfp330	-0.291831	-0.782446
		Zfp329	-0.391094	-0.775481
		Zfp326	1.80861	1.52041
		Zfp324	-0.596433	-0.765019
		Zfp322a	-0.970804	-0.79606
		Zfp319	-0.992043	-0.961996
		Zfp318	-0.249144	0.0229813
		Zfp317	-0.566812	-0.402174
		Zfp316	-0.7981	-0.737628
		Zfp300	-1.66666	-1.45192
		Zfp292	-1.21152	-1.11697
		Zfp287	-0.710271	-1.13068
		Zfp286	-0.110117	-0.719914
		Zfp282	-0.783665	-0.833371
		Zfp281	-1.29749	-1.39498
		Zfp280d	-0.713398	-0.72483
		Zfp280c	-0.887931	-0.766568
		Zfp280b	-1.50962	-1.54289
		Zfp28	1.91331	-0.576836
		Zfp277	-0.0516187	-0.0240257
		Zfp276	-0.419294	-0.164354
		Zfp275	-0.970354	-0.908941
		Zfp27	-0.834425	-1.02029
		Zfp267	-1.36311	-1.29659
		Zfp266	-1.08558	-0.905725
		Zfp263	-0.726606	-0.942154
		Zfp260	-1.13977	-1.18879
		Zfp26	-1.02976	-1.19338
		Zfp251	-0.639754	-0.259928
		Zfp248	-0.648833	-1.05376
		Zfp24	-0.587299	-0.550678
		Zfp239	-0.561545	-0.55202
		Zfp236	-0.564191	-0.702633
		Zfp235	-1.01388	-1.21299
		Zfp229	-0.735097	-0.711427
		Zfp219	-0.0901098	-0.165158
		Zfp217	-1.4893	-1.44114
		Zfp213	-1.1472	-0.631453
		Zfp212	-1.40216	-1.27907
		Zfp207	-0.412865	-0.417369
		Zfp202	-0.607466	-0.939282
		Zfp2	-0.719903	-0.580719
		Zfp189	-1.52215	-1.33623
		Zfp184	-0.960168	-1.17478
		Zfp180	-0.414058	-0.477273
		Zfp174	0.0750461	-1.13781
		Zfp169	-1.07264	-0.372927
		Zfp160	-1.32346	-0.786123
		Zfp157	-0.792177	-0.85861
		Zfp148	-1.16007	-0.967225
		Zfp146	-0.616353	-0.476632
		Zfp143	-1.06963	-1.08858
		Zfp142	-0.658209	-0.529267
		Zfp141	-1.12708	-1.12634
		Zfp14	-0.826276	-0.662332
		Zfp131	-1.13108	-0.918344
		Zfp13	-0.184421	-0.361543
		Zfp120	-0.628799	-0.506847
		Zfp12	-1.06628	-1.07577
		Zfp119a	-1.06942	-1.25186
		Zfp113	-1.27222	-1.31315
		Zfp111	-1.42048	-1.19088
		Zfp110	-0.515486	-1.02425
		Zfp11	-1.40161	-1.27819
		Zfp109	-1.02319	-1.12574
		Zfp106	0.376639	0.512379
		Zfp105	-1.56418	-1.49797
		Zfp101	-1.19372	-1.09406
		Zfp1	-0.809365	-0.680213
		Zfhx4	-0.653125	-1.34913
		Zfhx2	0.321583	0.105972
		Zfc3h1	-0.858351	-0.730152
		Zfat	-0.551618	-0.223362
		Zfand6	0.380157	0.398843
		Zfand5	-1.03354	-0.956957
		Zfand4	-0.959607	-0.152312
		Zfand3	0.435564	0.433218
		Zfand2a	-0.377559	-0.362581
		Zer1	0.576563	0.679224
		Zeb2	-0.888609	-0.817613
		Zeb1	-0.910175	-0.922175
		Zdhhc9	-0.51825	-0.107788
		Zdhhc8	-0.284309	0.108602
		Zdhhc7	-1.37522	-0.990323
		Zdhhc6	-0.731434	-0.832216
		Zdhhc5	-1.08321	-1.07561
		Zdhhc3	0.578566	0.1838
		Zdhhc21	-0.721058	-0.660218
		Zdhhc20	-0.556975	-0.479789
		Zdhhc2	0.712134	1.67845
		Zdhhc18	-0.0238991	-0.235572
		Zdhhc17	-0.841994	-0.02585
		Zdhhc16	-0.0174813	0.495589
		Zdhhc15	-0.428737	-0.534532
		Zdhhc13	-0.768548	-0.794953
		Zdbf2	-0.557779	-0.133141
		Zcrb1	0.508682	0.211427
		Zcchc9	-0.0872276	-0.260443
		Zcchc8	-0.683955	-0.66893
		Zcchc7	-0.315564	-0.44697
		Zcchc4	-0.83693	-0.787246
		Zcchc3	-1.17641	-1.45391
		Zcchc24	-1.0026	-0.69686
		Zcchc2	-1.03042	-0.89743
		Zcchc17	-0.000533036	0.295344
		Zcchc14	-0.744444	-0.391286
		Zcchc12	0.40351	1.03459
		Zcchc10	-1.4145	-1.07417
		Zc4h2	-0.114514	0.249778
		Zc3hc1	-0.0124599	-0.112336
		Zc3hav1l	-0.952185	-1.22019
		Zc3h8	-0.275758	-0.65399
		Zc3h7b	0.581565	1.12071
		Zc3h7a	-0.687258	0.195194
		Zc3h4	-0.872426	-0.715578
		Zc3h18	-0.509478	-0.426122
		Zc3h15	-0.399834	-0.377654
		Zc3h14	-0.00317447	-0.0247585
		Zc3h13	-0.860145	-0.482949
		Zc3h12c	-1.46647	-1.39711
		Zc3h10	-1.0114	-1.23078
		Zc2hc1a	-0.186918	-0.24091
		Zbtb7c	-0.672996	-0.888564
		Zbtb7b	-1.33851	-1.24455
		Zbtb7a	-1.30476	-1.49702
		Zbtb6	-1.46493	-1.33738
		Zbtb5	-0.917719	-1.08153
		Zbtb48	-1.39201	0.0954028
		Zbtb45	-0.843445	-0.667862
		Zbtb44	-0.950877	-0.923433
		Zbtb43	-1.14896	-1.1821
		Zbtb41	-1.13868	-1.13323
		Zbtb4	-0.808337	-0.713425
		Zbtb39	-1.02347	-1.29666
		Zbtb37	-1.19096	-0.843818
		Zbtb34	-0.720939	-1.13938
		Zbtb33	-1.16346	-1.06071
		Zbtb3	-1.51536	-1.24112
		Zbtb26	-1.22062	-1.26523
		Zbtb25	-0.609046	-1.27108
		Zbtb24	-1.3928	-1.23726
		Zbtb22	-0.293698	-0.346228
		Zbtb21	-0.736029	-1.14398
		Zbtb2	-0.919645	-1.11081
		Zbtb18	-0.701685	-0.992425
		Zbtb17	0.372816	-0.387447
		Zbtb14	-0.860712	-0.947117
		Zbtb11	-0.77344	-1.09056
		Zbtb10	-1.25396	-1.37288
		Zbtb1	-1.07686	-1.36534
		Zbed4	-0.848417	-1.15126
		Zbed3	0.165429	-0.41642
		Zadh2	-1.16742	-0.87006
		Yy1	-0.281907	-0.715129
		Ywhaz	1.0808	1.19041
		Ywhaq	1.00352	0.659605
		Ywhah	-0.482045	-0.481393
		Ywhag	-0.496006	0.0967865
		Ywhae	1.88728	1.53491
		Ywhab	0.623066	0.86896
		Ythdf3	-0.760614	-0.527478
		Ythdf2	-1.21879	-1.24193
		Ythdf1	-0.964527	-0.88595
		Ythdc2	-0.427748	-0.394297
		Ythdc1	-0.780543	-0.71278
		Yrdc	-0.652625	-0.473168
		Ypel5	0.648016	0.683734
		Ypel2	-0.624773	-1.0656
		Yod1	-1.39474	-1.47592
		Yme1l1	-0.316904	-0.289217
		Ylpm1	-0.13432	0.147979
		Ykt6	0.256811	0.342984
		Yju2	-0.78525	-0.488435
		Yipf6	-0.521404	-0.42976
		Yipf5	-0.30778	-0.491437
		Yipf4	-0.919313	-0.860896
		Yipf1	0.201864	0.665965
		Yif1b	0.760023	0.733258
		Yif1a	0.553	1.10621
		Yes1	-0.640882	-0.485862
		Yeats4	-0.0918724	-0.277832
		Yeats2	0.0166534	-0.189554
		Ybx3	0.229973	0.238253
		Ybx1	4.68662	5.49664
		Ybey	-0.878441	0.153184
		Yars2	-0.739628	-0.581454
		Yars	0.111403	0.0798411
		Yap1	-0.618462	-0.636554
		Yaf2	-0.355843	-0.399008
		Xylt2	-1.00967	-1.16091
		Xylt1	-0.969463	-1.13727
		Xylb	0.29707	-0.484044
		Xxylt1	0.308533	-0.451276
		Xrn2	0.199871	0.0946204
		Xrn1	-0.597568	-0.460233
		Xrcc6	-0.0166475	0.152193
		Xrcc5	0.327453	0.427354
		Xrcc4	0.14485	0.72561
		Xrcc1	0.30581	-0.187545
		Xpr1	0.131634	0.557734
		Xpot	0.343216	-0.0291212
		Xpo7	-0.042851	-0.1275
		Xpo6	0.0520255	-0.0762486
		Xpo5	0.464549	0.290265
		Xpo4	-0.556551	-0.751357
		Xpo1	-0.383702	-0.43097
		Xpnpep3	-0.984812	-1.03147
		Xpnpep1	1.31307	0.436026
		Xpc	-0.226831	-0.543219
		Xkr8	-0.702527	-0.786648
		Xkr6	-0.292052	0.363961
		Xk	-0.823192	-1.14437
		Xiap	-0.402938	-0.480816
		Xbp1	-0.921597	-0.711186
		Xab2	-0.699409	-0.104341
		Wwtr1	-0.57205	-0.631555
		Wwp2	0.0966878	0.117874
		Wwp1	-0.10112	-0.303231
		Wwc2	-0.414143	-0.295403
		Wwc1	0.418243	0.329036
		Wtap	-0.865334	-0.813717
		Wscd1	-0.316366	-0.231011
		Wsb2-ps	1.00523	0.458231
		Wsb2	0.441881	0.706531
		Wsb1	-0.949799	-1.09238
		Wrnip1	-0.644786	-0.515834
		Wrn	-0.164749	-0.0945404
		Wrb	-0.27069	-0.0938572
		Wrap73	-0.0420771	0.175908
		Wrap53	-0.565055	0.104824
		Wnt7b	-0.154394	-0.240883
		Wnt7a	-1.32118	-1.34438
		Wnt5b	-0.684126	-0.343946
		Wnt5a	-0.43467	-1.11085
		Wnk3	-0.687978	-0.697781
		Wnk2	0.288493	1.00337
		Wnk1	-0.207163	-0.221261
		Wls	0.273082	0.513764
		Wiz	-0.333335	-0.00279806
		Wipi2	-0.205565	-0.488614
		Wipf3	-0.665675	-0.0973517
		Wipf2	-0.915809	-0.981744
		Wipf1	-0.821731	-0.711009
		Wee1	-1.22648	-1.14183
		Wdtc1	-0.246069	0.230522
		Wdr92	-0.274138	-0.063321
		Wdr91	-0.678026	-0.0411907
		Wdr90	2.39937	3.28481
		Wdr83	0.748867	1.63904
		Wdr82	-0.675763	-0.511597
		Wdr81	-0.136873	-0.0748586
		Wdr76	-0.780412	-0.609931
		Wdr75	-0.85553	-0.65525
		Wdr74	-0.373039	-0.497267
		Wdr73	-0.248871	-0.495091
		Wdr70	-0.0892153	-0.343813
		Wdr7	0.129629	0.19952
		Wdr62	-0.482458	0.578439
		Wdr61	0.760822	-0.0495661
		Wdr60	1.77905	0.999353
		Wdr6	-0.0342219	0.0136441
		Wdr5b	-1.04473	-1.12535
		Wdr59	-0.0172952	-0.562639
		Wdr55	-0.233516	-0.0347766
		Wdr54	-0.310568	0.0606871
		Wdr53	-0.978144	-0.86362
		Wdr5	-0.117975	-0.322897
		Wdr48	-0.152484	-0.268399
		Wdr47	-0.636118	-0.0825246
		Wdr45b	-0.376062	0.0350562
		Wdr44	-0.801082	-0.554288
		Wdr43	-0.997009	-0.905477
		Wdr41	0.223017	0.407418
		Wdr4	-0.389648	-0.380394
		Wdr37	0.701839	-0.288859
		Wdr36	-0.165267	-0.373592
		Wdr35	1.53307	0.538055
		Wdr34	1.09574	0.157996
		Wdr33	-0.615454	-0.487097
		Wdr3	-0.0107786	0.115392
		Wdr26	-0.209339	-0.161182
		Wdr24	-0.586506	-0.567436
		Wdr20	-0.748843	-0.598621
		Wdr19	-0.186559	-0.360945
		Wdr18	0.370463	0.57081
		Wdr13	1.35189	4.03427
		Wdr12	-0.0535785	-0.256466
		Wdr11	-0.0875647	0.401149
		Wdr1	0.0647079	0.103251
		Wdfy3	-0.463306	-0.360665
		Wdfy2	-0.815971	-0.881762
		Wdfy1	0.450291	0.399662
		Wdcp	-0.464996	-0.983681
		Wbp4	-0.162329	-0.380206
		Wbp2	0.288422	0.361533
		Wbp1l	-0.272026	-0.291774
		Wbp11	-0.609816	-0.842431
		Wbp1	2.33632	2.17323
		Wasl	-0.97199	-0.756609
		Washc5	0.525094	0.435841
		Washc4	-0.696165	-0.616847
		Washc3	-0.303403	0.0807009
		Washc2	1.31693	0.919202
		Washc1	-0.0176503	-0.269499
		Wasf3	0.335804	0.00485654
		Wasf2	-0.535811	-1.08419
		Wasf1	-0.53791	-0.217529
		Wars2	1.12119	0.259524
		Wars	1.34551	0.48612
		Wapl	-0.723481	-0.815017
		Wac	-0.939946	-0.701828
		Vwa8	1.90963	0.803719
		Vti1b	0.290511	0.437905
		Vti1a	0.512777	0.432436
		Vta1	0.0221327	-0.257876
		Vrk3	1.07837	0.272809
		Vrk1	0.410393	0.759585
		Vps9d1	1.56401	0.314443
		Vps8	0.55955	0.71775
		Vps72	-0.0694794	0.0841196
		Vps54	-0.405105	-0.471451
		Vps53	0.201029	0.292282
		Vps52	2.29033	2.9479
		Vps51	0.0455022	-0.22718
		Vps50	0.527453	0.116632
		Vps4b	-0.736692	-0.779443
		Vps4a	-0.000305941	0.102793
		Vps45	0.0265888	0.560197
		Vps41	3.0586	0.946759
		Vps39	0.369831	0.0795601
		Vps37d	-1.03282	0.0532389
		Vps37c	-0.54395	-0.803118
		Vps37b	-1.02191	-1.1478
		Vps37a	0.0502054	0.341474
		Vps36	0.161808	0.153187
		Vps35l	0.81041	0.895
		Vps35	-0.254645	-0.209092
		Vps33a	-0.141492	0.4492
		Vps29	0.562471	0.343622
		Vps28	3.88784	2.86061
		Vps26c	-0.481631	-0.443512
		Vps26b	-0.384881	-0.397292
		Vps26a	-0.501012	-0.551452
		Vps18	-0.916853	-0.725713
		Vps13d	0.55768	0.452121
		Vps13b	1.05091	0.727807
		Vps13a	-0.00132858	0.196071
		Vps11	-0.180359	-0.192855
		Vopp1	-0.183579	0.663612
		Vmp1	-0.313421	-0.251704
		Vmac	0.222724	0.727451
		Vma21	-0.0579971	-0.0444833
		Vldlr	-0.592423	-0.674712
		Vkorc1l1	-0.618326	-0.491939
		Virma	-0.503291	-0.326196
		Vipas39	-0.234495	-0.163353
		Vim	0.698697	0.75443
		Vhl	-0.929285	-0.953967
		Vgll4	-1.29861	-1.21652
		Vgf	0.730602	0.25318
		Vezt	0.520458	0.331944
		Vezf1	-0.783824	-0.858692
		Veph1	0.07166	-0.42581
		Vegfc	-0.947899	-0.617137
		Vegfb	0.882734	0.465696
		Vegfa	-0.888225	-1.23807
		Vdac3-ps1	0.292114	0.0723306
		Vdac3	0.625248	0.397325
		Vdac2	0.108646	0.0154733
		Vdac1	2.52542	2.12861
		Vcp-rs	0.620409	0.606803
		Vcpkmt	0.27107	0.921663
		Vcpip1	-1.25405	-1.13561
		Vcp	1.41961	0.303362
		Vcl	-0.469889	-0.736125
		Vcan	0.771851	0.747667
		Vcam1	-0.733289	-0.0770719
		Vbp1	0.0491931	0.337814
		Vav3	-0.692291	-0.956988
		Vav2	-0.340619	-0.0041533
		Vat1l	0.30652	0.172481
		Vat1	0.354724	0.100913
		Vasp	-0.414227	0.0378949
		Vasn	-1.74758	-1.53635
		Vash2	-0.311996	-0.587562
		Vash1	0.289686	-0.250452
		Vars2	0.243631	1.49067
		Vars	0.891762	1.03779
		Vapb	0.369255	0.510817
		Vapa	-0.490035	-0.174002
		Vangl2	-0.457553	-0.263329
		Vamp4	0.00804639	0.286345
		Vamp3	0.189492	0.13082
		Vamp2	0.552043	1.25252
		Vac14	0.195214	0.522599
		Uxs1	-0.549315	-0.540199
		Uvssa	-0.106615	-0.280557
		Uvrag	0.156477	-0.824032
		Utp6	-0.338049	-0.499564
		Utp4	-0.893756	-0.757504
		Utp3	-0.916871	-1.06116
		Utp25	-0.796523	-0.845772
		Utp23	-0.470053	-0.648414
		Utp20	-0.245774	-0.239217
		Utp18	-0.600932	-0.425374
		Utp15	-0.98588	-0.996349
		Utp14a	-0.355109	0.177779
		Utp11	-0.56308	-0.556515
		Uspl1	-0.920816	-1.14613
		Usp9x	-0.129202	-0.21453
		Usp8	-0.464722	-0.602338
		Usp7	-0.449755	-0.140863
		Usp6nl	-0.919649	-0.731047
		Usp54	-0.77805	-0.608741
		Usp53	-1.20537	-1.68847
		Usp5	0.660455	0.611991
		Usp48	-0.0166713	0.39182
		Usp47	-0.453603	-0.279295
		Usp46	-0.138126	-0.358891
		Usp45	-0.264237	-0.631206
		Usp42	-1.20728	-1.01886
		Usp40	0.109746	0.299172
		Usp4	0.119644	0.121987
		Usp39	-0.131608	0.103973
		Usp38	-0.790367	-0.826154
		Usp37	-0.455757	-0.595841
		Usp35	0.0300128	4.01102
		Usp34	-0.191973	-0.0544954
		Usp33	-0.44854	0.0417119
		Usp32	-0.442723	-0.42332
		Usp31	-1.06216	-0.848123
		Usp30	-0.702455	-0.349791
		Usp3	-0.622346	-0.447295
		Usp29	-0.221789	0.263448
		Usp28	-0.65666	-0.271853
		Usp27x	-1.02843	-1.24888
		Usp25	-0.665993	-0.305614
		Usp24	0.104924	-0.204206
		Usp22	-0.075071	-0.0273709
		Usp21	1.07412	0.888778
		Usp20	-0.0582357	-0.0230304
		Usp2	-1.09969	-0.209999
		Usp19	-0.195261	-0.0916481
		Usp16	-0.274188	-0.221083
		Usp15	-0.224172	-0.491805
		Usp14	-0.349768	-0.28282
		Usp12	-0.89144	-0.714357
		Usp11	0.624599	1.02048
		Usp10	-0.64101	-0.646105
		Usp1	-0.423752	-0.48947
		Uso1	-0.133465	-0.169506
		Usf3	-0.877609	-0.717351
		Usf2	0.356666	0.0878703
		Usf1	-0.483171	-0.513507
		Use1	3.00266	1.83248
		Usb1	-0.165237	0.0434515
		Urod	1.48491	1.37088
		Urm1	0.379639	0.0920648
		Uri1	-0.0110845	-0.295451
		Urb2	-0.648579	-1.10499
		Urb1	-0.955361	-0.844147
		Uqcrh	2.692	2.75921
		Uqcrfs1	0.40913	0.455266
		Uqcrc2	1.22353	1.09663
		Uqcrc1	1.06474	0.786626
		Uqcrb	0.995368	1.52539
		Uqcr10	1.19712	1.78443
		Uqcc3	-0.453436	-0.0261447
		Uqcc2	2.05741	2.8671
		Uqcc1	-0.652588	-0.400242
		Uprt	-0.88154	-0.416728
		Upf3b	0.235795	0.670413
		Upf3a	0.275221	-0.0351638
		Upf2	-0.930279	-0.588627
		Upf1	-0.375162	-0.349445
		Unkl	-1.66651	-0.818284
		Unk	-0.758404	-0.774384
		Ung	-0.166411	-0.0258651
		Unc79	0.540006	-0.0482385
		Unc5d	0.0507033	0.1188
		Unc5b	-0.454951	-0.590587
		Unc50	-0.608321	-0.403813
		Unc45a	-0.0536769	-0.263397
		Unc13a	2.02309	2.96728
		Unc119b	-0.509461	-0.614011
		Unc119	0.353938	0.545187
		Umps	-0.449315	-0.502569
		Ulk3	-0.604308	-0.438659
		Ulk2	0.214947	0.31864
		Ulk1	0.120856	-0.0787491
		Uhrf2	-0.851978	-0.889652
		Uhrf1bp1l	0.181308	0.421614
		Uhrf1bp1	-0.450355	-0.388718
		Uhrf1	-0.213877	-0.241799
		Uhmk1	-0.761192	-0.818944
		Ugt8a	-0.912136	-0.642258
		Ugp2	-0.0124621	0.30617
		Uggt2	-0.2523	-0.379669
		Uggt1	0.242192	-0.0455664
		Ugdh	0.211432	0.135938
		Ugcg	-0.112062	-0.394491
		Ufsp2	0.596678	1.51742
		Ufm1	-0.084478	-0.262499
		Ufl1	-0.0961124	0.539369
		Ufd1	0.132961	0.523085
		Ufc1	1.87904	1.55818
		Uevld	-0.501972	-0.742894
		Ucp2	1.97024	2.62012
		Uck2	-0.210438	-0.467938
		Uck1	-0.567304	-0.639118
		Uchl5	0.250708	0.170787
		Uchl4	1.18945	0.656586
		Uchl3	0.612027	0.58627
		Uchl1	3.88246	3.83936
		Ubxn8	0.847953	-0.36887
		Ubxn7	-0.967759	-0.897093
		Ubxn6	0.785063	1.196
		Ubxn4	-0.112493	-0.279254
		Ubxn2b	-0.536426	0.199527
		Ubxn2a	-0.399414	-0.209638
		Ubxn1	1.00112	0.626848
		Ubtf	0.288823	-0.00512141
		Ubtd2	-0.45281	-0.78839
		Ubr7	-0.504487	-0.508647
		Ubr5	-0.204377	-0.112982
		Ubr4	0.436361	0.980041
		Ubr3	-0.16979	-0.253799
		Ubr2	0.182712	0.187887
		Ubr1	-0.53799	-0.587688
		Ubqln4	0.207224	0.0896494
		Ubqln2	-0.739882	-0.702594
		Ubqln1	-0.0378512	-0.00986359
		Ubp1	0.381213	0.34291
		Ubox5	-1.12314	-1.0633
		Ubn2	-0.339557	-0.309605
		Ubn1	-0.359515	-0.611601
		Ubl7	0.563611	0.596731
		Ubl5	3.59325	4.31786
		Ubl4a	-0.209246	-0.214002
		Ubl3	-0.662244	-0.497464
		Ubiad1	-0.791251	-0.67815
		Ubfd1	-0.558283	-0.262127
		Ube4b	-0.209882	-0.280126
		Ube4a	0.303031	0.242545
		Ube3c	-0.526483	-0.487811
		Ube3b	0.329	0.231612
		Ube3a	-0.938957	-0.790245
		Ube2z	-0.667644	-0.0872229
		Ube2w	-0.990728	-0.719894
		Ube2v2	-0.146526	0.115919
		Ube2s	0.150052	0.249399
		Ube2r2	-0.0205967	-0.0426044
		Ube2ql1	-0.473143	-0.405293
		Ube2q2	-0.763009	-0.588343
		Ube2q1	-0.588359	-0.333755
		Ube2o	-0.617461	-0.391997
		Ube2n	0.508579	0.0601181
		Ube2m	0.75285	0.590277
		Ube2l3	0.212943	-0.182402
		Ube2k	-0.00916138	0.0745071
		Ube2j2	-0.579205	-0.653326
		Ube2j1	-0.381027	-0.258073
		Ube2i	-0.532473	-0.482325
		Ube2h	-0.507627	-0.647041
		Ube2g2	-0.751764	-0.688087
		Ube2g1	-0.69597	-0.702714
		Ube2f	-0.414371	-0.346472
		Ube2e3	-0.104818	0.0035264
		Ube2e2	0.516801	0.930063
		Ube2e1	0.36489	0.34639
		Ube2d-ps	1.008	0.377069
		Ube2d3	-0.127687	-0.0723691
		Ube2d2a	0.0436185	0.139575
		Ube2d1	-0.560824	-0.490356
		Ube2cbp	1.30979	-0.648541
		Ube2c	-0.308804	-0.377853
		Ube2b	0.247592	0.237521
		Ube2a	0.275693	0.27438
		Ubc	-0.73523	-0.775685
		Ubash3b	0.159754	1.08557
		Ubap2l	0.0735635	-0.170586
		Ubap2	-0.428982	-0.313103
		Ubap1	-0.598176	-1.08168
		Ubald2	0.520301	0.0239892
		Ubald1	-0.351184	-0.174806
		Ubac2	-0.144887	-0.168419
		Ubac1	-0.336307	-0.187454
		Uba6	-0.88092	-0.986036
		Uba5	0.455616	0.332777
		Uba3	-0.57904	-0.532522
		Uba2	0.0274992	-0.0648172
		Uba1	1.17802	1.24118
		Uap1	-0.0909782	-0.0139038
		Uaca	-0.335914	-0.247793
		U2surp	-0.215028	-0.252938
		U2af2	0.86495	0.771871
		U2af1	-0.162823	0.289878
		Tyw5	-0.21782	-0.490707
		Tyw3	-0.613772	-0.441908
		Tyw1	-0.740351	-0.562515
		Tysnd1	-0.151659	-0.236982
		Tyro3	-0.0452241	-0.034717
		Tyms-ps	0.622234	0.734797
		Tyms	0.433723	0.331832
		Tyk2	1.40356	0.185291
		Txnrd3	0.766544	-0.340671
		Txnrd1	0.165519	0.135889
		Txnl4b	-1.07291	-0.54104
		Txnl4a	0.417304	0.680308
		Txnl1	-0.0792895	-0.0461862
		Txnip	-1.69254	-1.70445
		Txndc9	-0.434046	-0.354389
		Txndc5	-0.255627	-0.057833
		Txndc17	1.31155	0.871125
		Txndc16	0.249682	0.53364
		Txndc15	0.498311	-0.26396
		Txndc12	-0.319631	-0.483361
		Txndc11	-0.839804	-0.40936
		Txn2	1.32935	0.74897
		Txn1	3.74422	4.37048
		Txlng	-0.496041	-0.247914
		Txlna	-0.559126	-0.768096
		Twsg1	-0.318059	-0.456761
		Twnk	-0.640742	-0.856132
		Twistnb	-1.0216	-1.39285
		Twf2	-0.563722	-0.511469
		Twf1	0.115456	-0.0156253
		Tvp23b	-0.0749881	-0.305083
		Tvp23a	0.464916	0.0328133
		Tut7	-0.382632	0.0442662
		Tut4	-0.924471	-0.667535
		Tut1	-1.05292	-0.738633
		Tusc3	0.666824	0.750714
		Tusc2	-0.325497	-0.365582
		Tusc1	-0.684069	0.482917
		Tulp4	0.764144	1.10173
		Tulp3	-0.633302	-0.695497
		Tug1	-0.363611	-0.245848
		Tufm	-0.401139	-0.564241
		Tubgcp6	-0.154918	-0.200005
		Tubgcp5	-0.0653081	-0.600147
		Tubgcp4	0.233993	0.502484
		Tubgcp3	0.0407258	-0.157435
		Tubgcp2	0.816722	0.602938
		Tubg1	0.216621	0.1042
		Tube1	-0.809989	0.0837095
		Tubd1	-0.733681	-0.195511
		Tubb6	0.0984819	0.505354
		Tubb5	2.18565	0.939285
		Tubb4b-ps2	1.25964	-0.492033
		Tubb4b-ps1	0.701145	-0.152268
		Tubb4b	-0.0444776	-0.0761181
		Tubb4a	1.52201	1.42604
		Tubb3	1.04993	1.10568
		Tubb2b	1.20319	2.03944
		Tubb2a-ps2	1.27314	1.89622
		Tubb2a	0.971677	1.21437
		Tuba4a	1.85555	-0.386538
		Tuba1a	1.00925	1.31018
		Tub	2.01391	1.77019
		Ttyh3	0.191407	0.169787
		Ttyh2	-0.926611	-0.817974
		Ttyh1	0.809598	0.892102
		Ttpal	-0.438593	-0.38085
		Ttll7	-0.35884	-0.428476
		Ttll5	0.309645	-0.00370272
		Ttll4	-0.311777	-0.299789
		Ttll12	-0.0995524	-0.0441014
		Ttll1	-0.0659578	0.424176
		Ttl	-0.728291	-0.424588
		Ttk	-0.169652	-0.446699
		Tti2	-0.935385	-0.834911
		Tti1	-0.818357	-0.575649
		Ttf2	0.341233	-0.547752
		Ttc9c	-0.597105	-0.647386
		Ttc9	-0.621406	-0.881748
		Ttc8	0.292593	0.302834
		Ttc7b	-0.514626	-0.224916
		Ttc5	0.805168	0.965578
		Ttc4	0.283373	-0.0513481
		Ttc39b	-0.0745994	-0.514656
		Ttc37	0.0557323	0.19745
		Ttc33	-0.636235	-0.0955272
		Ttc3	1.20318	2.1062
		Ttc28	0.49017	0.547889
		Ttc27	1.67798	0.848531
		Ttc26	-1.01183	-0.84225
		Ttc23	-0.458887	-0.0748761
		Ttc21b	-0.419015	0.0680358
		Ttc19	-0.900813	-0.181192
		Ttc17	-0.43534	-0.427844
		Ttc13	0.263832	-0.0278284
		Ttc1	-0.484499	-0.328333
		Ttbk2	-0.810791	-0.326707
		Ttbk1	1.08583	0.209009
		Tstd3	0.125719	-0.740986
		Tstd2	-0.801724	-0.717991
		Tsta3	1.05941	1.54047
		Tst	0.504149	-0.252526
		Tssc4	-0.255682	-0.39037
		Tsr3	-0.289323	-0.160322
		Tsr2	-0.134287	-0.238478
		Tsr1	-1.10548	-1.14895
		Tspyl5	-1.05611	-1.33417
		Tspyl4	-0.518098	-0.380845
		Tspyl3	0.854262	-0.460497
		Tspyl2	0.609089	0.387383
		Tspyl1	-0.713197	-0.686935
		Tspan9	0.297752	0.0874925
		Tspan7	0.489663	0.915514
		Tspan6	0.0536672	0.453066
		Tspan5	-0.305987	-0.481952
		Tspan31	-0.200331	-0.185377
		Tspan3	0.978323	0.990839
		Tspan2	-0.56462	0.244517
		Tspan18	-0.46188	-0.270822
		Tspan15	0.120314	0.491531
		Tspan14	-0.590071	-0.361534
		Tspan13	0.879977	0.885619
		Tspan12	-0.730961	-0.675075
		Tspan11	-0.364934	1.08135
		Tsnax	-0.15371	-0.184771
		Tsn	1.05405	1.0425
		Tsku	-1.3269	-1.09662
		Tshz2	-0.464664	-0.403719
		Tshz1	-0.659604	-0.590273
		Tsga10	-0.310969	0.443674
		Tsg101-ps	0.244417	0.392851
		Tsg101	0.0188824	0.105707
		Tsfm	0.405412	-0.0383266
		Tsen34	0.748353	0.881347
		Tsen15	0.676807	0.363916
		Tsc22d4	-0.532288	-0.610874
		Tsc22d3	-0.649091	-0.299677
		Tsc22d2	-1.31549	-1.07617
		Tsc22d1	-0.854061	-0.527649
		Tsc2	1.21968	1.30608
		Tsc1	-0.455049	-0.214002
		Trub2	-0.435318	-0.0626644
		Trub1	-0.063511	-0.789721
		Trrap	0.940798	1.01871
		Trps1	-1.26129	-1.04588
		Trpm7	-0.569882	-0.837822
		Trpc4ap	0.267802	-0.00931878
		Trpc1	-0.340336	-0.738285
		Trp53rkb	-0.752786	-0.465808
		Trp53rka	-1.15603	-1.32738
		Trp53-ps	0.107036	0.276651
		Trp53inp2	0.151474	0.278871
		Trp53inp1	-0.66645	-1.07431
		Trp53i13	-0.595063	-0.644472
		Trp53i11	0.804131	0.956134
		Trp53bp2	-0.889511	-0.724076
		Trp53bp1	0.673461	0.180906
		Trp53	0.3322	0.432537
		Tro	-0.219793	0.0157321
		Trnt1	-0.618123	-0.631969
		Trnau1ap	1.24247	0.559191
		Trmt61b	-0.82774	-0.552815
		Trmt61a	-0.122771	-0.110344
		Trmt6	-0.199899	-0.00305268
		Trmt5	-1.32631	-1.31899
		Trmt44	-1.02778	-0.85684
		Trmt2a	0.290281	0.207519
		Trmt13	0.0648055	-0.155916
		Trmt112-ps2	0.704509	1.14485
		Trmt112	-0.00105711	0.302739
		Trmt11	-0.577657	-0.517972
		Trmt10b	-1.10183	-1.07202
		Trmt10a	-0.529858	-0.855756
		Trmt1	0.868408	1.34392
		Trmo	-1.00733	-1.63365
		Trit1	-0.222665	-0.632409
		Trir	0.546665	1.02874
		Trip4	-0.0669132	0.0104259
		Trip13	0.118909	-0.417604
		Trip12	-0.200691	-0.182962
		Trip11	-0.545194	-0.335718
		Trip10	-1.17642	-0.651404
		Triobp	-0.625621	-0.218665
		Trio	-0.34212	-0.00972763
		Trim8	-0.755466	-0.224472
		Trim67	0.932	0.909099
		Trim66	-0.12532	-0.266684
		Trim62	-0.110415	-0.594776
		Trim59	-1.34161	-1.32592
		Trim56	-0.286486	-0.118666
		Trim46	0.315468	0.0770583
		Trim45	-0.926955	-0.0746388
		Trim44	0.694499	0.310544
		Trim41	0.10843	-0.239795
		Trim39	-0.836214	-0.543506
		Trim37	0.910278	1.00632
		Trim36	-0.347787	-1.2899
		Trim35	-0.587142	-0.426921
		Trim33	-0.777674	-0.86177
		Trim32	-0.943027	-0.463596
		Trim3	-0.776453	-0.0170175
		Trim28	-0.076101	0.0313031
		Trim27	-0.731427	-0.730144
		Trim26	-0.134788	-0.772564
		Trim24	-0.606403	-0.193064
		Trim23	-0.844218	-0.404691
		Trim2	-0.427847	-0.43343
		Trim13	-1.6402	-1.31046
		Trib2	-1.22873	-1.16838
		Trib1	-1.1875	-1.51505
		Triap1	-0.97853	-0.78361
		Trerf1	-0.771567	-0.337443
		Trdmt1	0.243113	0.16144
		Trappc9	0.743967	1.44583
		Trappc8	-0.810136	-0.370771
		Trappc6b	-0.363857	0.349891
		Trappc5	-0.888879	-0.657066
		Trappc4	-0.128964	0.128859
		Trappc3	0.700418	0.89722
		Trappc2l	1.97114	4.97214
		Trappc2	0.166559	0.368013
		Trappc13	-0.447889	-0.412898
		Trappc12	0.434261	0.633303
		Trappc11	-0.0956381	0.0344214
		Trappc10	-0.0412733	-0.0768772
		Trappc1	1.09151	0.884794
		Trap1	1.41393	2.27974
		Tram1l1	-0.787645	-1.00983
		Tram1	-0.495759	-0.450998
		Trak2	-0.0501324	-0.153896
		Trak1	-0.381997	-0.118573
		Traip	-0.547324	-0.997772
		Trafd1	-0.359072	0.220774
		Traf7	0.562109	0.756444
		Traf6	-0.757999	-1.0016
		Traf4	-0.495357	-0.494632
		Traf3ip1	-0.490461	-0.690238
		Traf3	-0.49951	-0.69028
		Traf2	-0.693215	-1.23404
		Trabd	-0.0321515	-0.219316
		Tra2b	-0.535565	-0.756393
		Tra2a	-0.0265424	0.0614633
		Tpx2	-0.372083	-0.488691
		Tpst2	-0.364796	-0.758273
		Tpst1	-0.296931	-0.477077
		Tprkb	-0.438018	-0.0879838
		Tprgl	0.685032	0.953488
		Tpr	-0.00471782	-0.0735531
		Tppp	-0.943828	-0.9659
		Tpp2	-0.099435	-0.174221
		Tpp1	0.596294	0.902295
		Tpmt	2.5227	1.78238
		Tpm4	0.622713	0.443279
		Tpm3-rs7	0.730762	0.704999
		Tpm3	0.565649	0.355508
		Tpm1	1.33349	1.53165
		Tpi1	1.27981	0.99102
		Tpgs2	0.530472	-0.164801
		Tpgs1	0.174072	-0.121869
		Tpd52l2	0.188788	0.234747
		Tpd52	0.254989	0.570149
		Tpcn1	-0.0728508	-0.0330082
		Tpbg	-0.932382	-1.18107
		Tox4	-0.442291	-0.714184
		Tox3	-0.713247	-1.18343
		Tox2	-0.136755	-0.0762479
		Tox	-1.05564	-0.260153
		Tor2a	-0.235314	-0.306375
		Tor1b	-0.985705	-1.13293
		Tor1aip2	-0.559793	-0.428285
		Tor1aip1	-0.585063	0.0226752
		Tor1a	-0.627741	-0.490726
		Topors	-1.60675	-1.48821
		Topbp1	0.607532	-0.319783
		Top3b	0.235558	0.368826
		Top3a	0.0257424	-0.164394
		Top2b	0.618649	0.303029
		Top2a	-0.0494975	-0.265376
		Top1	-0.49797	-0.490051
		Tonsl	0.572667	0.537176
		Tomm70a	-0.123163	-0.348167
		Tomm5	0.159292	0.0533827
		Tomm40l	0.895217	0.970942
		Tomm40	0.781505	0.816245
		Tomm34	-0.235265	-0.0939019
		Tomm22	0.0174345	0.308707
		Tomm20	-0.297947	0.250897
		Tom1l2	0.410904	-0.0214828
		Tom1l1	-0.574498	-0.26233
		Tollip	-0.804135	-0.637104
		Togaram1	-0.999209	-0.980191
		Toe1	-1.14225	-1.03623
		Tob2	-1.37173	-1.3726
		Tob1	-1.38664	-1.43891
		Tns3	-1.05489	-0.86915
		Tns1	-0.102215	-0.135603
		Tnrc6c	-0.55035	-0.380316
		Tnrc6b	-0.587456	-0.590839
		Tnrc6a	-0.70176	-0.92008
		Tnrc18	-0.719181	-0.370037
		Tnr	0.384607	0.795258
		Tnpo3	0.221013	0.124724
		Tnpo2	-0.0755683	0.214638
		Tnpo1	-0.533709	-0.571199
		Tnks2	-0.451551	-0.595401
		Tnks1bp1	-0.563645	-0.21674
		Tnks	-0.0616751	0.00927408
		Tnk2	-0.230426	0.133932
		Tnip1	-0.599033	-0.55913
		Tnik	-0.331369	-0.232433
		Tnfsf9	-1.22759	-1.58091
		Tnfrsf22	-1.29566	-0.705738
		Tnfrsf1a	-0.866508	-0.930799
		Tnfrsf19	-0.459502	-0.724535
		Tnfaip8l1	-1.12206	-1.21396
		Tnfaip1	-0.382561	-0.612226
		Tnc	-0.00267482	0.0121649
		Tmx4	-0.800288	-0.751525
		Tmx3	-0.292229	-0.238759
		Tmx2	-0.526307	-0.237265
		Tmx1	-0.411941	-0.398081
		Tmub2	0.522889	-0.274875
		Tmub1	0.0798791	-0.18948
		Tmtc4	-0.374458	0.397967
		Tmtc3	-0.824981	-0.698529
		Tmtc2	-0.281146	0.00278655
		Tmtc1	-1.03895	-0.987855
		Tmsb4x	3.88586	4.09328
		Tmsb10	4.71494	3.82214
		Tmppe	-1.2624	-1.01984
		Tmpo	-0.237061	-0.309802
		Tmod3	0.403062	0.469861
		Tmod2	0.44653	0.576505
		Tmf1	-0.729819	-0.284062
		Tmem9b	-0.530161	-0.230134
		Tmem98	0.209745	-0.239855
		Tmem97	-0.913452	-0.825231
		Tmem94	0.774522	0.597046
		Tmem9	0.204944	-0.0824247
		Tmem8b	0.137149	0.322914
		Tmem87b	-0.918442	-0.683538
		Tmem87a	-0.779198	-0.734244
		Tmem86b	1.24378	-0.516973
		Tmem70	-0.904614	-0.842743
		Tmem69	-0.993746	-0.788915
		Tmem68	-0.744781	-0.28417
		Tmem67	-0.586197	-0.952343
		Tmem65	-0.0157598	0.0462108
		Tmem64	-0.870709	-1.07277
		Tmem63b	0.2817	1.05287
		Tmem60	-0.736447	-1.01804
		Tmem59	-0.081945	-0.071169
		Tmem56	-1.0312	-0.913855
		Tmem50b	-0.242351	0.0664786
		Tmem50a	0.0444618	0.0460752
		Tmem47	-0.563318	-0.476261
		Tmem44	0.136332	0.606676
		Tmem43	-0.76893	-0.578942
		Tmem41b	-0.621153	-0.486726
		Tmem41a	0.232272	-0.673715
		Tmem39b	-0.602586	-0.945444
		Tmem39a	-0.892328	-1.18084
		Tmem38b	-0.288452	-1.0759
		Tmem38a	-0.197459	-0.0317104
		Tmem35a	0.329606	0.119463
		Tmem33	-0.280824	-0.163501
		Tmem30a	-0.243024	0.0874066
		Tmem29	0.240348	0.445159
		Tmem28	-1.01769	-0.758092
		Tmem268	-0.189253	-0.66684
		Tmem267	-0.636339	-0.676441
		Tmem263	-0.766678	-0.711475
		Tmem259	1.1791	1.54448
		Tmem258	2.32687	3.85147
		Tmem256	4.65242	2.5426
		Tmem251	-1.00356	-0.961933
		Tmem250-ps	-0.71697	-0.381051
		Tmem248	-0.970738	-1.11474
		Tmem246	-0.669985	-0.608571
		Tmem245	-0.713084	-0.492784
		Tmem242	0.683509	0.327989
		Tmem241	-0.0670205	-0.0685136
		Tmem237	0.523078	0.236569
		Tmem234	0.839299	0.339206
		Tmem231	-0.998972	-0.908276
		Tmem230	-0.00188093	-0.237728
		Tmem229b	0.237986	0.280387
		Tmem229a	-1.24004	-1.12768
		Tmem223	0.264909	1.04054
		Tmem222	-0.668579	-0.39593
		Tmem218	-0.367519	-0.432545
		Tmem216	-0.539881	-0.58217
		Tmem214	-0.522566	-0.566105
		Tmem209	-0.677008	-0.406632
		Tmem208	0.163278	1.12225
		Tmem201	-0.710882	0.103088
		Tmem200a	-0.301352	-1.11501
		Tmem199	-0.835291	-0.268045
		Tmem198	-0.320514	-0.325777
		Tmem19	-0.316176	-0.487724
		Tmem189	-0.648319	-0.0174409
		Tmem186	-1.03237	-1.03859
		Tmem185b	-1.31279	-1.46756
		Tmem185a	-0.55749	-0.150451
		Tmem184c	0.00597385	0.107877
		Tmem184b	-0.74128	-0.600445
		Tmem183a	0.258435	0.799442
		Tmem181a	-0.643959	-0.521803
		Tmem18	-0.314066	-0.00594266
		Tmem179b	-0.984582	0.18764
		Tmem178b	-0.284029	-0.380605
		Tmem178	-0.318774	-0.266906
		Tmem177	-1.09722	-0.941141
		Tmem176b	-0.152601	0.405364
		Tmem170b	-1.03599	-0.854723
		Tmem170	-1.10529	-1.20711
		Tmem168	-1.12008	-1.13897
		Tmem167b	-0.594643	-0.456524
		Tmem167	-0.319846	-0.256142
		Tmem165	-0.634155	-0.889541
		Tmem164	0.122136	-0.176501
		Tmem161b	-1.2547	-0.917887
		Tmem160	2.80226	1.74388
		Tmem151b	0.674453	-0.45277
		Tmem14c	4.32067	3.13215
		Tmem147os	0.158268	1.56626
		Tmem147	0.936502	0.978654
		Tmem138	-0.56157	-0.54252
		Tmem136	-0.878202	-0.749145
		Tmem135	-0.78666	-0.77188
		Tmem134	0.952566	0.426198
		Tmem132e	-0.988081	-1.09256
		Tmem132b	-0.615839	-0.500634
		Tmem132a	0.0282639	-0.0056802
		Tmem131l	-0.524194	-0.61432
		Tmem131	-0.0633276	-0.264124
		Tmem129	-0.901052	-0.792603
		Tmem128	0.284631	0.10979
		Tmem127	-0.578167	-0.0672852
		Tmem126a	0.255524	0.408641
		Tmem123	0.0254489	-0.455777
		Tmem121b	-0.463858	-0.431942
		Tmem121	-0.458369	-0.887045
		Tmem120a	-0.459855	0.215336
		Tmem115	-1.06163	-0.961809
		Tmem11	-0.890978	-1.09536
		Tmem109	-0.969998	-1.20773
		Tmem108	-0.843872	-0.961551
		Tmem106b	-0.296163	-0.236754
		Tmem104	0.909976	-0.802231
		Tmem101	-0.432266	0.0447043
		Tmeff1	0.0594661	0.458157
		Tmed9	-0.186762	-0.0762038
		Tmed8	-0.497037	-0.618595
		Tmed7	-0.143881	-0.19657
		Tmed5	-0.716105	-0.686349
		Tmed4	-0.921047	-0.607881
		Tmed3	-0.392577	-0.256944
		Tmed2	-0.262523	0.450122
		Tmed10-ps	0.0936812	-0.279556
		Tmed10	-0.621844	-0.504785
		Tmed1	-0.375426	0.0985377
		Tmco3	0.604592	0.214364
		Tmco1	-0.693707	-0.582585
		Tmcc3	-1.18842	-1.05866
		Tmcc2	-0.311039	0.11402
		Tmcc1	-0.892858	-1.00414
		Tmc7	-0.99628	-1.02758
		Tmbim6	0.50834	0.543415
		Tmbim4	-0.254235	-0.166076
		Tma16	-0.253695	-0.359184
		Tm9sf4	-0.517447	-0.251089
		Tm9sf3	0.032238	0.0557418
		Tm9sf2	-0.412805	-0.428842
		Tm9sf1	-0.592431	-0.28899
		Tm7sf3	1.10557	0.997516
		Tm2d3	-0.907463	-1.03725
		Tm2d2	-0.544544	-0.471185
		Tm2d1	0.358478	-0.00294068
		Tln2	1.16777	0.695426
		Tln1	-0.124842	0.021023
		Tlk2	-0.875604	-0.640268
		Tlk1	-0.911802	-0.478467
		Tle5	2.35421	2.06997
		Tle4	-1.05864	-0.853488
		Tle3	-0.739234	-0.849216
		Tle1	-0.291784	0.177669
		Tkt	3.39473	4.15019
		Tkfc	3.00376	2.52457
		Tk2	0.0816416	-0.246238
		Tk1	0.509494	-0.205358
		Tjp2	-0.54845	-0.904697
		Tjp1	-0.558393	-0.676248
		Tiprl	-0.293636	-0.4249
		Tipin	0.00270808	-0.25064
		Tiparp	-1.50478	-1.46259
		Tinf2	0.0949506	-0.0222996
		Timp3	-0.715749	-0.199446
		Timp2	-0.156024	0.153554
		Timmdc1	1.13751	0.307113
		Timm8b	1.25092	0.975444
		Timm50	0.580405	-0.0198649
		Timm44	0.134948	-0.0246783
		Timm29	-0.45533	-0.551203
		Timm22	-0.134563	-0.596508
		Timm21	0.277056	-0.279312
		Timm17b	1.44982	1.17045
		Timm17a	-0.43062	-0.073249
		Timm13	0.710599	0.662388
		Timeless	-0.472569	-0.669995
		Tigd5	-0.409175	-0.989177
		Tigd3	-0.339414	-1.00245
		Tigd2	-1.11916	-0.469282
		Tigar	-0.822258	-0.216294
		Ticrr	-0.00435506	-0.438833
		Ticam1	-0.978951	-0.744385
		Tiam2	0.280835	0.013467
		Tiam1	-0.461465	-0.869426
		Tial1	0.210325	0.055376
		Tia1	-0.374576	-0.589962
		Thumpd3	-0.165781	-0.259206
		Thumpd2	-0.850577	-0.88616
		Thumpd1	-0.72243	-0.893721
		Thsd4	0.0469982	-0.550029
		Thrap3	0.0763743	-0.181241
		Thra	2.0985	3.69378
		Thop1	0.338096	0.318686
		Thoc7	0.319383	0.318045
		Thoc6	1.6962	1.70317
		Thoc5	-0.248902	0.0239078
		Thoc3	-0.584083	-0.74036
		Thoc2l	0.300356	-0.470166
		Thoc2	-0.0143208	0.222853
		Thoc1	0.277662	-0.106888
		Thnsl1	-0.53893	-0.582884
		Thg1l	1.11648	0.263785
		Them4	-0.206097	-0.571689
		Thbs3	1.33525	2.04488
		Thap7	-0.399047	-0.844626
		Thap4	-0.503688	-0.250606
		Thap3	-0.184404	-0.732374
		Thap2	-0.855826	-0.990713
		Thap12	0.238277	-0.0223442
		Thap11	-0.972794	-0.77986
		Thap1	-1.59138	-1.26496
		Thada	-0.275136	-0.314697
		Tgs1	-0.628444	-0.851691
		Tgoln1	0.700035	0.707726
		Tgif2	-1.009	-0.954179
		Tgif1	-1.53135	-1.36882
		Tgfbrap1	0.0793358	-0.26273
		Tgfbr2	-1.3143	-1.59312
		Tgfbr1	-0.725847	-0.965909
		Tgfb3	-0.514628	-0.388156
		Tgfb2	-0.875637	-0.537653
		Tgfa	-0.595276	-0.328709
		Tgds	-0.875964	-1.19496
		Tfrc	-0.332576	-0.156126
		Tfip11	-0.261217	-0.258487
		Tfg	0.262785	-0.230065
		Tfe3	-0.21193	-0.00135066
		Tfdp2	-0.621939	-0.496349
		Tfdp1	0.0507716	-0.248135
		Tfcp2	-0.360522	-0.352705
		Tfap4	-0.945026	-1.04557
		Tfam	-0.709738	-0.66505
		Tex9	0.332853	-0.333379
		Tex30	-0.928004	-0.788451
		Tex264	-0.634843	0.0341749
		Tex261	-0.198966	0.148842
		Tex2	-0.413166	-0.333221
		Tex10	-0.826445	-0.843187
		Tet3	-0.812404	-0.642556
		Tet2	-1.13497	-1.07459
		Tet1	-0.978299	-0.976348
		Tesk1	0.0710093	0.61693
		Tes3-ps	-0.477514	-0.957642
		Tes	0.192423	-0.0773066
		Tert	-0.392323	0.217316
		Terf2ip	-0.818089	-0.67118
		Terf2	-0.769516	-0.457967
		Tent4b	-0.969243	-0.899285
		Tent4a	-1.18261	-0.942506
		Tent2	-0.779041	-0.854319
		Tenm4	-0.218129	-0.402995
		Tenm3	-0.184331	-0.292184
		Tenm1	-0.196805	0.146195
		Ten1	0.270981	0.969311
		Telo2	0.395916	0.804853
		Tefm	-1.30191	-1.11001
		Tef	-0.807823	-0.714493
		Tedc2	-0.752305	0.492239
		Tedc1	0.969008	0.411616
		Tecr	1.51462	1.99473
		Tecpr2	-0.277173	-0.101297
		Tecpr1	0.61924	1.18314
		Tead2	0.243496	-0.0599654
		Tead1	-0.426554	-0.531446
		Tdrkh	0.595166	0.0562646
		Tdrd7	0.337937	-0.133142
		Tdrd3	-0.618427	0.147851
		Tdp2	-0.825681	-0.3835
		Tdp1	0.57797	-0.0751676
		Tdg	-0.291411	-0.012664
		Tctn3	-0.226062	0.0822519
		Tctex1d2	0.493637	0.443494
		Tcta	0.305115	-0.0954135
		Tcp11l1	0.934593	0.656751
		Tcp1	0.619593	0.566046
		Tcof1	0.462431	0.533539
		Tcim	-1.29714	-0.856686
		Tchp	0.336753	1.05138
		Tcf7l2	-1.17347	-1.08988
		Tcf4	-0.355762	-0.51949
		Tcf3	0.127397	0.0730949
		Tcf25	1.31411	1.41981
		Tcf20	-0.52213	-0.146576
		Tcf19	-0.569506	-0.376095
		Tcf12	-0.174774	-0.24022
		Tcerg1	-0.743696	-0.621751
		Tceanc2	-0.766532	-0.786257
		Tceanc	-0.916709	-0.601956
		Tceal9	0.261955	0.0230381
		Tceal8	-0.535572	-0.356778
		Tceal1	-1.12817	-0.682428
		Tcea1-ps1	-0.303309	0.0377644
		Tcea1	-0.164373	-0.0212153
		Tcaim	-0.725946	-0.770195
		Tcaf1	-0.0119212	0.0893701
		Tbrg4	0.465574	0.985086
		Tbrg1	0.98264	-0.0474066
		Tbr1	-0.12024	-0.644889
		Tbpl1	-1.088	-0.753682
		Tbp	0.107773	-0.619684
		Tbl3	0.707445	0.4365
		Tbl2	-0.807541	-0.716183
		Tbl1xr1	-0.60669	-0.575618
		Tbl1x	-0.444376	-0.501679
		Tbkbp1	-0.497943	0.424915
		Tbk1	-0.678367	-0.341758
		Tbck	-0.574661	-0.437748
		Tbcel	-0.783148	-1.06639
		Tbcd	1.26407	0.847661
		Tbccd1	-0.636843	-0.875979
		Tbcc	-1.29496	-1.28802
		Tbcb	1.81739	1.25183
		Tbca	2.48891	2.58708
		Tbc1d9b	1.38968	-0.16306
		Tbc1d9	-0.499939	-0.239436
		Tbc1d8b	-0.681066	-0.568417
		Tbc1d5	0.720158	0.464965
		Tbc1d4	-0.0352571	0.202541
		Tbc1d32	-0.191201	0.0959646
		Tbc1d31	-0.224185	-0.177955
		Tbc1d30	0.59532	-0.304741
		Tbc1d2b	-0.951944	-0.636322
		Tbc1d25	-0.688225	-0.831189
		Tbc1d24	-0.449741	0.354701
		Tbc1d23	-0.216758	0.226286
		Tbc1d22b	-0.224239	0.174427
		Tbc1d20	-0.625068	-0.0412175
		Tbc1d19	0.0206971	0.544256
		Tbc1d17	0.423501	0.63557
		Tbc1d16	1.03878	0.992434
		Tbc1d15	-0.582558	-0.665783
		Tbc1d14	-0.27501	-0.117679
		Tbc1d13	-0.22345	-0.260482
		Tbc1d10b	-0.846155	-0.605336
		Tbc1d1	-0.247785	-0.589228
		Tax1bp1	0.0286244	-0.019365
		Tatdn2	-0.348202	-0.590252
		Tatdn1	0.532283	0.475188
		Tasp1	0.533675	-0.0224143
		Tasor2	-0.678371	-0.41687
		Tasor	-0.344692	0.245618
		Tarsl2	0.604891	0.679233
		Tars2	0.19284	0.410612
		Tars	0.00799354	-0.145712
		Tardbp	0.832513	0.974859
		Tarbp2	-0.510306	-0.639706
		Tarbp1	-1.0065	-1.21327
		Tapt1	-0.901808	-0.687578
		Taok3	-0.584484	0.21132
		Taok2	-0.783111	-0.449729
		Taok1	-0.86779	-0.792351
		Tank	-0.882396	-0.714778
		Tanc2	-0.445347	-0.569805
		Tanc1	-0.913759	-0.892719
		Tamm41	0.521135	0.390002
		Taldo1	4.44484	3.62162
		Tagln3	1.55576	1.65029
		Tagln2	1.24068	2.13022
		Tagap1	-1.53069	-0.928825
		Tafa5	-0.419442	-0.834161
		Tafa2	0.699519	-0.148728
		Taf9b	-0.694329	-0.56005
		Taf7	-1.01531	-0.768837
		Taf6l	-0.414952	-0.283506
		Taf6	0.555692	0.171525
		Taf5l	-0.630133	-1.00481
		Taf5	-1.00773	-1.08634
		Taf4	-0.767762	-0.743425
		Taf3	-1.10313	-1.08648
		Taf2	0.150029	-0.0551259
		Taf1d	-0.0953368	0.0127551
		Taf1c	-0.727982	-0.841918
		Taf1b	-1.02645	-0.404703
		Taf1a	-0.307231	-0.689004
		Taf15	1.06637	1.02457
		Taf12	-0.304252	-0.106207
		Taf11	-0.508965	-0.221335
		Taf10	0.751325	0.912492
		Taf1	0.144955	0.15727
		Tada3	-0.270236	0.176953
		Tada2b	-1.0839	-1.24262
		Tada2a	-0.106432	-0.238366
		Tada1	-0.775291	-0.668123
		Taco1	-0.733937	-1.4219
		Tacc3	0.175403	0.139794
		Tacc2	-0.512908	-0.457701
		Tacc1	-0.842205	-0.786287
		Tab3	-1.0266	-0.594769
		Tab2	-0.978886	-1.00234
		Tab1	-0.440052	-0.306504
		Szt2	1.2849	2.39098
		Szrd1	0.349859	-0.551521
		Syvn1	-0.420697	-0.268043
		Syt9	0.0368089	-0.576326
		Syt7	1.98078	1.74988
		Syt5	2.49457	1.54976
		Syt4	0.133346	-0.248885
		Syt16	0.446723	1.28854
		Syt14	-0.297427	-0.560623
		Syt11	-0.609005	-0.354643
		Syt1	0.0092031	-0.00143959
		Sys1	0.223833	0.536883
		Sypl	-0.576802	-0.401017
		Syp	0.252498	0.556076
		Synrg	-0.388886	-0.362071
		Synj2bp	-0.51761	-0.880637
		Synj2	-0.27779	-0.40692
		Synj1	-0.253911	-0.000426074
		Syngr3	-0.523163	0.408892
		Syngr1	0.281296	0.49498
		Syngap1	-0.267331	0.552918
		Syne2	1.31734	0.230469
		Syne1	-0.0193187	-0.20146
		Syncrip	-0.128377	-0.314423
		Syn2	0.545814	-0.0498545
		Syn1	0.557976	1.27825
		Sympk	1.09454	0.993444
		Syf2	-0.197727	-0.18073
		Syde1	-0.644703	-0.824404
		Sybu	-0.513037	-0.903886
		Syap1	-0.515475	-0.59328
		Swt1	0.419967	-0.253141
		Swsap1	-1.05148	-0.54078
		Swi5	2.13692	2.52508
		Swap70	-0.909469	-0.960622
		Svop	0.288139	0.288182
		Svip	0.147725	-0.107437
		Svil	-0.616939	-0.61177
		Svbp	-0.0351279	0.563738
		Sv2b	0.715925	-0.0790992
		Sv2a	1.80924	0.952584
		Suz12	-0.651134	-0.648075
		Suv39h2	-0.922834	-1.01137
		Suv39h1	-0.339184	-0.408405
		Susd6	-1.31983	-1.15686
		Susd4	0.335045	0.485059
		Surf6	-0.949417	-0.954749
		Surf4	-0.326593	-0.169013
		Surf2	-0.36268	-0.197448
		Surf1	0.494592	1.35025
		Supv3l1	-0.35512	-0.0457553
		Supt7l	-0.927808	-0.940216
		Supt6	-0.428259	-0.300177
		Supt5	-0.0478402	0.0147373
		Supt4a	-0.0309577	-0.094487
		Supt20	-0.413917	-0.139511
		Supt16	0.0439968	-0.0555762
		Sun2	-0.161016	-0.25889
		Sun1	-0.212722	-0.405279
		Sumo3	0.376143	0.172508
		Sumo1	0.662407	0.40619
		Sumf2	-0.300487	-0.445215
		Sumf1	-0.686934	-0.182863
		Sult4a1	0.131535	0.43966
		Sulf2	0.86375	0.687288
		Sugt1	-0.145679	0.081206
		Sugp2	0.150941	-0.140803
		Sugp1	-0.418858	-0.149135
		Sufu	-0.570363	-0.488358
		Suds3	0.795169	1.08718
		Suco	-1.04998	-0.870632
		Suclg2	1.00519	0.861079
		Suclg1	4.98898	3.718
		Sucla2	0.0232827	0.0750095
		Sub1	1.3136	1.0442
		Styx	-0.797493	-0.342927
		Stxbp6	-0.634633	0.0475092
		Stxbp5	-0.601535	-0.346389
		Stxbp4	-0.186531	-0.261492
		Stxbp1	0.911296	2.35444
		Stx7	0.465264	0.933896
		Stx6	-0.205566	0.0960109
		Stx5a	-0.012704	0.139353
		Stx1b	0.965699	1.40436
		Stx1a	0.0705962	0.701156
		Stx18	0.0195753	0.556949
		Stx17	-0.161418	-0.609834
		Stx16	0.336805	0.149234
		Stx12	0.374755	0.540969
		Stub1	1.33771	1.30823
		Stt3b	-0.482243	-0.323037
		Stt3a	-0.746061	-0.628909
		Strn4	0.0901978	0.283424
		Strn3	-0.703213	-0.404667
		Strn	-0.377228	-0.420064
		Strip1	-0.31158	-0.0449639
		Strbp	0.4612	0.606665
		Strap	0.780568	0.296237
		Stradb	0.340907	0.0635879
		Strada	0.422298	0.0256181
		Stox2	-0.553387	-0.642776
		Ston1	-1.08069	-0.964213
		Stoml2	0.42553	0.331603
		Stoml1	0.296477	1.1605
		Stn1	-0.0794103	0.0341567
		Stmn3	4.14362	2.86353
		Stmn2	3.24589	3.17124
		Stmn1	2.3369	3.15261
		Stk40	-0.451722	-0.579156
		Stk4	-0.55584	-0.529191
		Stk39	-0.0953575	-0.0632866
		Stk38l	-0.550956	-0.334224
		Stk38	0.000671213	-0.132365
		Stk35	-1.11395	-0.932514
		Stk32b	4.3803	2.56863
		Stk3	-0.719432	-0.592277
		Stk25	0.963752	1.26632
		Stk24	-0.721278	-0.533119
		Stk17b	-1.23456	-1.41984
		Stk16	0.0947387	0.706664
		Stk11ip	0.487338	0.665466
		Stk11	0.536031	0.327936
		Stip1	0.354656	0.267645
		Stimate	-1.14712	-0.650209
		Stim2	-0.559862	-0.83628
		Stim1	-0.590414	-0.488026
		Stil	-0.941284	-1.25099
		Stc2	-0.504319	-0.755282
		Stc1	-1.24844	-1.50365
		Stau2	0.00697306	0.104667
		Stau1	-0.521819	-0.393579
		Stat5b	-0.763184	-0.920506
		Stat3	-0.372723	-0.332477
		Stat2	-0.179503	-0.365547
		Stat1	-0.371575	-0.228385
		Stard7	0.0893489	0.0207895
		Stard5	-0.224674	-0.353925
		Stard4	-0.919285	-0.94072
		Stard3nl	0.312698	-0.167831
		Stard3	-0.598809	-0.648268
		Stard13	-1.53104	-0.772874
		Stambpl1	-1.13381	-0.921853
		Stambp	0.669209	-0.279746
		Stam2	-0.0988948	0.154102
		Stam	-0.626754	-0.400056
		Stag2	-0.273574	-0.319383
		Stag1	-0.19081	-0.335472
		St8sia4	-1.06252	-1.22604
		St8sia3	0.970315	-0.410235
		St8sia2	-0.759835	-0.667766
		St7l	-0.327814	-0.740159
		St7	-0.139154	0.178497
		St6galnac6	0.675493	0.467724
		St6galnac5	-0.700814	-0.249914
		St6galnac4	0.120709	-0.298513
		St6galnac3	-0.0118822	-0.422739
		St6gal2	0.689056	-0.450504
		St6gal1	-0.742388	-0.6732
		St5	0.208827	0.506376
		St3gal5	-0.163149	-0.0423612
		St3gal4	-0.212215	-0.13453
		St3gal3	-0.458744	-0.381518
		St3gal2	-0.333523	-0.00780253
		St18	-0.415616	-0.306922
		St13	0.544548	0.494717
		Ssx2ip	-0.760283	-0.876736
		Ssu72	-0.000522592	0.510905
		Sstr2	0.068797	0.122954
		Sstr1	-0.0746624	-0.382757
		Ssrp1	0.775224	0.685711
		Ssr3	-0.197234	-0.173844
		Ssr2	-0.0344159	-0.0074577
		Ssr1	-0.440955	-0.418374
		Ssna1	-0.211448	0.0269275
		Ssh2	-1.13404	-1.07137
		Ssh1	-0.148424	-0.3943
		Ssbp3	0.109192	0.280492
		Ssbp2	-0.36151	0.187305
		Ssbp1	0.255236	-0.264078
		Ssb	0.571389	0.28531
		Ss18l2	-0.460881	-0.218821
		Ss18l1	-0.554447	-0.0478383
		Ss18	-0.414009	-0.34037
		Srxn1	0.379723	0.705732
		Srsf9	0.15487	-0.097112
		Srsf7	-0.154983	-0.156429
		Srsf6	0.136276	-0.130034
		Srsf5	0.37367	0.45193
		Srsf4	-0.606153	-0.496937
		Srsf3	-0.0520222	-0.188486
		Srsf2	0.0175047	-0.00900722
		Srsf11	-0.0123305	-0.135982
		Srsf10	-0.392298	-0.407099
		Srsf1	0.250112	0.102307
		Srrt	0.956141	0.606252
		Srrm4	-0.594369	-0.443267
		Srrm2	-0.193925	-0.204126
		Srrm1	0.00395964	-0.385614
		Srrd	-0.4898	-0.461762
		Srr	1.13275	0.860398
		Srprb	0.144384	0.559845
		Srpr	0.138215	0.585478
		Srpk2	0.0861296	0.311217
		Srpk1	-0.356975	-0.193126
		Srp9	0.0562039	-0.00780381
		Srp72	0.0693861	0.0820492
		Srp68	-0.429681	-0.457772
		Srp19	0.755403	-0.123282
		Srp14	1.53999	1.35165
		Srm	-0.145066	0.189803
		Srl	-0.203141	-0.229003
		Sri	1.42761	0.283167
		Srgap3	-0.240987	0.438673
		Srgap2	-0.273491	-0.306561
		Srgap1	-0.145519	-0.209715
		Srf	-0.910439	-0.722922
		Srek1ip1	-0.952079	-0.875876
		Srek1	-0.305748	-0.606361
		Srebf2	0.189567	0.296918
		Srebf1	0.0314084	-0.534574
		Srd5a1	0.550198	0.577611
		Srcin1	0.652276	0.672495
		Srcap	0.926539	1.3513
		Src	-0.26425	-0.153601
		Srbd1	0.00502125	-0.154199
		Sra1	-0.0774894	-0.16633
		Sqstm1	0.0809778	0.0362343
		Sqle	-0.830691	-0.641886
		Spty2d1	-1.45707	-1.53836
		Sptlc2	-0.489128	-0.756976
		Sptlc1	-0.334717	-0.544508
		Sptbn2	1.61422	1.71718
		Sptbn1	0.242246	0.193784
		Sptan1	0.313472	1.27765
		Spsb4	-0.68961	-1.03092
		Spsb3	-0.466024	-0.625964
		Spryd7	-0.92574	-0.510195
		Spryd4	-0.918618	-1.11403
		Spryd3	-0.469395	-0.79746
		Spry4	-1.54563	-1.49951
		Spry2	-1.6371	-1.51702
		Spry1	-1.61727	-1.55002
		Sprtn	-0.716683	-0.676272
		Spred3	-0.0937421	-0.00807912
		Spred2	-0.859085	-0.820325
		Spred1	-1.0276	-1.07687
		Spr	0.522667	0.22543
		Sppl3	-0.567248	-0.365399
		Sppl2b	0.315286	0.688194
		Sppl2a	0.448027	0.257034
		Spout1	-0.613316	-0.103979
		Spopl	-0.521433	-0.471012
		Spop	0.0968974	0.387857
		Spon1	1.35826	2.43644
		Spock2	0.972965	0.656028
		Spock1	1.9652	0.530029
		Spns1	0.125919	0.557859
		Spire1	-0.0881614	-0.0393319
		Spindoc	-0.450456	-0.472356
		Spin4	-1.39126	-1.25183
		Spin1	-0.585891	-0.43348
		Spidr	-0.00794247	0.0334164
		Spice1	0.216842	-0.293934
		Sphk2	-1.00191	-1.02615
		Spg7	0.951619	0.423574
		Spg21	0.29675	0.214856
		Spg20	-1.10558	-1.12493
		Spg11	1.37548	0.404792
		Spen	-0.282641	-0.634042
		Spef1	1.2431	0.291867
		Specc1l	-0.763661	-0.562878
		Specc1	-0.467992	-0.445043
		Spcs3	-0.594957	-0.385718
		Spcs2	-0.321227	-0.371625
		Spcs1	0.37757	0.263267
		Spc25	0.127297	0.0542823
		Spats2l	-0.875213	-0.323491
		Spats2	-0.537324	-0.499283
		Spata7	-0.29979	-0.763353
		Spata5	-0.603638	-0.601035
		Spata2	-0.858473	-0.969941
		Spata13	-0.798944	-0.914628
		Spast	0.21058	0.0454346
		Sparcl1	1.87606	1.44223
		Spag9	-0.114367	-0.168384
		Spag7	0.133497	-0.212749
		Spag5	0.042243	-0.332463
		Spaca6	-0.518757	-0.476904
		Sp8	-1.24369	-1.46357
		Sp4	-0.907877	-0.828319
		Sp3	-0.920441	-1.02814
		Sp2	-0.563162	-0.578903
		Sp1	-1.35349	-1.29931
		Sox9	-1.40882	-1.35189
		Sox8	-1.40335	-1.6121
		Sox6	-0.706469	-0.822765
		Sox5	-0.495582	-0.362718
		Sox4	-1.16106	-0.91245
		Sox3	-0.919785	-1.05219
		Sox2ot	-0.895401	-0.557473
		Sox21	-1.21757	-1.5519
		Sox2	-1.40637	-1.30967
		Sox1ot	-0.0716642	-0.77568
		Sox12	0.123738	0.0662338
		Sox11	-0.461462	-0.398941
		Sowahc	-1.44294	-1.21258
		Sos2	-0.857358	-0.889596
		Sos1	-0.220343	-0.398718
		Sort1	-0.378933	-0.0307833
		Sord	0.878692	0.366124
		Sorcs2	0.89404	0.25999
		Sorbs3	0.273845	-0.324961
		Sorbs2	-0.471891	-0.454153
		Sorbs1	1.32332	0.966178
		Son	-0.548779	-0.446081
		Soga3	0.353607	0.199508
		Soga1	-0.715558	-0.457671
		Sod2	1.42815	0.545478
		Sod1	2.81541	3.86566
		Socs7	-0.774432	-0.52532
		Socs6	-1.12101	-0.78285
		Socs5	-0.38246	-0.583836
		Socs4	-1.13898	-0.943761
		Socs3	-1.27193	-1.44697
		Socs2	-0.824952	-0.516012
		Sobp	-0.266346	0.190951
		Soat1	-0.0996968	-0.0895635
		Snx9	0.0481682	0.0930899
		Snx8	-0.501193	-0.790154
		Snx6	-0.183136	-0.221728
		Snx5	0.109854	-0.122948
		Snx4	0.502786	0.225719
		Snx33	-1.27257	-1.46094
		Snx30	-0.734514	-0.943842
		Snx3	0.1528	0.280075
		Snx29	-0.457863	0.65533
		Snx27	-0.473946	-0.208038
		Snx25	-0.862474	-0.605804
		Snx24	1.02777	0.905851
		Snx2	0.278773	0.12072
		Snx19	-0.505036	-0.607995
		Snx18	-0.92657	-1.20333
		Snx17	0.287498	0.116663
		Snx16	-0.864385	-0.772046
		Snx15	-0.398914	0.903195
		Snx13	-0.500966	-0.544774
		Snx12	0.503348	0.773142
		Snx11	-0.551075	-0.393996
		Snx10	0.117845	0.37211
		Snx1	0.655614	0.58835
		Snw1	-0.502576	-0.427938
		Snu13	-0.0254005	0.129393
		Sntb2	-0.986411	-1.22486
		Snrpn	0.638734	1.97595
		Snrpg	4.01742	3.96563
		Snrpf	1.59601	1.80776
		Snrpert	0.907427	0.889698
		Snrpe	1.40823	1.24862
		Snrpd3	1.59581	1.52225
		Snrpd2	4.30627	4.44727
		Snrpd1	0.240551	0.286621
		Snrpc	1.08835	1.25743
		Snrpb2	2.08417	1.21762
		Snrpb	0.736753	0.682111
		Snrpa1	1.08287	1.21745
		Snrpa	0.829567	1.232
		Snrnp70	0.293792	0.16161
		Snrnp48	-1.07017	-1.0315
		Snrnp40	0.674988	0.439141
		Snrnp27	-0.0542238	-0.0595071
		Snrnp200	0.654742	0.648697
		Snrk	-1.02783	-0.767239
		Snph	-0.157369	-0.0955688
		Snn	-0.156087	-0.140712
		Snip1	-1.52534	-1.2459
		Snhg4	0.420541	-0.0718497
		Snhg3	0.662343	0.506072
		Snf8	1.56361	2.57133
		Snd1	1.19155	0.781421
		Sncaip	-0.945525	-0.876634
		Snca	1.06507	1.33801
		Snapin	-0.296431	-0.400728
		Snapc4	-0.182417	0.273692
		Snapc3	-0.0664583	-0.458055
		Snapc2	-0.780739	-0.864568
		Snapc1	-0.164911	-0.420772
		Snap91	0.74504	1.89366
		Snap47	0.278576	0.484194
		Snap29	-0.577862	-0.319685
		Snap25	2.37594	3.06677
		Snap23	-0.109645	-0.4157
		Smyd5	0.170552	0.280661
		Smyd4	-0.869171	-0.377
		Smyd3	0.604073	0.483445
		Smyd2	0.719367	1.37694
		Smurf2	-0.753147	-0.703964
		Smurf1	-0.559362	-0.40455
		Smug1	-0.673426	-0.428156
		Smu1	0.0343497	0.00805181
		Smtn	-0.365355	-0.0607443
		Smt3h1-ps	0.550401	1.28158
		Sms-ps	1.04083	1.21792
		Sms	0.748965	0.779164
		Smpdl3a	-0.633645	-0.235068
		Smpd4	0.225873	0.0552814
		Smpd3	-0.757154	-0.551687
		Smpd2	0.729328	-0.0143774
		Smpd1	-0.0510218	0.422425
		Smoc1	-0.24738	-0.389858
		Smo	0.495542	0.625676
		Smndc1	-0.608596	-0.725217
		Smn1	0.128382	-0.163876
		Smim8	0.0528412	0.321467
		Smim7	-0.430461	-0.0599087
		Smim15	-0.00707753	-0.255506
		Smim14	0.368286	0.388309
		Smim13	-0.373553	-0.363878
		Smim12	-1.06394	-0.710842
		Smim11	0.271761	0.184873
		Smim10l2a	0.0590661	-0.141901
		Smim10l1	-0.549574	-0.533256
		Smg9	-0.214741	-0.130274
		Smg8	-1.31612	-1.20209
		Smg7	-0.676718	-0.777098
		Smg6	-0.477155	-0.00458855
		Smg5	0.18542	-0.0526257
		Smg1	-0.47689	0.156701
		Smdt1	1.41246	3.97332
		Smcr8	-0.799737	-1.11094
		Smco4	-0.92731	-0.270204
[truncated: 7,491 more rows]

## Sheet: Fig S1C
Supplemental Figure S1C - Scatterplot of half-live Z-scores comparing E16.5 and E14.5		Gene	E14_HL_Zscore	E16_HL_Zscore
		Zzz3	-0.561668	-0.78393
		Zzef1	0.0449119	-0.0933361
		Zyx	-0.28587	-0.0700275
		Zyg11b	-0.366843	-0.384984
		Zxdc	-0.860152	-1.09406
		Zxdb	-1.0198	-1.02741
		Zwint	0.45124	0.544722
		Zwilch	0.0156293	1.47503
		Zw10	-0.403899	-0.294135
		Zswim8	0.447594	0.21077
		Zswim6	-1.24203	-1.3995
		Zswim5	-0.748709	-1.17602
		Zswim4	-0.415557	-0.888022
		Zswim3	-1.68079	-1.44584
		Zswim1	-1.36003	-1.35429
		Zscan29	-1.05112	-0.96125
		Zscan26	-0.767905	-1.13754
		Zscan22	-1.11779	-1.33793
		Zscan21	-0.844295	-0.836866
		Zscan20	-1.48094	-1.33355
		Zscan2	-1.33102	-1.30189
		Zscan18	-0.937786	-0.604348
		Zscan12	-0.996707	-0.977184
		Zrsr2	-0.0929547	0.222793
		Zrsr1	-0.644572	-1.35278
		Zranb2	0.539224	0.913109
		Zranb1	-0.522547	-0.349075
		Zpr1	0.095242	-0.120672
		Znrf3	-1.24032	-1.18959
		Znrf2	0.0536968	-0.174036
		Znrf1	0.0555033	0.057373
		Znrd1	-0.838936	-0.850284
		Znhit3	-0.609658	-0.696087
		Znhit2	-0.419767	-0.213864
		Znfx1	-1.21212	-1.12286
		Zmynd8	-0.111616	-0.247469
		Zmynd19	-0.541595	-0.444259
		Zmynd11	0.900502	1.38276
		Zmym5	-0.907531	-0.889211
		Zmym4	-0.57576	-0.639244
		Zmym3	0.344587	0.318768
		Zmym2	-0.676518	-0.811636
		Zmym1	-1.05257	-0.969226
		Zmpste24	-0.692109	-0.922054
		Zmiz2	0.910531	1.01646
		Zmiz1	-0.751948	-0.619663
		Zmat5	0.631992	0.408798
		Zmat3	-0.633719	-0.868991
		Zmat2	0.89296	0.955401
		Zkscan8	-0.808921	-0.914159
		Zkscan7	-0.340258	-0.894625
		Zkscan5	-0.551918	-0.226297
		Zkscan3	-0.473862	-0.39785
		Zkscan17	-0.682802	-0.372964
		Zkscan1	-0.98771	-1.38641
		Zim1	-0.00557158	0.00246171
		Zik1	-1.07738	-1.13345
		Zic5	-1.55535	-1.381
		Zic1	-0.883171	0.197416
		Zhx3	-0.834362	-0.926721
		Zhx2	-0.575393	-0.264163
		Zhx1	-0.825503	-0.515149
		Zgrf1	-0.476236	0.610855
		Zfyve9	-0.409016	-0.378767
		Zfyve27	0.196632	0.613411
		Zfyve21	-0.674559	-0.819348
		Zfyve16	-0.714099	-0.780915
		Zfyve1	-0.334286	-0.549325
		Zfx	-1.39344	-1.28228
		Zfr	-0.335165	0.0886964
		Zfpm2	-0.954779	-1.0044
		Zfpl1	-0.183823	0.17947
		Zfp995	-0.4901	-0.890955
		Zfp994	0.320521	-0.866683
		Zfp976	-0.278924	-0.867128
		Zfp975	-1.2995	-1.33437
		Zfp974	-0.99468	-0.929205
		Zfp961	-1.03111	-0.419826
		Zfp959	-1.07061	-1.01206
		Zfp958	-1.29781	-1.3227
		Zfp955b	-1.17477	-1.05206
		Zfp955a	-1.13756	-1.04875
		Zfp954	-0.643851	-1.14869
		Zfp952	-1.2801	-1.22556
		Zfp949	-1.14866	-1.30969
		Zfp948	-0.986785	-0.9255
		Zfp946	-0.079503	0.0197137
		Zfp944	-1.01532	-0.478308
		Zfp943	-0.911301	-0.841861
		Zfp942	-0.615426	-0.763763
		Zfp938	-0.400376	-0.624296
		Zfp933	-0.829279	-1.01676
		Zfp932	0.311963	0.0281536
		Zfp931	0.0667103	-0.204922
		Zfp930	-1.25714	-1.27661
		Zfp91	-0.547507	-0.434799
		Zfp90	-0.810236	-0.852192
		Zfp882	-0.96837	-1.21676
		Zfp873	-0.474823	-1.09531
		Zfp871	-0.808962	-0.652293
		Zfp870	-0.990285	-0.827825
		Zfp87	-1.13199	-1.36438
		Zfp868	-0.876752	-0.93137
		Zfp867	-0.987326	-1.1562
		Zfp862-ps	-0.129276	-0.263509
		Zfp850	-1.36898	-1.38675
		Zfp85	-1.37552	-1.15742
		Zfp846	-0.430406	-0.452519
		Zfp84	-0.751179	-1.12113
		Zfp827	-1.0051	-0.836963
		Zfp825	-1.30232	-0.55135
		Zfp821	-0.490412	-0.938412
		Zfp820	-1.16301	-1.11984
		Zfp811	-0.55529	-0.127982
		Zfp810	-0.847018	-0.825587
		Zfp81	-0.573489	-0.763828
		Zfp800	-1.09466	-0.950033
		Zfp799	-1.25918	-1.13254
		Zfp790	-1.01303	-1.16177
		Zfp788	-0.665569	-0.932613
		Zfp787	-1.0932	-0.956164
		Zfp780b	-1.09209	-0.989873
		Zfp777	-0.744903	-0.8845
		Zfp772	-1.03581	-1.11141
		Zfp771	-0.191369	0.0435429
		Zfp770	-1.18917	-1.26146
		Zfp768	-0.980451	-0.883092
		Zfp764	-1.358	-1.49512
		Zfp760	-0.839896	-0.270064
		Zfp759	-1.26949	-1.15275
		Zfp758	-0.797715	-1.13321
		Zfp748	-0.601163	-0.949341
		Zfp747	-1.68672	-1.53377
		Zfp746	-0.681247	-0.646505
		Zfp740	-0.463316	-0.45905
		Zfp74	-0.269634	-0.295032
		Zfp738	0.284638	0.303857
		Zfp729a	-0.566483	-0.239105
		Zfp719	-1.36203	-1.39507
		Zfp715	-1.15321	-1.28337
		Zfp711	-0.785832	-0.67534
		Zfp710	-0.903971	-1.29063
		Zfp709	-0.286685	-0.880752
		Zfp706	0.0536241	0.366423
		Zfp704	0.724507	0.713402
		Zfp703	-0.885157	-1.27654
		Zfp697	-0.975031	-1.22385
		Zfp689	-1.45073	-1.22177
		Zfp687	-0.345388	-0.51
		Zfp68	-0.350313	-1.01007
		Zfp672	-0.0625523	-0.93216
		Zfp668	-0.998755	-0.998155
		Zfp667	-0.992141	-1.15149
		Zfp664	-0.363982	-0.635239
		Zfp661	-0.696296	-0.988584
		Zfp658	-0.970718	-1.27727
		Zfp655	-1.40229	-1.26605
		Zfp654	-1.16867	-1.26473
		Zfp652	0.869196	0.198191
		Zfp651	-0.53209	-0.515435
		Zfp65	-0.842046	-0.987166
		Zfp646	-1.05291	-1.03284
		Zfp644	-0.934326	-0.937246
		Zfp639	-0.748521	-0.937284
		Zfp638	-0.581482	-0.580362
		Zfp637	-0.887288	-0.970953
		Zfp629	-0.777287	-0.869184
		Zfp628	-1.08544	-1.03726
		Zfp626	-0.0272855	-1.0771
		Zfp623	-1.46806	-1.37446
		Zfp622	-0.981237	-1.09025
		Zfp62	-0.903768	-0.853298
		Zfp618	-0.503462	-0.745238
		Zfp617	-1.01575	-0.523197
		Zfp609	-0.755365	-0.841369
		Zfp608	-1.04347	-1.23418
		Zfp607b	-0.694303	-0.760449
		Zfp606	-0.986913	-1.12216
		Zfp605	-0.461931	-1.06673
		Zfp60	-0.991157	-1.14857
		Zfp599	-1.07114	-1.34155
		Zfp598	0.406486	0.0671658
		Zfp597	-1.30901	-1.20772
		Zfp593	-0.582083	-0.70979
		Zfp592	-0.818332	-1.04444
		Zfp580	0.37926	0.209884
		Zfp579	-0.317558	-0.508203
		Zfp574	-1.36769	-1.33063
		Zfp57	-0.294783	-0.00583554
		Zfp568	-1.1857	-1.24787
		Zfp563	-1.09584	-1.26029
		Zfp560	-0.604922	-0.868176
		Zfp558	0.017384	-0.425956
		Zfp553	-1.21327	-1.23788
		Zfp536	-0.426313	-0.0289561
		Zfp532	-0.449303	-0.458703
		Zfp53	-0.269614	-0.838019
		Zfp526	-0.547074	-1.28978
		Zfp523	0.367864	1.0859
		Zfp521	-0.539834	-0.000367529
		Zfp518b	-0.569653	-1.12457
		Zfp518a	-1.4847	-1.26985
		Zfp516	-1.41347	-1.11046
		Zfp512b	-0.106509	-0.0413129
		Zfp512	0.156439	0.0841425
		Zfp511	0.11232	0.257964
		Zfp51	-1.15729	-1.16253
		Zfp507	-1.20448	-1.22474
		Zfp467	0.482909	-0.131961
		Zfp462	-0.971612	-1.08128
		Zfp46	-0.871636	-0.923626
		Zfp458	2.16769	0.431005
		Zfp454	-0.659966	-0.982485
		Zfp451	-0.590328	-0.860409
		Zfp449	-1.18709	-1.24272
		Zfp446	-0.469177	-0.224646
		Zfp445	-0.150967	0.374447
		Zfp444	-0.29209	-0.399512
		Zfp428	0.771621	0.424918
		Zfp426	-0.872094	-0.431184
		Zfp423	-0.30471	0.260675
		Zfp422	-0.734679	-0.904825
		Zfp410	-0.672857	-0.672893
		Zfp41	-0.69338	-0.795007
		Zfp408	0.104866	-0.549239
		Zfp407	-0.228149	-0.120228
		Zfp40	-1.21964	-0.972877
		Zfp398	-0.328711	-0.602653
		Zfp397	-0.662906	-0.761139
		Zfp386	-0.79368	-0.914254
		Zfp385a	-0.200117	-0.222342
		Zfp384	-0.455558	-0.367549
		Zfp383	-0.433784	-0.505219
		Zfp382	-1.27168	-0.873536
		Zfp37	-1.16266	-1.23584
		Zfp36l2	-1.43834	-1.03847
		Zfp36l1	-1.38405	-1.05076
		Zfp369	-0.270809	-0.85049
		Zfp367	-1.60932	-1.04477
		Zfp365	-0.137758	-0.295082
		Zfp362	-0.389642	-0.480625
		Zfp358	-0.517607	-0.714814
		Zfp354c	-0.731313	-0.607758
		Zfp354a	-1.06141	-1.45821
		Zfp35	-0.477547	-1.26406
		Zfp346	-0.348697	-0.0032305
		Zfp335	-0.443214	-0.305046
		Zfp334	-1.12944	-1.19383
		Zfp330	-0.782446	-0.439168
		Zfp329	-0.775481	-0.869383
		Zfp326	1.52041	0.992391
		Zfp324	-0.765019	-0.923557
		Zfp322a	-0.79606	-0.919075
		Zfp319	-0.961996	-1.01988
		Zfp318	0.0229813	-0.5284
		Zfp317	-0.402174	-0.114966
		Zfp316	-0.737628	-0.898749
		Zfp300	-1.45192	-1.28811
		Zfp292	-1.11697	-1.22897
		Zfp287	-1.13068	-0.824713
		Zfp286	-0.719914	-0.4361
		Zfp282	-0.833371	-0.971244
		Zfp281	-1.39498	-1.41046
		Zfp280d	-0.72483	-0.769572
		Zfp280c	-0.766568	-0.788076
		Zfp280b	-1.54289	-1.54574
		Zfp28	-0.576836	-0.346129
		Zfp277	-0.0240257	0.13088
		Zfp276	-0.164354	-0.398708
		Zfp275	-0.908941	-1.00181
		Zfp27	-1.02029	-1.1291
		Zfp267	-1.29659	-1.32104
		Zfp266	-0.905725	-0.894783
		Zfp263	-0.942154	-0.911189
		Zfp260	-1.18879	-1.08665
		Zfp26	-1.19338	-1.09879
		Zfp251	-0.259928	-0.553949
		Zfp248	-1.05376	-1.34318
		Zfp24	-0.550678	-1.08913
		Zfp239	-0.55202	-0.85432
		Zfp236	-0.702633	-0.75668
		Zfp235	-1.21299	-1.15021
		Zfp229	-0.711427	-0.820035
		Zfp219	-0.165158	0.0385276
		Zfp217	-1.44114	-1.18168
		Zfp213	-0.631453	-0.839668
		Zfp212	-1.27907	-1.11858
		Zfp207	-0.417369	-0.184481
		Zfp202	-0.939282	-1.09151
		Zfp2	-0.580719	-0.868929
		Zfp189	-1.33623	-1.4194
		Zfp184	-1.17478	-1.21079
		Zfp180	-0.477273	-0.930155
		Zfp174	-1.13781	-0.726438
		Zfp169	-0.372927	-1.23087
		Zfp160	-0.786123	-1.02173
		Zfp157	-0.85861	-1.01715
		Zfp148	-0.967225	-0.963053
		Zfp146	-0.476632	-0.845074
		Zfp143	-1.08858	-1.07949
		Zfp142	-0.529267	-0.776
		Zfp141	-1.12634	-1.27392
		Zfp14	-0.662332	-0.991015
		Zfp131	-0.918344	-0.864197
		Zfp13	-0.361543	-0.891067
		Zfp120	-0.506847	-1.26125
		Zfp12	-1.07577	-1.15767
		Zfp119a	-1.25186	-1.0435
		Zfp113	-1.31315	-1.13854
		Zfp111	-1.19088	-1.36199
		Zfp110	-1.02425	-0.829921
		Zfp11	-1.27819	-1.42124
		Zfp109	-1.12574	-0.824165
		Zfp106	0.512379	0.277725
		Zfp105	-1.49797	-1.2075
		Zfp101	-1.09406	-1.13622
		Zfp1	-0.680213	-0.973843
		Zfhx4	-1.34913	-1.10372
		Zfhx2	0.105972	-0.175555
		Zfc3h1	-0.730152	-0.119654
		Zfat	-0.223362	-0.45333
		Zfand6	0.398843	0.705078
		Zfand5	-0.956957	-0.907036
		Zfand4	-0.152312	-0.163418
		Zfand3	0.433218	-0.277521
		Zfand2a	-0.362581	-0.341307
		Zer1	0.679224	0.641471
		Zeb2	-0.817613	-1.14446
		Zeb1	-0.922175	-0.341874
		Zdhhc9	-0.107788	-0.00467357
		Zdhhc8	0.108602	-0.521395
		Zdhhc7	-0.990323	-1.04631
		Zdhhc6	-0.832216	-0.373322
		Zdhhc5	-1.07561	-1.03026
		Zdhhc3	0.1838	0.339162
		Zdhhc21	-0.660218	-0.394776
		Zdhhc20	-0.479789	-0.748005
		Zdhhc2	1.67845	0.788863
		Zdhhc18	-0.235572	-0.311445
		Zdhhc17	-0.02585	0.0626882
		Zdhhc16	0.495589	0.282865
		Zdhhc15	-0.534532	-0.784609
		Zdhhc13	-0.794953	-0.847392
		Zdbf2	-0.133141	-0.299747
		Zcrb1	0.211427	0.247296
		Zcchc9	-0.260443	-0.114399
		Zcchc8	-0.66893	-0.660947
		Zcchc7	-0.44697	-0.651936
		Zcchc4	-0.787246	-0.372128
		Zcchc3	-1.45391	-1.45483
		Zcchc24	-0.69686	-0.209186
		Zcchc2	-0.89743	-0.80032
		Zcchc17	0.295344	0.0525278
		Zcchc14	-0.391286	-0.641505
		Zcchc12	1.03459	1.46265
		Zcchc10	-1.07417	-1.20913
		Zc4h2	0.249778	-0.0470725
		Zc3hc1	-0.112336	-0.0708631
		Zc3hav1l	-1.22019	-1.27633
		Zc3h8	-0.65399	-0.253203
		Zc3h7b	1.12071	0.808135
		Zc3h7a	0.195194	-0.0624372
		Zc3h4	-0.715578	-0.521499
		Zc3h18	-0.426122	-0.60194
		Zc3h15	-0.377654	0.0491206
		Zc3h14	-0.0247585	0.0215898
		Zc3h13	-0.482949	-0.507353
		Zc3h12c	-1.39711	-1.27052
		Zc3h10	-1.23078	-1.31763
		Zc2hc1a	-0.24091	-0.256366
		Zbtb7c	-0.888564	-0.671995
		Zbtb7b	-1.24455	-0.756744
		Zbtb7a	-1.49702	-1.30766
		Zbtb6	-1.33738	-1.18306
		Zbtb5	-1.08153	-1.10044
		Zbtb48	0.0954028	-0.844838
		Zbtb45	-0.667862	-0.980592
		Zbtb44	-0.923433	-1.13852
		Zbtb43	-1.1821	-1.34047
		Zbtb41	-1.13323	-1.03744
		Zbtb4	-0.713425	-0.940268
		Zbtb39	-1.29666	-1.32571
		Zbtb37	-0.843818	-0.993501
		Zbtb34	-1.13938	-1.2807
		Zbtb33	-1.06071	-1.03728
		Zbtb3	-1.24112	-1.07767
		Zbtb26	-1.26523	-1.23494
		Zbtb25	-1.27108	-0.999641
		Zbtb24	-1.23726	-1.16955
		Zbtb22	-0.346228	-0.0170962
		Zbtb21	-1.14398	-1.14423
		Zbtb2	-1.11081	-1.01667
		Zbtb18	-0.992425	-1.08805
		Zbtb17	-0.387447	-0.460396
		Zbtb14	-0.947117	-1.08642
		Zbtb11	-1.09056	-1.12284
		Zbtb10	-1.37288	-1.37733
		Zbtb1	-1.36534	-1.14165
		Zbed4	-1.15126	-1.41301
		Zbed3	-0.41642	-1.02747
		Zadh2	-0.87006	0.0795603
		Yy1	-0.715129	-0.45261
		Ywhaz	1.19041	0.980254
		Ywhaq	0.659605	0.734836
		Ywhah	-0.481393	-0.323702
		Ywhag	0.0967865	0.287677
		Ywhae	1.53491	2.54027
		Ywhab	0.86896	1.44455
		Ythdf3	-0.527478	-0.673647
		Ythdf2	-1.24193	-1.14904
		Ythdf1	-0.88595	-0.946175
		Ythdc2	-0.394297	-0.621554
		Ythdc1	-0.71278	-0.776161
		Yrdc	-0.473168	-0.728352
		Ypel5	0.683734	-0.365709
		Ypel2	-1.0656	-1.07594
		Yod1	-1.47592	-1.46007
		Yme1l1	-0.289217	-0.356382
		Ylpm1	0.147979	0.0569094
		Ykt6	0.342984	0.978229
		Yju2	-0.488435	-0.639292
		Yipf6	-0.42976	-0.366664
		Yipf5	-0.491437	-0.493316
		Yipf4	-0.860896	-0.963847
		Yipf1	0.665965	0.535911
		Yif1b	0.733258	0.790297
		Yif1a	1.10621	1.05131
		Yes1	-0.485862	-0.301642
		Yeats4	-0.277832	-0.154551
		Yeats2	-0.189554	-0.590494
		Ybx3	0.238253	0.477893
		Ybx1	5.49664	5.1149
		Ybey	0.153184	-0.893144
		Yars2	-0.581454	-0.37562
		Yars	0.0798411	0.292356
		Yap1	-0.636554	0.246749
		Yaf2	-0.399008	-0.264338
		Xylt2	-1.16091	-0.142144
		Xylt1	-1.13727	-0.932572
		Xylb	-0.484044	-0.398137
		Xxylt1	-0.451276	-0.395558
		Xrn2	0.0946204	0.403345
		Xrn1	-0.460233	-0.479752
		Xrcc6	0.152193	-0.0761812
		Xrcc5	0.427354	0.602941
		Xrcc4	0.72561	0.525358
		Xrcc1	-0.187545	0.462357
		Xpr1	0.557734	0.401211
		Xpot	-0.0291212	0.0774848
		Xpo7	-0.1275	-0.183737
		Xpo6	-0.0762486	-0.0405578
		Xpo5	0.290265	0.327932
		Xpo4	-0.751357	-0.783753
		Xpo1	-0.43097	-0.100166
		Xpnpep3	-1.03147	-0.712512
		Xpnpep1	0.436026	0.798006
		Xpc	-0.543219	-0.574024
		Xkr8	-0.786648	-1.20856
		Xkr6	0.363961	1.62225
		Xk	-1.14437	-1.15585
		Xiap	-0.480816	-0.283122
		Xbp1	-0.711186	-1.02032
		Xab2	-0.104341	-0.247733
		Wwtr1	-0.631555	0.39582
		Wwp2	0.117874	0.142178
		Wwp1	-0.303231	-0.286654
		Wwc2	-0.295403	-0.613269
		Wwc1	0.329036	0.355895
		Wtap	-0.813717	-0.667964
		Wscd1	-0.231011	0.0698439
		Wsb2-ps	0.458231	1.24668
		Wsb2	0.706531	0.955631
		Wsb1	-1.09238	-1.02299
		Wrnip1	-0.515834	-0.359195
		Wrn	-0.0945404	0.217625
		Wrb	-0.0938572	-0.233795
		Wrap73	0.175908	0.294823
		Wrap53	0.104824	-0.644266
		Wnt7b	-0.240883	-0.304915
		Wnt7a	-1.34438	-1.0346
		Wnt5b	-0.343946	-0.873283
		Wnt5a	-1.11085	-0.524366
		Wnk3	-0.697781	-0.883579
		Wnk2	1.00337	0.689805
		Wnk1	-0.221261	-0.33613
		Wls	0.513764	0.343158
		Wiz	-0.00279806	-0.275605
		Wipi2	-0.488614	-0.408952
		Wipf3	-0.0973517	-0.751841
		Wipf2	-0.981744	-0.982229
		Wipf1	-0.711009	-0.393425
		Wee1	-1.14183	-1.06259
		Wdtc1	0.230522	-0.067542
		Wdr92	-0.063321	-0.635458
		Wdr91	-0.0411907	0.122952
		Wdr90	3.28481	3.58457
		Wdr83	1.63904	1.59981
		Wdr82	-0.511597	-0.269908
		Wdr81	-0.0748586	-0.692314
		Wdr76	-0.609931	-0.058964
		Wdr75	-0.65525	-0.618799
		Wdr74	-0.497267	-0.0263104
		Wdr73	-0.495091	-0.479667
		Wdr70	-0.343813	-0.177808
		Wdr7	0.19952	0.191082
		Wdr62	0.578439	0.753524
		Wdr61	-0.0495661	-0.00107392
		Wdr60	0.999353	0.656624
		Wdr6	0.0136441	0.115892
		Wdr5b	-1.12535	-1.23915
		Wdr59	-0.562639	-0.0419904
		Wdr55	-0.0347766	-0.264074
		Wdr54	0.0606871	-0.0611066
		Wdr53	-0.86362	-0.4711
		Wdr5	-0.322897	-0.493868
		Wdr48	-0.268399	-0.105328
		Wdr47	-0.0825246	-0.390132
		Wdr45b	0.0350562	-0.204545
		Wdr44	-0.554288	-0.920688
		Wdr43	-0.905477	-1.01297
		Wdr41	0.407418	-0.152501
		Wdr4	-0.380394	-0.468379
		Wdr37	-0.288859	-0.0155162
		Wdr36	-0.373592	-0.264688
		Wdr35	0.538055	0.214879
		Wdr34	0.157996	0.536164
		Wdr33	-0.487097	-0.502752
		Wdr3	0.115392	-0.343234
		Wdr26	-0.161182	-0.23402
		Wdr24	-0.567436	-0.626114
		Wdr20	-0.598621	-0.567743
		Wdr19	-0.360945	-0.356648
		Wdr18	0.57081	0.687369
		Wdr13	4.03427	5.93481
		Wdr12	-0.256466	0.12208
		Wdr11	0.401149	0.426176
		Wdr1	0.103251	-0.00694858
		Wdfy3	-0.360665	-0.337874
		Wdfy2	-0.881762	-1.0698
		Wdfy1	0.399662	0.360199
		Wdcp	-0.983681	-0.592548
		Wbp4	-0.380206	-0.26565
		Wbp2	0.361533	0.917495
		Wbp1l	-0.291774	-0.723727
		Wbp11	-0.842431	-0.796171
		Wbp1	2.17323	2.18379
		Wasl	-0.756609	-1.09634
		Washc5	0.435841	0.318263
		Washc4	-0.616847	-0.496194
		Washc3	0.0807009	0.233202
		Washc2	0.919202	1.17477
		Washc1	-0.269499	-0.0631263
		Wasf3	0.00485654	0.231417
		Wasf2	-1.08419	-0.853434
		Wasf1	-0.217529	-0.619418
		Wars2	0.259524	-0.37273
		Wars	0.48612	1.25535
		Wapl	-0.815017	-0.978417
		Wac	-0.701828	-0.605282
		Vwa8	0.803719	0.149736
		Vti1b	0.437905	0.612274
		Vti1a	0.432436	0.435199
		Vta1	-0.257876	0.142736
		Vrk3	0.272809	0.936624
		Vrk1	0.759585	0.900708
		Vps9d1	0.314443	0.793961
		Vps8	0.71775	0.673255
		Vps72	0.0841196	0.0929953
		Vps54	-0.471451	-0.506758
		Vps53	0.292282	0.338557
		Vps52	2.9479	3.22751
		Vps51	-0.22718	0.460583
		Vps50	0.116632	0.689372
		Vps4b	-0.779443	-0.768547
		Vps4a	0.102793	0.0624889
		Vps45	0.560197	0.464875
		Vps41	0.946759	1.40928
		Vps39	0.0795601	0.150074
		Vps37d	0.0532389	-0.650901
		Vps37c	-0.803118	-1.22037
		Vps37b	-1.1478	-1.03122
		Vps37a	0.341474	-0.251583
		Vps36	0.153187	0.0381983
		Vps35l	0.895	0.818298
		Vps35	-0.209092	-0.22939
		Vps33a	0.4492	0.126304
		Vps29	0.343622	0.632086
		Vps28	2.86061	2.81053
		Vps26c	-0.443512	-0.593979
		Vps26b	-0.397292	-0.275343
		Vps26a	-0.551452	-0.704279
		Vps18	-0.725713	-1.0714
		Vps13d	0.452121	0.548824
		Vps13b	0.727807	0.314364
		Vps13a	0.196071	0.646239
		Vps11	-0.192855	-0.474103
		Vopp1	0.663612	0.943295
		Vmp1	-0.251704	0.10652
		Vmac	0.727451	-0.195404
		Vma21	-0.0444833	-0.0559269
		Vldlr	-0.674712	-0.966274
		Vkorc1l1	-0.491939	-0.324974
		Virma	-0.326196	-0.683046
		Vipas39	-0.163353	0.0161733
		Vim	0.75443	1.21702
		Vhl	-0.953967	-0.883855
		Vgll4	-1.21652	-1.25985
		Vgf	0.25318	-0.0744093
		Vezt	0.331944	-0.134041
		Vezf1	-0.858692	-0.950818
		Veph1	-0.42581	0.526615
		Vegfc	-0.617137	-0.912897
		Vegfb	0.465696	1.4704
		Vegfa	-1.23807	-0.00749541
		Vdac3-ps1	0.0723306	0.488185
		Vdac3	0.397325	0.860977
		Vdac2	0.0154733	0.451009
		Vdac1	2.12861	1.5028
		Vcp-rs	0.606803	0.689198
		Vcpkmt	0.921663	1.04414
		Vcpip1	-1.13561	-1.16933
		Vcp	0.303362	1.14681
		Vcl	-0.736125	-0.762545
		Vcan	0.747667	0.300363
		Vcam1	-0.0770719	0.719661
		Vbp1	0.337814	0.666952
		Vav3	-0.956988	-0.94825
		Vav2	-0.0041533	0.231249
		Vat1l	0.172481	0.11983
		Vat1	0.100913	-0.444811
		Vasp	0.0378949	-0.0565326
		Vasn	-1.53635	-1.21892
		Vash2	-0.587562	-0.777478
		Vash1	-0.250452	-0.267914
		Vars2	1.49067	1.40256
		Vars	1.03779	1.08047
		Vapb	0.510817	0.585518
		Vapa	-0.174002	-0.155516
		Vangl2	-0.263329	-0.546058
		Vamp4	0.286345	0.31164
		Vamp3	0.13082	-0.084263
		Vamp2	1.25252	1.4749
		Vac14	0.522599	0.262869
		Uxs1	-0.540199	-0.850609
		Uvssa	-0.280557	0.0815179
		Uvrag	-0.824032	-0.814747
		Utp6	-0.499564	-0.208809
		Utp4	-0.757504	-0.834005
		Utp3	-1.06116	-1.18651
		Utp25	-0.845772	-0.75327
		Utp23	-0.648414	-1.0741
		Utp20	-0.239217	-0.171085
		Utp18	-0.425374	-0.365329
		Utp15	-0.996349	-1.00877
		Utp14a	0.177779	-0.207976
		Utp11	-0.556515	-0.534399
		Uspl1	-1.14613	-1.06359
		Usp9x	-0.21453	-0.199588
		Usp8	-0.602338	-0.464885
		Usp7	-0.140863	-0.338417
		Usp6nl	-0.731047	-0.694767
		Usp54	-0.608741	-0.868446
		Usp53	-1.68847	-1.25451
		Usp5	0.611991	1.04172
		Usp48	0.39182	0.812759
		Usp47	-0.279295	-0.442713
		Usp46	-0.358891	-0.438586
		Usp45	-0.631206	-0.72847
		Usp42	-1.01886	-1.06233
		Usp40	0.299172	0.756109
		Usp4	0.121987	0.159222
		Usp39	0.103973	-0.0633093
		Usp38	-0.826154	-1.04687
		Usp37	-0.595841	-0.660398
		Usp35	4.01102	0.376474
		Usp34	-0.0544954	0.0228613
		Usp33	0.0417119	0.117835
		Usp32	-0.42332	-0.528892
		Usp31	-0.848123	-1.02366
		Usp30	-0.349791	-0.898251
		Usp3	-0.447295	-0.653157
		Usp29	0.263448	0.186772
		Usp28	-0.271853	-0.501336
		Usp27x	-1.24888	-1.33605
		Usp25	-0.305614	-0.733816
		Usp24	-0.204206	-0.345124
		Usp22	-0.0273709	0.308275
		Usp21	0.888778	0.534159
		Usp20	-0.0230304	-0.117195
		Usp2	-0.209999	-1.15271
		Usp19	-0.0916481	-0.354791
		Usp16	-0.221083	-0.076564
		Usp15	-0.491805	-0.35798
		Usp14	-0.28282	0.268108
		Usp12	-0.714357	-0.734695
		Usp11	1.02048	1.11529
		Usp10	-0.646105	-0.510582
		Usp1	-0.48947	-0.396976
		Uso1	-0.169506	-0.129166
		Usf3	-0.717351	-0.723715
		Usf2	0.0878703	0.541265
		Usf1	-0.513507	-0.759373
		Use1	1.83248	3.54362
		Usb1	0.0434515	-0.443885
		Urod	1.37088	1.57598
		Urm1	0.0920648	0.186759
		Uri1	-0.295451	0.18439
		Urb2	-1.10499	-1.10102
		Urb1	-0.844147	-0.922868
		Uqcrh	2.75921	2.925
		Uqcrfs1	0.455266	0.411024
		Uqcrc2	1.09663	1.07213
		Uqcrc1	0.786626	1.34224
		Uqcrb	1.52539	0.637535
		Uqcr10	1.78443	2.15292
		Uqcc3	-0.0261447	-0.339028
		Uqcc2	2.8671	2.49681
		Uqcc1	-0.400242	0.524308
		Uprt	-0.416728	-0.842654
		Upf3b	0.670413	0.372018
		Upf3a	-0.0351638	0.0294245
		Upf2	-0.588627	-0.738021
		Upf1	-0.349445	-0.053151
		Unkl	-0.818284	-0.0544248
		Unk	-0.774384	-0.683309
		Ung	-0.0258651	0.615811
		Unc79	-0.0482385	-0.48267
		Unc5d	0.1188	-0.401256
		Unc5b	-0.590587	-0.88756
		Unc50	-0.403813	-0.215457
		Unc45a	-0.263397	-0.446293
		Unc13a	2.96728	2.51101
		Unc119b	-0.614011	-0.684031
		Unc119	0.545187	0.511201
		Umps	-0.502569	-0.391875
		Ulk3	-0.438659	-0.620278
		Ulk2	0.31864	-0.149102
		Ulk1	-0.0787491	-0.248999
		Uhrf2	-0.889652	-0.892587
		Uhrf1bp1l	0.421614	0.271764
		Uhrf1bp1	-0.388718	-0.729043
		Uhrf1	-0.241799	0.216754
		Uhmk1	-0.818944	-0.913857
		Ugt8a	-0.642258	-0.961852
		Ugp2	0.30617	0.124738
		Uggt2	-0.379669	-0.22448
		Uggt1	-0.0455664	-0.154983
		Ugdh	0.135938	-0.52239
		Ugcg	-0.394491	-0.515382
		Ufsp2	1.51742	1.12803
		Ufm1	-0.262499	-0.321872
		Ufl1	0.539369	-0.150534
		Ufd1	0.523085	0.83467
		Ufc1	1.55818	1.5515
		Uevld	-0.742894	-0.884608
		Ucp2	2.62012	4.67063
		Uck2	-0.467938	-0.62467
		Uck1	-0.639118	-0.405199
		Uchl5	0.170787	0.179739
		Uchl4	0.656586	0.621628
		Uchl3	0.58627	0.742875
		Uchl1	3.83936	3.87666
		Ubxn8	-0.36887	0.616692
		Ubxn7	-0.897093	-0.823573
		Ubxn6	1.196	1.1031
		Ubxn4	-0.279254	-0.361981
		Ubxn2b	0.199527	-0.0720527
		Ubxn2a	-0.209638	-0.303817
		Ubxn1	0.626848	0.952382
		Ubtf	-0.00512141	0.22607
		Ubtd2	-0.78839	-0.803851
		Ubr7	-0.508647	-0.640793
		Ubr5	-0.112982	-0.138183
		Ubr4	0.980041	1.50081
		Ubr3	-0.253799	-0.0898793
		Ubr2	0.187887	0.0926896
		Ubr1	-0.587688	-0.31681
		Ubqln4	0.0896494	0.657073
		Ubqln2	-0.702594	-0.730365
		Ubqln1	-0.00986359	0.144487
		Ubp1	0.34291	0.552065
		Ubox5	-1.0633	-1.2934
		Ubn2	-0.309605	-0.382986
		Ubn1	-0.611601	-0.718061
		Ubl7	0.596731	0.697738
		Ubl5	4.31786	4.08419
		Ubl4a	-0.214002	-0.30362
		Ubl3	-0.497464	-0.624026
		Ubiad1	-0.67815	-0.58798
		Ubfd1	-0.262127	-0.410068
		Ube4b	-0.280126	-0.337238
		Ube4a	0.242545	0.366168
		Ube3c	-0.487811	-0.648034
		Ube3b	0.231612	0.52359
		Ube3a	-0.790245	-0.762398
		Ube2z	-0.0872229	-0.377905
		Ube2w	-0.719894	-0.68235
		Ube2v2	0.115919	-0.0553715
		Ube2s	0.249399	1.71734
		Ube2r2	-0.0426044	-0.291942
		Ube2ql1	-0.405293	-0.519447
		Ube2q2	-0.588343	-0.392226
		Ube2q1	-0.333755	-0.24766
		Ube2o	-0.391997	-0.497954
		Ube2n	0.0601181	-0.00154594
		Ube2m	0.590277	1.07028
		Ube2l3	-0.182402	0.102235
		Ube2k	0.0745071	0.468052
		Ube2j2	-0.653326	-0.657098
		Ube2j1	-0.258073	-0.508648
		Ube2i	-0.482325	-0.343941
		Ube2h	-0.647041	-0.798109
		Ube2g2	-0.688087	-0.526176
		Ube2g1	-0.702714	-0.675011
		Ube2f	-0.346472	-0.535263
		Ube2e3	0.0035264	0.197642
		Ube2e2	0.930063	0.95109
		Ube2e1	0.34639	0.423898
		Ube2d-ps	0.377069	1.14313
		Ube2d3	-0.0723691	-0.240953
		Ube2d2a	0.139575	0.244821
		Ube2d1	-0.490356	-0.554241
		Ube2cbp	-0.648541	-0.632302
		Ube2c	-0.377853	0.608275
		Ube2b	0.237521	0.68826
		Ube2a	0.27438	0.131342
		Ubc	-0.775685	-0.553695
		Ubash3b	1.08557	-0.0692134
		Ubap2l	-0.170586	0.103544
		Ubap2	-0.313103	-0.312218
		Ubap1	-1.08168	-1.04226
		Ubald2	0.0239892	-0.0403371
		Ubald1	-0.174806	-0.15097
		Ubac2	-0.168419	-0.340985
		Ubac1	-0.187454	-0.106151
		Uba6	-0.986036	-0.955702
		Uba5	0.332777	0.412668
		Uba3	-0.532522	-0.190108
		Uba2	-0.0648172	0.0416014
		Uba1	1.24118	1.70802
		Uap1	-0.0139038	-0.121615
		Uaca	-0.247793	-0.396291
		U2surp	-0.252938	0.00138871
		U2af2	0.771871	1.24357
		U2af1	0.289878	-0.0779813
		Tyw5	-0.490707	-0.611368
		Tyw3	-0.441908	-0.728321
		Tyw1	-0.562515	-0.486429
		Tysnd1	-0.236982	-0.448402
		Tyro3	-0.034717	0.13638
		Tyms-ps	0.734797	2.21064
		Tyms	0.331832	0.96929
		Tyk2	0.185291	0.378668
		Txnrd3	-0.340671	0.0407327
		Txnrd1	0.135889	0.00994472
		Txnl4b	-0.54104	-0.401171
		Txnl4a	0.680308	0.527139
		Txnl1	-0.0461862	0.385759
		Txnip	-1.70445	-1.36375
		Txndc9	-0.354389	-0.255444
		Txndc5	-0.057833	-0.359155
		Txndc17	0.871125	0.478512
		Txndc16	0.53364	0.255799
		Txndc15	-0.26396	-0.290949
		Txndc12	-0.483361	-0.271563
		Txndc11	-0.40936	-0.84855
		Txn2	0.74897	0.381599
		Txn1	4.37048	2.54328
		Txlng	-0.247914	-0.685445
		Txlna	-0.768096	-0.871758
		Twsg1	-0.456761	-0.797402
		Twnk	-0.856132	-0.858168
		Twistnb	-1.39285	-1.37459
		Twf2	-0.511469	-0.34694
		Twf1	-0.0156253	-0.208976
		Tvp23b	-0.305083	-0.621026
		Tvp23a	0.0328133	0.0293953
		Tut7	0.0442662	0.154212
		Tut4	-0.667535	-0.835916
		Tut1	-0.738633	-1.24837
		Tusc3	0.750714	1.22478
		Tusc2	-0.365582	-0.589451
		Tusc1	0.482917	0.428869
		Tulp4	1.10173	0.889591
		Tulp3	-0.695497	-0.205419
		Tug1	-0.245848	-0.524741
		Tufm	-0.564241	0.46803
		Tubgcp6	-0.200005	-0.181219
		Tubgcp5	-0.600147	-0.0910629
		Tubgcp4	0.502484	0.43085
		Tubgcp3	-0.157435	-0.303072
		Tubgcp2	0.602938	0.684652
		Tubg1	0.1042	0.335433
		Tube1	0.0837095	-0.264345
		Tubd1	-0.195511	-0.203131
		Tubb6	0.505354	0.189305
		Tubb5	0.939285	1.42188
		Tubb4b-ps2	-0.492033	0.713605
		Tubb4b-ps1	-0.152268	1.42867
		Tubb4b	-0.0761181	0.771869
		Tubb4a	1.42604	1.01282
		Tubb3	1.10568	1.16196
		Tubb2b	2.03944	2.57046
		Tubb2a-ps2	1.89622	2.863
		Tubb2a	1.21437	1.75459
		Tuba4a	-0.386538	-0.220572
		Tuba1a	1.31018	1.91088
		Tub	1.77019	1.70222
		Ttyh3	0.169787	0.464607
		Ttyh2	-0.817974	-0.516428
		Ttyh1	0.892102	1.4909
		Ttpal	-0.38085	-0.550768
		Ttll7	-0.428476	-0.293634
		Ttll5	-0.00370272	0.467898
		Ttll4	-0.299789	-0.251009
		Ttll12	-0.0441014	-0.13961
		Ttll1	0.424176	-0.0429007
		Ttl	-0.424588	-0.484476
		Ttk	-0.446699	1.30748
		Tti2	-0.834911	-0.586045
		Tti1	-0.575649	-0.630585
		Ttf2	-0.547752	0.5917
		Ttc9c	-0.647386	-0.524694
		Ttc9	-0.881748	-0.894029
		Ttc8	0.302834	0.117311
		Ttc7b	-0.224916	-0.684715
		Ttc5	0.965578	1.32487
		Ttc4	-0.0513481	0.588481
		Ttc39b	-0.514656	-0.905868
		Ttc37	0.19745	-0.0402183
		Ttc33	-0.0955272	-0.34948
		Ttc3	2.1062	2.28327
		Ttc28	0.547889	-0.270169
		Ttc27	0.848531	1.15939
		Ttc26	-0.84225	-0.938224
		Ttc23	-0.0748761	0.729259
		Ttc21b	0.0680358	-0.623331
		Ttc19	-0.181192	-0.403078
		Ttc17	-0.427844	-0.746561
		Ttc13	-0.0278284	0.123121
		Ttc1	-0.328333	-0.610764
		Ttbk2	-0.326707	-0.74483
		Ttbk1	0.209009	-0.244612
		Tstd3	-0.740986	-0.882378
		Tstd2	-0.717991	-0.765437
		Tsta3	1.54047	1.68567
		Tst	-0.252526	-0.749447
		Tssc4	-0.39037	-0.748426
		Tsr3	-0.160322	-0.19958
		Tsr2	-0.238478	-0.067218
		Tsr1	-1.14895	-1.02928
		Tspyl5	-1.33417	-0.848265
		Tspyl4	-0.380845	-0.393903
		Tspyl3	-0.460497	-0.781706
		Tspyl2	0.387383	-0.116663
		Tspyl1	-0.686935	-0.835711
		Tspan9	0.0874925	-0.291347
		Tspan7	0.915514	1.51113
		Tspan6	0.453066	0.58929
		Tspan5	-0.481952	-0.401582
		Tspan31	-0.185377	0.00347855
		Tspan3	0.990839	0.857846
		Tspan2	0.244517	-0.52523
		Tspan18	-0.270822	-0.769808
		Tspan15	0.491531	0.0910604
		Tspan14	-0.361534	-0.498953
		Tspan13	0.885619	0.745229
		Tspan12	-0.675075	-0.334994
		Tspan11	1.08135	-0.572848
		Tsnax	-0.184771	-0.187045
		Tsn	1.0425	1.65728
		Tsku	-1.09662	-1.34218
		Tshz2	-0.403719	-0.628876
		Tshz1	-0.590273	-0.577114
		Tsga10	0.443674	0.105401
		Tsg101-ps	0.392851	0.75742
		Tsg101	0.105707	0.585109
		Tsfm	-0.0383266	-0.236918
		Tsen34	0.881347	1.09189
		Tsen15	0.363916	0.351629
		Tsc22d4	-0.610874	-0.00919353
		Tsc22d3	-0.299677	-0.480165
		Tsc22d2	-1.07617	-1.0419
		Tsc22d1	-0.527649	-0.659118
		Tsc2	1.30608	1.106
		Tsc1	-0.214002	-0.378608
		Trub2	-0.0626644	-0.0853973
		Trub1	-0.789721	-0.316213
		Trrap	1.01871	0.979297
		Trps1	-1.04588	-0.877241
		Trpm7	-0.837822	-0.832382
		Trpc4ap	-0.00931878	0.233736
		Trpc1	-0.738285	-0.763472
		Trp53rkb	-0.465808	-1.22907
		Trp53rka	-1.32738	-1.12777
		Trp53-ps	0.276651	0.547159
		Trp53inp2	0.278871	0.345247
		Trp53inp1	-1.07431	-1.21943
		Trp53i13	-0.644472	-0.773513
		Trp53i11	0.956134	0.874935
		Trp53bp2	-0.724076	-1.00412
		Trp53bp1	0.180906	0.0995836
		Trp53	0.432537	0.530756
		Tro	0.0157321	0.16503
		Trnt1	-0.631969	-0.22821
		Trnau1ap	0.559191	1.94506
		Trmt61b	-0.552815	-0.312553
		Trmt61a	-0.110344	-0.426805
		Trmt6	-0.00305268	-0.0706984
		Trmt5	-1.31899	-1.02251
		Trmt44	-0.85684	-0.860518
		Trmt2a	0.207519	-0.225884
		Trmt13	-0.155916	-0.799665
		Trmt112-ps2	1.14485	-0.174919
		Trmt112	0.302739	-0.239836
		Trmt11	-0.517972	-0.669095
		Trmt10b	-1.07202	-1.05074
		Trmt10a	-0.855756	-0.842974
		Trmt1	1.34392	1.22004
		Trmo	-1.63365	-1.28504
		Trit1	-0.632409	-0.59495
		Trir	1.02874	1.10782
		Trip4	0.0104259	0.174109
		Trip13	-0.417604	0.133469
		Trip12	-0.182962	-0.0915853
		Trip11	-0.335718	-0.513237
		Trip10	-0.651404	-0.332763
		Triobp	-0.218665	-0.324764
		Trio	-0.00972763	-0.1222
		Trim8	-0.224472	-0.546032
		Trim67	0.909099	0.543645
		Trim66	-0.266684	-0.365584
		Trim62	-0.594776	-0.645859
		Trim59	-1.32592	-1.07733
		Trim56	-0.118666	0.431068
		Trim46	0.0770583	-0.105486
		Trim45	-0.0746388	-0.761324
		Trim44	0.310544	0.513458
		Trim41	-0.239795	-0.42104
		Trim39	-0.543506	-1.02016
		Trim37	1.00632	1.026
		Trim36	-1.2899	-0.847517
		Trim35	-0.426921	-0.512373
		Trim33	-0.86177	-0.945902
		Trim32	-0.463596	-0.542937
		Trim3	-0.0170175	-0.334769
		Trim28	0.0313031	0.300983
		Trim27	-0.730144	-0.868516
		Trim26	-0.772564	-0.683002
		Trim24	-0.193064	-0.353516
		Trim23	-0.404691	-0.444768
		Trim2	-0.43343	-0.297863
		Trim13	-1.31046	-1.33147
		Trib2	-1.16838	-1.18052
		Trib1	-1.51505	-1.29973
		Triap1	-0.78361	-0.916319
		Trerf1	-0.337443	-0.76519
		Trdmt1	0.16144	-0.404068
		Trappc9	1.44583	1.80902
		Trappc8	-0.370771	-0.652548
		Trappc6b	0.349891	0.211057
		Trappc5	-0.657066	-0.719028
		Trappc4	0.128859	0.126602
		Trappc3	0.89722	0.964499
		Trappc2l	4.97214	4.06977
		Trappc2	0.368013	-0.365454
		Trappc13	-0.412898	-0.20564
		Trappc12	0.633303	0.521167
		Trappc11	0.0344214	-0.296906
		Trappc10	-0.0768772	0.0680916
		Trappc1	0.884794	1.26983
		Trap1	2.27974	1.77775
		Tram1l1	-1.00983	-1.28658
		Tram1	-0.450998	-0.539212
		Trak2	-0.153896	-0.261977
		Trak1	-0.118573	-0.314306
		Traip	-0.997772	0.29228
		Trafd1	0.220774	0.102092
		Traf7	0.756444	0.90653
		Traf6	-1.0016	-1.00225
		Traf4	-0.494632	-0.532445
		Traf3ip1	-0.690238	-0.799805
		Traf3	-0.69028	-0.662757
		Traf2	-1.23404	-0.829797
		Trabd	-0.219316	-0.112921
		Tra2b	-0.756393	-0.670114
		Tra2a	0.0614633	0.177188
		Tpx2	-0.488691	0.0833406
		Tpst2	-0.758273	-0.444381
		Tpst1	-0.477077	-0.631078
		Tprkb	-0.0879838	-0.285148
		Tprgl	0.953488	0.587186
		Tpr	-0.0735531	0.361924
		Tppp	-0.9659	-1.03192
		Tpp2	-0.174221	-0.241287
		Tpp1	0.902295	1.01639
		Tpmt	1.78238	2.03145
		Tpm4	0.443279	0.606534
		Tpm3-rs7	0.704999	1.31526
		Tpm3	0.355508	1.10481
		Tpm1	1.53165	1.05774
		Tpi1	0.99102	1.19863
		Tpgs2	-0.164801	-0.0317369
		Tpgs1	-0.121869	-0.0210662
		Tpd52l2	0.234747	-0.145732
		Tpd52	0.570149	0.880113
		Tpcn1	-0.0330082	-0.0666546
		Tpbg	-1.18107	-0.547805
		Tox4	-0.714184	-0.617005
		Tox3	-1.18343	-1.06402
		Tox2	-0.0762479	0.303615
		Tox	-0.260153	-0.701696
		Tor2a	-0.306375	-0.713433
		Tor1b	-1.13293	-1.00666
		Tor1aip2	-0.428285	-0.763206
		Tor1aip1	0.0226752	-0.625048
		Tor1a	-0.490726	-0.608755
		Topors	-1.48821	-1.38288
		Topbp1	-0.319783	0.226385
		Top3b	0.368826	-0.322021
		Top3a	-0.164394	-0.680042
		Top2b	0.303029	0.584596
		Top2a	-0.265376	0.518764
		Top1	-0.490051	-0.625647
		Tonsl	0.537176	0.267033
		Tomm70a	-0.348167	-0.0511322
		Tomm5	0.0533827	-0.243449
		Tomm40l	0.970942	0.734545
		Tomm40	0.816245	0.864038
		Tomm34	-0.0939019	-0.41659
		Tomm22	0.308707	0.591986
		Tomm20	0.250897	0.424052
		Tom1l2	-0.0214828	0.56896
		Tom1l1	-0.26233	-0.190752
		Tollip	-0.637104	-0.834438
		Togaram1	-0.980191	-1.0948
		Toe1	-1.03623	-1.06825
		Tob2	-1.3726	-1.23933
		Tob1	-1.43891	-1.42689
		Tns3	-0.86915	-0.357649
		Tns1	-0.135603	0.0292335
		Tnrc6c	-0.380316	-0.771633
		Tnrc6b	-0.590839	-0.819604
		Tnrc6a	-0.92008	-0.996412
		Tnrc18	-0.370037	-0.647918
		Tnr	0.795258	0.451857
		Tnpo3	0.124724	0.0920726
		Tnpo2	0.214638	0.926394
		Tnpo1	-0.571199	-0.557401
		Tnks2	-0.595401	-0.417766
		Tnks1bp1	-0.21674	-0.444749
		Tnks	0.00927408	-0.164666
		Tnk2	0.133932	-0.0725057
		Tnip1	-0.55913	-0.72695
		Tnik	-0.232433	-0.521964
		Tnfsf9	-1.58091	-1.12956
		Tnfrsf22	-0.705738	-0.307932
		Tnfrsf1a	-0.930799	-1.05457
		Tnfrsf19	-0.724535	-0.519403
		Tnfaip8l1	-1.21396	-0.481191
		Tnfaip1	-0.612226	-0.748901
		Tnc	0.0121649	1.33013
		Tmx4	-0.751525	-0.773626
		Tmx3	-0.238759	-0.187049
		Tmx2	-0.237265	-0.302986
		Tmx1	-0.398081	-0.434062
		Tmub2	-0.274875	0.183663
		Tmub1	-0.18948	-0.851951
		Tmtc4	0.397967	0.233394
		Tmtc3	-0.698529	-0.848573
		Tmtc2	0.00278655	-0.143319
		Tmtc1	-0.987855	-1.05145
		Tmsb4x	4.09328	4.39449
		Tmsb10	3.82214	4.513
		Tmppe	-1.01984	-1.30257
		Tmpo	-0.309802	-0.174726
		Tmod3	0.469861	0.52129
		Tmod2	0.576505	0.784948
		Tmf1	-0.284062	-0.403562
		Tmem9b	-0.230134	-0.210013
		Tmem98	-0.239855	0.173841
		Tmem97	-0.825231	-0.757223
		Tmem94	0.597046	0.0740732
		Tmem9	-0.0824247	0.0840845
		Tmem8b	0.322914	-0.156633
		Tmem87b	-0.683538	-0.87525
		Tmem87a	-0.734244	-0.740419
		Tmem86b	-0.516973	0.975028
		Tmem70	-0.842743	-1.06015
		Tmem69	-0.788915	-1.04471
		Tmem68	-0.28417	-0.0477173
		Tmem67	-0.952343	-0.955857
		Tmem65	0.0462108	0.0681242
		Tmem64	-1.07277	-1.2295
		Tmem63b	1.05287	1.15261
		Tmem60	-1.01804	-0.798446
		Tmem59	-0.071169	-0.161347
		Tmem56	-0.913855	-0.710426
		Tmem50b	0.0664786	0.0599807
		Tmem50a	0.0460752	-0.0168684
		Tmem47	-0.476261	-0.825253
		Tmem44	0.606676	0.391533
		Tmem43	-0.578942	-0.631555
		Tmem41b	-0.486726	-0.975673
		Tmem41a	-0.673715	-0.816835
		Tmem39b	-0.945444	-0.953103
		Tmem39a	-1.18084	-0.976187
		Tmem38b	-1.0759	-1.21084
		Tmem38a	-0.0317104	0.184276
		Tmem35a	0.119463	0.0487634
		Tmem33	-0.163501	-0.296948
		Tmem30a	0.0874066	-0.258116
		Tmem29	0.445159	0.472659
		Tmem28	-0.758092	-0.981378
		Tmem268	-0.66684	-0.532818
		Tmem267	-0.676441	-0.970191
		Tmem263	-0.711475	-0.885166
		Tmem259	1.54448	1.05187
		Tmem258	3.85147	3.03444
		Tmem256	2.5426	2.73076
		Tmem251	-0.961933	-1.21901
		Tmem250-ps	-0.381051	-0.850737
		Tmem248	-1.11474	-1.07915
		Tmem246	-0.608571	-0.841541
		Tmem245	-0.492784	-0.425957
		Tmem242	0.327989	1.01742
		Tmem241	-0.0685136	0.987962
		Tmem237	0.236569	0.114565
		Tmem234	0.339206	0.59411
		Tmem231	-0.908276	-0.962933
		Tmem230	-0.237728	-0.298934
		Tmem229b	0.280387	0.191744
		Tmem229a	-1.12768	-0.858025
		Tmem223	1.04054	0.545305
		Tmem222	-0.39593	-0.282922
		Tmem218	-0.432545	-0.0938745
		Tmem216	-0.58217	-0.45249
		Tmem214	-0.566105	-0.548948
		Tmem209	-0.406632	-0.0961329
		Tmem208	1.12225	0.625736
		Tmem201	0.103088	-0.174924
		Tmem200a	-1.11501	-1.1799
		Tmem199	-0.268045	-0.568913
		Tmem198	-0.325777	-0.783405
		Tmem19	-0.487724	-0.613703
		Tmem189	-0.0174409	-0.252907
		Tmem186	-1.03859	-1.18712
		Tmem185b	-1.46756	-1.35758
		Tmem185a	-0.150451	-0.627984
		Tmem184c	0.107877	0.200423
		Tmem184b	-0.600445	-0.802518
		Tmem183a	0.799442	1.00578
		Tmem181a	-0.521803	-0.413667
		Tmem18	-0.00594266	0.232152
		Tmem179b	0.18764	-0.962361
		Tmem178b	-0.380605	-0.598272
		Tmem178	-0.266906	-0.714122
		Tmem177	-0.941141	-1.04874
		Tmem176b	0.405364	0.515251
		Tmem170b	-0.854723	-1.02188
		Tmem170	-1.20711	-1.23002
		Tmem168	-1.13897	-1.18365
		Tmem167b	-0.456524	-0.573977
		Tmem167	-0.256142	-0.326276
		Tmem165	-0.889541	-0.588572
		Tmem164	-0.176501	0.130105
		Tmem161b	-0.917887	-0.724268
		Tmem160	1.74388	2.33466
		Tmem151b	-0.45277	0.112388
		Tmem14c	3.13215	2.46197
		Tmem147os	1.56626	0.493698
		Tmem147	0.978654	1.34387
		Tmem138	-0.54252	-0.547176
		Tmem136	-0.749145	-0.977605
		Tmem135	-0.77188	-0.977708
		Tmem134	0.426198	0.4624
		Tmem132e	-1.09256	-0.684758
		Tmem132b	-0.500634	-0.547481
		Tmem132a	-0.0056802	0.044787
		Tmem131l	-0.61432	-0.49496
		Tmem131	-0.264124	-0.130329
		Tmem129	-0.792603	-1.13748
		Tmem128	0.10979	-0.181727
		Tmem127	-0.0672852	-0.494452
		Tmem126a	0.408641	0.441305
		Tmem123	-0.455777	-0.433947
		Tmem121b	-0.431942	-1.06643
		Tmem121	-0.887045	-0.797827
		Tmem120a	0.215336	-0.332761
		Tmem115	-0.961809	-1.1952
		Tmem11	-1.09536	-1.06675
		Tmem109	-1.20773	-1.21822
		Tmem108	-0.961551	-1.30995
		Tmem106b	-0.236754	-0.424966
		Tmem104	-0.802231	-0.815829
		Tmem101	0.0447043	-0.552066
		Tmeff1	0.458157	0.474935
		Tmed9	-0.0762038	-0.120702
		Tmed8	-0.618595	-0.885073
		Tmed7	-0.19657	-0.235139
		Tmed5	-0.686349	-0.209324
		Tmed4	-0.607881	-0.821055
		Tmed3	-0.256944	-0.532002
		Tmed2	0.450122	0.0846985
		Tmed10-ps	-0.279556	-0.296333
		Tmed10	-0.504785	-0.668247
		Tmed1	0.0985377	-0.348672
		Tmco3	0.214364	-0.462111
		Tmco1	-0.582585	-0.49562
		Tmcc3	-1.05866	-1.01988
		Tmcc2	0.11402	0.0669587
		Tmcc1	-1.00414	-1.17621
		Tmc7	-1.02758	-0.772615
		Tmbim6	0.543415	0.0959108
		Tmbim4	-0.166076	0.231997
		Tma16	-0.359184	-0.60995
		Tm9sf4	-0.251089	-0.0160544
		Tm9sf3	0.0557418	-0.0533445
		Tm9sf2	-0.428842	-0.408841
		Tm9sf1	-0.28899	-0.0897056
		Tm7sf3	0.997516	0.202585
		Tm2d3	-1.03725	-1.00501
		Tm2d2	-0.471185	-0.666287
		Tm2d1	-0.00294068	-0.332379
		Tln2	0.695426	0.318782
		Tln1	0.021023	0.326675
		Tlk2	-0.640268	-0.727481
		Tlk1	-0.478467	-0.427583
		Tle5	2.06997	3.123
		Tle4	-0.853488	-0.963092
		Tle3	-0.849216	-0.970609
		Tle1	0.177669	-0.372739
		Tkt	4.15019	2.54506
		Tkfc	2.52457	2.73112
		Tk2	-0.246238	-0.104874
		Tk1	-0.205358	0.354259
		Tjp2	-0.904697	-0.438445
		Tjp1	-0.676248	-0.740499
		Tiprl	-0.4249	-0.213349
		Tipin	-0.25064	-0.119551
		Tiparp	-1.46259	-1.40328
		Tinf2	-0.0222996	0.432594
		Timp3	-0.199446	-0.389777
		Timp2	0.153554	0.181378
		Timmdc1	0.307113	0.0846736
		Timm8b	0.975444	1.57077
		Timm50	-0.0198649	0.24797
		Timm44	-0.0246783	0.123626
		Timm29	-0.551203	-0.582547
		Timm22	-0.596508	-0.202791
		Timm21	-0.279312	-0.163973
		Timm17b	1.17045	1.71831
		Timm17a	-0.073249	-0.388137
		Timm13	0.662388	0.818986
		Timeless	-0.669995	-0.545989
		Tigd5	-0.989177	-1.26897
		Tigd3	-1.00245	-1.26875
		Tigd2	-0.469282	-0.79501
		Tigar	-0.216294	-0.738254
		Ticrr	-0.438833	-0.141935
		Ticam1	-0.744385	-1.35585
		Tiam2	0.013467	-0.68379
		Tiam1	-0.869426	-1.11958
		Tial1	0.055376	0.294104
		Tia1	-0.589962	-0.128953
		Thumpd3	-0.259206	-0.30718
		Thumpd2	-0.88616	-0.789904
		Thumpd1	-0.893721	-0.906443
		Thsd4	-0.550029	-0.688313
		Thrap3	-0.181241	0.052827
		Thra	3.69378	4.4878
		Thop1	0.318686	0.17588
		Thoc7	0.318045	0.474613
		Thoc6	1.70317	0.492589
		Thoc5	0.0239078	0.32643
		Thoc3	-0.74036	-0.379471
		Thoc2l	-0.470166	-0.50094
		Thoc2	0.222853	0.396524
		Thoc1	-0.106888	0.270911
		Thnsl1	-0.582884	-0.66167
		Thg1l	0.263785	-0.379056
		Them4	-0.571689	-0.367041
		Thbs3	2.04488	0.973734
		Thap7	-0.844626	-0.742224
		Thap4	-0.250606	-0.741587
		Thap3	-0.732374	0.111079
		Thap2	-0.990713	-1.12988
		Thap12	-0.0223442	-0.216388
		Thap11	-0.77986	-1.03576
		Thap1	-1.26496	-1.23598
		Thada	-0.314697	-0.0433672
		Tgs1	-0.851691	-0.894334
		Tgoln1	0.707726	0.496556
		Tgif2	-0.954179	-1.03516
		Tgif1	-1.36882	-0.903371
		Tgfbrap1	-0.26273	-0.451699
		Tgfbr2	-1.59312	0.750576
		Tgfbr1	-0.965909	-1.03962
		Tgfb3	-0.388156	-0.825533
		Tgfb2	-0.537653	0.0472428
		Tgfa	-0.328709	-0.55558
		Tgds	-1.19496	-1.17151
		Tfrc	-0.156126	0.0904229
		Tfip11	-0.258487	-0.550181
		Tfg	-0.230065	0.123272
		Tfe3	-0.00135066	-0.270091
		Tfdp2	-0.496349	-0.868866
		Tfdp1	-0.248135	-0.142391
		Tfcp2	-0.352705	-0.219302
		Tfap4	-1.04557	-1.1988
		Tfam	-0.66505	-0.92939
		Tex9	-0.333379	0.43076
		Tex30	-0.788451	-0.877912
		Tex264	0.0341749	-0.386014
		Tex261	0.148842	0.0450131
		Tex2	-0.333221	-0.277944
		Tex10	-0.843187	-0.842626
		Tet3	-0.642556	-0.985637
		Tet2	-1.07459	-1.04372
		Tet1	-0.976348	-0.777045
		Tesk1	0.61693	0.0340602
		Tes3-ps	-0.957642	-0.762315
		Tes	-0.0773066	-0.81564
		Tert	0.217316	-0.328594
		Terf2ip	-0.67118	-0.631122
		Terf2	-0.457967	-0.674806
		Tent4b	-0.899285	-0.800646
		Tent4a	-0.942506	-0.94811
		Tent2	-0.854319	-0.613749
		Tenm4	-0.402995	-0.653113
		Tenm3	-0.292184	-0.332622
		Tenm1	0.146195	-0.124558
		Ten1	0.969311	1.3588
		Telo2	0.804853	0.703301
		Tefm	-1.11001	-1.12309
		Tef	-0.714493	-0.644373
		Tedc2	0.492239	0.752302
		Tedc1	0.411616	0.986827
		Tecr	1.99473	2.38351
		Tecpr2	-0.101297	-0.362185
		Tecpr1	1.18314	0.39289
		Tead2	-0.0599654	0.329765
		Tead1	-0.531446	-0.519382
		Tdrkh	0.0562646	0.00331943
		Tdrd7	-0.133142	-0.055535
		Tdrd3	0.147851	0.218323
		Tdp2	-0.3835	-0.882406
		Tdp1	-0.0751676	0.0101593
		Tdg	-0.012664	0.119822
		Tctn3	0.0822519	-0.206884
		Tctex1d2	0.443494	0.291787
		Tcta	-0.0954135	0.0399861
		Tcp11l1	0.656751	0.423821
		Tcp1	0.566046	0.615122
		Tcof1	0.533539	-0.00816326
		Tcim	-0.856686	-0.974156
		Tchp	1.05138	0.383386
		Tcf7l2	-1.08988	-0.546153
		Tcf4	-0.51949	-0.780074
		Tcf3	0.0730949	-0.0951321
		Tcf25	1.41981	1.60843
		Tcf20	-0.146576	-0.667487
		Tcf19	-0.376095	-0.0630632
		Tcf12	-0.24022	-0.38414
		Tcerg1	-0.621751	-0.621437
		Tceanc2	-0.786257	-0.816454
		Tceanc	-0.601956	-1.14363
		Tceal9	0.0230381	0.316029
		Tceal8	-0.356778	-0.036507
		Tceal1	-0.682428	-0.757214
		Tcea1-ps1	0.0377644	0.299675
		Tcea1	-0.0212153	0.165405
		Tcaim	-0.770195	-0.736558
		Tcaf1	0.0893701	0.0222681
		Tbrg4	0.985086	0.274552
		Tbrg1	-0.0474066	0.54435
		Tbr1	-0.644889	-0.882654
		Tbpl1	-0.753682	-0.94769
		Tbp	-0.619684	-0.341147
		Tbl3	0.4365	0.423691
		Tbl2	-0.716183	-0.750914
		Tbl1xr1	-0.575618	-0.637844
		Tbl1x	-0.501679	-0.544966
		Tbkbp1	0.424915	-0.776899
		Tbk1	-0.341758	-0.284378
		Tbck	-0.437748	-0.179188
		Tbcel	-1.06639	-1.12765
		Tbcd	0.847661	0.845919
		Tbccd1	-0.875979	-0.527864
		Tbcc	-1.28802	-1.16734
		Tbcb	1.25183	1.78637
		Tbca	2.58708	2.94234
		Tbc1d9b	-0.16306	-0.274139
		Tbc1d9	-0.239436	-0.432498
		Tbc1d8b	-0.568417	0.41622
		Tbc1d5	0.464965	0.562352
		Tbc1d4	0.202541	0.688794
		Tbc1d32	0.0959646	-0.271265
		Tbc1d31	-0.177955	0.596677
		Tbc1d30	-0.304741	-1.0139
		Tbc1d2b	-0.636322	-0.760789
		Tbc1d25	-0.831189	-0.784607
		Tbc1d24	0.354701	0.318964
		Tbc1d23	0.226286	0.087257
		Tbc1d22b	0.174427	0.244148
		Tbc1d20	-0.0412175	-0.744372
		Tbc1d19	0.544256	0.311709
		Tbc1d17	0.63557	0.304319
		Tbc1d16	0.992434	2.16474
		Tbc1d15	-0.665783	-0.621911
		Tbc1d14	-0.117679	-0.178993
		Tbc1d13	-0.260482	-0.308101
		Tbc1d10b	-0.605336	-0.664782
		Tbc1d1	-0.589228	-0.404815
		Tax1bp1	-0.019365	-0.0304427
		Tatdn2	-0.590252	-0.30787
		Tatdn1	0.475188	1.90587
		Tasp1	-0.0224143	-0.473348
		Tasor2	-0.41687	-0.217729
		Tasor	0.245618	-0.470351
		Tarsl2	0.679233	-0.0212044
		Tars2	0.410612	0.866296
		Tars	-0.145712	0.199303
		Tardbp	0.974859	0.86586
		Tarbp2	-0.639706	-0.27186
		Tarbp1	-1.21327	-0.857507
		Tapt1	-0.687578	-0.557194
		Taok3	0.21132	-0.702825
		Taok2	-0.449729	-0.450793
		Taok1	-0.792351	-0.825695
		Tank	-0.714778	-0.418263
		Tanc2	-0.569805	-0.758974
		Tanc1	-0.892719	-0.369518
		Tamm41	0.390002	0.442164
		Taldo1	3.62162	2.92785
		Tagln3	1.65029	1.351
		Tagln2	2.13022	2.15588
		Tagap1	-0.928825	-0.864516
		Tafa5	-0.834161	-0.486075
		Tafa2	-0.148728	-0.28772
		Taf9b	-0.56005	-0.869969
		Taf7	-0.768837	-1.15595
		Taf6l	-0.283506	-0.225521
		Taf6	0.171525	0.60594
		Taf5l	-1.00481	-1.08868
		Taf5	-1.08634	-1.1459
		Taf4	-0.743425	-0.949052
		Taf3	-1.08648	-1.04745
		Taf2	-0.0551259	-0.0628637
		Taf1d	0.0127551	-0.332013
		Taf1c	-0.841918	-0.943842
		Taf1b	-0.404703	-0.194156
		Taf1a	-0.689004	-0.282586
		Taf15	1.02457	1.32641
		Taf12	-0.106207	-0.281827
		Taf11	-0.221335	-0.516542
		Taf10	0.912492	0.992024
		Taf1	0.15727	0.529961
		Tada3	0.176953	-0.124046
		Tada2b	-1.24262	-1.12978
		Tada2a	-0.238366	-0.299796
		Tada1	-0.668123	-0.687851
		Taco1	-1.4219	-0.583418
		Tacc3	0.139794	1.36136
		Tacc2	-0.457701	-0.47447
		Tacc1	-0.786287	-0.846233
		Tab3	-0.594769	-0.796208
		Tab2	-1.00234	-1.06727
		Tab1	-0.306504	-0.488286
		Szt2	2.39098	2.2274
		Szrd1	-0.551521	-0.228888
		Syvn1	-0.268043	-0.686898
		Syt9	-0.576326	-0.583016
		Syt7	1.74988	1.73414
		Syt5	1.54976	1.24325
		Syt4	-0.248885	-0.23072
		Syt16	1.28854	1.08863
		Syt14	-0.560623	-0.795855
		Syt11	-0.354643	-0.614561
		Syt1	-0.00143959	0.0175668
		Sys1	0.536883	0.393123
		Sypl	-0.401017	-0.52873
		Syp	0.556076	0.38737
		Synrg	-0.362071	-0.472399
		Synj2bp	-0.880637	-0.765415
		Synj2	-0.40692	-0.522901
		Synj1	-0.000426074	-0.258501
		Syngr3	0.408892	0.153652
		Syngr1	0.49498	-0.0775514
		Syngap1	0.552918	0.420841
		Syne2	0.230469	1.27405
		Syne1	-0.20146	0.488012
		Syncrip	-0.314423	-0.0788804
		Syn2	-0.0498545	0.208485
		Syn1	1.27825	1.38884
		Sympk	0.993444	1.11055
		Syf2	-0.18073	-0.438541
		Syde1	-0.824404	-0.645604
		Sybu	-0.903886	-0.890463
		Syap1	-0.59328	0.0276092
		Swt1	-0.253141	-0.427179
		Swsap1	-0.54078	-0.470748
		Swi5	2.52508	1.96643
		Swap70	-0.960622	-0.329216
		Svop	0.288182	-0.0774042
		Svip	-0.107437	-0.628335
		Svil	-0.61177	0.29115
		Svbp	0.563738	0.158991
		Sv2b	-0.0790992	0.448754
		Sv2a	0.952584	0.768039
		Suz12	-0.648075	-0.464674
		Suv39h2	-1.01137	-1.00901
		Suv39h1	-0.408405	-0.245639
		Susd6	-1.15686	-1.29242
		Susd4	0.485059	0.789248
		Surf6	-0.954749	-0.974056
		Surf4	-0.169013	-0.260562
		Surf2	-0.197448	-0.534657
		Surf1	1.35025	1.16558
		Supv3l1	-0.0457553	-0.438281
		Supt7l	-0.940216	-0.92605
		Supt6	-0.300177	-0.214384
		Supt5	0.0147373	0.179453
		Supt4a	-0.094487	-0.0448374
		Supt20	-0.139511	-0.102094
		Supt16	-0.0555762	0.0237443
		Sun2	-0.25889	-0.411923
		Sun1	-0.405279	-0.768614
		Sumo3	0.172508	0.293527
		Sumo1	0.40619	0.480881
		Sumf2	-0.445215	-0.481623
		Sumf1	-0.182863	-0.549562
		Sult4a1	0.43966	0.147786
		Sulf2	0.687288	0.712123
		Sugt1	0.081206	0.0291661
		Sugp2	-0.140803	-0.00197519
		Sugp1	-0.149135	-0.0234554
		Sufu	-0.488358	-0.733833
		Suds3	1.08718	0.985637
		Suco	-0.870632	-0.684143
		Suclg2	0.861079	2.93716
		Suclg1	3.718	2.78102
		Sucla2	0.0750095	0.233081
		Sub1	1.0442	1.02809
		Styx	-0.342927	1.11797
		Stxbp6	0.0475092	0.240025
		Stxbp5	-0.346389	-0.590368
		Stxbp4	-0.261492	-0.606204
		Stxbp1	2.35444	2.1727
		Stx7	0.933896	1.01549
		Stx6	0.0960109	-0.0309798
		Stx5a	0.139353	0.428932
		Stx1b	1.40436	1.33825
		Stx1a	0.701156	1.93649
		Stx18	0.556949	-0.29547
		Stx17	-0.609834	-0.477467
		Stx16	0.149234	0.603279
		Stx12	0.540969	1.2206
		Stub1	1.30823	1.13414
		Stt3b	-0.323037	-0.555311
		Stt3a	-0.628909	-0.681023
		Strn4	0.283424	0.579884
		Strn3	-0.404667	-0.576609
		Strn	-0.420064	-0.843745
		Strip1	-0.0449639	0.180552
		Strbp	0.606665	0.402771
		Strap	0.296237	-0.0133867
		Stradb	0.0635879	0.100537
		Strada	0.0256181	0.263349
		Stox2	-0.642776	-0.433051
		Ston1	-0.964213	-1.02569
		Stoml2	0.331603	0.639965
		Stoml1	1.1605	0.834406
		Stn1	0.0341567	0.0799214
		Stmn3	2.86353	3.01875
		Stmn2	3.17124	2.2367
		Stmn1	3.15261	2.684
		Stk40	-0.579156	-0.880034
		Stk4	-0.529191	-0.684343
		Stk39	-0.0632866	-0.0305369
		Stk38l	-0.334224	-0.836421
		Stk38	-0.132365	-0.178249
		Stk35	-0.932514	-1.08081
		Stk32b	2.56863	1.05243
		Stk3	-0.592277	-0.39979
		Stk25	1.26632	1.26787
		Stk24	-0.533119	-0.401004
		Stk17b	-1.41984	-0.452038
		Stk16	0.706664	0.566749
		Stk11ip	0.665466	0.611903
		Stk11	0.327936	0.138513
		Stip1	0.267645	0.566033
		Stimate	-0.650209	-0.897687
		Stim2	-0.83628	-0.764018
		Stim1	-0.488026	-0.635949
		Stil	-1.25099	-0.867344
		Stc2	-0.755282	-0.71067
		Stc1	-1.50365	-1.16561
		Stau2	0.104667	0.0927316
		Stau1	-0.393579	-0.45818
		Stat5b	-0.920506	-0.639141
		Stat3	-0.332477	0.909108
		Stat2	-0.365547	-0.185378
		Stat1	-0.228385	-0.253953
		Stard7	0.0207895	-0.124971
		Stard5	-0.353925	-0.462052
		Stard4	-0.94072	-1.16092
		Stard3nl	-0.167831	-0.0109369
		Stard3	-0.648268	-0.558881
		Stard13	-0.772874	-1.31996
		Stambpl1	-0.921853	-0.7878
		Stambp	-0.279746	-0.406865
		Stam2	0.154102	0.00114474
		Stam	-0.400056	-0.417338
		Stag2	-0.319383	-0.228103
		Stag1	-0.335472	-0.330978
		St8sia4	-1.22604	-1.24882
		St8sia3	-0.410235	-0.737431
		St8sia2	-0.667766	-0.789288
		St7l	-0.740159	-0.854235
		St7	0.178497	-0.219039
		St6galnac6	0.467724	0.896685
		St6galnac5	-0.249914	-0.503395
		St6galnac4	-0.298513	-0.474542
		St6galnac3	-0.422739	-0.616879
		St6gal2	-0.450504	-0.657455
		St6gal1	-0.6732	-1.01783
		St5	0.506376	0.0261095
		St3gal5	-0.0423612	-0.516494
		St3gal4	-0.13453	-0.3009
		St3gal3	-0.381518	-0.0387501
		St3gal2	-0.00780253	-0.447975
		St18	-0.306922	-0.511428
		St13	0.494717	0.322996
		Ssx2ip	-0.876736	-0.954308
		Ssu72	0.510905	0.185368
		Sstr2	0.122954	-0.596312
		Sstr1	-0.382757	-0.893569
		Ssrp1	0.685711	0.740438
		Ssr3	-0.173844	-0.042633
		Ssr2	-0.0074577	-0.0428317
		Ssr1	-0.418374	-0.24771
		Ssna1	0.0269275	0.00752733
		Ssh2	-1.07137	-1.10718
		Ssh1	-0.3943	-0.706097
		Ssbp3	0.280492	0.401443
		Ssbp2	0.187305	0.540665
		Ssbp1	-0.264078	-0.545587
		Ssb	0.28531	0.50591
		Ss18l2	-0.218821	0.134652
		Ss18l1	-0.0478383	-0.277792
		Ss18	-0.34037	-0.136866
		Srxn1	0.705732	0.562476
		Srsf9	-0.097112	-0.00771629
		Srsf7	-0.156429	-0.049026
		Srsf6	-0.130034	-0.11157
		Srsf5	0.45193	0.733254
		Srsf4	-0.496937	-0.637745
		Srsf3	-0.188486	-0.0375059
		Srsf2	-0.00900722	0.504899
		Srsf11	-0.135982	0.117394
		Srsf10	-0.407099	-0.381693
		Srsf1	0.102307	0.347019
		Srrt	0.606252	0.920511
		Srrm4	-0.443267	-0.629381
		Srrm2	-0.204126	-0.0383119
		Srrm1	-0.385614	0.0495626
		Srrd	-0.461762	-0.314433
		Srr	0.860398	1.01839
		Srprb	0.559845	0.176395
		Srpr	0.585478	0.113225
		Srpk2	0.311217	0.207073
		Srpk1	-0.193126	-0.299281
		Srp9	-0.00780381	-0.186981
		Srp72	0.0820492	0.240428
		Srp68	-0.457772	-0.597082
		Srp19	-0.123282	0.00839132
		Srp14	1.35165	1.44491
		Srm	0.189803	0.208112
		Srl	-0.229003	-0.546351
		Sri	0.283167	0.280719
		Srgap3	0.438673	0.0862236
		Srgap2	-0.306561	-0.217294
		Srgap1	-0.209715	-0.328549
		Srf	-0.722922	-0.825485
		Srek1ip1	-0.875876	-0.423768
		Srek1	-0.606361	-0.443817
		Srebf2	0.296918	0.468292
		Srebf1	-0.534574	0.00391856
		Srd5a1	0.577611	0.796463
		Srcin1	0.672495	0.223053
		Srcap	1.3513	0.0247486
		Src	-0.153601	-0.157857
		Srbd1	-0.154199	0.260945
		Sra1	-0.16633	-0.299252
		Sqstm1	0.0362343	0.463405
		Sqle	-0.641886	-0.517374
		Spty2d1	-1.53836	-1.48728
		Sptlc2	-0.756976	-0.510052
		Sptlc1	-0.544508	-0.500341
		Sptbn2	1.71718	1.04575
		Sptbn1	0.193784	0.0445613
		Sptan1	1.27765	1.70848
		Spsb4	-1.03092	-0.83086
		Spsb3	-0.625964	-0.58972
		Spryd7	-0.510195	-0.38062
		Spryd4	-1.11403	-0.847751
		Spryd3	-0.79746	-0.483332
		Spry4	-1.49951	-1.40697
		Spry2	-1.51702	-1.42667
		Spry1	-1.55002	-1.38885
		Sprtn	-0.676272	-1.05118
		Spred3	-0.00807912	0.111048
		Spred2	-0.820325	-1.1482
		Spred1	-1.07687	-1.06067
		Spr	0.22543	0.714611
		Sppl3	-0.365399	-0.364193
		Sppl2b	0.688194	-0.00757255
		Sppl2a	0.257034	-0.309898
		Spout1	-0.103979	0.701963
		Spopl	-0.471012	-0.872192
		Spop	0.387857	0.157744
		Spon1	2.43644	0.611551
		Spock2	0.656028	0.481379
		Spock1	0.530029	0.454613
		Spns1	0.557859	0.494998
		Spire1	-0.0393319	0.147311
		Spindoc	-0.472356	-0.641265
		Spin4	-1.25183	-1.42964
		Spin1	-0.43348	-0.446482
		Spidr	0.0334164	0.567782
		Spice1	-0.293934	1.3169
		Sphk2	-1.02615	-0.911668
		Spg7	0.423574	1.42732
		Spg21	0.214856	-0.00125481
		Spg20	-1.12493	-1.08176
		Spg11	0.404792	0.672361
		Spen	-0.634042	-0.743134
		Spef1	0.291867	0.650353
		Specc1l	-0.562878	-0.723371
		Specc1	-0.445043	0.0529787
		Spcs3	-0.385718	-0.70245
		Spcs2	-0.371625	-0.358991
		Spcs1	0.263267	0.900976
		Spc25	0.0542823	0.408338
		Spats2l	-0.323491	-0.687484
		Spats2	-0.499283	-0.559343
		Spata7	-0.763353	-0.44724
		Spata5	-0.601035	-0.989012
		Spata2	-0.969941	-1.02916
		Spata13	-0.914628	-0.605817
		Spast	0.0454346	-0.122668
		Sparcl1	1.44223	1.80801
		Spag9	-0.168384	-0.338289
		Spag7	-0.212749	0.00676035
		Spag5	-0.332463	1.37426
		Spaca6	-0.476904	-0.457622
		Sp8	-1.46357	-1.01947
		Sp4	-0.828319	-0.732026
		Sp3	-1.02814	-1.08004
		Sp2	-0.578903	-0.962667
		Sp1	-1.29931	-1.35246
		Sox9	-1.35189	-1.10684
		Sox8	-1.6121	-1.11837
		Sox6	-0.822765	-0.527981
		Sox5	-0.362718	-0.773449
		Sox4	-0.91245	-0.824642
		Sox3	-1.05219	0.123189
		Sox2ot	-0.557473	-0.103888
		Sox21	-1.5519	-1.13026
		Sox2	-1.30967	-1.10135
		Sox1ot	-0.77568	0.939527
		Sox12	0.0662338	-0.331164
		Sox11	-0.398941	-0.751574
		Sowahc	-1.21258	-1.33699
		Sos2	-0.889596	-1.02052
		Sos1	-0.398718	-0.787293
		Sort1	-0.0307833	-0.250115
		Sord	0.366124	0.84301
		Sorcs2	0.25999	0.779438
		Sorbs3	-0.324961	0.570213
		Sorbs2	-0.454153	-0.557692
		Sorbs1	0.966178	0.506673
		Son	-0.446081	-0.462626
		Soga3	0.199508	0.0244937
		Soga1	-0.457671	-0.646352
		Sod2	0.545478	0.661796
		Sod1	3.86566	2.87831
		Socs7	-0.52532	-0.735929
		Socs6	-0.78285	-1.25279
		Socs5	-0.583836	-0.921414
		Socs4	-0.943761	-1.01424
		Socs3	-1.44697	-1.32483
		Socs2	-0.516012	-0.643046
		Sobp	0.190951	-0.192826
		Soat1	-0.0895635	0.34402
		Snx9	0.0930899	-0.0409141
		Snx8	-0.790154	0.107425
		Snx6	-0.221728	-0.152742
		Snx5	-0.122948	-0.147765
		Snx4	0.225719	0.256532
		Snx33	-1.46094	0.644453
		Snx30	-0.943842	-1.11668
		Snx3	0.280075	0.183078
		Snx29	0.65533	0.109014
		Snx27	-0.208038	-0.196852
		Snx25	-0.605804	-0.688591
		Snx24	0.905851	0.0167206
		Snx2	0.12072	0.0249807
		Snx19	-0.607995	-0.382851
		Snx18	-1.20333	-1.372
		Snx17	0.116663	0.0236437
		Snx16	-0.772046	-0.876245
		Snx15	0.903195	0.316484
		Snx13	-0.544774	-0.721893
		Snx12	0.773142	0.951866
		Snx11	-0.393996	-0.394018
		Snx10	0.37211	0.377357
		Snx1	0.58835	-0.25591
		Snw1	-0.427938	-0.670682
		Snu13	0.129393	0.456823
		Sntb2	-1.22486	-1.32269
		Snrpn	1.97595	2.92812
		Snrpg	3.96563	3.06626
		Snrpf	1.80776	1.14208
		Snrpert	0.889698	1.25966
		Snrpe	1.24862	1.23962
		Snrpd3	1.52225	1.65145
		Snrpd2	4.44727	3.55259
		Snrpd1	0.286621	0.864777
		Snrpc	1.25743	1.07876
		Snrpb2	1.21762	1.28068
		Snrpb	0.682111	0.88598
		Snrpa1	1.21745	1.0326
		Snrpa	1.232	1.237
		Snrnp70	0.16161	0.383942
		Snrnp48	-1.0315	-0.717107
		Snrnp40	0.439141	-0.203012
		Snrnp27	-0.0595071	0.269879
		Snrnp200	0.648697	0.383145
		Snrk	-0.767239	-0.847174
		Snph	-0.0955688	-0.487686
		Snn	-0.140712	0.0641641
		Snip1	-1.2459	-1.20566
		Snhg4	-0.0718497	-0.0918627
		Snhg3	0.506072	0.319266
		Snf8	2.57133	1.36751
		Snd1	0.781421	1.75214
		Sncaip	-0.876634	-1.0149
		Snca	1.33801	1.34149
		Snapin	-0.400728	0.106677
		Snapc4	0.273692	0.299763
		Snapc3	-0.458055	-0.172776
		Snapc2	-0.864568	-1.04125
		Snapc1	-0.420772	-0.898048
		Snap91	1.89366	1.22434
		Snap47	0.484194	0.881805
		Snap29	-0.319685	-0.747191
		Snap25	3.06677	2.16289
		Snap23	-0.4157	-0.473996
		Smyd5	0.280661	0.393208
		Smyd4	-0.377	-0.10658
		Smyd3	0.483445	0.103436
		Smyd2	1.37694	1.20112
		Smurf2	-0.703964	-0.944651
		Smurf1	-0.40455	-0.479229
		Smug1	-0.428156	-0.708965
		Smu1	0.00805181	-0.0536433
		Smtn	-0.0607443	0.00105446
		Smt3h1-ps	1.28158	0.516724
		Sms-ps	1.21792	1.31383
		Sms	0.779164	1.31565
		Smpdl3a	-0.235068	0.0126703
		Smpd4	0.0552814	0.430403
		Smpd3	-0.551687	-0.993594
		Smpd2	-0.0143774	0.699572
		Smpd1	0.422425	-0.636907
		Smoc1	-0.389858	0.179654
		Smo	0.625676	1.68016
		Smndc1	-0.725217	-0.579789
		Smn1	-0.163876	-0.260556
		Smim8	0.321467	0.307008
		Smim7	-0.0599087	0.0586824
		Smim15	-0.255506	-0.715256
		Smim14	0.388309	0.550451
		Smim13	-0.363878	-0.574917
		Smim12	-0.710842	-0.782528
		Smim11	0.184873	0.0437395
		Smim10l2a	-0.141901	-0.582406
		Smim10l1	-0.533256	-0.453171
		Smg9	-0.130274	0.369664
		Smg8	-1.20209	-1.2622
		Smg7	-0.777098	-0.681735
		Smg6	-0.00458855	-0.396543
		Smg5	-0.0526257	0.33117
		Smg1	0.156701	0.412687
		Smdt1	3.97332	2.05494
		Smcr8	-1.11094	-1.11905
		Smco4	-0.270204	0.166897
[truncated: 7,491 more rows]

## Sheet: Fig S1D
Supplemental Figure S1D - GO analysis of most stable transcripts		Term	Fold_Enrichment	p.adj	Sample
		translation at postsynapse	9.85	3.32e-10	E11.5
		translation at presynapse	9.78	1.19e-09	E11.5
		proton motive force-driven ATP synthesis	7.71	1.02e-10	E11.5
		cytoplasmic translation	7.09	2.62e-16	E11.5
		mitochondrial ATP synthesis coupled electron transport	5.03	7.43e-05	E11.5
		mitochondrial respiratory chain complex I assembly	5.03	0.000688	E11.5
		pyruvate metabolic process	4.58	0.00452	E11.5
		aerobic electron transport chain	5.25	0.000391	E11.5
		translation at postsynapse	9.61	1.75e-07	E14.5
		translation at presynapse	9.52	6.17e-07	E14.5
		proton motive force-driven ATP synthesis	8.34	3.53e-13	E14.5
		cytoplasmic translation	6.89	4.81e-15	E14.5
		aerobic electron transport chain	5.9	1.69e-05	E14.5
		mitochondrial ATP synthesis coupled electron transport	5.76	4.52e-06	E14.5
		mitochondrial respiratory chain complex I assembly	5.4	6.02e-05	E14.5
		pyruvate metabolic process	4.66	0.00379	E14.5
		proton motive force-driven ATP synthesis	8.49	2e-13	E16.5
		translation at postsynapse	7.28	0.000104	E16.5
		translation at presynapse	7.1	0.000359	E16.5
		cytoplasmic translation	6.37	8.82e-14	E16.5
		aerobic electron transport chain	5.99	2.29e-06	E16.5
		mitochondrial ATP synthesis coupled electron transport	5.57	1.47e-06	E16.5
		mitochondrial respiratory chain complex I assembly	4.99	0.000751	E16.5
		pyruvate metabolic process	4.79	0.00128	E16.5

## Sheet: Fig S1E
Supplemental Figure S1E - GO analysis of least stable transcripts		Term	Fold_Enrichment	p.adj	Sample
		cell fate commitment	2.57	0.0378	E11.5
		negative regulation of transcription by RNA polymerase II	2.31	3.21e-15	E11.5
		positive regulation of cell population proliferation	1.74	0.006	E11.5
		positive regulation of transcription by RNA polymerase II	1.74	1.36e-05	E11.5
		cell fate commitment	2.98	0.000323	E14.5
		negative regulation of transcription by RNA polymerase II	2.25	7.71e-14	E14.5
		regulation of cell population proliferation	1.57	0.00165	E14.5
		regulation of cell differentiation	1.5	0.0129	E14.5
		positive regulation of transcription by RNA polymerase II	1.86	4.64e-08	E14.5
		negative regulation of transcription by RNA polymerase II	2.21	7.94e-14	E16.5
		positive regulation of transcription by RNA polymerase II	1.63	0.000677	E16.5
		regulation of cell differentiation	1.46	0.0362	E16.5

## Sheet: Fig S1F
Supplemental Figure S1F - Analysis of 3' UTR lengths		Length	Group	Stage
		5928	Most Stable	E11.5
		2762	Most Stable	E11.5
		372	Most Stable	E11.5
		271	Most Stable	E11.5
		578	Most Stable	E11.5
		2136	Most Stable	E11.5
		187	Most Stable	E11.5
		159	Most Stable	E11.5
		874	Most Stable	E11.5
		960	Most Stable	E11.5
		248	Most Stable	E11.5
		312	Most Stable	E11.5
		3282	Most Stable	E11.5
		1088	Most Stable	E11.5
		845	Most Stable	E11.5
		1784	Most Stable	E11.5
		3682	Most Stable	E11.5
		1837	Most Stable	E11.5
		1033	Most Stable	E11.5
		437	Most Stable	E11.5
		723	Most Stable	E11.5
		66	Most Stable	E11.5
		276	Most Stable	E11.5
		1763	Most Stable	E11.5
		2964	Most Stable	E11.5
		692	Most Stable	E11.5
		1394	Most Stable	E11.5
		522	Most Stable	E11.5
		829	Most Stable	E11.5
		180	Most Stable	E11.5
		361	Most Stable	E11.5
		537	Most Stable	E11.5
		5548	Most Stable	E11.5
		1399	Most Stable	E11.5
		2636	Most Stable	E11.5
		328	Most Stable	E11.5
		3763	Most Stable	E11.5
		2245	Most Stable	E11.5
		798	Most Stable	E11.5
		370	Most Stable	E11.5
		664	Most Stable	E11.5
		170	Most Stable	E11.5
		49	Most Stable	E11.5
		2498	Most Stable	E11.5
		226	Most Stable	E11.5
		3734	Most Stable	E11.5
		4025	Most Stable	E11.5
		322	Most Stable	E11.5
		123	Most Stable	E11.5
		9250	Most Stable	E11.5
		80	Most Stable	E11.5
		1174	Most Stable	E11.5
		816	Most Stable	E11.5
		3679	Most Stable	E11.5
		1285	Most Stable	E11.5
		1298	Most Stable	E11.5
		1088	Most Stable	E11.5
		777	Most Stable	E11.5
		313	Most Stable	E11.5
		436	Most Stable	E11.5
		2318	Most Stable	E11.5
		87	Most Stable	E11.5
		888	Most Stable	E11.5
		1090	Most Stable	E11.5
		774	Most Stable	E11.5
		177	Most Stable	E11.5
		2947	Most Stable	E11.5
		818	Most Stable	E11.5
		1444	Most Stable	E11.5
		472	Most Stable	E11.5
		162	Most Stable	E11.5
		129	Most Stable	E11.5
		511	Most Stable	E11.5
		393	Most Stable	E11.5
		649	Most Stable	E11.5
		146	Most Stable	E11.5
		321	Most Stable	E11.5
		1768	Most Stable	E11.5
		285	Most Stable	E11.5
		754	Most Stable	E11.5
		368	Most Stable	E11.5
		360	Most Stable	E11.5
		331	Most Stable	E11.5
		3411	Most Stable	E11.5
		238	Most Stable	E11.5
		740	Most Stable	E11.5
		1139	Most Stable	E11.5
		415	Most Stable	E11.5
		651	Most Stable	E11.5
		1061	Most Stable	E11.5
		747	Most Stable	E11.5
		107	Most Stable	E11.5
		248	Most Stable	E11.5
		305	Most Stable	E11.5
		1281	Most Stable	E11.5
		487	Most Stable	E11.5
		680	Most Stable	E11.5
		93	Most Stable	E11.5
		502	Most Stable	E11.5
		1031	Most Stable	E11.5
		1224	Most Stable	E11.5
		339	Most Stable	E11.5
		253	Most Stable	E11.5
		239	Most Stable	E11.5
		1605	Most Stable	E11.5
		137	Most Stable	E11.5
		220	Most Stable	E11.5
		1440	Most Stable	E11.5
		390	Most Stable	E11.5
		2162	Most Stable	E11.5
		4788	Most Stable	E11.5
		421	Most Stable	E11.5
		347	Most Stable	E11.5
		960	Most Stable	E11.5
		49	Most Stable	E11.5
		54	Most Stable	E11.5
		129	Most Stable	E11.5
		1224	Most Stable	E11.5
		1371	Most Stable	E11.5
		335	Most Stable	E11.5
		118	Most Stable	E11.5
		630	Most Stable	E11.5
		133	Most Stable	E11.5
		4206	Most Stable	E11.5
		412	Most Stable	E11.5
		750	Most Stable	E11.5
		1201	Most Stable	E11.5
		191	Most Stable	E11.5
		266	Most Stable	E11.5
		180	Most Stable	E11.5
		1221	Most Stable	E11.5
		530	Most Stable	E11.5
		5176	Most Stable	E11.5
		890	Most Stable	E11.5
		2511	Most Stable	E11.5
		647	Most Stable	E11.5
		1566	Most Stable	E11.5
		474	Most Stable	E11.5
		1889	Most Stable	E11.5
		128	Most Stable	E11.5
		182	Most Stable	E11.5
		440	Most Stable	E11.5
		2364	Most Stable	E11.5
		766	Most Stable	E11.5
		340	Most Stable	E11.5
		404	Most Stable	E11.5
		286	Most Stable	E11.5
		324	Most Stable	E11.5
		1647	Most Stable	E11.5
		418	Most Stable	E11.5
		3660	Most Stable	E11.5
		1751	Most Stable	E11.5
		497	Most Stable	E11.5
		3167	Most Stable	E11.5
		52	Most Stable	E11.5
		112	Most Stable	E11.5
		188	Most Stable	E11.5
		189	Most Stable	E11.5
		372	Most Stable	E11.5
		566	Most Stable	E11.5
		1921	Most Stable	E11.5
		532	Most Stable	E11.5
		727	Most Stable	E11.5
		42	Most Stable	E11.5
		175	Most Stable	E11.5
		94	Most Stable	E11.5
		322	Most Stable	E11.5
		418	Most Stable	E11.5
		93	Most Stable	E11.5
		118	Most Stable	E11.5
		287	Most Stable	E11.5
		127	Most Stable	E11.5
		335	Most Stable	E11.5
		256	Most Stable	E11.5
		547	Most Stable	E11.5
		2190	Most Stable	E11.5
		1605	Most Stable	E11.5
		4033	Most Stable	E11.5
		893	Most Stable	E11.5
		178	Most Stable	E11.5
		1605	Most Stable	E11.5
		1820	Most Stable	E11.5
		1838	Most Stable	E11.5
		318	Most Stable	E11.5
		50	Most Stable	E11.5
		2436	Most Stable	E11.5
		379	Most Stable	E11.5
		686	Most Stable	E11.5
		738	Most Stable	E11.5
		306	Most Stable	E11.5
		697	Most Stable	E11.5
		695	Most Stable	E11.5
		432	Most Stable	E11.5
		809	Most Stable	E11.5
		1009	Most Stable	E11.5
		283	Most Stable	E11.5
		307	Most Stable	E11.5
		248	Most Stable	E11.5
		3393	Most Stable	E11.5
		1703	Most Stable	E11.5
		3846	Most Stable	E11.5
		183	Most Stable	E11.5
		220	Most Stable	E11.5
		1840	Most Stable	E11.5
		3454	Most Stable	E11.5
		1828	Most Stable	E11.5
		520	Most Stable	E11.5
		1955	Most Stable	E11.5
		320	Most Stable	E11.5
		1287	Most Stable	E11.5
		438	Most Stable	E11.5
		137	Most Stable	E11.5
		2858	Most Stable	E11.5
		201	Most Stable	E11.5
		594	Most Stable	E11.5
		1964	Most Stable	E11.5
		2022	Most Stable	E11.5
		670	Most Stable	E11.5
		233	Most Stable	E11.5
		230	Most Stable	E11.5
		1188	Most Stable	E11.5
		403	Most Stable	E11.5
		751	Most Stable	E11.5
		376	Most Stable	E11.5
		233	Most Stable	E11.5
		1548	Most Stable	E11.5
		272	Most Stable	E11.5
		882	Most Stable	E11.5
		1975	Most Stable	E11.5
		1927	Most Stable	E11.5
		444	Most Stable	E11.5
		244	Most Stable	E11.5
		4012	Most Stable	E11.5
		4761	Most Stable	E11.5
		1148	Most Stable	E11.5
		203	Most Stable	E11.5
		545	Most Stable	E11.5
		661	Most Stable	E11.5
		179	Most Stable	E11.5
		212	Most Stable	E11.5
		119	Most Stable	E11.5
		1155	Most Stable	E11.5
		243	Most Stable	E11.5
		1100	Most Stable	E11.5
		1799	Most Stable	E11.5
		523	Most Stable	E11.5
		1221	Most Stable	E11.5
		271	Most Stable	E11.5
		2060	Most Stable	E11.5
		626	Most Stable	E11.5
		54	Most Stable	E11.5
		929	Most Stable	E11.5
		1366	Most Stable	E11.5
		1845	Most Stable	E11.5
		501	Most Stable	E11.5
		188	Most Stable	E11.5
		1273	Most Stable	E11.5
		875	Most Stable	E11.5
		398	Most Stable	E11.5
		1870	Most Stable	E11.5
		46	Most Stable	E11.5
		1410	Most Stable	E11.5
		1883	Most Stable	E11.5
		486	Most Stable	E11.5
		281	Most Stable	E11.5
		892	Most Stable	E11.5
		382	Most Stable	E11.5
		528	Most Stable	E11.5
		569	Most Stable	E11.5
		267	Most Stable	E11.5
		588	Most Stable	E11.5
		82	Most Stable	E11.5
		47	Most Stable	E11.5
		496	Most Stable	E11.5
		572	Most Stable	E11.5
		877	Most Stable	E11.5
		234	Most Stable	E11.5
		936	Most Stable	E11.5
		1263	Most Stable	E11.5
		4630	Most Stable	E11.5
		134	Most Stable	E11.5
		2670	Most Stable	E11.5
		1482	Most Stable	E11.5
		1413	Most Stable	E11.5
		4203	Most Stable	E11.5
		638	Most Stable	E11.5
		4194	Most Stable	E11.5
		413	Most Stable	E11.5
		820	Most Stable	E11.5
		608	Most Stable	E11.5
		192	Most Stable	E11.5
		277	Most Stable	E11.5
		649	Most Stable	E11.5
		333	Most Stable	E11.5
		61	Most Stable	E11.5
		347	Most Stable	E11.5
		92	Most Stable	E11.5
		317	Most Stable	E11.5
		260	Most Stable	E11.5
		228	Most Stable	E11.5
		198	Most Stable	E11.5
		1193	Most Stable	E11.5
		793	Most Stable	E11.5
		564	Most Stable	E11.5
		102	Most Stable	E11.5
		311	Most Stable	E11.5
		248	Most Stable	E11.5
		1084	Most Stable	E11.5
		591	Most Stable	E11.5
		365	Most Stable	E11.5
		637	Most Stable	E11.5
		56	Most Stable	E11.5
		1036	Most Stable	E11.5
		480	Most Stable	E11.5
		165	Most Stable	E11.5
		1030	Most Stable	E11.5
		3276	Most Stable	E11.5
		849	Most Stable	E11.5
		2602	Most Stable	E11.5
		252	Most Stable	E11.5
		764	Most Stable	E11.5
		888	Most Stable	E11.5
		1059	Most Stable	E11.5
		2041	Most Stable	E11.5
		1149	Most Stable	E11.5
		2035	Most Stable	E11.5
		4728	Most Stable	E11.5
		155	Most Stable	E11.5
		543	Most Stable	E11.5
		185	Most Stable	E11.5
		1079	Most Stable	E11.5
		148	Most Stable	E11.5
		688	Most Stable	E11.5
		928	Most Stable	E11.5
		242	Most Stable	E11.5
		1401	Most Stable	E11.5
		1563	Most Stable	E11.5
		868	Most Stable	E11.5
		1111	Most Stable	E11.5
		5774	Most Stable	E11.5
		894	Most Stable	E11.5
		598	Most Stable	E11.5
		84	Most Stable	E11.5
		375	Most Stable	E11.5
		533	Most Stable	E11.5
		589	Most Stable	E11.5
		23	Most Stable	E11.5
		221	Most Stable	E11.5
		770	Most Stable	E11.5
		2168	Most Stable	E11.5
		628	Most Stable	E11.5
		796	Most Stable	E11.5
		61	Most Stable	E11.5
		749	Most Stable	E11.5
		765	Most Stable	E11.5
		1425	Most Stable	E11.5
		889	Most Stable	E11.5
		100	Most Stable	E11.5
		1342	Most Stable	E11.5
		1224	Most Stable	E11.5
		3104	Most Stable	E11.5
		1708	Most Stable	E11.5
		386	Most Stable	E11.5
		666	Most Stable	E11.5
		581	Most Stable	E11.5
		41	Most Stable	E11.5
		420	Most Stable	E11.5
		693	Most Stable	E11.5
		428	Most Stable	E11.5
		587	Most Stable	E11.5
		1290	Most Stable	E11.5
		995	Most Stable	E11.5
		438	Most Stable	E11.5
		165	Most Stable	E11.5
		819	Most Stable	E11.5
		1023	Most Stable	E11.5
		7084	Most Stable	E11.5
		102	Most Stable	E11.5
		330	Most Stable	E11.5
		5566	Most Stable	E11.5
		2003	Most Stable	E11.5
		1821	Most Stable	E11.5
		504	Most Stable	E11.5
		152	Most Stable	E11.5
		1564	Most Stable	E11.5
		601	Most Stable	E11.5
		155	Most Stable	E11.5
		546	Most Stable	E11.5
		541	Most Stable	E11.5
		222	Most Stable	E11.5
		206	Most Stable	E11.5
		155	Most Stable	E11.5
		170	Most Stable	E11.5
		226	Most Stable	E11.5
		1029	Most Stable	E11.5
		1351	Most Stable	E11.5
		207	Most Stable	E11.5
		104	Most Stable	E11.5
		266	Most Stable	E11.5
		260	Most Stable	E11.5
		979	Most Stable	E11.5
		478	Most Stable	E11.5
		1650	Most Stable	E11.5
		2023	Most Stable	E11.5
		216	Most Stable	E11.5
		414	Most Stable	E11.5
		464	Most Stable	E11.5
		1441	Most Stable	E11.5
		812	Most Stable	E11.5
		285	Most Stable	E11.5
		186	Most Stable	E11.5
		1018	Most Stable	E11.5
		1366	Most Stable	E11.5
		653	Most Stable	E11.5
		100	Most Stable	E11.5
		997	Most Stable	E11.5
		504	Most Stable	E11.5
		442	Most Stable	E11.5
		3065	Most Stable	E11.5
		2456	Most Stable	E11.5
		300	Most Stable	E11.5
		226	Most Stable	E11.5
		277	Most Stable	E11.5
		868	Most Stable	E11.5
		2059	Most Stable	E11.5
		183	Most Stable	E11.5
		221	Most Stable	E11.5
		319	Most Stable	E11.5
		34	Most Stable	E11.5
		416	Most Stable	E11.5
		669	Most Stable	E11.5
		582	Most Stable	E11.5
		488	Most Stable	E11.5
		652	Most Stable	E11.5
		335	Most Stable	E11.5
		899	Most Stable	E11.5
		463	Most Stable	E11.5
		130	Most Stable	E11.5
		272	Most Stable	E11.5
		2578	Most Stable	E11.5
		7026	Most Stable	E11.5
		6275	Most Stable	E11.5
		124	Most Stable	E11.5
		1763	Most Stable	E11.5
		1016	Most Stable	E11.5
		1263	Most Stable	E11.5
		1222	Most Stable	E11.5
		189	Most Stable	E11.5
		3099	Most Stable	E11.5
		3129	Most Stable	E11.5
		390	Most Stable	E11.5
		2254	Most Stable	E11.5
		435	Most Stable	E11.5
		790	Most Stable	E11.5
		307	Most Stable	E11.5
		586	Most Stable	E11.5
		2759	Most Stable	E11.5
		666	Most Stable	E11.5
		1166	Most Stable	E11.5
		273	Most Stable	E11.5
		64	Most Stable	E11.5
		963	Most Stable	E11.5
		1568	Most Stable	E11.5
		242	Most Stable	E11.5
		1700	Most Stable	E11.5
		389	Most Stable	E11.5
		623	Most Stable	E11.5
		874	Most Stable	E11.5
		211	Most Stable	E11.5
		2598	Most Stable	E11.5
		5372	Most Stable	E11.5
		899	Most Stable	E11.5
		137	Most Stable	E11.5
		3725	Most Stable	E11.5
		48	Most Stable	E11.5
		109	Most Stable	E11.5
		427	Most Stable	E11.5
		224	Most Stable	E11.5
		2709	Most Stable	E11.5
		2406	Most Stable	E11.5
		1173	Most Stable	E11.5
		1003	Most Stable	E11.5
		1427	Most Stable	E11.5
		778	Most Stable	E11.5
		3572	Most Stable	E11.5
		1354	Most Stable	E11.5
		98	Most Stable	E11.5
		59	Most Stable	E11.5
		583	Most Stable	E11.5
		185	Most Stable	E11.5
		3903	Most Stable	E11.5
		4273	Most Stable	E11.5
		1207	Most Stable	E11.5
		2934	Most Stable	E11.5
		456	Most Stable	E11.5
		466	Most Stable	E11.5
		1142	Most Stable	E11.5
		72	Most Stable	E11.5
		751	Most Stable	E11.5
		34	Most Stable	E11.5
		1212	Most Stable	E11.5
		1085	Most Stable	E11.5
		633	Most Stable	E11.5
		113	Most Stable	E11.5
		1096	Most Stable	E11.5
		3344	Most Stable	E11.5
		3215	Most Stable	E11.5
		642	Most Stable	E11.5
		2417	Most Stable	E11.5
		1321	Most Stable	E11.5
		1755	Most Stable	E11.5
		555	Most Stable	E11.5
		1393	Most Stable	E11.5
		607	Most Stable	E11.5
		372	Most Stable	E11.5
		1463	Most Stable	E11.5
		435	Most Stable	E11.5
		834	Most Stable	E11.5
		1564	Most Stable	E11.5
		186	Most Stable	E11.5
		700	Most Stable	E11.5
		582	Most Stable	E11.5
		350	Most Stable	E11.5
		1074	Most Stable	E11.5
		211	Most Stable	E11.5
		2676	Most Stable	E11.5
		2086	Most Stable	E11.5
		1395	Most Stable	E11.5
		510	Most Stable	E11.5
		500	Most Stable	E11.5
		1406	Most Stable	E11.5
		162	Most Stable	E11.5
		2328	Most Stable	E11.5
		528	Most Stable	E11.5
		1990	Most Stable	E11.5
		3386	Most Stable	E11.5
		450	Most Stable	E11.5
		254	Most Stable	E11.5
		1980	Most Stable	E11.5
		108	Most Stable	E11.5
		1680	Most Stable	E11.5
		482	Most Stable	E11.5
		262	Most Stable	E11.5
		2550	Most Stable	E11.5
		446	Most Stable	E11.5
		262	Most Stable	E11.5
		2744	Most Stable	E11.5
		420	Most Stable	E11.5
		214	Most Stable	E11.5
		202	Most Stable	E11.5
		135	Most Stable	E11.5
		519	Most Stable	E11.5
		772	Most Stable	E11.5
		2202	Most Stable	E11.5
		611	Most Stable	E11.5
		40	Most Stable	E11.5
		113	Most Stable	E11.5
		426	Most Stable	E11.5
		1020	Most Stable	E11.5
		923	Most Stable	E11.5
		150	Most Stable	E11.5
		1140	Most Stable	E11.5
		2285	Most Stable	E11.5
		192	Most Stable	E11.5
		258	Most Stable	E11.5
		1173	Most Stable	E11.5
		1822	Most Stable	E11.5
		608	Most Stable	E11.5
		1895	Most Stable	E11.5
		1963	Most Stable	E11.5
		2666	Most Stable	E11.5
		1197	Most Stable	E11.5
		444	Most Stable	E11.5
		2426	Most Stable	E11.5
		4990	Most Stable	E11.5
		1737	Most Stable	E11.5
		259	Most Stable	E11.5
		7628	Most Stable	E11.5
		968	Most Stable	E11.5
		1959	Most Stable	E11.5
		591	Most Stable	E11.5
		3378	Most Stable	E11.5
		631	Most Stable	E11.5
		1173	Most Stable	E11.5
		2972	Most Stable	E11.5
		1208	Most Stable	E11.5
		82	Most Stable	E11.5
		1312	Most Stable	E11.5
		28	Most Stable	E11.5
		407	Most Stable	E11.5
		147	Most Stable	E11.5
		1359	Most Stable	E11.5
		519	Most Stable	E11.5
		2715	Most Stable	E11.5
		1040	Most Stable	E11.5
		259	Most Stable	E11.5
		767	Most Stable	E11.5
		4938	Most Stable	E11.5
		6396	Most Stable	E11.5
		2265	Most Stable	E11.5
		1703	Most Stable	E11.5
		44	Most Stable	E11.5
		356	Most Stable	E11.5
		264	Most Stable	E11.5
		832	Most Stable	E11.5
		575	Most Stable	E11.5
		1575	Most Stable	E11.5
		504	Most Stable	E11.5
		3554	Most Stable	E11.5
		82	Most Stable	E11.5
		2136	Most Stable	E11.5
		4161	Most Stable	E11.5
		501	Most Stable	E11.5
		1672	Most Stable	E11.5
		35	Most Stable	E11.5
		336	Most Stable	E11.5
		450	Most Stable	E11.5
		95	Most Stable	E11.5
		371	Most Stable	E11.5
		353	Most Stable	E11.5
		295	Most Stable	E11.5
		289	Most Stable	E11.5
		392	Most Stable	E11.5
		1265	Most Stable	E11.5
		524	Most Stable	E11.5
		2879	Most Stable	E11.5
		50	Most Stable	E11.5
		458	Most Stable	E11.5
		439	Most Stable	E11.5
		141	Most Stable	E11.5
		170	Most Stable	E11.5
		488	Most Stable	E11.5
		1348	Most Stable	E11.5
		725	Most Stable	E11.5
		4059	Most Stable	E11.5
		124	Most Stable	E11.5
		1260	Most Stable	E11.5
		590	Most Stable	E11.5
		369	Most Stable	E11.5
		1484	Most Stable	E11.5
		438	Most Stable	E11.5
		665	Most Stable	E11.5
		547	Most Stable	E11.5
		611	Most Stable	E11.5
		72	Most Stable	E11.5
		274	Most Stable	E11.5
		152	Most Stable	E11.5
		481	Most Stable	E11.5
		146	Most Stable	E11.5
		587	Most Stable	E11.5
		338	Most Stable	E11.5
		410	Most Stable	E11.5
		92	Most Stable	E11.5
		64	Most Stable	E11.5
		1758	Most Stable	E11.5
		481	Most Stable	E11.5
		4963	Most Stable	E11.5
		233	Most Stable	E11.5
		106	Most Stable	E11.5
		579	Most Stable	E11.5
		470	Most Stable	E11.5
		1183	Most Stable	E11.5
		355	Most Stable	E11.5
		2995	Most Stable	E11.5
		289	Most Stable	E11.5
		1141	Most Stable	E11.5
		411	Most Stable	E11.5
		930	Most Stable	E11.5
		1484	Most Stable	E11.5
		218	Most Stable	E11.5
		629	Most Stable	E11.5
		701	Most Stable	E11.5
		181	Most Stable	E11.5
		252	Most Stable	E11.5
		700	Most Stable	E11.5
		222	Most Stable	E11.5
		239	Most Stable	E11.5
		188	Most Stable	E11.5
		525	Most Stable	E11.5
		198	Most Stable	E11.5
		868	Most Stable	E11.5
		1040	Most Stable	E11.5
		225	Most Stable	E11.5
		329	Most Stable	E11.5
		188	Most Stable	E11.5
		292	Most Stable	E11.5
		1818	Most Stable	E11.5
		2289	Most Stable	E11.5
		380	Most Stable	E11.5
		294	Most Stable	E11.5
		295	Most Stable	E11.5
		256	Most Stable	E11.5
		50	Most Stable	E11.5
		1461	Most Stable	E11.5
		9202	Most Stable	E11.5
		177	Most Stable	E11.5
		455	Most Stable	E11.5
		139	Most Stable	E11.5
		100	Most Stable	E11.5
		1061	Most Stable	E11.5
		1022	Most Stable	E11.5
		1714	Most Stable	E11.5
		240	Most Stable	E11.5
		158	Most Stable	E11.5
		916	Most Stable	E11.5
		899	Most Stable	E11.5
		292	Most Stable	E11.5
		3934	Most Stable	E11.5
		1768	Most Stable	E11.5
		624	Most Stable	E11.5
		956	Most Stable	E11.5
		198	Most Stable	E11.5
		5637	Most Stable	E11.5
		1216	Most Stable	E11.5
		900	Most Stable	E11.5
		1744	Most Stable	E11.5
		1744	Most Stable	E11.5
		166	Most Stable	E11.5
		351	Most Stable	E11.5
		48	Most Stable	E11.5
		269	Most Stable	E11.5
		487	Most Stable	E11.5
		771	Most Stable	E11.5
		1695	Most Stable	E11.5
		328	Most Stable	E11.5
		235	Most Stable	E11.5
		354	Most Stable	E11.5
		3348	Most Stable	E11.5
		605	Most Stable	E11.5
		2231	Most Stable	E11.5
		5243	Most Stable	E11.5
		723	Most Stable	E11.5
		215	Most Stable	E11.5
		316	Most Stable	E11.5
		217	Most Stable	E11.5
		328	Most Stable	E11.5
		464	Most Stable	E11.5
		632	Most Stable	E11.5
		57	Most Stable	E11.5
		1708	Most Stable	E11.5
		589	Most Stable	E11.5
		50	Most Stable	E11.5
		613	Most Stable	E11.5
		377	Most Stable	E11.5
		156	Most Stable	E11.5
		118	Most Stable	E11.5
		4736	Most Stable	E11.5
		1400	Most Stable	E11.5
		1681	Most Stable	E11.5
		1677	Most Stable	E11.5
		586	Most Stable	E11.5
		80	Most Stable	E11.5
		1143	Most Stable	E11.5
		66	Most Stable	E11.5
		446	Most Stable	E11.5
		663	Most Stable	E11.5
		374	Most Stable	E11.5
		127	Most Stable	E11.5
		264	Most Stable	E11.5
		849	Most Stable	E11.5
		341	Most Stable	E11.5
		1594	Most Stable	E11.5
		285	Most Stable	E11.5
		108	Most Stable	E11.5
		296	Most Stable	E11.5
		1643	Most Stable	E11.5
		325	Most Stable	E11.5
		612	Most Stable	E11.5
		876	Most Stable	E11.5
		306	Most Stable	E11.5
		1775	Most Stable	E11.5
		263	Most Stable	E11.5
		1411	Most Stable	E11.5
		1137	Most Stable	E11.5
		68	Most Stable	E11.5
		923	Most Stable	E11.5
		181	Most Stable	E11.5
		1918	Most Stable	E11.5
		627	Most Stable	E11.5
		420	Most Stable	E11.5
		2309	Most Stable	E11.5
		221	Most Stable	E11.5
		113	Most Stable	E11.5
		1049	Most Stable	E11.5
		372	Most Stable	E11.5
		1437	Most Stable	E11.5
		349	Most Stable	E11.5
		3534	Most Stable	E11.5
		2205	Most Stable	E11.5
		93	Most Stable	E11.5
		181	Most Stable	E11.5
		441	Most Stable	E11.5
		672	Most Stable	E11.5
		180	Most Stable	E11.5
		107	Most Stable	E11.5
		1023	Most Stable	E11.5
		1080	Most Stable	E11.5
		354	Most Stable	E11.5
		18	Most Stable	E11.5
		1526	Most Stable	E11.5
		724	Most Stable	E11.5
		89	Most Stable	E11.5
		2067	Most Stable	E11.5
		220	Most Stable	E11.5
		7709	Most Stable	E11.5
		193	Most Stable	E11.5
		408	Most Stable	E11.5
		834	Least Stable	E11.5
		242	Least Stable	E11.5
		4537	Least Stable	E11.5
		9470	Least Stable	E11.5
		1859	Least Stable	E11.5
		1100	Least Stable	E11.5
		4962	Least Stable	E11.5
		2277	Least Stable	E11.5
		7170	Least Stable	E11.5
		2367	Least Stable	E11.5
		4392	Least Stable	E11.5
		2799	Least Stable	E11.5
		1420	Least Stable	E11.5
		4939	Least Stable	E11.5
		1241	Least Stable	E11.5
		1107	Least Stable	E11.5
		402	Least Stable	E11.5
		2896	Least Stable	E11.5
		3895	Least Stable	E11.5
		2086	Least Stable	E11.5
		5475	Least Stable	E11.5
		7218	Least Stable	E11.5
		1613	Least Stable	E11.5
		6852	Least Stable	E11.5
		476	Least Stable	E11.5
		9915	Least Stable	E11.5
		3529	Least Stable	E11.5
		43	Least Stable	E11.5
		1867	Least Stable	E11.5
		2122	Least Stable	E11.5
		1834	Least Stable	E11.5
		1113	Least Stable	E11.5
		4025	Least Stable	E11.5
		5860	Least Stable	E11.5
		1487	Least Stable	E11.5
		897	Least Stable	E11.5
		380	Least Stable	E11.5
		674	Least Stable	E11.5
		1982	Least Stable	E11.5
		1150	Least Stable	E11.5
		638	Least Stable	E11.5
		1443	Least Stable	E11.5
		3310	Least Stable	E11.5
		4525	Least Stable	E11.5
		2861	Least Stable	E11.5
		4568	Least Stable	E11.5
		2167	Least Stable	E11.5
		8952	Least Stable	E11.5
		474	Least Stable	E11.5
		1857	Least Stable	E11.5
		2473	Least Stable	E11.5
		2122	Least Stable	E11.5
		644	Least Stable	E11.5
		1219	Least Stable	E11.5
		2199	Least Stable	E11.5
		795	Least Stable	E11.5
		2143	Least Stable	E11.5
		3177	Least Stable	E11.5
		16999	Least Stable	E11.5
		2252	Least Stable	E11.5
		2104	Least Stable	E11.5
		2426	Least Stable	E11.5
		10584	Least Stable	E11.5
		3498	Least Stable	E11.5
		470	Least Stable	E11.5
		1439	Least Stable	E11.5
		3789	Least Stable	E11.5
		23	Least Stable	E11.5
		5185	Least Stable	E11.5
		3812	Least Stable	E11.5
		289	Least Stable	E11.5
		6152	Least Stable	E11.5
		1884	Least Stable	E11.5
		2440	Least Stable	E11.5
		1684	Least Stable	E11.5
		3481	Least Stable	E11.5
		3766	Least Stable	E11.5
		996	Least Stable	E11.5
		5136	Least Stable	E11.5
		1143	Least Stable	E11.5
		504	Least Stable	E11.5
		830	Least Stable	E11.5
		1009	Least Stable	E11.5
		507	Least Stable	E11.5
		1825	Least Stable	E11.5
		4330	Least Stable	E11.5
		2237	Least Stable	E11.5
		1956	Least Stable	E11.5
		1010	Least Stable	E11.5
		791	Least Stable	E11.5
		4218	Least Stable	E11.5
		498	Least Stable	E11.5
		4437	Least Stable	E11.5
		400	Least Stable	E11.5
		2932	Least Stable	E11.5
		1681	Least Stable	E11.5
		1189	Least Stable	E11.5
		264	Least Stable	E11.5
		1934	Least Stable	E11.5
		4176	Least Stable	E11.5
		1940	Least Stable	E11.5
		1920	Least Stable	E11.5
		3320	Least Stable	E11.5
		441	Least Stable	E11.5
		674	Least Stable	E11.5
		1675	Least Stable	E11.5
		1993	Least Stable	E11.5
		577	Least Stable	E11.5
		1829	Least Stable	E11.5
		1246	Least Stable	E11.5
		72	Least Stable	E11.5
		1797	Least Stable	E11.5
		3063	Least Stable	E11.5
		357	Least Stable	E11.5
		1628	Least Stable	E11.5
		4434	Least Stable	E11.5
		196	Least Stable	E11.5
		1254	Least Stable	E11.5
		743	Least Stable	E11.5
		1651	Least Stable	E11.5
		3410	Least Stable	E11.5
		3143	Least Stable	E11.5
		3499	Least Stable	E11.5
		1105	Least Stable	E11.5
		1121	Least Stable	E11.5
		448	Least Stable	E11.5
		1443	Least Stable	E11.5
		1309	Least Stable	E11.5
		1184	Least Stable	E11.5
		1112	Least Stable	E11.5
		870	Least Stable	E11.5
		2008	Least Stable	E11.5
		312	Least Stable	E11.5
		2690	Least Stable	E11.5
		1804	Least Stable	E11.5
		5378	Least Stable	E11.5
		1568	Least Stable	E11.5
		1559	Least Stable	E11.5
		1747	Least Stable	E11.5
		1620	Least Stable	E11.5
		3730	Least Stable	E11.5
		6430	Least Stable	E11.5
		583	Least Stable	E11.5
		3124	Least Stable	E11.5
		5818	Least Stable	E11.5
		1123	Least Stable	E11.5
		932	Least Stable	E11.5
		2038	Least Stable	E11.5
		606	Least Stable	E11.5
		2334	Least Stable	E11.5
		1068	Least Stable	E11.5
		4496	Least Stable	E11.5
		1086	Least Stable	E11.5
		4122	Least Stable	E11.5
		1047	Least Stable	E11.5
		2667	Least Stable	E11.5
		2861	Least Stable	E11.5
		2436	Least Stable	E11.5
		1642	Least Stable	E11.5
		1452	Least Stable	E11.5
		2117	Least Stable	E11.5
		2822	Least Stable	E11.5
		1875	Least Stable	E11.5
		1953	Least Stable	E11.5
		600	Least Stable	E11.5
		1536	Least Stable	E11.5
		1657	Least Stable	E11.5
		4215	Least Stable	E11.5
		118	Least Stable	E11.5
		1994	Least Stable	E11.5
		2174	Least Stable	E11.5
		2353	Least Stable	E11.5
		5161	Least Stable	E11.5
		1354	Least Stable	E11.5
		3321	Least Stable	E11.5
		4024	Least Stable	E11.5
		729	Least Stable	E11.5
		1947	Least Stable	E11.5
		1519	Least Stable	E11.5
		809	Least Stable	E11.5
		121	Least Stable	E11.5
		1111	Least Stable	E11.5
		1569	Least Stable	E11.5
		1877	Least Stable	E11.5
		1421	Least Stable	E11.5
		3515	Least Stable	E11.5
		3158	Least Stable	E11.5
		3898	Least Stable	E11.5
		1311	Least Stable	E11.5
		948	Least Stable	E11.5
		3261	Least Stable	E11.5
		919	Least Stable	E11.5
		1658	Least Stable	E11.5
		1506	Least Stable	E11.5
		1882	Least Stable	E11.5
		3339	Least Stable	E11.5
		131	Least Stable	E11.5
		2363	Least Stable	E11.5
		3785	Least Stable	E11.5
		2735	Least Stable	E11.5
		280	Least Stable	E11.5
		861	Least Stable	E11.5
		2111	Least Stable	E11.5
		3525	Least Stable	E11.5
		1362	Least Stable	E11.5
		2126	Least Stable	E11.5
		2229	Least Stable	E11.5
		4122	Least Stable	E11.5
		2898	Least Stable	E11.5
		3479	Least Stable	E11.5
		2909	Least Stable	E11.5
		690	Least Stable	E11.5
		1698	Least Stable	E11.5
		1417	Least Stable	E11.5
		1681	Least Stable	E11.5
		999	Least Stable	E11.5
		2924	Least Stable	E11.5
		678	Least Stable	E11.5
		620	Least Stable	E11.5
		1874	Least Stable	E11.5
		1010	Least Stable	E11.5
		792	Least Stable	E11.5
		1615	Least Stable	E11.5
		4091	Least Stable	E11.5
		1691	Least Stable	E11.5
		2495	Least Stable	E11.5
		1920	Least Stable	E11.5
		3003	Least Stable	E11.5
		1742	Least Stable	E11.5
		358	Least Stable	E11.5
		467	Least Stable	E11.5
		2715	Least Stable	E11.5
		1112	Least Stable	E11.5
		623	Least Stable	E11.5
		3020	Least Stable	E11.5
		3925	Least Stable	E11.5
		3949	Least Stable	E11.5
		1390	Least Stable	E11.5
		2052	Least Stable	E11.5
		334	Least Stable	E11.5
		696	Least Stable	E11.5
		621	Least Stable	E11.5
		2694	Least Stable	E11.5
		2072	Least Stable	E11.5
		1929	Least Stable	E11.5
		847	Least Stable	E11.5
		4014	Least Stable	E11.5
		1848	Least Stable	E11.5
		580	Least Stable	E11.5
		249	Least Stable	E11.5
		810	Least Stable	E11.5
		1624	Least Stable	E11.5
		174	Least Stable	E11.5
		1857	Least Stable	E11.5
		1233	Least Stable	E11.5
		3023	Least Stable	E11.5
		1066	Least Stable	E11.5
		433	Least Stable	E11.5
		332	Least Stable	E11.5
		349	Least Stable	E11.5
		548	Least Stable	E11.5
		2138	Least Stable	E11.5
		2012	Least Stable	E11.5
		1684	Least Stable	E11.5
		924	Least Stable	E11.5
		3374	Least Stable	E11.5
		1096	Least Stable	E11.5
		2248	Least Stable	E11.5
		11	Least Stable	E11.5
		1920	Least Stable	E11.5
		546	Least Stable	E11.5
		4785	Least Stable	E11.5
		4653	Least Stable	E11.5
		1508	Least Stable	E11.5
		3743	Least Stable	E11.5
		3115	Least Stable	E11.5
		3448	Least Stable	E11.5
		2372	Least Stable	E11.5
		4499	Least Stable	E11.5
		4246	Least Stable	E11.5
		1069	Least Stable	E11.5
		1136	Least Stable	E11.5
		811	Least Stable	E11.5
		3407	Least Stable	E11.5
		3045	Least Stable	E11.5
		3199	Least Stable	E11.5
		1240	Least Stable	E11.5
		771	Least Stable	E11.5
		1072	Least Stable	E11.5
		3984	Least Stable	E11.5
		3742	Least Stable	E11.5
		1268	Least Stable	E11.5
		251	Least Stable	E11.5
		743	Least Stable	E11.5
		1813	Least Stable	E11.5
		788	Least Stable	E11.5
		2327	Least Stable	E11.5
		2301	Least Stable	E11.5
		92	Least Stable	E11.5
		1623	Least Stable	E11.5
		2300	Least Stable	E11.5
		1328	Least Stable	E11.5
		620	Least Stable	E11.5
		773	Least Stable	E11.5
		2928	Least Stable	E11.5
		2829	Least Stable	E11.5
		3817	Least Stable	E11.5
		6847	Least Stable	E11.5
		3779	Least Stable	E11.5
		1495	Least Stable	E11.5
		22	Least Stable	E11.5
		1606	Least Stable	E11.5
		620	Least Stable	E11.5
		1859	Least Stable	E11.5
		691	Least Stable	E11.5
		313	Least Stable	E11.5
		526	Least Stable	E11.5
		4965	Least Stable	E11.5
		664	Least Stable	E11.5
		975	Least Stable	E11.5
		2145	Least Stable	E11.5
		4430	Least Stable	E11.5
		2705	Least Stable	E11.5
		2339	Least Stable	E11.5
		546	Least Stable	E11.5
		3563	Least Stable	E11.5
		1072	Least Stable	E11.5
		1654	Least Stable	E11.5
		6280	Least Stable	E11.5
		306	Least Stable	E11.5
		7881	Least Stable	E11.5
		242	Least Stable	E11.5
		796	Least Stable	E11.5
		1084	Least Stable	E11.5
		2850	Least Stable	E11.5
		3358	Least Stable	E11.5
		1593	Least Stable	E11.5
		2070	Least Stable	E11.5
		1568	Least Stable	E11.5
		537	Least Stable	E11.5
		1878	Least Stable	E11.5
		3684	Least Stable	E11.5
		914	Least Stable	E11.5
		2100	Least Stable	E11.5
		3742	Least Stable	E11.5
		3497	Least Stable	E11.5
		1905	Least Stable	E11.5
		1697	Least Stable	E11.5
		1303	Least Stable	E11.5
		6588	Least Stable	E11.5
		1437	Least Stable	E11.5
		1407	Least Stable	E11.5
		1354	Least Stable	E11.5
		4216	Least Stable	E11.5
		563	Least Stable	E11.5
		2629	Least Stable	E11.5
		1868	Least Stable	E11.5
		2843	Least Stable	E11.5
		1223	Least Stable	E11.5
		1493	Least Stable	E11.5
		3608	Least Stable	E11.5
		5010	Least Stable	E11.5
		741	Least Stable	E11.5
		1788	Least Stable	E11.5
		4310	Least Stable	E11.5
		2416	Least Stable	E11.5
		120	Least Stable	E11.5
		5364	Least Stable	E11.5
		1836	Least Stable	E11.5
		3466	Least Stable	E11.5
		586	Least Stable	E11.5
		2903	Least Stable	E11.5
		975	Least Stable	E11.5
		1265	Least Stable	E11.5
		574	Least Stable	E11.5
		777	Least Stable	E11.5
		1235	Least Stable	E11.5
		628	Least Stable	E11.5
		350	Least Stable	E11.5
		3679	Least Stable	E11.5
		1258	Least Stable	E11.5
		371	Least Stable	E11.5
		774	Least Stable	E11.5
		4635	Least Stable	E11.5
		1722	Least Stable	E11.5
		285	Least Stable	E11.5
		1154	Least Stable	E11.5
		495	Least Stable	E11.5
		2038	Least Stable	E11.5
		1117	Least Stable	E11.5
		436	Least Stable	E11.5
		1377	Least Stable	E11.5
		3457	Least Stable	E11.5
		1458	Least Stable	E11.5
		5352	Least Stable	E11.5
		1192	Least Stable	E11.5
		3301	Least Stable	E11.5
		1306	Least Stable	E11.5
		4774	Least Stable	E11.5
		2013	Least Stable	E11.5
		692	Least Stable	E11.5
		2109	Least Stable	E11.5
		962	Least Stable	E11.5
		1020	Least Stable	E11.5
		1174	Least Stable	E11.5
		1626	Least Stable	E11.5
		1129	Least Stable	E11.5
		2346	Least Stable	E11.5
		1431	Least Stable	E11.5
		198	Least Stable	E11.5
		956	Least Stable	E11.5
		614	Least Stable	E11.5
		5654	Least Stable	E11.5
		1323	Least Stable	E11.5
		2548	Least Stable	E11.5
		1923	Least Stable	E11.5
		1205	Least Stable	E11.5
		1075	Least Stable	E11.5
		4135	Least Stable	E11.5
		476	Least Stable	E11.5
		1434	Least Stable	E11.5
		41	Least Stable	E11.5
		86	Least Stable	E11.5
		3618	Least Stable	E11.5
		531	Least Stable	E11.5
		1419	Least Stable	E11.5
		1603	Least Stable	E11.5
		3860	Least Stable	E11.5
		76	Least Stable	E11.5
		1258	Least Stable	E11.5
		1577	Least Stable	E11.5
		2897	Least Stable	E11.5
		618	Least Stable	E11.5
		814	Least Stable	E11.5
		532	Least Stable	E11.5
		5157	Least Stable	E11.5
		3997	Least Stable	E11.5
		3705	Least Stable	E11.5
		1385	Least Stable	E11.5
		1928	Least Stable	E11.5
		1200	Least Stable	E11.5
		1390	Least Stable	E11.5
		849	Least Stable	E11.5
		546	Least Stable	E11.5
		1294	Least Stable	E11.5
		1139	Least Stable	E11.5
		4616	Least Stable	E11.5
		2296	Least Stable	E11.5
		3576	Least Stable	E11.5
		2943	Least Stable	E11.5
		682	Least Stable	E11.5
		1191	Least Stable	E11.5
		2309	Least Stable	E11.5
		1755	Least Stable	E11.5
		994	Least Stable	E11.5
		1818	Least Stable	E11.5
		1948	Least Stable	E11.5
		5350	Least Stable	E11.5
		3543	Least Stable	E11.5
		2469	Least Stable	E11.5
		851	Least Stable	E11.5
		3737	Least Stable	E11.5
		4866	Least Stable	E11.5
		4029	Least Stable	E11.5
		3475	Least Stable	E11.5
		1352	Least Stable	E11.5
		2789	Least Stable	E11.5
		2878	Least Stable	E11.5
		1571	Least Stable	E11.5
		4774	Least Stable	E11.5
		1556	Least Stable	E11.5
		1356	Least Stable	E11.5
		2939	Least Stable	E11.5
		1834	Least Stable	E11.5
		857	Least Stable	E11.5
		3907	Least Stable	E11.5
		1476	Least Stable	E11.5
		2495	Least Stable	E11.5
		8330	Least Stable	E11.5
		1192	Least Stable	E11.5
		1123	Least Stable	E11.5
		474	Least Stable	E11.5
		2568	Least Stable	E11.5
		814	Least Stable	E11.5
		3154	Least Stable	E11.5
		1994	Least Stable	E11.5
		2329	Least Stable	E11.5
		1396	Least Stable	E11.5
		926	Least Stable	E11.5
		2942	Least Stable	E11.5
		7890	Least Stable	E11.5
		926	Least Stable	E11.5
		4330	Least Stable	E11.5
		2041	Least Stable	E11.5
		686	Least Stable	E11.5
		755	Least Stable	E11.5
		1013	Least Stable	E11.5
		999	Least Stable	E11.5
		3548	Least Stable	E11.5
		4817	Least Stable	E11.5
		181	Least Stable	E11.5
		5114	Least Stable	E11.5
		2076	Least Stable	E11.5
		3328	Least Stable	E11.5
		2395	Least Stable	E11.5
		4316	Least Stable	E11.5
		1650	Least Stable	E11.5
		2368	Least Stable	E11.5
		2817	Least Stable	E11.5
		1556	Least Stable	E11.5
		741	Least Stable	E11.5
		1743	Least Stable	E11.5
		994	Least Stable	E11.5
		1168	Least Stable	E11.5
		3395	Least Stable	E11.5
		3431	Least Stable	E11.5
		1766	Least Stable	E11.5
		602	Least Stable	E11.5
		1694	Least Stable	E11.5
		3398	Least Stable	E11.5
		4004	Least Stable	E11.5
		1264	Least Stable	E11.5
		538	Least Stable	E11.5
		1235	Least Stable	E11.5
		9285	Least Stable	E11.5
		871	Least Stable	E11.5
		478	Least Stable	E11.5
		2638	Least Stable	E11.5
		607	Least Stable	E11.5
		722	Least Stable	E11.5
		1621	Least Stable	E11.5
		1647	Least Stable	E11.5
		1676	Least Stable	E11.5
		1298	Least Stable	E11.5
		2768	Least Stable	E11.5
		2299	Least Stable	E11.5
		188	Least Stable	E11.5
		514	Least Stable	E11.5
		1476	Least Stable	E11.5
		7938	Least Stable	E11.5
		3997	Least Stable	E11.5
		5111	Least Stable	E11.5
		1477	Least Stable	E11.5
		1038	Least Stable	E11.5
		354	Least Stable	E11.5
		3747	Least Stable	E11.5
		3756	Least Stable	E11.5
		2192	Least Stable	E11.5
		2690	Least Stable	E11.5
		1258	Least Stable	E11.5
		845	Least Stable	E11.5
		2908	Least Stable	E11.5
		2763	Least Stable	E11.5
		3600	Least Stable	E11.5
		1694	Least Stable	E11.5
		1561	Least Stable	E11.5
		1674	Least Stable	E11.5
		640	Least Stable	E11.5
		5065	Least Stable	E11.5
		3139	Least Stable	E11.5
		2421	Least Stable	E11.5
		3511	Least Stable	E11.5
		2451	Least Stable	E11.5
		3184	Least Stable	E11.5
		190	Least Stable	E11.5
		582	Least Stable	E11.5
		6085	Least Stable	E11.5
		1077	Least Stable	E11.5
		365	Least Stable	E11.5
		3450	Least Stable	E11.5
		2632	Least Stable	E11.5
		1284	Least Stable	E11.5
		3306	Least Stable	E11.5
		584	Least Stable	E11.5
		1830	Least Stable	E11.5
		2852	Least Stable	E11.5
		781	Least Stable	E11.5
		1373	Least Stable	E11.5
		3341	Least Stable	E11.5
		3082	Least Stable	E11.5
		3787	Least Stable	E11.5
		4101	Least Stable	E11.5
		3926	Least Stable	E11.5
		4166	Least Stable	E11.5
		1189	Least Stable	E11.5
		655	Least Stable	E11.5
		612	Least Stable	E11.5
		3652	Least Stable	E11.5
		411	Least Stable	E11.5
		7290	Least Stable	E11.5
		530	Least Stable	E11.5
		3278	Least Stable	E11.5
		2706	Least Stable	E11.5
		1937	Least Stable	E11.5
		1652	Least Stable	E11.5
		2633	Least Stable	E11.5
		823	Least Stable	E11.5
		4490	Least Stable	E11.5
		1698	Least Stable	E11.5
		4445	Least Stable	E11.5
		2671	Least Stable	E11.5
		867	Least Stable	E11.5
		4071	Least Stable	E11.5
		165	Least Stable	E11.5
		1629	Least Stable	E11.5
		770	Least Stable	E11.5
		3984	Least Stable	E11.5
		870	Least Stable	E11.5
		4868	Least Stable	E11.5
		168	Least Stable	E11.5
		1213	Least Stable	E11.5
		4380	Least Stable	E11.5
		3949	Least Stable	E11.5
		1980	Least Stable	E11.5
		2216	Least Stable	E11.5
		3180	Least Stable	E11.5
		6303	Least Stable	E11.5
		4286	Least Stable	E11.5
		1282	Least Stable	E11.5
		989	Least Stable	E11.5
		1440	Least Stable	E11.5
		2114	Least Stable	E11.5
		708	Least Stable	E11.5
		944	Least Stable	E11.5
		2659	Least Stable	E11.5
		413	Least Stable	E11.5
		1532	Least Stable	E11.5
		218	Least Stable	E11.5
		1608	Least Stable	E11.5
		1303	Least Stable	E11.5
		4740	Least Stable	E11.5
		3006	Least Stable	E11.5
		888	Least Stable	E11.5
		1397	Least Stable	E11.5
		1014	Least Stable	E11.5
		873	Least Stable	E11.5
		2636	Least Stable	E11.5
		2049	Least Stable	E11.5
		767	Least Stable	E11.5
		2731	Least Stable	E11.5
		1305	Least Stable	E11.5
		1356	Least Stable	E11.5
		1733	Least Stable	E11.5
		1252	Least Stable	E11.5
		2250	Least Stable	E11.5
		2100	Least Stable	E11.5
		529	Least Stable	E11.5
		2192	Least Stable	E11.5
		2409	Least Stable	E11.5
		2842	Least Stable	E11.5
		714	Least Stable	E11.5
		1470	Least Stable	E11.5
		2796	Least Stable	E11.5
		1312	Least Stable	E11.5
		3168	Least Stable	E11.5
		273	Least Stable	E11.5
		1883	Least Stable	E11.5
		826	Least Stable	E11.5
		927	Least Stable	E11.5
		1507	Least Stable	E11.5
		1448	Least Stable	E11.5
		158	Least Stable	E11.5
		1399	Least Stable	E11.5
		1371	Least Stable	E11.5
		675	Least Stable	E11.5
		3953	Least Stable	E11.5
		347	Least Stable	E11.5
		2644	Least Stable	E11.5
		736	Least Stable	E11.5
		1527	Least Stable	E11.5
		288	Least Stable	E11.5
		250	Least Stable	E11.5
		537	Least Stable	E11.5
		1749	Least Stable	E11.5
		887	Least Stable	E11.5
		1664	Least Stable	E11.5
		1474	Least Stable	E11.5
		2372	Least Stable	E11.5
		3319	Least Stable	E11.5
		1628	Least Stable	E11.5
		3303	Least Stable	E11.5
		4264	Least Stable	E11.5
		514	Least Stable	E11.5
		868	Least Stable	E11.5
		788	Least Stable	E11.5
		9567	Least Stable	E11.5
		3714	Least Stable	E11.5
		448	Least Stable	E11.5
		793	Least Stable	E11.5
		815	Least Stable	E11.5
		2550	Least Stable	E11.5
		349	Least Stable	E11.5
		2224	Least Stable	E11.5
		2774	Least Stable	E11.5
		2704	Least Stable	E11.5
		1381	Least Stable	E11.5
		2907	Least Stable	E11.5
		913	Least Stable	E11.5
		3016	Least Stable	E11.5
		1881	Least Stable	E11.5
		2744	Least Stable	E11.5
		783	Least Stable	E11.5
		2450	Least Stable	E11.5
		3540	Least Stable	E11.5
		1395	Least Stable	E11.5
		512	Least Stable	E11.5
		1753	Least Stable	E11.5
		3833	Least Stable	E11.5
		539	Least Stable	E11.5
		1835	Least Stable	E11.5
		3335	Least Stable	E11.5
		2227	Least Stable	E11.5
		869	Least Stable	E11.5
		2392	Least Stable	E11.5
		1260	Least Stable	E11.5
		1166	Least Stable	E11.5
		556	Least Stable	E11.5
		3111	Least Stable	E11.5
		1267	Least Stable	E11.5
		3245	Least Stable	E11.5
		1248	Least Stable	E11.5
		4365	Least Stable	E11.5
		3003	Least Stable	E11.5
		743	Least Stable	E11.5
		2550	Least Stable	E11.5
		3093	Least Stable	E11.5
		2814	Least Stable	E11.5
		489	Least Stable	E11.5
		1235	Least Stable	E11.5
		2794	Least Stable	E11.5
		3048	Least Stable	E11.5
		1772	Least Stable	E11.5
		1181	Least Stable	E11.5
		3341	Least Stable	E11.5
		1063	Least Stable	E11.5
		620	Least Stable	E11.5
		3455	Least Stable	E11.5
		2052	Least Stable	E11.5
		6779	Least Stable	E11.5
		2780	Least Stable	E11.5
		3328	Least Stable	E11.5
		1264	Least Stable	E11.5
		1267	Least Stable	E11.5
		2080	Least Stable	E11.5
		5080	Least Stable	E11.5
		7300	Least Stable	E11.5
		1017	Least Stable	E11.5
		1795	Least Stable	E11.5
		3290	Least Stable	E11.5
		269	Least Stable	E11.5
		1382	Least Stable	E11.5
		1408	Least Stable	E11.5
		2296	Least Stable	E11.5
		938	Least Stable	E11.5
		2677	Least Stable	E11.5
		730	Least Stable	E11.5
		1957	Least Stable	E11.5
		5322	Least Stable	E11.5
		2284	Least Stable	E11.5
		1940	Least Stable	E11.5
		4317	Least Stable	E11.5
		380	Least Stable	E11.5
		2472	Least Stable	E11.5
		1952	Least Stable	E11.5
		1165	Least Stable	E11.5
		3978	Least Stable	E11.5
		3757	Least Stable	E11.5
		3447	Least Stable	E11.5
		3241	Least Stable	E11.5
		5182	Least Stable	E11.5
		3198	Least Stable	E11.5
		273	Least Stable	E11.5
		1472	Least Stable	E11.5
		2729	Least Stable	E11.5
		187	Least Stable	E11.5
		231	Least Stable	E11.5
		3321	Least Stable	E11.5
		3301	Least Stable	E11.5
		438	Least Stable	E11.5
		3659	Least Stable	E11.5
		2234	Least Stable	E11.5
		1302	Least Stable	E11.5
		1724	Least Stable	E11.5
		3513	Least Stable	E11.5
		609	Least Stable	E11.5
		402	Least Stable	E11.5
		1526	Least Stable	E11.5
		3647	Least Stable	E11.5
		5567	Least Stable	E11.5
		1550	Least Stable	E11.5
		3207	Least Stable	E11.5
		7777	Least Stable	E11.5
		2318	Least Stable	E11.5
		529	Least Stable	E11.5
		2358	Least Stable	E11.5
		356	Least Stable	E11.5
		596	Least Stable	E11.5
		856	Least Stable	E11.5
		1573	Least Stable	E11.5
		2538	Least Stable	E11.5
		2967	Least Stable	E11.5
		4165	Least Stable	E11.5
		4425	Least Stable	E11.5
		1451	Least Stable	E11.5
		1187	Least Stable	E11.5
		1016	Least Stable	E11.5
		1246	Least Stable	E11.5
		2256	Least Stable	E11.5
		2398	Least Stable	E11.5
		466	Least Stable	E11.5
		704	Least Stable	E11.5
		3543	Least Stable	E11.5
		4451	Least Stable	E11.5
		1095	Least Stable	E11.5
		964	Least Stable	E11.5
		4184	Least Stable	E11.5
		1125	Least Stable	E11.5
		543	Least Stable	E11.5
		5372	Least Stable	E11.5
		2535	Least Stable	E11.5
		2702	Least Stable	E11.5
		1492	Least Stable	E11.5
		1426	Least Stable	E11.5
		5923	Least Stable	E11.5
		1484	Least Stable	E11.5
		3969	Least Stable	E11.5
		1668	Least Stable	E11.5
		2638	Least Stable	E11.5
		2457	Least Stable	E11.5
		2735	Least Stable	E11.5
		1169	Least Stable	E11.5
		4522	Least Stable	E11.5
		524	Least Stable	E11.5
		1086	Least Stable	E11.5
		590	Least Stable	E11.5
		3570	Least Stable	E11.5
		4834	Least Stable	E11.5
		4262	Least Stable	E11.5
		3639	Least Stable	E11.5
		196	Least Stable	E11.5
		788	Least Stable	E11.5
		368	Least Stable	E11.5
		28	Least Stable	E11.5
		1514	Least Stable	E11.5
		7019	Least Stable	E11.5
		2024	Least Stable	E11.5
		1268	Least Stable	E11.5
		1429	Least Stable	E11.5
		3356	Least Stable	E11.5
		778	Least Stable	E11.5
		3431	Least Stable	E11.5
		2805	Least Stable	E11.5
		1306	Least Stable	E11.5
		1622	Least Stable	E11.5
		8260	Least Stable	E11.5
		1913	Least Stable	E11.5
		4103	Least Stable	E11.5
		2516	Least Stable	E11.5
		1070	Least Stable	E11.5
		1569	Least Stable	E11.5
		563	Least Stable	E11.5
		5715	Least Stable	E11.5
		4177	Least Stable	E11.5
		2918	Least Stable	E11.5
		3782	Least Stable	E11.5
		4780	Least Stable	E11.5
		1574	Least Stable	E11.5
		6437	Least Stable	E11.5
		4174	Least Stable	E11.5
		1719	Least Stable	E11.5
		117	Least Stable	E11.5
		808	Least Stable	E11.5
		148	Least Stable	E11.5
		2576	Least Stable	E11.5
		357	Least Stable	E11.5
		2479	Least Stable	E11.5
		4926	Least Stable	E11.5
		4045	Least Stable	E11.5
		613	Least Stable	E11.5
		1023	Least Stable	E11.5
		132	Least Stable	E11.5
		344	Least Stable	E11.5
		1683	Least Stable	E11.5
		253	Least Stable	E11.5
		517	Least Stable	E11.5
		802	Least Stable	E11.5
		1370	Least Stable	E11.5
		3607	Least Stable	E11.5
		739	Least Stable	E11.5
		767	Least Stable	E11.5
		676	Least Stable	E11.5
		3957	Least Stable	E11.5
		1811	Least Stable	E11.5
		368	Least Stable	E11.5
		1118	Least Stable	E11.5
		1352	Least Stable	E11.5
		893	Least Stable	E11.5
		1700	Least Stable	E11.5
		1441	Least Stable	E11.5
		690	Least Stable	E11.5
		3895	Least Stable	E11.5
		4901	Least Stable	E11.5
		5782	Least Stable	E11.5
		1589	Least Stable	E11.5
		1814	Least Stable	E11.5
		312	Least Stable	E11.5
		172	Least Stable	E11.5
		576	Least Stable	E11.5
		492	Least Stable	E11.5
		1822	Least Stable	E11.5
		3159	Least Stable	E11.5
		834	Least Stable	E11.5
		8403	Least Stable	E11.5
		1216	Least Stable	E11.5
		994	Least Stable	E11.5
		4408	Least Stable	E11.5
		173	Least Stable	E11.5
		3067	Least Stable	E11.5
		2077	Least Stable	E11.5
		1789	Least Stable	E11.5
		1779	Least Stable	E11.5
		339	Least Stable	E11.5
		2194	Least Stable	E11.5
		1284	Least Stable	E11.5
		2842	Least Stable	E11.5
		1456	Least Stable	E11.5
		1996	Least Stable	E11.5
		3559	Least Stable	E11.5
		3334	Least Stable	E11.5
		2185	Least Stable	E11.5
		3720	Least Stable	E11.5
		5219	Least Stable	E11.5
		3598	Least Stable	E11.5
		1434	Least Stable	E11.5
		1995	Least Stable	E11.5
		3642	Least Stable	E11.5
		1384	Least Stable	E11.5
		3097	Least Stable	E11.5
		4019	Least Stable	E11.5
		1406	Least Stable	E11.5
		971	Least Stable	E11.5
		265	Least Stable	E11.5
		50	Least Stable	E11.5
		6269	Least Stable	E11.5
		698	Least Stable	E11.5
		260	Least Stable	E11.5
		925	Least Stable	E11.5
		2232	Least Stable	E11.5
		2474	Least Stable	E11.5
		1882	Least Stable	E11.5
		835	Least Stable	E11.5
		2239	Least Stable	E11.5
		1310	Least Stable	E11.5
		2356	Least Stable	E11.5
		791	Least Stable	E11.5
		4681	Least Stable	E11.5
		2395	Least Stable	E11.5
		513	Least Stable	E11.5
		1689	Least Stable	E11.5
		1584	Least Stable	E11.5
		7275	Least Stable	E11.5
		2027	Least Stable	E11.5
		758	Least Stable	E11.5
		1233	Least Stable	E11.5
		1618	Least Stable	E11.5
		1684	Least Stable	E11.5
		1244	Least Stable	E11.5
		1905	Least Stable	E11.5
		2345	Least Stable	E11.5
		3731	Least Stable	E11.5
		2400	Least Stable	E11.5
		912	Least Stable	E11.5
		4274	Least Stable	E11.5
		2814	Least Stable	E11.5
		2049	Least Stable	E11.5
		4948	Least Stable	E11.5
		1334	Least Stable	E11.5
		3915	Least Stable	E11.5
		954	Least Stable	E11.5
		2891	Least Stable	E11.5
		6582	Least Stable	E11.5
		2576	Least Stable	E11.5
		1657	Least Stable	E11.5
		2171	Least Stable	E11.5
		3264	Least Stable	E11.5
		354	Least Stable	E11.5
		1993	Least Stable	E11.5
		886	Least Stable	E11.5
		2412	Least Stable	E11.5
		1015	Least Stable	E11.5
		382	Least Stable	E11.5
		2567	Least Stable	E11.5
		4165	Least Stable	E11.5
		2935	Least Stable	E11.5
		1463	Least Stable	E11.5
		5328	Least Stable	E11.5
		1322	Least Stable	E11.5
		4387	Least Stable	E11.5
		171	Least Stable	E11.5
		3519	Least Stable	E11.5
		529	Least Stable	E11.5
		2762	Most Stable	E14.5
		271	Most Stable	E14.5
		578	Most Stable	E14.5
		2136	Most Stable	E14.5
		187	Most Stable	E14.5
		159	Most Stable	E14.5
		874	Most Stable	E14.5
		248	Most Stable	E14.5
		312	Most Stable	E14.5
		1923	Most Stable	E14.5
		35	Most Stable	E14.5
		2810	Most Stable	E14.5
		275	Most Stable	E14.5
		1033	Most Stable	E14.5
		672	Most Stable	E14.5
		66	Most Stable	E14.5
		1307	Most Stable	E14.5
		2964	Most Stable	E14.5
		7855	Most Stable	E14.5
		692	Most Stable	E14.5
		804	Most Stable	E14.5
		829	Most Stable	E14.5
		461	Most Stable	E14.5
		2993	Most Stable	E14.5
		2736	Most Stable	E14.5
		180	Most Stable	E14.5
		3752	Most Stable	E14.5
		361	Most Stable	E14.5
		4325	Most Stable	E14.5
		259	Most Stable	E14.5
		555	Most Stable	E14.5
		7662	Most Stable	E14.5
		537	Most Stable	E14.5
		2636	Most Stable	E14.5
		197	Most Stable	E14.5
		328	Most Stable	E14.5
		3763	Most Stable	E14.5
		5942	Most Stable	E14.5
		294	Most Stable	E14.5
		124	Most Stable	E14.5
		1112	Most Stable	E14.5
		303	Most Stable	E14.5
		664	Most Stable	E14.5
		170	Most Stable	E14.5
		49	Most Stable	E14.5
		355	Most Stable	E14.5
		226	Most Stable	E14.5
		230	Most Stable	E14.5
		4025	Most Stable	E14.5
		2077	Most Stable	E14.5
		391	Most Stable	E14.5
		448	Most Stable	E14.5
		1195	Most Stable	E14.5
		611	Most Stable	E14.5
		1285	Most Stable	E14.5
		3135	Most Stable	E14.5
		1088	Most Stable	E14.5
		1106	Most Stable	E14.5
		777	Most Stable	E14.5
		372	Most Stable	E14.5
		313	Most Stable	E14.5
		436	Most Stable	E14.5
		129	Most Stable	E14.5
		87	Most Stable	E14.5
		888	Most Stable	E14.5
		1201	Most Stable	E14.5
		622	Most Stable	E14.5
		774	Most Stable	E14.5
		785	Most Stable	E14.5
		1134	Most Stable	E14.5
		1444	Most Stable	E14.5
		472	Most Stable	E14.5
		162	Most Stable	E14.5
		834	Most Stable	E14.5
		511	Most Stable	E14.5
		393	Most Stable	E14.5
		1995	Most Stable	E14.5
		1953	Most Stable	E14.5
		432	Most Stable	E14.5
		141	Most Stable	E14.5
		9532	Most Stable	E14.5
		182	Most Stable	E14.5
		146	Most Stable	E14.5
		354	Most Stable	E14.5
		321	Most Stable	E14.5
		285	Most Stable	E14.5
		754	Most Stable	E14.5
		368	Most Stable	E14.5
		1030	Most Stable	E14.5
		331	Most Stable	E14.5
		3411	Most Stable	E14.5
		3014	Most Stable	E14.5
		500	Most Stable	E14.5
		574	Most Stable	E14.5
		7526	Most Stable	E14.5
		334	Most Stable	E14.5
		747	Most Stable	E14.5
		107	Most Stable	E14.5
		5474	Most Stable	E14.5
		305	Most Stable	E14.5
		162	Most Stable	E14.5
		1281	Most Stable	E14.5
		487	Most Stable	E14.5
		93	Most Stable	E14.5
		502	Most Stable	E14.5
		1224	Most Stable	E14.5
		253	Most Stable	E14.5
		565	Most Stable	E14.5
		1075	Most Stable	E14.5
		137	Most Stable	E14.5
		390	Most Stable	E14.5
		2737	Most Stable	E14.5
		2719	Most Stable	E14.5
		1347	Most Stable	E14.5
		507	Most Stable	E14.5
		4788	Most Stable	E14.5
		347	Most Stable	E14.5
		960	Most Stable	E14.5
		2330	Most Stable	E14.5
		653	Most Stable	E14.5
		231	Most Stable	E14.5
		7268	Most Stable	E14.5
		49	Most Stable	E14.5
		54	Most Stable	E14.5
		129	Most Stable	E14.5
		1224	Most Stable	E14.5
		335	Most Stable	E14.5
		1050	Most Stable	E14.5
		118	Most Stable	E14.5
		133	Most Stable	E14.5
		3638	Most Stable	E14.5
		274	Most Stable	E14.5
		750	Most Stable	E14.5
		1201	Most Stable	E14.5
		889	Most Stable	E14.5
		37	Most Stable	E14.5
		274	Most Stable	E14.5
		180	Most Stable	E14.5
		1221	Most Stable	E14.5
		530	Most Stable	E14.5
		1892	Most Stable	E14.5
		647	Most Stable	E14.5
		1566	Most Stable	E14.5
		474	Most Stable	E14.5
		2402	Most Stable	E14.5
		128	Most Stable	E14.5
		753	Most Stable	E14.5
		440	Most Stable	E14.5
		766	Most Stable	E14.5
		173	Most Stable	E14.5
		1420	Most Stable	E14.5
		340	Most Stable	E14.5
		286	Most Stable	E14.5
		1335	Most Stable	E14.5
		324	Most Stable	E14.5
		283	Most Stable	E14.5
		1647	Most Stable	E14.5
		3326	Most Stable	E14.5
		1751	Most Stable	E14.5
		3167	Most Stable	E14.5
		188	Most Stable	E14.5
		189	Most Stable	E14.5
		1874	Most Stable	E14.5
		372	Most Stable	E14.5
		1921	Most Stable	E14.5
		532	Most Stable	E14.5
		1214	Most Stable	E14.5
		42	Most Stable	E14.5
		911	Most Stable	E14.5
		175	Most Stable	E14.5
		94	Most Stable	E14.5
		322	Most Stable	E14.5
		51	Most Stable	E14.5
		289	Most Stable	E14.5
		1974	Most Stable	E14.5
		418	Most Stable	E14.5
		1087	Most Stable	E14.5
		858	Most Stable	E14.5
		93	Most Stable	E14.5
		287	Most Stable	E14.5
		127	Most Stable	E14.5
		800	Most Stable	E14.5
		335	Most Stable	E14.5
		256	Most Stable	E14.5
		2190	Most Stable	E14.5
		409	Most Stable	E14.5
		3422	Most Stable	E14.5
		178	Most Stable	E14.5
		545	Most Stable	E14.5
		910	Most Stable	E14.5
		1838	Most Stable	E14.5
[truncated: 3,584 more rows]

## Sheet: Fig S1G
Supplemental Figure S1G - Analysis of 3' UTR GC content		GC	Group	Stage
		34.3623	Most Stable	E11.5
		37.9435	Most Stable	E11.5
		36.0215	Most Stable	E11.5
		40.9594	Most Stable	E11.5
		40.3114	Most Stable	E11.5
		47.7996	Most Stable	E11.5
		35.2941	Most Stable	E11.5
		29.5597	Most Stable	E11.5
		39.5881	Most Stable	E11.5
		46.1458	Most Stable	E11.5
		37.0968	Most Stable	E11.5
		50.3205	Most Stable	E11.5
		50.518	Most Stable	E11.5
		44.8529	Most Stable	E11.5
		53.8462	Most Stable	E11.5
		52.6345	Most Stable	E11.5
		49.0766	Most Stable	E11.5
		46.38	Most Stable	E11.5
		43.3688	Most Stable	E11.5
		35.0114	Most Stable	E11.5
		46.7497	Most Stable	E11.5
		36.3636	Most Stable	E11.5
		38.0435	Most Stable	E11.5
		33.9762	Most Stable	E11.5
		44.4669	Most Stable	E11.5
		43.0636	Most Stable	E11.5
		49.9283	Most Stable	E11.5
		57.0881	Most Stable	E11.5
		49.6984	Most Stable	E11.5
		43.8889	Most Stable	E11.5
		41.5512	Most Stable	E11.5
		43.9479	Most Stable	E11.5
		41.4924	Most Stable	E11.5
		40.6719	Most Stable	E11.5
		47.7238	Most Stable	E11.5
		48.1707	Most Stable	E11.5
		52.4316	Most Stable	E11.5
		39.6882	Most Stable	E11.5
		38.8471	Most Stable	E11.5
		36.2162	Most Stable	E11.5
		57.3795	Most Stable	E11.5
		57.6471	Most Stable	E11.5
		20.4082	Most Stable	E11.5
		48.4788	Most Stable	E11.5
		41.5929	Most Stable	E11.5
		43.3851	Most Stable	E11.5
		38.1615	Most Stable	E11.5
		33.5404	Most Stable	E11.5
		62.6016	Most Stable	E11.5
		42.4108	Most Stable	E11.5
		35	Most Stable	E11.5
		43.6116	Most Stable	E11.5
		44.4853	Most Stable	E11.5
		44.224	Most Stable	E11.5
		37.4319	Most Stable	E11.5
		37.2881	Most Stable	E11.5
		39.8897	Most Stable	E11.5
		49.5495	Most Stable	E11.5
		49.5208	Most Stable	E11.5
		59.8624	Most Stable	E11.5
		55.9965	Most Stable	E11.5
		39.0805	Most Stable	E11.5
		55.1802	Most Stable	E11.5
		53.3945	Most Stable	E11.5
		64.3411	Most Stable	E11.5
		48.5876	Most Stable	E11.5
		47.6417	Most Stable	E11.5
		52.6895	Most Stable	E11.5
		49.5845	Most Stable	E11.5
		55.0847	Most Stable	E11.5
		35.8025	Most Stable	E11.5
		41.0853	Most Stable	E11.5
		55.773	Most Stable	E11.5
		45.0382	Most Stable	E11.5
		57.6271	Most Stable	E11.5
		34.2466	Most Stable	E11.5
		41.7445	Most Stable	E11.5
		53.3937	Most Stable	E11.5
		49.4737	Most Stable	E11.5
		55.1724	Most Stable	E11.5
		42.1196	Most Stable	E11.5
		36.3889	Most Stable	E11.5
		43.5045	Most Stable	E11.5
		42.3043	Most Stable	E11.5
		52.1008	Most Stable	E11.5
		52.7027	Most Stable	E11.5
		47.0588	Most Stable	E11.5
		51.5663	Most Stable	E11.5
		56.5284	Most Stable	E11.5
		40.4336	Most Stable	E11.5
		39.759	Most Stable	E11.5
		49.5327	Most Stable	E11.5
		47.5806	Most Stable	E11.5
		50.4918	Most Stable	E11.5
		42.3107	Most Stable	E11.5
		37.7823	Most Stable	E11.5
		37.6471	Most Stable	E11.5
		25.8065	Most Stable	E11.5
		50.7968	Most Stable	E11.5
		39.2823	Most Stable	E11.5
		47.7941	Most Stable	E11.5
		49.5575	Most Stable	E11.5
		54.5455	Most Stable	E11.5
		46.0251	Most Stable	E11.5
		50.5296	Most Stable	E11.5
		54.7445	Most Stable	E11.5
		45.4545	Most Stable	E11.5
		38.4722	Most Stable	E11.5
		37.4359	Most Stable	E11.5
		36.9565	Most Stable	E11.5
		42.7109	Most Stable	E11.5
		42.7553	Most Stable	E11.5
		36.5994	Most Stable	E11.5
		40.625	Most Stable	E11.5
		26.5306	Most Stable	E11.5
		44.4444	Most Stable	E11.5
		51.938	Most Stable	E11.5
		52.451	Most Stable	E11.5
		50.3282	Most Stable	E11.5
		43.2836	Most Stable	E11.5
		44.9153	Most Stable	E11.5
		47.3016	Most Stable	E11.5
		51.8797	Most Stable	E11.5
		45.1973	Most Stable	E11.5
		51.4563	Most Stable	E11.5
		45.8667	Most Stable	E11.5
		36.8027	Most Stable	E11.5
		26.7016	Most Stable	E11.5
		47.3684	Most Stable	E11.5
		32.7778	Most Stable	E11.5
		29.0745	Most Stable	E11.5
		48.6792	Most Stable	E11.5
		52.0672	Most Stable	E11.5
		54.8315	Most Stable	E11.5
		47.1127	Most Stable	E11.5
		42.5039	Most Stable	E11.5
		40.9962	Most Stable	E11.5
		60.9705	Most Stable	E11.5
		52.7263	Most Stable	E11.5
		36.7188	Most Stable	E11.5
		56.044	Most Stable	E11.5
		45.2273	Most Stable	E11.5
		48.731	Most Stable	E11.5
		48.8251	Most Stable	E11.5
		56.1765	Most Stable	E11.5
		58.6634	Most Stable	E11.5
		59.0909	Most Stable	E11.5
		54.9383	Most Stable	E11.5
		49.1803	Most Stable	E11.5
		49.2823	Most Stable	E11.5
		47.1858	Most Stable	E11.5
		51.0565	Most Stable	E11.5
		52.3139	Most Stable	E11.5
		38.9012	Most Stable	E11.5
		21.1538	Most Stable	E11.5
		47.3214	Most Stable	E11.5
		33.5106	Most Stable	E11.5
		50.7937	Most Stable	E11.5
		52.6882	Most Stable	E11.5
		45.9364	Most Stable	E11.5
		49.7137	Most Stable	E11.5
		37.782	Most Stable	E11.5
		36.7263	Most Stable	E11.5
		28.5714	Most Stable	E11.5
		48	Most Stable	E11.5
		43.617	Most Stable	E11.5
		49.6894	Most Stable	E11.5
		31.5789	Most Stable	E11.5
		39.7849	Most Stable	E11.5
		48.3051	Most Stable	E11.5
		59.2334	Most Stable	E11.5
		48.0315	Most Stable	E11.5
		54.3284	Most Stable	E11.5
		50.7812	Most Stable	E11.5
		47.7148	Most Stable	E11.5
		50.411	Most Stable	E11.5
		53.8318	Most Stable	E11.5
		52.1448	Most Stable	E11.5
		54.9832	Most Stable	E11.5
		56.7416	Most Stable	E11.5
		62.9907	Most Stable	E11.5
		36.6484	Most Stable	E11.5
		42.4918	Most Stable	E11.5
		54.717	Most Stable	E11.5
		44	Most Stable	E11.5
		50.2053	Most Stable	E11.5
		50.9235	Most Stable	E11.5
		37.4636	Most Stable	E11.5
		47.832	Most Stable	E11.5
		56.5359	Most Stable	E11.5
		43.9024	Most Stable	E11.5
		36.9784	Most Stable	E11.5
		31.9444	Most Stable	E11.5
		31.2732	Most Stable	E11.5
		37.2646	Most Stable	E11.5
		38.5159	Most Stable	E11.5
		45.6026	Most Stable	E11.5
		42.7419	Most Stable	E11.5
		53.5514	Most Stable	E11.5
		41.2801	Most Stable	E11.5
		48.986	Most Stable	E11.5
		44.2623	Most Stable	E11.5
		58.1818	Most Stable	E11.5
		47.2283	Most Stable	E11.5
		48.8998	Most Stable	E11.5
		48.3589	Most Stable	E11.5
		43.6538	Most Stable	E11.5
		44.0921	Most Stable	E11.5
		54.6875	Most Stable	E11.5
		43.9005	Most Stable	E11.5
		34.7032	Most Stable	E11.5
		37.9562	Most Stable	E11.5
		50.105	Most Stable	E11.5
		48.7562	Most Stable	E11.5
		51.6835	Most Stable	E11.5
		49.8473	Most Stable	E11.5
		53.1157	Most Stable	E11.5
		45.8209	Most Stable	E11.5
		36.0515	Most Stable	E11.5
		37.8261	Most Stable	E11.5
		50.5892	Most Stable	E11.5
		51.3648	Most Stable	E11.5
		56.0586	Most Stable	E11.5
		57.7128	Most Stable	E11.5
		59.2275	Most Stable	E11.5
		53.876	Most Stable	E11.5
		51.4706	Most Stable	E11.5
		36.8481	Most Stable	E11.5
		38.5316	Most Stable	E11.5
		31.1365	Most Stable	E11.5
		56.0811	Most Stable	E11.5
		50.4098	Most Stable	E11.5
		42.4227	Most Stable	E11.5
		47.616	Most Stable	E11.5
		45.0348	Most Stable	E11.5
		40.8867	Most Stable	E11.5
		39.8165	Most Stable	E11.5
		46.5961	Most Stable	E11.5
		31.8436	Most Stable	E11.5
		41.0377	Most Stable	E11.5
		34.4538	Most Stable	E11.5
		32.2944	Most Stable	E11.5
		32.9218	Most Stable	E11.5
		37.1818	Most Stable	E11.5
		40.189	Most Stable	E11.5
		30.9751	Most Stable	E11.5
		49.959	Most Stable	E11.5
		54.9815	Most Stable	E11.5
		40.0971	Most Stable	E11.5
		48.722	Most Stable	E11.5
		35.1852	Most Stable	E11.5
		55.7589	Most Stable	E11.5
		56.0029	Most Stable	E11.5
		57.9404	Most Stable	E11.5
		60.8782	Most Stable	E11.5
		44.1489	Most Stable	E11.5
		56.4808	Most Stable	E11.5
		49.3714	Most Stable	E11.5
		57.7889	Most Stable	E11.5
		38.8235	Most Stable	E11.5
		41.3043	Most Stable	E11.5
		52.9787	Most Stable	E11.5
		54.5937	Most Stable	E11.5
		61.1111	Most Stable	E11.5
		66.1922	Most Stable	E11.5
		49.2152	Most Stable	E11.5
		52.356	Most Stable	E11.5
		54.5455	Most Stable	E11.5
		59.2267	Most Stable	E11.5
		44.1948	Most Stable	E11.5
		50.6803	Most Stable	E11.5
		46.3415	Most Stable	E11.5
		34.0426	Most Stable	E11.5
		60.0806	Most Stable	E11.5
		53.6713	Most Stable	E11.5
		41.049	Most Stable	E11.5
		36.3248	Most Stable	E11.5
		49.8932	Most Stable	E11.5
		45.1306	Most Stable	E11.5
		43.0886	Most Stable	E11.5
		32.0896	Most Stable	E11.5
		53.6704	Most Stable	E11.5
		50.2024	Most Stable	E11.5
		43.949	Most Stable	E11.5
		48.8461	Most Stable	E11.5
		43.2602	Most Stable	E11.5
		44.5398	Most Stable	E11.5
		59.5642	Most Stable	E11.5
		53.1707	Most Stable	E11.5
		53.7829	Most Stable	E11.5
		45.8333	Most Stable	E11.5
		42.5993	Most Stable	E11.5
		51.3097	Most Stable	E11.5
		50.4505	Most Stable	E11.5
		45.9016	Most Stable	E11.5
		56.7723	Most Stable	E11.5
		44.5652	Most Stable	E11.5
		59.306	Most Stable	E11.5
		54.2308	Most Stable	E11.5
		46.4912	Most Stable	E11.5
		48.9899	Most Stable	E11.5
		51.886	Most Stable	E11.5
		50.5675	Most Stable	E11.5
		56.9149	Most Stable	E11.5
		50.9804	Most Stable	E11.5
		50.4823	Most Stable	E11.5
		47.1774	Most Stable	E11.5
		49.5387	Most Stable	E11.5
		52.7919	Most Stable	E11.5
		60.8219	Most Stable	E11.5
		57.4568	Most Stable	E11.5
		42.8571	Most Stable	E11.5
		47.8764	Most Stable	E11.5
		56.6667	Most Stable	E11.5
		47.8788	Most Stable	E11.5
		52.7184	Most Stable	E11.5
		44.4444	Most Stable	E11.5
		51.8257	Most Stable	E11.5
		49.1929	Most Stable	E11.5
		48.4127	Most Stable	E11.5
		48.822	Most Stable	E11.5
		53.491	Most Stable	E11.5
		43.5316	Most Stable	E11.5
		45.4679	Most Stable	E11.5
		45.6919	Most Stable	E11.5
		49.3857	Most Stable	E11.5
		45.1777	Most Stable	E11.5
		41.2903	Most Stable	E11.5
		41.989	Most Stable	E11.5
		52.973	Most Stable	E11.5
		35.7739	Most Stable	E11.5
		59.4595	Most Stable	E11.5
		42.2965	Most Stable	E11.5
		49.3534	Most Stable	E11.5
		44.2149	Most Stable	E11.5
		51.606	Most Stable	E11.5
		43.5701	Most Stable	E11.5
		38.1336	Most Stable	E11.5
		45.7246	Most Stable	E11.5
		41.0114	Most Stable	E11.5
		48.3221	Most Stable	E11.5
		55.8528	Most Stable	E11.5
		53.5714	Most Stable	E11.5
		58.9333	Most Stable	E11.5
		57.5985	Most Stable	E11.5
		52.8014	Most Stable	E11.5
		47.8261	Most Stable	E11.5
		47.0588	Most Stable	E11.5
		55.1948	Most Stable	E11.5
		45.9871	Most Stable	E11.5
		57.4841	Most Stable	E11.5
		50.8794	Most Stable	E11.5
		49.1803	Most Stable	E11.5
		44.8598	Most Stable	E11.5
		52.1569	Most Stable	E11.5
		53.193	Most Stable	E11.5
		45.1069	Most Stable	E11.5
		60	Most Stable	E11.5
		56.4829	Most Stable	E11.5
		55.8007	Most Stable	E11.5
		52.674	Most Stable	E11.5
		47.3653	Most Stable	E11.5
		43.0052	Most Stable	E11.5
		39.9399	Most Stable	E11.5
		35.9725	Most Stable	E11.5
		41.4634	Most Stable	E11.5
		66.4286	Most Stable	E11.5
		51.3709	Most Stable	E11.5
		57.7103	Most Stable	E11.5
		44.293	Most Stable	E11.5
		35.7364	Most Stable	E11.5
		51.2563	Most Stable	E11.5
		50.2283	Most Stable	E11.5
		46.0606	Most Stable	E11.5
		41.6361	Most Stable	E11.5
		58.0645	Most Stable	E11.5
		52.8797	Most Stable	E11.5
		51.9608	Most Stable	E11.5
		55.4545	Most Stable	E11.5
		53.3238	Most Stable	E11.5
		58.0629	Most Stable	E11.5
		43.4377	Most Stable	E11.5
		48.2143	Most Stable	E11.5
		41.4474	Most Stable	E11.5
		34.2711	Most Stable	E11.5
		53.2446	Most Stable	E11.5
		34.8387	Most Stable	E11.5
		49.0842	Most Stable	E11.5
		55.268	Most Stable	E11.5
		32.4324	Most Stable	E11.5
		50	Most Stable	E11.5
		30.3226	Most Stable	E11.5
		46.4706	Most Stable	E11.5
		50.885	Most Stable	E11.5
		40.3304	Most Stable	E11.5
		56.4027	Most Stable	E11.5
		49.7585	Most Stable	E11.5
		38.4615	Most Stable	E11.5
		54.1353	Most Stable	E11.5
		42.6923	Most Stable	E11.5
		51.9918	Most Stable	E11.5
		52.5105	Most Stable	E11.5
		38.7879	Most Stable	E11.5
		42.0168	Most Stable	E11.5
		24.537	Most Stable	E11.5
		54.8309	Most Stable	E11.5
		49.569	Most Stable	E11.5
		57.6683	Most Stable	E11.5
		42.9803	Most Stable	E11.5
		34.386	Most Stable	E11.5
		40.3226	Most Stable	E11.5
		42.2397	Most Stable	E11.5
		39.8243	Most Stable	E11.5
		44.2573	Most Stable	E11.5
		51	Most Stable	E11.5
		55.2658	Most Stable	E11.5
		36.9048	Most Stable	E11.5
		54.5249	Most Stable	E11.5
		45.3507	Most Stable	E11.5
		45.3176	Most Stable	E11.5
		52.6667	Most Stable	E11.5
		43.3628	Most Stable	E11.5
		31.769	Most Stable	E11.5
		52.765	Most Stable	E11.5
		44.5362	Most Stable	E11.5
		39.8907	Most Stable	E11.5
		62.4434	Most Stable	E11.5
		57.0533	Most Stable	E11.5
		52.9412	Most Stable	E11.5
		53.3654	Most Stable	E11.5
		55.6054	Most Stable	E11.5
		50.5155	Most Stable	E11.5
		30.7377	Most Stable	E11.5
		32.6687	Most Stable	E11.5
		45.6716	Most Stable	E11.5
		48.0534	Most Stable	E11.5
		52.6998	Most Stable	E11.5
		40	Most Stable	E11.5
		38.6029	Most Stable	E11.5
		44.0652	Most Stable	E11.5
		42.5989	Most Stable	E11.5
		33.1633	Most Stable	E11.5
		53.2258	Most Stable	E11.5
		50.8225	Most Stable	E11.5
		54.2323	Most Stable	E11.5
		54.2359	Most Stable	E11.5
		59.0835	Most Stable	E11.5
		57.1429	Most Stable	E11.5
		52.0168	Most Stable	E11.5
		43.5922	Most Stable	E11.5
		31.2821	Most Stable	E11.5
		42.9459	Most Stable	E11.5
		26.4368	Most Stable	E11.5
		46.7089	Most Stable	E11.5
		48.8599	Most Stable	E11.5
		54.7782	Most Stable	E11.5
		50.2356	Most Stable	E11.5
		53.4535	Most Stable	E11.5
		53.8593	Most Stable	E11.5
		56.4103	Most Stable	E11.5
		37.5	Most Stable	E11.5
		52.4403	Most Stable	E11.5
		49.1709	Most Stable	E11.5
		53.3058	Most Stable	E11.5
		50.5294	Most Stable	E11.5
		39.8458	Most Stable	E11.5
		52.488	Most Stable	E11.5
		43.7071	Most Stable	E11.5
		46.4455	Most Stable	E11.5
		45.3426	Most Stable	E11.5
		47.4311	Most Stable	E11.5
		50.723	Most Stable	E11.5
		48.9051	Most Stable	E11.5
		54.2282	Most Stable	E11.5
		41.6667	Most Stable	E11.5
		43.1193	Most Stable	E11.5
		48.7119	Most Stable	E11.5
		51.3393	Most Stable	E11.5
		46.4378	Most Stable	E11.5
		51.2884	Most Stable	E11.5
		38.9599	Most Stable	E11.5
		54.6361	Most Stable	E11.5
		47.3721	Most Stable	E11.5
		50	Most Stable	E11.5
		47.0045	Most Stable	E11.5
		58.4195	Most Stable	E11.5
		42.8571	Most Stable	E11.5
		37.2881	Most Stable	E11.5
		54.2024	Most Stable	E11.5
		49.1892	Most Stable	E11.5
		50.4484	Most Stable	E11.5
		54.271	Most Stable	E11.5
		57.7465	Most Stable	E11.5
		47.8187	Most Stable	E11.5
		54.1667	Most Stable	E11.5
		47.4249	Most Stable	E11.5
		41.1559	Most Stable	E11.5
		56.9444	Most Stable	E11.5
		30.4927	Most Stable	E11.5
		32.3529	Most Stable	E11.5
		44.3069	Most Stable	E11.5
		46.7281	Most Stable	E11.5
		53.7125	Most Stable	E11.5
		46.0177	Most Stable	E11.5
		49.3613	Most Stable	E11.5
		51.2261	Most Stable	E11.5
		49.6734	Most Stable	E11.5
		45.1713	Most Stable	E11.5
		47.5796	Most Stable	E11.5
		56.8509	Most Stable	E11.5
		56.3533	Most Stable	E11.5
		42.5225	Most Stable	E11.5
		57.7172	Most Stable	E11.5
		54.6952	Most Stable	E11.5
		48.9247	Most Stable	E11.5
		49.8291	Most Stable	E11.5
		55.4023	Most Stable	E11.5
		56.8345	Most Stable	E11.5
		49.8082	Most Stable	E11.5
		58.6022	Most Stable	E11.5
		44.1429	Most Stable	E11.5
		58.9347	Most Stable	E11.5
		53.1429	Most Stable	E11.5
		58.8454	Most Stable	E11.5
		50.237	Most Stable	E11.5
		41.8535	Most Stable	E11.5
		43.2407	Most Stable	E11.5
		52.5448	Most Stable	E11.5
		46.6667	Most Stable	E11.5
		37.8	Most Stable	E11.5
		47.155	Most Stable	E11.5
		35.8025	Most Stable	E11.5
		42.7835	Most Stable	E11.5
		49.053	Most Stable	E11.5
		42.5628	Most Stable	E11.5
		43.355	Most Stable	E11.5
		47.5556	Most Stable	E11.5
		52.3622	Most Stable	E11.5
		52.2727	Most Stable	E11.5
		37.037	Most Stable	E11.5
		56.5476	Most Stable	E11.5
		50.4149	Most Stable	E11.5
		44.2748	Most Stable	E11.5
		41.2941	Most Stable	E11.5
		44.1704	Most Stable	E11.5
		35.8779	Most Stable	E11.5
		40.1968	Most Stable	E11.5
		37.381	Most Stable	E11.5
		25.7009	Most Stable	E11.5
		54.4554	Most Stable	E11.5
		38.5185	Most Stable	E11.5
		50.289	Most Stable	E11.5
		38.0829	Most Stable	E11.5
		40.5995	Most Stable	E11.5
		46.8085	Most Stable	E11.5
		35	Most Stable	E11.5
		35.3982	Most Stable	E11.5
		48.1221	Most Stable	E11.5
		34.3137	Most Stable	E11.5
		49.4041	Most Stable	E11.5
		44	Most Stable	E11.5
		37.1053	Most Stable	E11.5
		45.7768	Most Stable	E11.5
		28.6458	Most Stable	E11.5
		45.7364	Most Stable	E11.5
		36.9139	Most Stable	E11.5
		40.7245	Most Stable	E11.5
		42.2697	Most Stable	E11.5
		43.1135	Most Stable	E11.5
		46.1029	Most Stable	E11.5
		45.0113	Most Stable	E11.5
		36.3409	Most Stable	E11.5
		45.045	Most Stable	E11.5
		48.5161	Most Stable	E11.5
		47.4349	Most Stable	E11.5
		35.8664	Most Stable	E11.5
		34.3629	Most Stable	E11.5
		40.9937	Most Stable	E11.5
		40.5992	Most Stable	E11.5
		46.9627	Most Stable	E11.5
		36.5482	Most Stable	E11.5
		42.3623	Most Stable	E11.5
		34.7068	Most Stable	E11.5
		45.439	Most Stable	E11.5
		41.6555	Most Stable	E11.5
		48.2616	Most Stable	E11.5
		50	Most Stable	E11.5
		52.0579	Most Stable	E11.5
		57.1429	Most Stable	E11.5
		50.3686	Most Stable	E11.5
		50.3401	Most Stable	E11.5
		45.9897	Most Stable	E11.5
		43.5453	Most Stable	E11.5
		46.1142	Most Stable	E11.5
		42.0192	Most Stable	E11.5
		40.1544	Most Stable	E11.5
		49.2829	Most Stable	E11.5
		41.0693	Most Stable	E11.5
		38.8368	Most Stable	E11.5
		46.3576	Most Stable	E11.5
		39.1662	Most Stable	E11.5
		22.7273	Most Stable	E11.5
		51.4045	Most Stable	E11.5
		47.3485	Most Stable	E11.5
		33.6538	Most Stable	E11.5
		54.9565	Most Stable	E11.5
		40.8889	Most Stable	E11.5
		43.8492	Most Stable	E11.5
		40.377	Most Stable	E11.5
		50	Most Stable	E11.5
		44.9438	Most Stable	E11.5
		61.6679	Most Stable	E11.5
		47.505	Most Stable	E11.5
		49.0431	Most Stable	E11.5
		40	Most Stable	E11.5
		53.5714	Most Stable	E11.5
		55.5556	Most Stable	E11.5
		58.9474	Most Stable	E11.5
		46.3612	Most Stable	E11.5
		51.5581	Most Stable	E11.5
		55.2542	Most Stable	E11.5
		43.5986	Most Stable	E11.5
		50.2551	Most Stable	E11.5
		42.2925	Most Stable	E11.5
		54.5802	Most Stable	E11.5
		37.9993	Most Stable	E11.5
		30	Most Stable	E11.5
		33.1878	Most Stable	E11.5
		28.9294	Most Stable	E11.5
		27.6596	Most Stable	E11.5
		48.2353	Most Stable	E11.5
		45.6967	Most Stable	E11.5
		51.0386	Most Stable	E11.5
		52.9655	Most Stable	E11.5
		55.9005	Most Stable	E11.5
		47.5806	Most Stable	E11.5
		48.8095	Most Stable	E11.5
		52.3729	Most Stable	E11.5
		42.8184	Most Stable	E11.5
		54.4474	Most Stable	E11.5
		48.4018	Most Stable	E11.5
		47.9699	Most Stable	E11.5
		51.1883	Most Stable	E11.5
		53.5188	Most Stable	E11.5
		43.0556	Most Stable	E11.5
		40.8759	Most Stable	E11.5
		46.7105	Most Stable	E11.5
		55.5094	Most Stable	E11.5
		36.9863	Most Stable	E11.5
		40.2044	Most Stable	E11.5
		46.7456	Most Stable	E11.5
		35.8537	Most Stable	E11.5
		26.087	Most Stable	E11.5
		48.4375	Most Stable	E11.5
		43.1741	Most Stable	E11.5
		40.3326	Most Stable	E11.5
		39.4318	Most Stable	E11.5
		41.6309	Most Stable	E11.5
		53.7736	Most Stable	E11.5
		53.1952	Most Stable	E11.5
		58.2979	Most Stable	E11.5
		58.8335	Most Stable	E11.5
		49.5775	Most Stable	E11.5
		57.7629	Most Stable	E11.5
		52.5952	Most Stable	E11.5
		49.6056	Most Stable	E11.5
		53.7713	Most Stable	E11.5
		53.871	Most Stable	E11.5
		48.3154	Most Stable	E11.5
		49.0826	Most Stable	E11.5
		45.31	Most Stable	E11.5
		46.7903	Most Stable	E11.5
		56.3536	Most Stable	E11.5
		54.7619	Most Stable	E11.5
		49.7143	Most Stable	E11.5
		40.991	Most Stable	E11.5
		46.0251	Most Stable	E11.5
		46.8085	Most Stable	E11.5
		57.5238	Most Stable	E11.5
		45.9596	Most Stable	E11.5
		47.5806	Most Stable	E11.5
		45.4808	Most Stable	E11.5
		36.8889	Most Stable	E11.5
		43.1611	Most Stable	E11.5
		40.4255	Most Stable	E11.5
		50.3425	Most Stable	E11.5
		57.8108	Most Stable	E11.5
		59.5893	Most Stable	E11.5
		58.4211	Most Stable	E11.5
		42.517	Most Stable	E11.5
		47.4576	Most Stable	E11.5
		53.125	Most Stable	E11.5
		52	Most Stable	E11.5
		54.4832	Most Stable	E11.5
		45.7401	Most Stable	E11.5
		54.8023	Most Stable	E11.5
		44.6154	Most Stable	E11.5
		43.8849	Most Stable	E11.5
		45	Most Stable	E11.5
		45.1461	Most Stable	E11.5
		49.3151	Most Stable	E11.5
		47.1995	Most Stable	E11.5
		45	Most Stable	E11.5
		49.3671	Most Stable	E11.5
		61.1354	Most Stable	E11.5
		52.1691	Most Stable	E11.5
		48.2877	Most Stable	E11.5
		54.7789	Most Stable	E11.5
		53.5068	Most Stable	E11.5
		53.3654	Most Stable	E11.5
		41.5272	Most Stable	E11.5
		38.3838	Most Stable	E11.5
		40.1277	Most Stable	E11.5
		51.3158	Most Stable	E11.5
		35.8889	Most Stable	E11.5
		52.8096	Most Stable	E11.5
		52.8096	Most Stable	E11.5
		38.5542	Most Stable	E11.5
		50.7123	Most Stable	E11.5
		29.1667	Most Stable	E11.5
		47.2119	Most Stable	E11.5
		43.1211	Most Stable	E11.5
		46.1738	Most Stable	E11.5
		41.6519	Most Stable	E11.5
		56.7073	Most Stable	E11.5
		43.4043	Most Stable	E11.5
		38.9831	Most Stable	E11.5
		45.8781	Most Stable	E11.5
		38.3471	Most Stable	E11.5
		45.8987	Most Stable	E11.5
		43.4675	Most Stable	E11.5
		43.5685	Most Stable	E11.5
		60	Most Stable	E11.5
		50.6329	Most Stable	E11.5
		54.8387	Most Stable	E11.5
		54.5732	Most Stable	E11.5
		55.3879	Most Stable	E11.5
		56.3291	Most Stable	E11.5
		47.3684	Most Stable	E11.5
		49.8244	Most Stable	E11.5
		52.1222	Most Stable	E11.5
		50	Most Stable	E11.5
		55.1387	Most Stable	E11.5
		47.2149	Most Stable	E11.5
		41.6667	Most Stable	E11.5
		46.6102	Most Stable	E11.5
		53.0617	Most Stable	E11.5
		54.1429	Most Stable	E11.5
		49.1374	Most Stable	E11.5
		47.1079	Most Stable	E11.5
		46.4164	Most Stable	E11.5
		55	Most Stable	E11.5
		55.2931	Most Stable	E11.5
		42.4242	Most Stable	E11.5
		58.5202	Most Stable	E11.5
		58.9744	Most Stable	E11.5
		49.7326	Most Stable	E11.5
		40.1575	Most Stable	E11.5
		50.7576	Most Stable	E11.5
		55.9482	Most Stable	E11.5
		53.9589	Most Stable	E11.5
		54.8306	Most Stable	E11.5
		28.4211	Most Stable	E11.5
		37.037	Most Stable	E11.5
		38.1757	Most Stable	E11.5
		43.7005	Most Stable	E11.5
		42.4615	Most Stable	E11.5
		58.6601	Most Stable	E11.5
		54.7945	Most Stable	E11.5
		50.9804	Most Stable	E11.5
		48.507	Most Stable	E11.5
		33.8403	Most Stable	E11.5
		42.5939	Most Stable	E11.5
		50.3078	Most Stable	E11.5
		41.1765	Most Stable	E11.5
		48.8624	Most Stable	E11.5
		49.7238	Most Stable	E11.5
		42.7007	Most Stable	E11.5
		37.799	Most Stable	E11.5
		42.619	Most Stable	E11.5
		33.2178	Most Stable	E11.5
		41.629	Most Stable	E11.5
		46.0177	Most Stable	E11.5
		37.0829	Most Stable	E11.5
		50.8065	Most Stable	E11.5
		40.3619	Most Stable	E11.5
		50.1433	Most Stable	E11.5
		50	Most Stable	E11.5
		53.6054	Most Stable	E11.5
		43.0108	Most Stable	E11.5
		35.3591	Most Stable	E11.5
		33.1066	Most Stable	E11.5
		37.9464	Most Stable	E11.5
		50.5556	Most Stable	E11.5
		48.5981	Most Stable	E11.5
		50.4399	Most Stable	E11.5
		52.963	Most Stable	E11.5
		58.4746	Most Stable	E11.5
		50	Most Stable	E11.5
		42.9227	Most Stable	E11.5
		50	Most Stable	E11.5
		40.4494	Most Stable	E11.5
		44.4122	Most Stable	E11.5
		37.7273	Most Stable	E11.5
		39.2009	Most Stable	E11.5
		37.8238	Most Stable	E11.5
		39.951	Most Stable	E11.5
		39.6882	Least Stable	E11.5
		39.6694	Least Stable	E11.5
		40.9963	Least Stable	E11.5
		35.2904	Least Stable	E11.5
		34.9112	Least Stable	E11.5
		35	Least Stable	E11.5
		43.1479	Least Stable	E11.5
		43.6539	Least Stable	E11.5
		37.6569	Least Stable	E11.5
		49.1762	Least Stable	E11.5
		47.3133	Least Stable	E11.5
		43.2655	Least Stable	E11.5
		41.4789	Least Stable	E11.5
		35.1488	Least Stable	E11.5
		48.4287	Least Stable	E11.5
		46.2511	Least Stable	E11.5
		46.0199	Least Stable	E11.5
		42.0925	Least Stable	E11.5
		44.7754	Least Stable	E11.5
		32.9338	Least Stable	E11.5
		33.242	Least Stable	E11.5
		33.2779	Least Stable	E11.5
		52.5728	Least Stable	E11.5
		46.6579	Least Stable	E11.5
		27.7311	Least Stable	E11.5
		40.3631	Least Stable	E11.5
		38.9062	Least Stable	E11.5
		37.2093	Least Stable	E11.5
		41.0819	Least Stable	E11.5
		39.4439	Least Stable	E11.5
		39.0403	Least Stable	E11.5
		40.1617	Least Stable	E11.5
		48.5466	Least Stable	E11.5
		33.413	Least Stable	E11.5
		34.0955	Least Stable	E11.5
		54.4036	Least Stable	E11.5
		40.7895	Least Stable	E11.5
		41.0979	Least Stable	E11.5
		35.116	Least Stable	E11.5
		37.3043	Least Stable	E11.5
		47.6489	Least Stable	E11.5
		42.6888	Least Stable	E11.5
		40.3625	Least Stable	E11.5
		40.6409	Least Stable	E11.5
		46.5222	Least Stable	E11.5
		48.1392	Least Stable	E11.5
		46.8851	Least Stable	E11.5
		34.618	Least Stable	E11.5
		34.5992	Least Stable	E11.5
		49.5423	Least Stable	E11.5
		36.2717	Least Stable	E11.5
		46.984	Least Stable	E11.5
		34.0062	Least Stable	E11.5
		41.5915	Least Stable	E11.5
		47.5671	Least Stable	E11.5
		50.6918	Least Stable	E11.5
		43.2571	Least Stable	E11.5
		49.2918	Least Stable	E11.5
		40.5083	Least Stable	E11.5
		35.3464	Least Stable	E11.5
		41.1597	Least Stable	E11.5
		37.9225	Least Stable	E11.5
		41.3549	Least Stable	E11.5
		41.2521	Least Stable	E11.5
		39.7872	Least Stable	E11.5
		38.1515	Least Stable	E11.5
		43.1248	Least Stable	E11.5
		39.1304	Least Stable	E11.5
		40.3857	Least Stable	E11.5
		38.6936	Least Stable	E11.5
		28.3737	Least Stable	E11.5
		37.8901	Least Stable	E11.5
		49.5223	Least Stable	E11.5
		49.6721	Least Stable	E11.5
		50.2969	Least Stable	E11.5
		34.4154	Least Stable	E11.5
		38.051	Least Stable	E11.5
		40.9639	Least Stable	E11.5
		43.8279	Least Stable	E11.5
		45.1444	Least Stable	E11.5
		41.2698	Least Stable	E11.5
		50.7229	Least Stable	E11.5
		33.9941	Least Stable	E11.5
		28.4024	Least Stable	E11.5
		33.3699	Least Stable	E11.5
		36.8591	Least Stable	E11.5
		47.3849	Least Stable	E11.5
		52.863	Least Stable	E11.5
		40.099	Least Stable	E11.5
		53.7295	Least Stable	E11.5
		46.2067	Least Stable	E11.5
		46.1847	Least Stable	E11.5
		50.2141	Least Stable	E11.5
		51.5	Least Stable	E11.5
		40.1432	Least Stable	E11.5
		40.4521	Least Stable	E11.5
		42.8091	Least Stable	E11.5
		42.4242	Least Stable	E11.5
		44.726	Least Stable	E11.5
		45.6418	Least Stable	E11.5
		50.2062	Least Stable	E11.5
		51.1979	Least Stable	E11.5
		47.7108	Least Stable	E11.5
		45.3515	Least Stable	E11.5
		48.368	Least Stable	E11.5
		49.6716	Least Stable	E11.5
		47.5665	Least Stable	E11.5
		44.8873	Least Stable	E11.5
		52.3237	Least Stable	E11.5
		41.9743	Least Stable	E11.5
		26.3889	Least Stable	E11.5
		41.1797	Least Stable	E11.5
		47.3392	Least Stable	E11.5
		38.0952	Least Stable	E11.5
		45.6388	Least Stable	E11.5
		45.7375	Least Stable	E11.5
		40.8163	Least Stable	E11.5
		54.6252	Least Stable	E11.5
		57.0659	Least Stable	E11.5
		53.0588	Least Stable	E11.5
		47.1554	Least Stable	E11.5
		35.5393	Least Stable	E11.5
		35.7817	Least Stable	E11.5
		42.3529	Least Stable	E11.5
		31.3113	Least Stable	E11.5
		30.8036	Least Stable	E11.5
		31.2543	Least Stable	E11.5
		43.1627	Least Stable	E11.5
		39.1892	Least Stable	E11.5
		55.6655	Least Stable	E11.5
		45.2874	Least Stable	E11.5
		36.1554	Least Stable	E11.5
		36.5385	Least Stable	E11.5
		48.1041	Least Stable	E11.5
		51.7184	Least Stable	E11.5
		46.1882	Least Stable	E11.5
		36.9898	Least Stable	E11.5
		34.83	Least Stable	E11.5
		42.9307	Least Stable	E11.5
		47.1605	Least Stable	E11.5
		47.3727	Least Stable	E11.5
		47.2006	Least Stable	E11.5
		41.1664	Least Stable	E11.5
		48.5275	Least Stable	E11.5
		46.803	Least Stable	E11.5
		49.8664	Least Stable	E11.5
		51.824	Least Stable	E11.5
		43.5721	Least Stable	E11.5
		49.3399	Least Stable	E11.5
		49.3145	Least Stable	E11.5
		46.8165	Least Stable	E11.5
		39.3683	Least Stable	E11.5
		36.2799	Least Stable	E11.5
		40.5386	Least Stable	E11.5
		44.3171	Least Stable	E11.5
		40.5324	Least Stable	E11.5
		37.5044	Least Stable	E11.5
		39.2036	Least Stable	E11.5
		41.6565	Least Stable	E11.5
		33.3333	Least Stable	E11.5
		35.7581	Least Stable	E11.5
		41.3891	Least Stable	E11.5
		38.2933	Least Stable	E11.5
		36.5591	Least Stable	E11.5
		34	Least Stable	E11.5
		40.625	Least Stable	E11.5
		39.0465	Least Stable	E11.5
		48.3986	Least Stable	E11.5
		52.5424	Least Stable	E11.5
		41.9258	Least Stable	E11.5
		50.644	Least Stable	E11.5
		41.224	Least Stable	E11.5
		43.79	Least Stable	E11.5
		45.7903	Least Stable	E11.5
		42.8184	Least Stable	E11.5
		33.7227	Least Stable	E11.5
		30.727	Least Stable	E11.5
		36.415	Least Stable	E11.5
		39.8947	Least Stable	E11.5
		38.4425	Least Stable	E11.5
		24.7934	Least Stable	E11.5
		43.5644	Least Stable	E11.5
		34.0344	Least Stable	E11.5
		42.6745	Least Stable	E11.5
		32.1605	Least Stable	E11.5
		35.761	Least Stable	E11.5
		42.2736	Least Stable	E11.5
		32.0934	Least Stable	E11.5
		35.6217	Least Stable	E11.5
		44.0928	Least Stable	E11.5
		43.9129	Least Stable	E11.5
		29.815	Least Stable	E11.5
		41.0736	Least Stable	E11.5
		34.595	Least Stable	E11.5
		57.7577	Least Stable	E11.5
		40.8805	Least Stable	E11.5
		29.771	Least Stable	E11.5
		41.7266	Least Stable	E11.5
		42.4571	Least Stable	E11.5
		42.0475	Least Stable	E11.5
		38.2143	Least Stable	E11.5
		40.6504	Least Stable	E11.5
		51.5396	Least Stable	E11.5
		51.7163	Least Stable	E11.5
		41.4097	Least Stable	E11.5
		35.6068	Least Stable	E11.5
		30.2826	Least Stable	E11.5
		42.722	Least Stable	E11.5
		38.9924	Least Stable	E11.5
		38.7468	Least Stable	E11.5
		35.2699	Least Stable	E11.5
		44.3478	Least Stable	E11.5
		33.6278	Least Stable	E11.5
		45.0247	Least Stable	E11.5
		29.6847	Least Stable	E11.5
		35.3353	Least Stable	E11.5
		38.0643	Least Stable	E11.5
		37.4631	Least Stable	E11.5
		30.8065	Least Stable	E11.5
		51.334	Least Stable	E11.5
		41.9802	Least Stable	E11.5
		37.2475	Least Stable	E11.5
		42.7245	Least Stable	E11.5
		43.6813	Least Stable	E11.5
		35.4228	Least Stable	E11.5
		34.0681	Least Stable	E11.5
		42.0312	Least Stable	E11.5
		35.5644	Least Stable	E11.5
		42.8817	Least Stable	E11.5
		30.1676	Least Stable	E11.5
		42.1842	Least Stable	E11.5
		42.4678	Least Stable	E11.5
		45.2338	Least Stable	E11.5
		56.6613	Least Stable	E11.5
		52.8146	Least Stable	E11.5
		47.0573	Least Stable	E11.5
		51.2535	Least Stable	E11.5
		40.3597	Least Stable	E11.5
		52.5828	Least Stable	E11.5
		47.9042	Least Stable	E11.5
		57.6149	Least Stable	E11.5
		52.657	Least Stable	E11.5
		37.0824	Least Stable	E11.5
		37.8378	Least Stable	E11.5
		38.5174	Least Stable	E11.5
		34.3566	Least Stable	E11.5
		36.1983	Least Stable	E11.5
		32.9004	Least Stable	E11.5
		31.2069	Least Stable	E11.5
		50.2008	Least Stable	E11.5
		45.3086	Least Stable	E11.5
		34.1133	Least Stable	E11.5
		55.1724	Least Stable	E11.5
		33.0102	Least Stable	E11.5
		43.8767	Least Stable	E11.5
		44.393	Least Stable	E11.5
		40.9944	Least Stable	E11.5
		39.4919	Least Stable	E11.5
		53.9157	Least Stable	E11.5
		35.5301	Least Stable	E11.5
		38.8686	Least Stable	E11.5
		54.8176	Least Stable	E11.5
		38.9165	Least Stable	E11.5
		55.1663	Least Stable	E11.5
		47.9437	Least Stable	E11.5
		38.9152	Least Stable	E11.5
		34.3978	Least Stable	E11.5
		45.1068	Least Stable	E11.5
		54.5455	Least Stable	E11.5
		48.8021	Least Stable	E11.5
		58.6081	Least Stable	E11.5
		49.0909	Least Stable	E11.5
		49.0006	Least Stable	E11.5
		48.7401	Least Stable	E11.5
		39.9145	Least Stable	E11.5
		43.1782	Least Stable	E11.5
		38.5151	Least Stable	E11.5
		41.0624	Least Stable	E11.5
		45.1656	Least Stable	E11.5
		41.333	Least Stable	E11.5
		28.3442	Least Stable	E11.5
		45.7746	Least Stable	E11.5
		48.2121	Least Stable	E11.5
		43.7041	Least Stable	E11.5
		50.2135	Least Stable	E11.5
		48.0463	Least Stable	E11.5
		58.871	Least Stable	E11.5
		52.9183	Least Stable	E11.5
		53.5448	Least Stable	E11.5
		49.498	Least Stable	E11.5
		39.364	Least Stable	E11.5
		58.8328	Least Stable	E11.5
		31.8725	Least Stable	E11.5
		36.8775	Least Stable	E11.5
		44.3464	Least Stable	E11.5
		31.9797	Least Stable	E11.5
		40.8251	Least Stable	E11.5
		45.502	Least Stable	E11.5
		25	Least Stable	E11.5
		51.6328	Least Stable	E11.5
		46.1739	Least Stable	E11.5
		44.8795	Least Stable	E11.5
		38.5484	Least Stable	E11.5
		44.89	Least Stable	E11.5
		42.4863	Least Stable	E11.5
		44.5741	Least Stable	E11.5
		41.4986	Least Stable	E11.5
		35.8843	Least Stable	E11.5
		38.7404	Least Stable	E11.5
		31.5719	Least Stable	E11.5
		13.6364	Least Stable	E11.5
		55.8531	Least Stable	E11.5
		46.129	Least Stable	E11.5
		38.3002	Least Stable	E11.5
		60.3473	Least Stable	E11.5
		54.3131	Least Stable	E11.5
		53.2319	Least Stable	E11.5
		42.4371	Least Stable	E11.5
		52.7108	Least Stable	E11.5
		42.5641	Least Stable	E11.5
		42.2844	Least Stable	E11.5
		35.2822	Least Stable	E11.5
		38.0407	Least Stable	E11.5
		36.6396	Least Stable	E11.5
		46.337	Least Stable	E11.5
		43.1939	Least Stable	E11.5
		49.4403	Least Stable	E11.5
		46.0097	Least Stable	E11.5
		40.8439	Least Stable	E11.5
		33.9869	Least Stable	E11.5
		39.1448	Least Stable	E11.5
		33.8843	Least Stable	E11.5
		43.4673	Least Stable	E11.5
		49.5387	Least Stable	E11.5
		35.8596	Least Stable	E11.5
		36.4503	Least Stable	E11.5
		43.5656	Least Stable	E11.5
		47.7778	Least Stable	E11.5
		44.1327	Least Stable	E11.5
		53.2588	Least Stable	E11.5
		56.656	Least Stable	E11.5
		45.6298	Least Stable	E11.5
		39.9344	Least Stable	E11.5
		34.0476	Least Stable	E11.5
		35.3821	Least Stable	E11.5
		36.3454	Least Stable	E11.5
		42.4672	Least Stable	E11.5
		44.3135	Least Stable	E11.5
		31.4658	Least Stable	E11.5
		36.4147	Least Stable	E11.5
		45.5115	Least Stable	E11.5
		37.3845	Least Stable	E11.5
		39.5126	Least Stable	E11.5
		37.4763	Least Stable	E11.5
		34.6359	Least Stable	E11.5
		43.6288	Least Stable	E11.5
		50.5889	Least Stable	E11.5
		43.1235	Least Stable	E11.5
		45.2167	Least Stable	E11.5
		42.8667	Least Stable	E11.5
		39.7173	Least Stable	E11.5
		47.7046	Least Stable	E11.5
		53.4413	Least Stable	E11.5
		39.877	Least Stable	E11.5
		40.6032	Least Stable	E11.5
		43.4189	Least Stable	E11.5
		29.1667	Least Stable	E11.5
		42.2446	Least Stable	E11.5
		39.4336	Least Stable	E11.5
		37.161	Least Stable	E11.5
		51.7065	Least Stable	E11.5
		48.536	Least Stable	E11.5
		42.0513	Least Stable	E11.5
		33.2016	Least Stable	E11.5
		54.7038	Least Stable	E11.5
		54.1828	Least Stable	E11.5
		48.583	Least Stable	E11.5
		48.8854	Least Stable	E11.5
		50.8571	Least Stable	E11.5
		38.4344	Least Stable	E11.5
		41.9714	Least Stable	E11.5
		63.3423	Least Stable	E11.5
		42.1189	Least Stable	E11.5
		44.4013	Least Stable	E11.5
		37.3403	Least Stable	E11.5
		43.8596	Least Stable	E11.5
		32.4957	Least Stable	E11.5
		40.6061	Least Stable	E11.5
		39.2542	Least Stable	E11.5
		49.239	Least Stable	E11.5
		32.7982	Least Stable	E11.5
		40.4503	Least Stable	E11.5
		49.0599	Least Stable	E11.5
		54.8011	Least Stable	E11.5
		48.5052	Least Stable	E11.5
		50.755	Least Stable	E11.5
		48.5307	Least Stable	E11.5
		34.4564	Least Stable	E11.5
		43.9673	Least Stable	E11.5
		36.0656	Least Stable	E11.5
		46.5318	Least Stable	E11.5
		49.6918	Least Stable	E11.5
		41.7879	Least Stable	E11.5
		38.5294	Least Stable	E11.5
		40.7155	Least Stable	E11.5
		43.0504	Least Stable	E11.5
		49.7786	Least Stable	E11.5
		44.4587	Least Stable	E11.5
		44.5143	Least Stable	E11.5
		43.4343	Least Stable	E11.5
		49.5816	Least Stable	E11.5
		54.5603	Least Stable	E11.5
		39.6887	Least Stable	E11.5
		41.421	Least Stable	E11.5
		36.4992	Least Stable	E11.5
		47.7899	Least Stable	E11.5
		48.1328	Least Stable	E11.5
		57.8605	Least Stable	E11.5
		38.7908	Least Stable	E11.5
		35.9244	Least Stable	E11.5
		38.424	Least Stable	E11.5
		26.8293	Least Stable	E11.5
		60.4651	Least Stable	E11.5
		44.7485	Least Stable	E11.5
		51.6008	Least Stable	E11.5
		38.8302	Least Stable	E11.5
		37.6794	Least Stable	E11.5
		39.6891	Least Stable	E11.5
		21.0526	Least Stable	E11.5
		53.4181	Least Stable	E11.5
		56.8167	Least Stable	E11.5
		38.35	Least Stable	E11.5
		33.657	Least Stable	E11.5
		34.5209	Least Stable	E11.5
		45.6767	Least Stable	E11.5
		51.4252	Least Stable	E11.5
		42.5569	Least Stable	E11.5
		37.5169	Least Stable	E11.5
		45.8484	Least Stable	E11.5
		38.5892	Least Stable	E11.5
		48.75	Least Stable	E11.5
		51.7266	Least Stable	E11.5
		33.0978	Least Stable	E11.5
		55.4945	Least Stable	E11.5
		44.5131	Least Stable	E11.5
		46.8832	Least Stable	E11.5
		42.656	Least Stable	E11.5
		41.6376	Least Stable	E11.5
		40.7438	Least Stable	E11.5
		47.0948	Least Stable	E11.5
		40.7625	Least Stable	E11.5
		47.4391	Least Stable	E11.5
		50.8012	Least Stable	E11.5
		50.3704	Least Stable	E11.5
		45.4728	Least Stable	E11.5
		45.3795	Least Stable	E11.5
		43.7372	Least Stable	E11.5
		42.5047	Least Stable	E11.5
		48.2642	Least Stable	E11.5
		52.4909	Least Stable	E11.5
		35.8402	Least Stable	E11.5
		38.3998	Least Stable	E11.5
		48.0477	Least Stable	E11.5
		47.7786	Least Stable	E11.5
		40.4892	Least Stable	E11.5
		34.8373	Least Stable	E11.5
		48.01	Least Stable	E11.5
		40.3753	Least Stable	E11.5
		45.1305	Least Stable	E11.5
		37.8718	Least Stable	E11.5
		35.8612	Least Stable	E11.5
		38.5693	Least Stable	E11.5
		45.7639	Least Stable	E11.5
		50.4907	Least Stable	E11.5
		45.9743	Least Stable	E11.5
		44.0491	Least Stable	E11.5
		52.3035	Least Stable	E11.5
		42.1643	Least Stable	E11.5
		43.5294	Least Stable	E11.5
		53.1879	Least Stable	E11.5
		35.5298	Least Stable	E11.5
		45.9916	Least Stable	E11.5
		46.4174	Least Stable	E11.5
		34.0295	Least Stable	E11.5
		45.7831	Least Stable	E11.5
		35.657	Least Stable	E11.5
		44.5255	Least Stable	E11.5
		40.8309	Least Stable	E11.5
		41.3607	Least Stable	E11.5
		37.6615	Least Stable	E11.5
		39.7338	Least Stable	E11.5
		48.5961	Least Stable	E11.5
		39.1455	Least Stable	E11.5
		45.5169	Least Stable	E11.5
		50.1458	Least Stable	E11.5
		58.543	Least Stable	E11.5
		35.6367	Least Stable	E11.5
		34.1341	Least Stable	E11.5
		50.7046	Least Stable	E11.5
		51.1937	Least Stable	E11.5
		40.884	Least Stable	E11.5
		46.754	Least Stable	E11.5
		42.1484	Least Stable	E11.5
		41.4964	Least Stable	E11.5
		50.5219	Least Stable	E11.5
		38.0213	Least Stable	E11.5
		55.697	Least Stable	E11.5
		43.2432	Least Stable	E11.5
		41.2851	Least Stable	E11.5
		37.6607	Least Stable	E11.5
		39.8111	Least Stable	E11.5
		50.6024	Least Stable	E11.5
		48.8934	Least Stable	E11.5
		36.9007	Least Stable	E11.5
		43.1517	Least Stable	E11.5
		43.5733	Least Stable	E11.5
		49.4337	Least Stable	E11.5
		45.8472	Least Stable	E11.5
		32.1724	Least Stable	E11.5
		40.7004	Least Stable	E11.5
		50.5245	Least Stable	E11.5
		57.3576	Least Stable	E11.5
		51.1152	Least Stable	E11.5
		48.583	Least Stable	E11.5
		38.9661	Least Stable	E11.5
		49.9426	Least Stable	E11.5
		28.8703	Least Stable	E11.5
		34.6096	Least Stable	E11.5
		56.3427	Least Stable	E11.5
		50.831	Least Stable	E11.5
		54.4109	Least Stable	E11.5
		48.5732	Least Stable	E11.5
		48.5084	Least Stable	E11.5
		52.8505	Least Stable	E11.5
		48.2298	Least Stable	E11.5
		48.7603	Least Stable	E11.5
		35.1064	Least Stable	E11.5
		39.2996	Least Stable	E11.5
		26.8293	Least Stable	E11.5
		38.6369	Least Stable	E11.5
		37.5281	Least Stable	E11.5
		49.5989	Least Stable	E11.5
		37.9147	Least Stable	E11.5
		36.7052	Least Stable	E11.5
		32.2034	Least Stable	E11.5
		41.9803	Least Stable	E11.5
		44.7551	Least Stable	E11.5
		39.0967	Least Stable	E11.5
		42.5651	Least Stable	E11.5
		52.0668	Least Stable	E11.5
		51.8343	Least Stable	E11.5
		37.1045	Least Stable	E11.5
		42.1643	Least Stable	E11.5
		38.8611	Least Stable	E11.5
		55.1358	Least Stable	E11.5
		34.0807	Least Stable	E11.5
		41.6965	Least Stable	E11.5
		37.0312	Least Stable	E11.5
		32.3396	Least Stable	E11.5
		45.4603	Least Stable	E11.5
		37.2986	Least Stable	E11.5
		36.5138	Least Stable	E11.5
		34.8429	Least Stable	E11.5
		36.495	Least Stable	E11.5
		24.7368	Least Stable	E11.5
		46.9072	Least Stable	E11.5
		46.705	Least Stable	E11.5
		52.0891	Least Stable	E11.5
		50.9589	Least Stable	E11.5
		36.4058	Least Stable	E11.5
		32.1429	Least Stable	E11.5
		43.7695	Least Stable	E11.5
		46.098	Least Stable	E11.5
		38.1849	Least Stable	E11.5
		40.1093	Least Stable	E11.5
		36.0799	Least Stable	E11.5
		31.7542	Least Stable	E11.5
		34.2316	Least Stable	E11.5
		44.5376	Least Stable	E11.5
		48.2803	Least Stable	E11.5
		51.8616	Least Stable	E11.5
		46.0376	Least Stable	E11.5
		45.5425	Least Stable	E11.5
		39.8944	Least Stable	E11.5
		38.4357	Least Stable	E11.5
		36.7939	Least Stable	E11.5
		39.8693	Least Stable	E11.5
		48.2475	Least Stable	E11.5
		28.4672	Least Stable	E11.5
		35.2675	Least Stable	E11.5
		35.6604	Least Stable	E11.5
		44.3258	Least Stable	E11.5
		47.3762	Least Stable	E11.5
		41.2494	Least Stable	E11.5
		41.6465	Least Stable	E11.5
		37.5617	Least Stable	E11.5
		32.8068	Least Stable	E11.5
		47.9065	Least Stable	E11.5
		49.9411	Least Stable	E11.5
		38.5602	Least Stable	E11.5
		37.0648	Least Stable	E11.5
		52.0185	Least Stable	E11.5
		49.8403	Least Stable	E11.5
		35.7576	Least Stable	E11.5
		33.3947	Least Stable	E11.5
		38.3117	Least Stable	E11.5
		42.9217	Least Stable	E11.5
		41.954	Least Stable	E11.5
		55.7518	Least Stable	E11.5
		33.9286	Least Stable	E11.5
		42.6216	Least Stable	E11.5
		37.5571	Least Stable	E11.5
		39.4024	Least Stable	E11.5
		35.0505	Least Stable	E11.5
		47.0668	Least Stable	E11.5
		52.3585	Least Stable	E11.5
		39.7747	Least Stable	E11.5
		43.5604	Least Stable	E11.5
		45.3978	Least Stable	E11.5
		35.5915	Least Stable	E11.5
		34.7917	Least Stable	E11.5
		39.6878	Least Stable	E11.5
		33.7571	Least Stable	E11.5
		47.4576	Least Stable	E11.5
		31.6284	Least Stable	E11.5
		48.9104	Least Stable	E11.5
		45.0392	Least Stable	E11.5
		50.9174	Least Stable	E11.5
		41.2935	Least Stable	E11.5
		46.2011	Least Stable	E11.5
		43.6498	Least Stable	E11.5
		34.7638	Least Stable	E11.5
		39.9775	Least Stable	E11.5
		45.884	Least Stable	E11.5
		56.5089	Least Stable	E11.5
		34.3643	Least Stable	E11.5
		40.5918	Least Stable	E11.5
		42.5573	Least Stable	E11.5
		27.1186	Least Stable	E11.5
		48.0044	Least Stable	E11.5
		57.6245	Least Stable	E11.5
		49.5575	Least Stable	E11.5
		39.296	Least Stable	E11.5
		52.476	Least Stable	E11.5
		36.3556	Least Stable	E11.5
		53.2381	Least Stable	E11.5
		56.1437	Least Stable	E11.5
		46.1679	Least Stable	E11.5
		43.0054	Least Stable	E11.5
		48.6277	Least Stable	E11.5
		30.9524	Least Stable	E11.5
		33.5374	Least Stable	E11.5
		39.2704	Least Stable	E11.5
		35.5945	Least Stable	E11.5
		50.947	Least Stable	E11.5
		35.8974	Least Stable	E11.5
		38.9804	Least Stable	E11.5
		53.8741	Least Stable	E11.5
		49.2988	Least Stable	E11.5
		46.7153	Least Stable	E11.5
		38.2597	Least Stable	E11.5
		28.481	Least Stable	E11.5
		36.1687	Least Stable	E11.5
		50.547	Least Stable	E11.5
		36.4444	Least Stable	E11.5
		33.8477	Least Stable	E11.5
		38.0403	Least Stable	E11.5
		39.6747	Least Stable	E11.5
		57.2011	Least Stable	E11.5
		49.0504	Least Stable	E11.5
		50.3472	Least Stable	E11.5
		38.4	Least Stable	E11.5
		55.8659	Least Stable	E11.5
		42.6529	Least Stable	E11.5
		52.1984	Least Stable	E11.5
		53.7861	Least Stable	E11.5
		54.2741	Least Stable	E11.5
		52.6138	Least Stable	E11.5
		52.8774	Least Stable	E11.5
		42.1376	Least Stable	E11.5
		38.9343	Least Stable	E11.5
		34.7326	Least Stable	E11.5
		31.7121	Least Stable	E11.5
		30.4147	Least Stable	E11.5
		29.4416	Least Stable	E11.5
		38.7478	Least Stable	E11.5
		49.4884	Least Stable	E11.5
		47.0982	Least Stable	E11.5
		39.2182	Least Stable	E11.5
		40.3681	Least Stable	E11.5
		39.3333	Least Stable	E11.5
		55.3009	Least Stable	E11.5
		46.9424	Least Stable	E11.5
		56.3446	Least Stable	E11.5
		38.4615	Least Stable	E11.5
		49.0224	Least Stable	E11.5
		38.9061	Least Stable	E11.5
		38.4447	Least Stable	E11.5
		43.9987	Least Stable	E11.5
		42.5306	Least Stable	E11.5
		46.5743	Least Stable	E11.5
		33.5888	Least Stable	E11.5
		34.2857	Least Stable	E11.5
		44.1525	Least Stable	E11.5
		33.405	Least Stable	E11.5
		37.6953	Least Stable	E11.5
		35.5961	Least Stable	E11.5
		39.2121	Least Stable	E11.5
		39.7032	Least Stable	E11.5
		39.8365	Least Stable	E11.5
		45.997	Least Stable	E11.5
		47.5528	Least Stable	E11.5
		37.2842	Least Stable	E11.5
		55.4348	Least Stable	E11.5
		35.873	Least Stable	E11.5
		55.06	Least Stable	E11.5
		37.2302	Least Stable	E11.5
		38.7014	Least Stable	E11.5
		36.8587	Least Stable	E11.5
		39.5069	Least Stable	E11.5
		42.4679	Least Stable	E11.5
		44.1695	Least Stable	E11.5
		44.1225	Least Stable	E11.5
		31.4939	Least Stable	E11.5
		44.7843	Least Stable	E11.5
		37.0191	Least Stable	E11.5
		44.1365	Least Stable	E11.5
		60.9407	Least Stable	E11.5
		36.1134	Least Stable	E11.5
		38.4395	Least Stable	E11.5
		32.0866	Least Stable	E11.5
		37.1896	Least Stable	E11.5
		44.1998	Least Stable	E11.5
		43.3702	Least Stable	E11.5
		30.6679	Least Stable	E11.5
		40.4839	Least Stable	E11.5
		36.3242	Least Stable	E11.5
		40.3509	Least Stable	E11.5
		37.9407	Least Stable	E11.5
		40.6475	Least Stable	E11.5
		46.1238	Least Stable	E11.5
		48.3386	Least Stable	E11.5
		41.989	Least Stable	E11.5
		38.3654	Least Stable	E11.5
		48.1496	Least Stable	E11.5
		43.589	Least Stable	E11.5
		42.8712	Least Stable	E11.5
		43.0641	Least Stable	E11.5
		46.8693	Least Stable	E11.5
		49.0706	Least Stable	E11.5
		41.8958	Least Stable	E11.5
		35.9375	Least Stable	E11.5
		34.9739	Least Stable	E11.5
		42.9638	Least Stable	E11.5
		38.1024	Least Stable	E11.5
		34.6575	Least Stable	E11.5
		47.4706	Least Stable	E11.5
		39.4401	Least Stable	E11.5
		43.2574	Least Stable	E11.5
		42.8351	Least Stable	E11.5
		41.6493	Least Stable	E11.5
		27.3684	Least Stable	E11.5
		37.4191	Least Stable	E11.5
		45.1332	Least Stable	E11.5
		31.9313	Least Stable	E11.5
		39.3414	Least Stable	E11.5
		46.074	Least Stable	E11.5
		52.1033	Least Stable	E11.5
		43.9062	Least Stable	E11.5
		35.1216	Least Stable	E11.5
		34.334	Least Stable	E11.5
		45.7875	Least Stable	E11.5
		41.4402	Least Stable	E11.5
		42.3232	Least Stable	E11.5
		31.5508	Least Stable	E11.5
		44.1558	Least Stable	E11.5
		51.9723	Least Stable	E11.5
		40.1999	Least Stable	E11.5
		50.2283	Least Stable	E11.5
		33.5611	Least Stable	E11.5
		31.692	Least Stable	E11.5
		33.6406	Least Stable	E11.5
		34.5128	Least Stable	E11.5
		40.1936	Least Stable	E11.5
		37.11	Least Stable	E11.5
		43.7811	Least Stable	E11.5
		54.3906	Least Stable	E11.5
		47.3814	Least Stable	E11.5
		36.0338	Least Stable	E11.5
		46.4516	Least Stable	E11.5
		57.5928	Least Stable	E11.5
		37.5595	Least Stable	E11.5
		38.6109	Least Stable	E11.5
		37.051	Least Stable	E11.5
		42.1544	Least Stable	E11.5
		40.7303	Least Stable	E11.5
		31.7114	Least Stable	E11.5
		33.528	Least Stable	E11.5
		43.2295	Least Stable	E11.5
		35.461	Least Stable	E11.5
		35.8611	Least Stable	E11.5
		38.5354	Least Stable	E11.5
		45.5367	Least Stable	E11.5
		45.348	Least Stable	E11.5
		41.6175	Least Stable	E11.5
		31.6929	Least Stable	E11.5
		48.3949	Least Stable	E11.5
		37.3227	Least Stable	E11.5
		47.9149	Least Stable	E11.5
		30.2575	Least Stable	E11.5
		45.7386	Least Stable	E11.5
		48.2924	Least Stable	E11.5
		44.417	Least Stable	E11.5
		30.5936	Least Stable	E11.5
		53.8382	Least Stable	E11.5
		33.5325	Least Stable	E11.5
		45.9556	Least Stable	E11.5
		46.7772	Least Stable	E11.5
		39.5756	Least Stable	E11.5
		43.7081	Least Stable	E11.5
		41.3768	Least Stable	E11.5
		38.6729	Least Stable	E11.5
		36.6059	Least Stable	E11.5
		35.4212	Least Stable	E11.5
		37.8706	Least Stable	E11.5
		41.8745	Least Stable	E11.5
		57.1343	Least Stable	E11.5
		49.8484	Least Stable	E11.5
		48.3516	Least Stable	E11.5
		39.6709	Least Stable	E11.5
		45.509	Least Stable	E11.5
		40.0044	Least Stable	E11.5
		57.0611	Least Stable	E11.5
		58.2873	Least Stable	E11.5
		47.7966	Least Stable	E11.5
		49.2717	Least Stable	E11.5
		47.1659	Least Stable	E11.5
		51.619	Least Stable	E11.5
		45.0673	Least Stable	E11.5
		47.9592	Least Stable	E11.5
		58.5025	Least Stable	E11.5
		33.4239	Least Stable	E11.5
		32.1429	Least Stable	E11.5
		42.0079	Least Stable	E11.5
		37.0566	Least Stable	E11.5
		49.8518	Least Stable	E11.5
		38.3281	Least Stable	E11.5
		43.8069	Least Stable	E11.5
		40.8224	Least Stable	E11.5
		42.2879	Least Stable	E11.5
		35.5581	Least Stable	E11.5
		49.1979	Least Stable	E11.5
		50.3828	Least Stable	E11.5
		51.233	Least Stable	E11.5
		39.3462	Least Stable	E11.5
		45.7397	Least Stable	E11.5
		37.5823	Least Stable	E11.5
		45.6677	Least Stable	E11.5
		46.1682	Least Stable	E11.5
		42.6386	Least Stable	E11.5
		42.2735	Least Stable	E11.5
		39.86	Least Stable	E11.5
		37.8023	Least Stable	E11.5
		31.9397	Least Stable	E11.5
		35.0344	Least Stable	E11.5
		39.2678	Least Stable	E11.5
		38.8183	Least Stable	E11.5
		36.0882	Least Stable	E11.5
		49.1375	Least Stable	E11.5
		33.6824	Least Stable	E11.5
		23.0769	Least Stable	E11.5
		31.9307	Least Stable	E11.5
		27.7027	Least Stable	E11.5
		43.9053	Least Stable	E11.5
		49.5798	Least Stable	E11.5
		41.5087	Least Stable	E11.5
		37.9415	Least Stable	E11.5
		41.508	Least Stable	E11.5
		49.2659	Least Stable	E11.5
		52.9814	Least Stable	E11.5
		43.9394	Least Stable	E11.5
		38.6628	Least Stable	E11.5
		51.634	Least Stable	E11.5
		33.9921	Least Stable	E11.5
		51.6441	Least Stable	E11.5
		41.1471	Least Stable	E11.5
		40.219	Least Stable	E11.5
		36.4292	Least Stable	E11.5
		46.6847	Least Stable	E11.5
		43.0248	Least Stable	E11.5
		36.8343	Least Stable	E11.5
		42.0015	Least Stable	E11.5
		33.5174	Least Stable	E11.5
		32.337	Least Stable	E11.5
		33.3631	Least Stable	E11.5
		35.429	Least Stable	E11.5
		53.5274	Least Stable	E11.5
		50.1765	Least Stable	E11.5
		44.7606	Least Stable	E11.5
		42.8986	Least Stable	E11.5
		40.154	Least Stable	E11.5
		36.1763	Least Stable	E11.5
		41.1622	Least Stable	E11.5
		51.6677	Least Stable	E11.5
		38.258	Least Stable	E11.5
		32.3718	Least Stable	E11.5
		30.814	Least Stable	E11.5
		51.5625	Least Stable	E11.5
		36.7886	Least Stable	E11.5
		40.1207	Least Stable	E11.5
		40.4875	Least Stable	E11.5
		46.1631	Least Stable	E11.5
		36.5941	Least Stable	E11.5
		42.2697	Least Stable	E11.5
		45.2716	Least Stable	E11.5
		33.9383	Least Stable	E11.5
		27.1676	Least Stable	E11.5
		36.3547	Least Stable	E11.5
		37.3616	Least Stable	E11.5
		34.265	Least Stable	E11.5
		34.0641	Least Stable	E11.5
		55.1622	Least Stable	E11.5
		42.7985	Least Stable	E11.5
		42.6012	Least Stable	E11.5
		45.9887	Least Stable	E11.5
		44.2995	Least Stable	E11.5
		33.6673	Least Stable	E11.5
		47.7381	Least Stable	E11.5
		37.2825	Least Stable	E11.5
		36.659	Least Stable	E11.5
		50.8871	Least Stable	E11.5
		42.671	Least Stable	E11.5
		45.9144	Least Stable	E11.5
		34.0307	Least Stable	E11.5
		48.5213	Least Stable	E11.5
		40.3075	Least Stable	E11.5
		41.185	Least Stable	E11.5
		43.8812	Least Stable	E11.5
		33.1426	Least Stable	E11.5
		44.6657	Least Stable	E11.5
		57.4665	Least Stable	E11.5
		48.6792	Least Stable	E11.5
		34	Least Stable	E11.5
		36.6725	Least Stable	E11.5
		45.5587	Least Stable	E11.5
		35.7692	Least Stable	E11.5
		35.1351	Least Stable	E11.5
		41.4427	Least Stable	E11.5
		42.6031	Least Stable	E11.5
		32.7311	Least Stable	E11.5
		37.9641	Least Stable	E11.5
		40.6878	Least Stable	E11.5
		42.0611	Least Stable	E11.5
		50.764	Least Stable	E11.5
		51.3274	Least Stable	E11.5
		45.5885	Least Stable	E11.5
		47.9332	Least Stable	E11.5
		44.8343	Least Stable	E11.5
		48.6086	Least Stable	E11.5
		36.2374	Least Stable	E11.5
		39.5052	Least Stable	E11.5
		43.6606	Least Stable	E11.5
		40.5013	Least Stable	E11.5
		35.8475	Least Stable	E11.5
		36.1557	Least Stable	E11.5
		43.5273	Least Stable	E11.5
		48.955	Least Stable	E11.5
		54.2257	Least Stable	E11.5
		36.5458	Least Stable	E11.5
		43.7684	Least Stable	E11.5
		38.5833	Least Stable	E11.5
		50.2193	Least Stable	E11.5
		41.5302	Least Stable	E11.5
		34.8614	Least Stable	E11.5
		37.3353	Least Stable	E11.5
		32.599	Least Stable	E11.5
		38.006	Least Stable	E11.5
		37.6756	Least Stable	E11.5
		43.9203	Least Stable	E11.5
		33.414	Least Stable	E11.5
		35.9617	Least Stable	E11.5
		27.6786	Least Stable	E11.5
		47.5558	Least Stable	E11.5
		35.1451	Least Stable	E11.5
		38.174	Least Stable	E11.5
		30.791	Least Stable	E11.5
		43.6528	Least Stable	E11.5
		33.07	Least Stable	E11.5
		37.728	Least Stable	E11.5
		35.468	Least Stable	E11.5
		26.9634	Least Stable	E11.5
		49.0845	Least Stable	E11.5
		36.0384	Least Stable	E11.5
		27.9387	Least Stable	E11.5
		43.4723	Least Stable	E11.5
		38.2132	Least Stable	E11.5
		34.0393	Least Stable	E11.5
		36.7221	Least Stable	E11.5
		39.7661	Least Stable	E11.5
		33.7596	Least Stable	E11.5
		35.9168	Least Stable	E11.5
		37.9435	Most Stable	E14.5
		40.9594	Most Stable	E14.5
		40.3114	Most Stable	E14.5
		47.7996	Most Stable	E14.5
		35.2941	Most Stable	E14.5
		29.5597	Most Stable	E14.5
		39.5881	Most Stable	E14.5
		37.0968	Most Stable	E14.5
		50.3205	Most Stable	E14.5
		36.7655	Most Stable	E14.5
		48.5714	Most Stable	E14.5
		43.2028	Most Stable	E14.5
		38.5455	Most Stable	E14.5
		43.3688	Most Stable	E14.5
		50.8929	Most Stable	E14.5
		36.3636	Most Stable	E14.5
		40.2448	Most Stable	E14.5
		44.4669	Most Stable	E14.5
		35.9389	Most Stable	E14.5
		43.0636	Most Stable	E14.5
		50.1244	Most Stable	E14.5
		49.6984	Most Stable	E14.5
		49.6746	Most Stable	E14.5
		52.3221	Most Stable	E14.5
		46.4181	Most Stable	E14.5
		43.8889	Most Stable	E14.5
		53.6514	Most Stable	E14.5
		41.5512	Most Stable	E14.5
		45.9191	Most Stable	E14.5
		51.3514	Most Stable	E14.5
		48.4685	Most Stable	E14.5
		43.8136	Most Stable	E14.5
		43.9479	Most Stable	E14.5
		47.7238	Most Stable	E14.5
		52.2843	Most Stable	E14.5
		48.1707	Most Stable	E14.5
		52.4316	Most Stable	E14.5
		52.0195	Most Stable	E14.5
		50	Most Stable	E14.5
		54.0323	Most Stable	E14.5
		56.9245	Most Stable	E14.5
		54.4554	Most Stable	E14.5
		57.3795	Most Stable	E14.5
		57.6471	Most Stable	E14.5
		20.4082	Most Stable	E14.5
		44.2254	Most Stable	E14.5
		41.5929	Most Stable	E14.5
		51.3043	Most Stable	E14.5
		38.1615	Most Stable	E14.5
		50.8907	Most Stable	E14.5
		38.6189	Most Stable	E14.5
		32.3661	Most Stable	E14.5
		43.7657	Most Stable	E14.5
		42.0622	Most Stable	E14.5
		37.4319	Most Stable	E14.5
		40.5104	Most Stable	E14.5
		39.8897	Most Stable	E14.5
		44.0325	Most Stable	E14.5
		49.5495	Most Stable	E14.5
		53.4946	Most Stable	E14.5
		49.5208	Most Stable	E14.5
		59.8624	Most Stable	E14.5
		54.2636	Most Stable	E14.5
		39.0805	Most Stable	E14.5
		55.1802	Most Stable	E14.5
		56.2864	Most Stable	E14.5
		51.6077	Most Stable	E14.5
		64.3411	Most Stable	E14.5
		55.414	Most Stable	E14.5
		53.7037	Most Stable	E14.5
		49.5845	Most Stable	E14.5
		55.0847	Most Stable	E14.5
		35.8025	Most Stable	E14.5
		50.2398	Most Stable	E14.5
		55.773	Most Stable	E14.5
		45.0382	Most Stable	E14.5
		55.8897	Most Stable	E14.5
		50.8961	Most Stable	E14.5
		39.1204	Most Stable	E14.5
		41.844	Most Stable	E14.5
		36.9282	Most Stable	E14.5
		31.8681	Most Stable	E14.5
		34.2466	Most Stable	E14.5
		25.9887	Most Stable	E14.5
		41.7445	Most Stable	E14.5
		49.4737	Most Stable	E14.5
		55.1724	Most Stable	E14.5
		42.1196	Most Stable	E14.5
		32.4272	Most Stable	E14.5
		43.5045	Most Stable	E14.5
		42.3043	Most Stable	E14.5
		47.9429	Most Stable	E14.5
		53.6	Most Stable	E14.5
		52.0906	Most Stable	E14.5
		44.2466	Most Stable	E14.5
		60.1796	Most Stable	E14.5
		39.759	Most Stable	E14.5
		49.5327	Most Stable	E14.5
		50.9682	Most Stable	E14.5
		50.4918	Most Stable	E14.5
		30.8642	Most Stable	E14.5
		42.3107	Most Stable	E14.5
		37.7823	Most Stable	E14.5
		25.8065	Most Stable	E14.5
		50.7968	Most Stable	E14.5
		47.7941	Most Stable	E14.5
		54.5455	Most Stable	E14.5
		53.6283	Most Stable	E14.5
		53.1163	Most Stable	E14.5
		54.7445	Most Stable	E14.5
		37.4359	Most Stable	E14.5
		50.1644	Most Stable	E14.5
		45.5314	Most Stable	E14.5
		45.2858	Most Stable	E14.5
		36.6864	Most Stable	E14.5
		42.7109	Most Stable	E14.5
		36.5994	Most Stable	E14.5
		40.625	Most Stable	E14.5
		39.5279	Most Stable	E14.5
		40.8882	Most Stable	E14.5
		44.5887	Most Stable	E14.5
		32.9527	Most Stable	E14.5
		26.5306	Most Stable	E14.5
		44.4444	Most Stable	E14.5
		51.938	Most Stable	E14.5
		52.451	Most Stable	E14.5
		43.2836	Most Stable	E14.5
		39.8095	Most Stable	E14.5
		44.9153	Most Stable	E14.5
		51.8797	Most Stable	E14.5
		53.7108	Most Stable	E14.5
		42.7007	Most Stable	E14.5
		45.8667	Most Stable	E14.5
		36.8027	Most Stable	E14.5
		35.658	Most Stable	E14.5
		54.0541	Most Stable	E14.5
		40.8759	Most Stable	E14.5
		32.7778	Most Stable	E14.5
		29.0745	Most Stable	E14.5
		48.6792	Most Stable	E14.5
		44.7674	Most Stable	E14.5
		42.5039	Most Stable	E14.5
		40.9962	Most Stable	E14.5
		60.9705	Most Stable	E14.5
		43.8801	Most Stable	E14.5
		36.7188	Most Stable	E14.5
		48.0744	Most Stable	E14.5
		45.2273	Most Stable	E14.5
		48.8251	Most Stable	E14.5
		56.6474	Most Stable	E14.5
		53.9437	Most Stable	E14.5
		56.1765	Most Stable	E14.5
		59.0909	Most Stable	E14.5
		54.382	Most Stable	E14.5
		54.9383	Most Stable	E14.5
		53.3569	Most Stable	E14.5
		49.1803	Most Stable	E14.5
		55.8328	Most Stable	E14.5
		51.0565	Most Stable	E14.5
		38.9012	Most Stable	E14.5
		33.5106	Most Stable	E14.5
		50.7937	Most Stable	E14.5
		48.6126	Most Stable	E14.5
		52.6882	Most Stable	E14.5
		49.7137	Most Stable	E14.5
		37.782	Most Stable	E14.5
		46.7875	Most Stable	E14.5
		28.5714	Most Stable	E14.5
		35.4555	Most Stable	E14.5
		48	Most Stable	E14.5
		43.617	Most Stable	E14.5
		49.6894	Most Stable	E14.5
		43.1373	Most Stable	E14.5
		55.3633	Most Stable	E14.5
		56.535	Most Stable	E14.5
		31.5789	Most Stable	E14.5
		48.2061	Most Stable	E14.5
		55.1282	Most Stable	E14.5
		39.7849	Most Stable	E14.5
		59.2334	Most Stable	E14.5
		48.0315	Most Stable	E14.5
		39.125	Most Stable	E14.5
		54.3284	Most Stable	E14.5
		50.7812	Most Stable	E14.5
		50.411	Most Stable	E14.5
		54.7677	Most Stable	E14.5
		51.7826	Most Stable	E14.5
		56.7416	Most Stable	E14.5
		56.8807	Most Stable	E14.5
		56.3736	Most Stable	E14.5
		42.4918	Most Stable	E14.5
[truncated: 3,584 more rows]

## Sheet: Fig S1H
Supplemental Figure S1H - Analysis of 5' UTR lengths		Length	Group	Stage
		328	Most Stable	E11.5
		110	Most Stable	E11.5
		103	Most Stable	E11.5
		215	Most Stable	E11.5
		220	Most Stable	E11.5
		518	Most Stable	E11.5
		278	Most Stable	E11.5
		289	Most Stable	E11.5
		387	Most Stable	E11.5
		106	Most Stable	E11.5
		31	Most Stable	E11.5
		77	Most Stable	E11.5
		251	Most Stable	E11.5
		569	Most Stable	E11.5
		58	Most Stable	E11.5
		189	Most Stable	E11.5
		116	Most Stable	E11.5
		39	Most Stable	E11.5
		245	Most Stable	E11.5
		179	Most Stable	E11.5
		154	Most Stable	E11.5
		284	Most Stable	E11.5
		181	Most Stable	E11.5
		368	Most Stable	E11.5
		297	Most Stable	E11.5
		218	Most Stable	E11.5
		99	Most Stable	E11.5
		86	Most Stable	E11.5
		123	Most Stable	E11.5
		189	Most Stable	E11.5
		122	Most Stable	E11.5
		98	Most Stable	E11.5
		477	Most Stable	E11.5
		133	Most Stable	E11.5
		25	Most Stable	E11.5
		231	Most Stable	E11.5
		201	Most Stable	E11.5
		213	Most Stable	E11.5
		60	Most Stable	E11.5
		51	Most Stable	E11.5
		67	Most Stable	E11.5
		105	Most Stable	E11.5
		64	Most Stable	E11.5
		391	Most Stable	E11.5
		187	Most Stable	E11.5
		146	Most Stable	E11.5
		57	Most Stable	E11.5
		145	Most Stable	E11.5
		258	Most Stable	E11.5
		626	Most Stable	E11.5
		113	Most Stable	E11.5
		265	Most Stable	E11.5
		98	Most Stable	E11.5
		27	Most Stable	E11.5
		210	Most Stable	E11.5
		85	Most Stable	E11.5
		325	Most Stable	E11.5
		164	Most Stable	E11.5
		302	Most Stable	E11.5
		310	Most Stable	E11.5
		131	Most Stable	E11.5
		242	Most Stable	E11.5
		111	Most Stable	E11.5
		82	Most Stable	E11.5
		39	Most Stable	E11.5
		147	Most Stable	E11.5
		97	Most Stable	E11.5
		74	Most Stable	E11.5
		2362	Most Stable	E11.5
		340	Most Stable	E11.5
		748	Most Stable	E11.5
		32	Most Stable	E11.5
		111	Most Stable	E11.5
		247	Most Stable	E11.5
		180	Most Stable	E11.5
		151	Most Stable	E11.5
		184	Most Stable	E11.5
		343	Most Stable	E11.5
		369	Most Stable	E11.5
		269	Most Stable	E11.5
		97	Most Stable	E11.5
		18	Most Stable	E11.5
		130	Most Stable	E11.5
		104	Most Stable	E11.5
		199	Most Stable	E11.5
		27	Most Stable	E11.5
		105	Most Stable	E11.5
		123	Most Stable	E11.5
		609	Most Stable	E11.5
		544	Most Stable	E11.5
		218	Most Stable	E11.5
		60	Most Stable	E11.5
		75	Most Stable	E11.5
		288	Most Stable	E11.5
		252	Most Stable	E11.5
		92	Most Stable	E11.5
		325	Most Stable	E11.5
		99	Most Stable	E11.5
		184	Most Stable	E11.5
		295	Most Stable	E11.5
		307	Most Stable	E11.5
		175	Most Stable	E11.5
		66	Most Stable	E11.5
		152	Most Stable	E11.5
		500	Most Stable	E11.5
		204	Most Stable	E11.5
		351	Most Stable	E11.5
		485	Most Stable	E11.5
		89	Most Stable	E11.5
		160	Most Stable	E11.5
		365	Most Stable	E11.5
		350	Most Stable	E11.5
		192	Most Stable	E11.5
		58	Most Stable	E11.5
		133	Most Stable	E11.5
		5	Most Stable	E11.5
		281	Most Stable	E11.5
		109	Most Stable	E11.5
		88	Most Stable	E11.5
		53	Most Stable	E11.5
		106	Most Stable	E11.5
		140	Most Stable	E11.5
		158	Most Stable	E11.5
		258	Most Stable	E11.5
		1053	Most Stable	E11.5
		94	Most Stable	E11.5
		77	Most Stable	E11.5
		367	Most Stable	E11.5
		250	Most Stable	E11.5
		93	Most Stable	E11.5
		273	Most Stable	E11.5
		250	Most Stable	E11.5
		359	Most Stable	E11.5
		92	Most Stable	E11.5
		156	Most Stable	E11.5
		1003	Most Stable	E11.5
		128	Most Stable	E11.5
		340	Most Stable	E11.5
		770	Most Stable	E11.5
		125	Most Stable	E11.5
		33	Most Stable	E11.5
		421	Most Stable	E11.5
		371	Most Stable	E11.5
		134	Most Stable	E11.5
		194	Most Stable	E11.5
		111	Most Stable	E11.5
		613	Most Stable	E11.5
		483	Most Stable	E11.5
		31	Most Stable	E11.5
		147	Most Stable	E11.5
		431	Most Stable	E11.5
		177	Most Stable	E11.5
		35	Most Stable	E11.5
		179	Most Stable	E11.5
		28	Most Stable	E11.5
		411	Most Stable	E11.5
		84	Most Stable	E11.5
		500	Most Stable	E11.5
		40	Most Stable	E11.5
		329	Most Stable	E11.5
		130	Most Stable	E11.5
		201	Most Stable	E11.5
		228	Most Stable	E11.5
		86	Most Stable	E11.5
		102	Most Stable	E11.5
		348	Most Stable	E11.5
		63	Most Stable	E11.5
		241	Most Stable	E11.5
		239	Most Stable	E11.5
		158	Most Stable	E11.5
		291	Most Stable	E11.5
		110	Most Stable	E11.5
		126	Most Stable	E11.5
		40	Most Stable	E11.5
		411	Most Stable	E11.5
		128	Most Stable	E11.5
		53	Most Stable	E11.5
		135	Most Stable	E11.5
		363	Most Stable	E11.5
		160	Most Stable	E11.5
		132	Most Stable	E11.5
		62	Most Stable	E11.5
		418	Most Stable	E11.5
		192	Most Stable	E11.5
		308	Most Stable	E11.5
		49	Most Stable	E11.5
		1867	Most Stable	E11.5
		68	Most Stable	E11.5
		199	Most Stable	E11.5
		275	Most Stable	E11.5
		513	Most Stable	E11.5
		197	Most Stable	E11.5
		115	Most Stable	E11.5
		142	Most Stable	E11.5
		257	Most Stable	E11.5
		72	Most Stable	E11.5
		137	Most Stable	E11.5
		135	Most Stable	E11.5
		107	Most Stable	E11.5
		99	Most Stable	E11.5
		256	Most Stable	E11.5
		292	Most Stable	E11.5
		146	Most Stable	E11.5
		228	Most Stable	E11.5
		385	Most Stable	E11.5
		134	Most Stable	E11.5
		408	Most Stable	E11.5
		62	Most Stable	E11.5
		38	Most Stable	E11.5
		368	Most Stable	E11.5
		194	Most Stable	E11.5
		317	Most Stable	E11.5
		31	Most Stable	E11.5
		82	Most Stable	E11.5
		343	Most Stable	E11.5
		189	Most Stable	E11.5
		540	Most Stable	E11.5
		822	Most Stable	E11.5
		223	Most Stable	E11.5
		82	Most Stable	E11.5
		123	Most Stable	E11.5
		371	Most Stable	E11.5
		546	Most Stable	E11.5
		168	Most Stable	E11.5
		259	Most Stable	E11.5
		547	Most Stable	E11.5
		347	Most Stable	E11.5
		182	Most Stable	E11.5
		325	Most Stable	E11.5
		129	Most Stable	E11.5
		99	Most Stable	E11.5
		41	Most Stable	E11.5
		146	Most Stable	E11.5
		148	Most Stable	E11.5
		275	Most Stable	E11.5
		279	Most Stable	E11.5
		459	Most Stable	E11.5
		436	Most Stable	E11.5
		285	Most Stable	E11.5
		61	Most Stable	E11.5
		104	Most Stable	E11.5
		118	Most Stable	E11.5
		126	Most Stable	E11.5
		329	Most Stable	E11.5
		218	Most Stable	E11.5
		301	Most Stable	E11.5
		290	Most Stable	E11.5
		348	Most Stable	E11.5
		288	Most Stable	E11.5
		451	Most Stable	E11.5
		200	Most Stable	E11.5
		310	Most Stable	E11.5
		65	Most Stable	E11.5
		342	Most Stable	E11.5
		272	Most Stable	E11.5
		111	Most Stable	E11.5
		300	Most Stable	E11.5
		567	Most Stable	E11.5
		99	Most Stable	E11.5
		134	Most Stable	E11.5
		219	Most Stable	E11.5
		612	Most Stable	E11.5
		184	Most Stable	E11.5
		126	Most Stable	E11.5
		171	Most Stable	E11.5
		426	Most Stable	E11.5
		127	Most Stable	E11.5
		79	Most Stable	E11.5
		312	Most Stable	E11.5
		181	Most Stable	E11.5
		231	Most Stable	E11.5
		2375	Most Stable	E11.5
		226	Most Stable	E11.5
		374	Most Stable	E11.5
		1839	Most Stable	E11.5
		153	Most Stable	E11.5
		34	Most Stable	E11.5
		179	Most Stable	E11.5
		354	Most Stable	E11.5
		186	Most Stable	E11.5
		406	Most Stable	E11.5
		173	Most Stable	E11.5
		15	Most Stable	E11.5
		492	Most Stable	E11.5
		73	Most Stable	E11.5
		331	Most Stable	E11.5
		601	Most Stable	E11.5
		88	Most Stable	E11.5
		543	Most Stable	E11.5
		23	Most Stable	E11.5
		339	Most Stable	E11.5
		1012	Most Stable	E11.5
		256	Most Stable	E11.5
		219	Most Stable	E11.5
		122	Most Stable	E11.5
		430	Most Stable	E11.5
		241	Most Stable	E11.5
		125	Most Stable	E11.5
		235	Most Stable	E11.5
		132	Most Stable	E11.5
		99	Most Stable	E11.5
		295	Most Stable	E11.5
		72	Most Stable	E11.5
		579	Most Stable	E11.5
		67	Most Stable	E11.5
		109	Most Stable	E11.5
		123	Most Stable	E11.5
		373	Most Stable	E11.5
		267	Most Stable	E11.5
		150	Most Stable	E11.5
		128	Most Stable	E11.5
		103	Most Stable	E11.5
		253	Most Stable	E11.5
		583	Most Stable	E11.5
		492	Most Stable	E11.5
		457	Most Stable	E11.5
		116	Most Stable	E11.5
		493	Most Stable	E11.5
		305	Most Stable	E11.5
		295	Most Stable	E11.5
		207	Most Stable	E11.5
		117	Most Stable	E11.5
		313	Most Stable	E11.5
		225	Most Stable	E11.5
		214	Most Stable	E11.5
		313	Most Stable	E11.5
		105	Most Stable	E11.5
		179	Most Stable	E11.5
		231	Most Stable	E11.5
		113	Most Stable	E11.5
		72	Most Stable	E11.5
		208	Most Stable	E11.5
		94	Most Stable	E11.5
		81	Most Stable	E11.5
		348	Most Stable	E11.5
		80	Most Stable	E11.5
		302	Most Stable	E11.5
		432	Most Stable	E11.5
		489	Most Stable	E11.5
		123	Most Stable	E11.5
		237	Most Stable	E11.5
		289	Most Stable	E11.5
		213	Most Stable	E11.5
		109	Most Stable	E11.5
		346	Most Stable	E11.5
		230	Most Stable	E11.5
		210	Most Stable	E11.5
		41	Most Stable	E11.5
		57	Most Stable	E11.5
		184	Most Stable	E11.5
		25	Most Stable	E11.5
		148	Most Stable	E11.5
		385	Most Stable	E11.5
		15	Most Stable	E11.5
		375	Most Stable	E11.5
		88	Most Stable	E11.5
		155	Most Stable	E11.5
		60	Most Stable	E11.5
		15	Most Stable	E11.5
		246	Most Stable	E11.5
		227	Most Stable	E11.5
		35	Most Stable	E11.5
		362	Most Stable	E11.5
		105	Most Stable	E11.5
		775	Most Stable	E11.5
		547	Most Stable	E11.5
		224	Most Stable	E11.5
		197	Most Stable	E11.5
		236	Most Stable	E11.5
		183	Most Stable	E11.5
		242	Most Stable	E11.5
		135	Most Stable	E11.5
		149	Most Stable	E11.5
		111	Most Stable	E11.5
		144	Most Stable	E11.5
		166	Most Stable	E11.5
		63	Most Stable	E11.5
		457	Most Stable	E11.5
		340	Most Stable	E11.5
		262	Most Stable	E11.5
		23	Most Stable	E11.5
		1587	Most Stable	E11.5
		119	Most Stable	E11.5
		211	Most Stable	E11.5
		99	Most Stable	E11.5
		49	Most Stable	E11.5
		555	Most Stable	E11.5
		411	Most Stable	E11.5
		56	Most Stable	E11.5
		35	Most Stable	E11.5
		89	Most Stable	E11.5
		138	Most Stable	E11.5
		2018	Most Stable	E11.5
		75	Most Stable	E11.5
		387	Most Stable	E11.5
		259	Most Stable	E11.5
		25	Most Stable	E11.5
		221	Most Stable	E11.5
		95	Most Stable	E11.5
		236	Most Stable	E11.5
		93	Most Stable	E11.5
		273	Most Stable	E11.5
		107	Most Stable	E11.5
		174	Most Stable	E11.5
		57	Most Stable	E11.5
		44	Most Stable	E11.5
		625	Most Stable	E11.5
		274	Most Stable	E11.5
		187	Most Stable	E11.5
		221	Most Stable	E11.5
		240	Most Stable	E11.5
		302	Most Stable	E11.5
		41	Most Stable	E11.5
		202	Most Stable	E11.5
		150	Most Stable	E11.5
		245	Most Stable	E11.5
		47	Most Stable	E11.5
		270	Most Stable	E11.5
		209	Most Stable	E11.5
		3280	Most Stable	E11.5
		32	Most Stable	E11.5
		128	Most Stable	E11.5
		116	Most Stable	E11.5
		596	Most Stable	E11.5
		123	Most Stable	E11.5
		144	Most Stable	E11.5
		151	Most Stable	E11.5
		208	Most Stable	E11.5
		96	Most Stable	E11.5
		148	Most Stable	E11.5
		90	Most Stable	E11.5
		205	Most Stable	E11.5
		779	Most Stable	E11.5
		467	Most Stable	E11.5
		368	Most Stable	E11.5
		112	Most Stable	E11.5
		111	Most Stable	E11.5
		54	Most Stable	E11.5
		426	Most Stable	E11.5
		116	Most Stable	E11.5
		425	Most Stable	E11.5
		72	Most Stable	E11.5
		393	Most Stable	E11.5
		99	Most Stable	E11.5
		124	Most Stable	E11.5
		540	Most Stable	E11.5
		85	Most Stable	E11.5
		1508	Most Stable	E11.5
		355	Most Stable	E11.5
		148	Most Stable	E11.5
		165	Most Stable	E11.5
		79	Most Stable	E11.5
		54	Most Stable	E11.5
		332	Most Stable	E11.5
		452	Most Stable	E11.5
		124	Most Stable	E11.5
		64	Most Stable	E11.5
		231	Most Stable	E11.5
		269	Most Stable	E11.5
		72	Most Stable	E11.5
		155	Most Stable	E11.5
		207	Most Stable	E11.5
		36	Most Stable	E11.5
		104	Most Stable	E11.5
		43	Most Stable	E11.5
		296	Most Stable	E11.5
		107	Most Stable	E11.5
		250	Most Stable	E11.5
		331	Most Stable	E11.5
		49	Most Stable	E11.5
		65	Most Stable	E11.5
		788	Most Stable	E11.5
		245	Most Stable	E11.5
		41	Most Stable	E11.5
		570	Most Stable	E11.5
		294	Most Stable	E11.5
		236	Most Stable	E11.5
		112	Most Stable	E11.5
		159	Most Stable	E11.5
		260	Most Stable	E11.5
		267	Most Stable	E11.5
		35	Most Stable	E11.5
		113	Most Stable	E11.5
		710	Most Stable	E11.5
		129	Most Stable	E11.5
		89	Most Stable	E11.5
		492	Most Stable	E11.5
		213	Most Stable	E11.5
		231	Most Stable	E11.5
		562	Most Stable	E11.5
		95	Most Stable	E11.5
		72	Most Stable	E11.5
		278	Most Stable	E11.5
		25	Most Stable	E11.5
		104	Most Stable	E11.5
		305	Most Stable	E11.5
		461	Most Stable	E11.5
		286	Most Stable	E11.5
		543	Most Stable	E11.5
		306	Most Stable	E11.5
		352	Most Stable	E11.5
		84	Most Stable	E11.5
		111	Most Stable	E11.5
		433	Most Stable	E11.5
		195	Most Stable	E11.5
		96	Most Stable	E11.5
		305	Most Stable	E11.5
		378	Most Stable	E11.5
		331	Most Stable	E11.5
		81	Most Stable	E11.5
		209	Most Stable	E11.5
		242	Most Stable	E11.5
		187	Most Stable	E11.5
		292	Most Stable	E11.5
		177	Most Stable	E11.5
		214	Most Stable	E11.5
		104	Most Stable	E11.5
		41	Most Stable	E11.5
		217	Most Stable	E11.5
		84	Most Stable	E11.5
		178	Most Stable	E11.5
		45	Most Stable	E11.5
		149	Most Stable	E11.5
		258	Most Stable	E11.5
		264	Most Stable	E11.5
		43	Most Stable	E11.5
		53	Most Stable	E11.5
		263	Most Stable	E11.5
		106	Most Stable	E11.5
		24	Most Stable	E11.5
		34	Most Stable	E11.5
		147	Most Stable	E11.5
		992	Most Stable	E11.5
		279	Most Stable	E11.5
		489	Most Stable	E11.5
		153	Most Stable	E11.5
		195	Most Stable	E11.5
		288	Most Stable	E11.5
		331	Most Stable	E11.5
		56	Most Stable	E11.5
		203	Most Stable	E11.5
		57	Most Stable	E11.5
		390	Most Stable	E11.5
		85	Most Stable	E11.5
		179	Most Stable	E11.5
		575	Most Stable	E11.5
		232	Most Stable	E11.5
		124	Most Stable	E11.5
		301	Most Stable	E11.5
		53	Most Stable	E11.5
		25	Most Stable	E11.5
		151	Most Stable	E11.5
		26	Most Stable	E11.5
		108	Most Stable	E11.5
		112	Most Stable	E11.5
		143	Most Stable	E11.5
		15	Most Stable	E11.5
		124	Most Stable	E11.5
		180	Most Stable	E11.5
		92	Most Stable	E11.5
		148	Most Stable	E11.5
		40	Most Stable	E11.5
		222	Most Stable	E11.5
		216	Most Stable	E11.5
		163	Most Stable	E11.5
		319	Most Stable	E11.5
		123	Most Stable	E11.5
		71	Most Stable	E11.5
		211	Most Stable	E11.5
		71	Most Stable	E11.5
		96	Most Stable	E11.5
		204	Most Stable	E11.5
		319	Most Stable	E11.5
		180	Most Stable	E11.5
		217	Most Stable	E11.5
		167	Most Stable	E11.5
		202	Most Stable	E11.5
		129	Most Stable	E11.5
		73	Most Stable	E11.5
		186	Most Stable	E11.5
		156	Most Stable	E11.5
		291	Most Stable	E11.5
		327	Most Stable	E11.5
		143	Most Stable	E11.5
		294	Most Stable	E11.5
		333	Most Stable	E11.5
		250	Most Stable	E11.5
		145	Most Stable	E11.5
		215	Most Stable	E11.5
		115	Most Stable	E11.5
		48	Most Stable	E11.5
		270	Most Stable	E11.5
		106	Most Stable	E11.5
		30	Most Stable	E11.5
		28	Most Stable	E11.5
		341	Most Stable	E11.5
		107	Most Stable	E11.5
		281	Most Stable	E11.5
		1375	Most Stable	E11.5
		198	Most Stable	E11.5
		312	Most Stable	E11.5
		271	Most Stable	E11.5
		193	Most Stable	E11.5
		188	Most Stable	E11.5
		389	Most Stable	E11.5
		37	Most Stable	E11.5
		222	Most Stable	E11.5
		82	Most Stable	E11.5
		123	Most Stable	E11.5
		899	Most Stable	E11.5
		270	Most Stable	E11.5
		218	Most Stable	E11.5
		211	Most Stable	E11.5
		523	Most Stable	E11.5
		71	Most Stable	E11.5
		406	Most Stable	E11.5
		252	Most Stable	E11.5
		130	Most Stable	E11.5
		1316	Most Stable	E11.5
		220	Most Stable	E11.5
		193	Most Stable	E11.5
		363	Most Stable	E11.5
		459	Most Stable	E11.5
		109	Most Stable	E11.5
		488	Most Stable	E11.5
		138	Most Stable	E11.5
		467	Most Stable	E11.5
		27	Most Stable	E11.5
		66	Most Stable	E11.5
		464	Most Stable	E11.5
		118	Most Stable	E11.5
		433	Most Stable	E11.5
		113	Most Stable	E11.5
		265	Most Stable	E11.5
		1014	Most Stable	E11.5
		243	Most Stable	E11.5
		95	Most Stable	E11.5
		460	Most Stable	E11.5
		202	Most Stable	E11.5
		125	Most Stable	E11.5
		96	Most Stable	E11.5
		237	Most Stable	E11.5
		104	Most Stable	E11.5
		129	Most Stable	E11.5
		47	Most Stable	E11.5
		84	Most Stable	E11.5
		109	Most Stable	E11.5
		149	Most Stable	E11.5
		302	Most Stable	E11.5
		181	Most Stable	E11.5
		395	Most Stable	E11.5
		132	Most Stable	E11.5
		125	Most Stable	E11.5
		196	Most Stable	E11.5
		301	Most Stable	E11.5
		247	Most Stable	E11.5
		70	Most Stable	E11.5
		456	Most Stable	E11.5
		62	Most Stable	E11.5
		499	Most Stable	E11.5
		99	Most Stable	E11.5
		154	Most Stable	E11.5
		58	Most Stable	E11.5
		356	Most Stable	E11.5
		504	Most Stable	E11.5
		281	Most Stable	E11.5
		291	Most Stable	E11.5
		1370	Most Stable	E11.5
		384	Most Stable	E11.5
		27	Most Stable	E11.5
		254	Most Stable	E11.5
		286	Most Stable	E11.5
		324	Most Stable	E11.5
		552	Most Stable	E11.5
		178	Most Stable	E11.5
		49	Most Stable	E11.5
		73	Most Stable	E11.5
		76	Most Stable	E11.5
		180	Most Stable	E11.5
		245	Most Stable	E11.5
		73	Most Stable	E11.5
		100	Most Stable	E11.5
		290	Most Stable	E11.5
		51	Most Stable	E11.5
		650	Most Stable	E11.5
		82	Most Stable	E11.5
		643	Most Stable	E11.5
		150	Most Stable	E11.5
		129	Most Stable	E11.5
		39	Most Stable	E11.5
		246	Most Stable	E11.5
		335	Most Stable	E11.5
		256	Most Stable	E11.5
		90	Most Stable	E11.5
		208	Most Stable	E11.5
		187	Most Stable	E11.5
		253	Most Stable	E11.5
		40	Most Stable	E11.5
		212	Most Stable	E11.5
		105	Most Stable	E11.5
		199	Most Stable	E11.5
		261	Most Stable	E11.5
		295	Most Stable	E11.5
		103	Most Stable	E11.5
		14	Most Stable	E11.5
		190	Most Stable	E11.5
		269	Most Stable	E11.5
		462	Most Stable	E11.5
		130	Most Stable	E11.5
		158	Most Stable	E11.5
		133	Most Stable	E11.5
		111	Most Stable	E11.5
		145	Most Stable	E11.5
		195	Most Stable	E11.5
		40	Most Stable	E11.5
		135	Most Stable	E11.5
		284	Most Stable	E11.5
		53	Most Stable	E11.5
		678	Most Stable	E11.5
		141	Most Stable	E11.5
		1412	Most Stable	E11.5
		26	Most Stable	E11.5
		37	Most Stable	E11.5
		105	Most Stable	E11.5
		349	Most Stable	E11.5
		159	Most Stable	E11.5
		364	Most Stable	E11.5
		194	Most Stable	E11.5
		145	Most Stable	E11.5
		109	Most Stable	E11.5
		171	Most Stable	E11.5
		563	Most Stable	E11.5
		152	Most Stable	E11.5
		245	Most Stable	E11.5
		500	Most Stable	E11.5
		78	Most Stable	E11.5
		145	Most Stable	E11.5
		36	Most Stable	E11.5
		284	Most Stable	E11.5
		281	Most Stable	E11.5
		173	Most Stable	E11.5
		795	Most Stable	E11.5
		248	Most Stable	E11.5
		393	Most Stable	E11.5
		634	Most Stable	E11.5
		220	Most Stable	E11.5
		57	Most Stable	E11.5
		119	Most Stable	E11.5
		286	Most Stable	E11.5
		266	Most Stable	E11.5
		188	Most Stable	E11.5
		97	Most Stable	E11.5
		258	Most Stable	E11.5
		617	Most Stable	E11.5
		265	Most Stable	E11.5
		269	Most Stable	E11.5
		169	Most Stable	E11.5
		104	Most Stable	E11.5
		471	Most Stable	E11.5
		389	Most Stable	E11.5
		27	Most Stable	E11.5
		537	Most Stable	E11.5
		39	Most Stable	E11.5
		35	Most Stable	E11.5
		288	Most Stable	E11.5
		400	Most Stable	E11.5
		156	Most Stable	E11.5
		87	Most Stable	E11.5
		80	Most Stable	E11.5
		387	Most Stable	E11.5
		172	Most Stable	E11.5
		212	Most Stable	E11.5
		399	Most Stable	E11.5
		182	Most Stable	E11.5
		190	Most Stable	E11.5
		131	Most Stable	E11.5
		151	Most Stable	E11.5
		228	Most Stable	E11.5
		63	Most Stable	E11.5
		63	Most Stable	E11.5
		110	Most Stable	E11.5
		393	Most Stable	E11.5
		274	Most Stable	E11.5
		345	Most Stable	E11.5
		531	Most Stable	E11.5
		184	Most Stable	E11.5
		359	Most Stable	E11.5
		275	Most Stable	E11.5
		146	Most Stable	E11.5
		95	Most Stable	E11.5
		105	Most Stable	E11.5
		42	Most Stable	E11.5
		628	Most Stable	E11.5
		253	Most Stable	E11.5
		168	Most Stable	E11.5
		107	Most Stable	E11.5
		173	Most Stable	E11.5
		380	Most Stable	E11.5
		94	Most Stable	E11.5
		322	Most Stable	E11.5
		259	Most Stable	E11.5
		264	Most Stable	E11.5
		160	Most Stable	E11.5
		502	Most Stable	E11.5
		116	Least Stable	E11.5
		216	Least Stable	E11.5
		1378	Least Stable	E11.5
		63	Least Stable	E11.5
		51	Least Stable	E11.5
		344	Least Stable	E11.5
		497	Least Stable	E11.5
		536	Least Stable	E11.5
		230	Least Stable	E11.5
		100	Least Stable	E11.5
		217	Least Stable	E11.5
		101	Least Stable	E11.5
		351	Least Stable	E11.5
		157	Least Stable	E11.5
		442	Least Stable	E11.5
		104	Least Stable	E11.5
		569	Least Stable	E11.5
		604	Least Stable	E11.5
		23	Least Stable	E11.5
		169	Least Stable	E11.5
		159	Least Stable	E11.5
		801	Least Stable	E11.5
		120	Least Stable	E11.5
		62	Least Stable	E11.5
		702	Least Stable	E11.5
		432	Least Stable	E11.5
		647	Least Stable	E11.5
		381	Least Stable	E11.5
		207	Least Stable	E11.5
		169	Least Stable	E11.5
		59	Least Stable	E11.5
		227	Least Stable	E11.5
		15	Least Stable	E11.5
		226	Least Stable	E11.5
		238	Least Stable	E11.5
		399	Least Stable	E11.5
		101	Least Stable	E11.5
		491	Least Stable	E11.5
		192	Least Stable	E11.5
		147	Least Stable	E11.5
		663	Least Stable	E11.5
		196	Least Stable	E11.5
		57	Least Stable	E11.5
		923	Least Stable	E11.5
		557	Least Stable	E11.5
		301	Least Stable	E11.5
		70	Least Stable	E11.5
		310	Least Stable	E11.5
		1661	Least Stable	E11.5
		1162	Least Stable	E11.5
		463	Least Stable	E11.5
		283	Least Stable	E11.5
		84	Least Stable	E11.5
		184	Least Stable	E11.5
		67	Least Stable	E11.5
		159	Least Stable	E11.5
		206	Least Stable	E11.5
		51	Least Stable	E11.5
		300	Least Stable	E11.5
		310	Least Stable	E11.5
		86	Least Stable	E11.5
		381	Least Stable	E11.5
		233	Least Stable	E11.5
		109	Least Stable	E11.5
		240	Least Stable	E11.5
		335	Least Stable	E11.5
		29	Least Stable	E11.5
		395	Least Stable	E11.5
		514	Least Stable	E11.5
		144	Least Stable	E11.5
		7	Least Stable	E11.5
		289	Least Stable	E11.5
		353	Least Stable	E11.5
		66	Least Stable	E11.5
		1982	Least Stable	E11.5
		663	Least Stable	E11.5
		283	Least Stable	E11.5
		1546	Least Stable	E11.5
		253	Least Stable	E11.5
		132	Least Stable	E11.5
		77	Least Stable	E11.5
		614	Least Stable	E11.5
		2935	Least Stable	E11.5
		201	Least Stable	E11.5
		161	Least Stable	E11.5
		351	Least Stable	E11.5
		357	Least Stable	E11.5
		319	Least Stable	E11.5
		34	Least Stable	E11.5
		174	Least Stable	E11.5
		228	Least Stable	E11.5
		92	Least Stable	E11.5
		24	Least Stable	E11.5
		450	Least Stable	E11.5
		415	Least Stable	E11.5
		69	Least Stable	E11.5
		345	Least Stable	E11.5
		429	Least Stable	E11.5
		234	Least Stable	E11.5
		505	Least Stable	E11.5
		122	Least Stable	E11.5
		494	Least Stable	E11.5
		266	Least Stable	E11.5
		398	Least Stable	E11.5
		179	Least Stable	E11.5
		663	Least Stable	E11.5
		258	Least Stable	E11.5
		290	Least Stable	E11.5
		13	Least Stable	E11.5
		326	Least Stable	E11.5
		242	Least Stable	E11.5
		127	Least Stable	E11.5
		762	Least Stable	E11.5
		401	Least Stable	E11.5
		211	Least Stable	E11.5
		264	Least Stable	E11.5
		662	Least Stable	E11.5
		303	Least Stable	E11.5
		208	Least Stable	E11.5
		2147	Least Stable	E11.5
		372	Least Stable	E11.5
		274	Least Stable	E11.5
		665	Least Stable	E11.5
		445	Least Stable	E11.5
		665	Least Stable	E11.5
		187	Least Stable	E11.5
		233	Least Stable	E11.5
		212	Least Stable	E11.5
		1249	Least Stable	E11.5
		210	Least Stable	E11.5
		289	Least Stable	E11.5
		911	Least Stable	E11.5
		174	Least Stable	E11.5
		245	Least Stable	E11.5
		242	Least Stable	E11.5
		321	Least Stable	E11.5
		153	Least Stable	E11.5
		387	Least Stable	E11.5
		952	Least Stable	E11.5
		242	Least Stable	E11.5
		250	Least Stable	E11.5
		363	Least Stable	E11.5
		456	Least Stable	E11.5
		274	Least Stable	E11.5
		54	Least Stable	E11.5
		347	Least Stable	E11.5
		22	Least Stable	E11.5
		556	Least Stable	E11.5
		521	Least Stable	E11.5
		117	Least Stable	E11.5
		194	Least Stable	E11.5
		204	Least Stable	E11.5
		662	Least Stable	E11.5
		11	Least Stable	E11.5
		176	Least Stable	E11.5
		784	Least Stable	E11.5
		235	Least Stable	E11.5
		224	Least Stable	E11.5
		366	Least Stable	E11.5
		328	Least Stable	E11.5
		969	Least Stable	E11.5
		647	Least Stable	E11.5
		3419	Least Stable	E11.5
		1153	Least Stable	E11.5
		264	Least Stable	E11.5
		152	Least Stable	E11.5
		98	Least Stable	E11.5
		683	Least Stable	E11.5
		3	Least Stable	E11.5
		175	Least Stable	E11.5
		388	Least Stable	E11.5
		69	Least Stable	E11.5
		417	Least Stable	E11.5
		279	Least Stable	E11.5
		135	Least Stable	E11.5
		331	Least Stable	E11.5
		226	Least Stable	E11.5
		56	Least Stable	E11.5
		488	Least Stable	E11.5
		178	Least Stable	E11.5
		31	Least Stable	E11.5
		324	Least Stable	E11.5
		146	Least Stable	E11.5
		263	Least Stable	E11.5
		150	Least Stable	E11.5
		685	Least Stable	E11.5
		956	Least Stable	E11.5
		207	Least Stable	E11.5
		452	Least Stable	E11.5
		585	Least Stable	E11.5
		342	Least Stable	E11.5
		578	Least Stable	E11.5
		121	Least Stable	E11.5
		384	Least Stable	E11.5
		158	Least Stable	E11.5
		816	Least Stable	E11.5
		27	Least Stable	E11.5
		680	Least Stable	E11.5
		502	Least Stable	E11.5
		165	Least Stable	E11.5
		294	Least Stable	E11.5
		147	Least Stable	E11.5
		593	Least Stable	E11.5
		406	Least Stable	E11.5
		459	Least Stable	E11.5
		535	Least Stable	E11.5
		547	Least Stable	E11.5
		767	Least Stable	E11.5
		581	Least Stable	E11.5
		360	Least Stable	E11.5
		391	Least Stable	E11.5
		346	Least Stable	E11.5
		189	Least Stable	E11.5
		47	Least Stable	E11.5
		692	Least Stable	E11.5
		214	Least Stable	E11.5
		119	Least Stable	E11.5
		472	Least Stable	E11.5
		414	Least Stable	E11.5
		290	Least Stable	E11.5
		381	Least Stable	E11.5
		97	Least Stable	E11.5
		346	Least Stable	E11.5
		212	Least Stable	E11.5
		514	Least Stable	E11.5
		709	Least Stable	E11.5
		111	Least Stable	E11.5
		553	Least Stable	E11.5
		240	Least Stable	E11.5
		478	Least Stable	E11.5
		133	Least Stable	E11.5
		106	Least Stable	E11.5
		308	Least Stable	E11.5
		81	Least Stable	E11.5
		120	Least Stable	E11.5
		387	Least Stable	E11.5
		161	Least Stable	E11.5
		523	Least Stable	E11.5
		272	Least Stable	E11.5
		140	Least Stable	E11.5
		71	Least Stable	E11.5
		73	Least Stable	E11.5
		23	Least Stable	E11.5
		580	Least Stable	E11.5
		308	Least Stable	E11.5
		298	Least Stable	E11.5
		158	Least Stable	E11.5
		235	Least Stable	E11.5
		41	Least Stable	E11.5
		174	Least Stable	E11.5
		115	Least Stable	E11.5
		44	Least Stable	E11.5
		206	Least Stable	E11.5
		275	Least Stable	E11.5
		463	Least Stable	E11.5
		951	Least Stable	E11.5
		298	Least Stable	E11.5
		158	Least Stable	E11.5
		121	Least Stable	E11.5
		99	Least Stable	E11.5
		525	Least Stable	E11.5
		352	Least Stable	E11.5
		214	Least Stable	E11.5
		377	Least Stable	E11.5
		348	Least Stable	E11.5
		57	Least Stable	E11.5
		286	Least Stable	E11.5
		400	Least Stable	E11.5
		138	Least Stable	E11.5
		28	Least Stable	E11.5
		394	Least Stable	E11.5
		122	Least Stable	E11.5
		107	Least Stable	E11.5
		903	Least Stable	E11.5
		334	Least Stable	E11.5
		443	Least Stable	E11.5
		776	Least Stable	E11.5
		307	Least Stable	E11.5
		48	Least Stable	E11.5
		167	Least Stable	E11.5
		318	Least Stable	E11.5
		41	Least Stable	E11.5
		386	Least Stable	E11.5
		46	Least Stable	E11.5
		304	Least Stable	E11.5
		68	Least Stable	E11.5
		222	Least Stable	E11.5
		439	Least Stable	E11.5
		638	Least Stable	E11.5
		96	Least Stable	E11.5
		265	Least Stable	E11.5
		143	Least Stable	E11.5
		45	Least Stable	E11.5
		146	Least Stable	E11.5
		383	Least Stable	E11.5
		455	Least Stable	E11.5
		164	Least Stable	E11.5
		436	Least Stable	E11.5
		109	Least Stable	E11.5
		268	Least Stable	E11.5
		25	Least Stable	E11.5
		228	Least Stable	E11.5
		434	Least Stable	E11.5
		5	Least Stable	E11.5
		250	Least Stable	E11.5
		639	Least Stable	E11.5
		164	Least Stable	E11.5
		601	Least Stable	E11.5
		196	Least Stable	E11.5
		494	Least Stable	E11.5
		686	Least Stable	E11.5
		331	Least Stable	E11.5
		58	Least Stable	E11.5
		408	Least Stable	E11.5
		126	Least Stable	E11.5
		67	Least Stable	E11.5
		201	Least Stable	E11.5
		601	Least Stable	E11.5
		185	Least Stable	E11.5
		38	Least Stable	E11.5
		369	Least Stable	E11.5
		175	Least Stable	E11.5
		570	Least Stable	E11.5
		387	Least Stable	E11.5
		195	Least Stable	E11.5
		241	Least Stable	E11.5
		122	Least Stable	E11.5
		250	Least Stable	E11.5
		170	Least Stable	E11.5
		128	Least Stable	E11.5
		1123	Least Stable	E11.5
		513	Least Stable	E11.5
		113	Least Stable	E11.5
		593	Least Stable	E11.5
		175	Least Stable	E11.5
		219	Least Stable	E11.5
		262	Least Stable	E11.5
		284	Least Stable	E11.5
		369	Least Stable	E11.5
		192	Least Stable	E11.5
		198	Least Stable	E11.5
		16	Least Stable	E11.5
		832	Least Stable	E11.5
		743	Least Stable	E11.5
		393	Least Stable	E11.5
		133	Least Stable	E11.5
		544	Least Stable	E11.5
		408	Least Stable	E11.5
		381	Least Stable	E11.5
		315	Least Stable	E11.5
		155	Least Stable	E11.5
		255	Least Stable	E11.5
		64	Least Stable	E11.5
		643	Least Stable	E11.5
		225	Least Stable	E11.5
		162	Least Stable	E11.5
		419	Least Stable	E11.5
		254	Least Stable	E11.5
		209	Least Stable	E11.5
		473	Least Stable	E11.5
		474	Least Stable	E11.5
		208	Least Stable	E11.5
		96	Least Stable	E11.5
		423	Least Stable	E11.5
		670	Least Stable	E11.5
		216	Least Stable	E11.5
		710	Least Stable	E11.5
		725	Least Stable	E11.5
		190	Least Stable	E11.5
		257	Least Stable	E11.5
		466	Least Stable	E11.5
		393	Least Stable	E11.5
		158	Least Stable	E11.5
		335	Least Stable	E11.5
		305	Least Stable	E11.5
		174	Least Stable	E11.5
		26	Least Stable	E11.5
		219	Least Stable	E11.5
		107	Least Stable	E11.5
		172	Least Stable	E11.5
		174	Least Stable	E11.5
		192	Least Stable	E11.5
		273	Least Stable	E11.5
		327	Least Stable	E11.5
		525	Least Stable	E11.5
		1060	Least Stable	E11.5
		92	Least Stable	E11.5
		381	Least Stable	E11.5
		336	Least Stable	E11.5
		248	Least Stable	E11.5
		95	Least Stable	E11.5
		340	Least Stable	E11.5
		396	Least Stable	E11.5
		433	Least Stable	E11.5
		97	Least Stable	E11.5
		175	Least Stable	E11.5
		247	Least Stable	E11.5
		285	Least Stable	E11.5
		207	Least Stable	E11.5
		318	Least Stable	E11.5
		332	Least Stable	E11.5
		286	Least Stable	E11.5
		156	Least Stable	E11.5
		74	Least Stable	E11.5
		5	Least Stable	E11.5
		345	Least Stable	E11.5
		304	Least Stable	E11.5
		489	Least Stable	E11.5
		437	Least Stable	E11.5
		10	Least Stable	E11.5
		270	Least Stable	E11.5
		249	Least Stable	E11.5
		253	Least Stable	E11.5
		239	Least Stable	E11.5
		404	Least Stable	E11.5
		203	Least Stable	E11.5
		259	Least Stable	E11.5
		263	Least Stable	E11.5
		397	Least Stable	E11.5
		196	Least Stable	E11.5
		164	Least Stable	E11.5
		521	Least Stable	E11.5
		172	Least Stable	E11.5
		477	Least Stable	E11.5
		525	Least Stable	E11.5
		249	Least Stable	E11.5
		242	Least Stable	E11.5
		307	Least Stable	E11.5
		408	Least Stable	E11.5
		65	Least Stable	E11.5
		321	Least Stable	E11.5
		764	Least Stable	E11.5
		674	Least Stable	E11.5
		80	Least Stable	E11.5
		277	Least Stable	E11.5
		490	Least Stable	E11.5
		98	Least Stable	E11.5
		37	Least Stable	E11.5
		369	Least Stable	E11.5
		750	Least Stable	E11.5
		356	Least Stable	E11.5
		115	Least Stable	E11.5
		181	Least Stable	E11.5
		314	Least Stable	E11.5
		305	Least Stable	E11.5
		161	Least Stable	E11.5
		147	Least Stable	E11.5
		385	Least Stable	E11.5
		579	Least Stable	E11.5
		641	Least Stable	E11.5
		69	Least Stable	E11.5
		229	Least Stable	E11.5
		179	Least Stable	E11.5
		136	Least Stable	E11.5
		224	Least Stable	E11.5
		209	Least Stable	E11.5
		193	Least Stable	E11.5
		218	Least Stable	E11.5
		300	Least Stable	E11.5
		612	Least Stable	E11.5
		88	Least Stable	E11.5
		331	Least Stable	E11.5
		359	Least Stable	E11.5
		109	Least Stable	E11.5
		440	Least Stable	E11.5
		1124	Least Stable	E11.5
		1042	Least Stable	E11.5
		6	Least Stable	E11.5
		310	Least Stable	E11.5
		328	Least Stable	E11.5
		300	Least Stable	E11.5
		228	Least Stable	E11.5
		474	Least Stable	E11.5
		119	Least Stable	E11.5
		128	Least Stable	E11.5
		223	Least Stable	E11.5
		297	Least Stable	E11.5
		322	Least Stable	E11.5
		186	Least Stable	E11.5
		88	Least Stable	E11.5
		258	Least Stable	E11.5
		52	Least Stable	E11.5
		248	Least Stable	E11.5
		118	Least Stable	E11.5
		41	Least Stable	E11.5
		17	Least Stable	E11.5
		52	Least Stable	E11.5
		628	Least Stable	E11.5
		298	Least Stable	E11.5
		28	Least Stable	E11.5
		88	Least Stable	E11.5
		85	Least Stable	E11.5
		162	Least Stable	E11.5
		411	Least Stable	E11.5
		304	Least Stable	E11.5
		421	Least Stable	E11.5
		447	Least Stable	E11.5
		275	Least Stable	E11.5
		103	Least Stable	E11.5
		109	Least Stable	E11.5
		120	Least Stable	E11.5
		239	Least Stable	E11.5
		669	Least Stable	E11.5
		458	Least Stable	E11.5
		348	Least Stable	E11.5
		42	Least Stable	E11.5
		115	Least Stable	E11.5
		115	Least Stable	E11.5
		931	Least Stable	E11.5
		492	Least Stable	E11.5
		79	Least Stable	E11.5
		550	Least Stable	E11.5
		206	Least Stable	E11.5
		278	Least Stable	E11.5
		295	Least Stable	E11.5
		7	Least Stable	E11.5
		565	Least Stable	E11.5
		362	Least Stable	E11.5
		212	Least Stable	E11.5
		442	Least Stable	E11.5
		23	Least Stable	E11.5
		105	Least Stable	E11.5
		581	Least Stable	E11.5
		177	Least Stable	E11.5
		38	Least Stable	E11.5
		226	Least Stable	E11.5
		314	Least Stable	E11.5
		339	Least Stable	E11.5
		789	Least Stable	E11.5
		130	Least Stable	E11.5
		517	Least Stable	E11.5
		534	Least Stable	E11.5
		196	Least Stable	E11.5
		345	Least Stable	E11.5
		227	Least Stable	E11.5
		868	Least Stable	E11.5
		279	Least Stable	E11.5
		63	Least Stable	E11.5
		431	Least Stable	E11.5
		247	Least Stable	E11.5
		777	Least Stable	E11.5
		175	Least Stable	E11.5
		458	Least Stable	E11.5
		471	Least Stable	E11.5
		224	Least Stable	E11.5
		375	Least Stable	E11.5
		201	Least Stable	E11.5
		674	Least Stable	E11.5
		168	Least Stable	E11.5
		225	Least Stable	E11.5
		618	Least Stable	E11.5
		168	Least Stable	E11.5
		1588	Least Stable	E11.5
		235	Least Stable	E11.5
		300	Least Stable	E11.5
		230	Least Stable	E11.5
		12	Least Stable	E11.5
		91	Least Stable	E11.5
		458	Least Stable	E11.5
		74	Least Stable	E11.5
		355	Least Stable	E11.5
		549	Least Stable	E11.5
		334	Least Stable	E11.5
		416	Least Stable	E11.5
		751	Least Stable	E11.5
		206	Least Stable	E11.5
		158	Least Stable	E11.5
		161	Least Stable	E11.5
		812	Least Stable	E11.5
		323	Least Stable	E11.5
		330	Least Stable	E11.5
		401	Least Stable	E11.5
		369	Least Stable	E11.5
		187	Least Stable	E11.5
		179	Least Stable	E11.5
		553	Least Stable	E11.5
		440	Least Stable	E11.5
		124	Least Stable	E11.5
		91	Least Stable	E11.5
		844	Least Stable	E11.5
		134	Least Stable	E11.5
		151	Least Stable	E11.5
		473	Least Stable	E11.5
		441	Least Stable	E11.5
		367	Least Stable	E11.5
		205	Least Stable	E11.5
		352	Least Stable	E11.5
		461	Least Stable	E11.5
		435	Least Stable	E11.5
		119	Least Stable	E11.5
		169	Least Stable	E11.5
		263	Least Stable	E11.5
		234	Least Stable	E11.5
		43	Least Stable	E11.5
		1156	Least Stable	E11.5
		368	Least Stable	E11.5
		382	Least Stable	E11.5
		375	Least Stable	E11.5
		271	Least Stable	E11.5
		691	Least Stable	E11.5
		689	Least Stable	E11.5
		342	Least Stable	E11.5
		164	Least Stable	E11.5
		141	Least Stable	E11.5
		177	Least Stable	E11.5
		198	Least Stable	E11.5
		495	Least Stable	E11.5
		411	Least Stable	E11.5
		65	Least Stable	E11.5
		179	Least Stable	E11.5
		137	Least Stable	E11.5
		239	Least Stable	E11.5
		217	Least Stable	E11.5
		266	Least Stable	E11.5
		572	Least Stable	E11.5
		316	Least Stable	E11.5
		380	Least Stable	E11.5
		6	Least Stable	E11.5
		585	Least Stable	E11.5
		141	Least Stable	E11.5
		280	Least Stable	E11.5
		431	Least Stable	E11.5
		226	Least Stable	E11.5
		382	Least Stable	E11.5
		405	Least Stable	E11.5
		335	Least Stable	E11.5
		22	Least Stable	E11.5
		270	Least Stable	E11.5
		844	Least Stable	E11.5
		218	Least Stable	E11.5
		25	Least Stable	E11.5
		349	Least Stable	E11.5
		774	Least Stable	E11.5
		48	Least Stable	E11.5
		166	Least Stable	E11.5
		73	Least Stable	E11.5
		558	Least Stable	E11.5
		396	Least Stable	E11.5
		147	Least Stable	E11.5
		229	Least Stable	E11.5
		38	Least Stable	E11.5
		180	Least Stable	E11.5
		432	Least Stable	E11.5
		194	Least Stable	E11.5
		690	Least Stable	E11.5
		19	Least Stable	E11.5
		691	Least Stable	E11.5
		317	Least Stable	E11.5
		361	Least Stable	E11.5
		147	Least Stable	E11.5
		1477	Least Stable	E11.5
		304	Least Stable	E11.5
		129	Least Stable	E11.5
		393	Least Stable	E11.5
		305	Least Stable	E11.5
		81	Least Stable	E11.5
		47	Least Stable	E11.5
		215	Least Stable	E11.5
		250	Least Stable	E11.5
		175	Least Stable	E11.5
		107	Least Stable	E11.5
		385	Least Stable	E11.5
		317	Least Stable	E11.5
		335	Least Stable	E11.5
		37	Least Stable	E11.5
		56	Least Stable	E11.5
		456	Least Stable	E11.5
		143	Least Stable	E11.5
		488	Least Stable	E11.5
		77	Least Stable	E11.5
		21	Least Stable	E11.5
		73	Least Stable	E11.5
		108	Least Stable	E11.5
		197	Least Stable	E11.5
		585	Least Stable	E11.5
		13	Least Stable	E11.5
		128	Least Stable	E11.5
		650	Least Stable	E11.5
		264	Least Stable	E11.5
		691	Least Stable	E11.5
		400	Least Stable	E11.5
		119	Least Stable	E11.5
		204	Least Stable	E11.5
		273	Least Stable	E11.5
		280	Least Stable	E11.5
		388	Least Stable	E11.5
		171	Least Stable	E11.5
		173	Least Stable	E11.5
		497	Least Stable	E11.5
		481	Least Stable	E11.5
		403	Least Stable	E11.5
		84	Least Stable	E11.5
		41	Least Stable	E11.5
		150	Least Stable	E11.5
		325	Least Stable	E11.5
		184	Least Stable	E11.5
		616	Least Stable	E11.5
		203	Least Stable	E11.5
		313	Least Stable	E11.5
		377	Least Stable	E11.5
		245	Least Stable	E11.5
		372	Least Stable	E11.5
		269	Least Stable	E11.5
		1285	Least Stable	E11.5
		202	Least Stable	E11.5
		82	Least Stable	E11.5
		81	Least Stable	E11.5
		275	Least Stable	E11.5
		397	Least Stable	E11.5
		121	Least Stable	E11.5
		246	Least Stable	E11.5
		241	Least Stable	E11.5
		21	Least Stable	E11.5
		138	Least Stable	E11.5
		319	Least Stable	E11.5
		362	Least Stable	E11.5
		901	Least Stable	E11.5
		492	Least Stable	E11.5
		793	Least Stable	E11.5
		633	Least Stable	E11.5
		368	Least Stable	E11.5
		157	Least Stable	E11.5
		395	Least Stable	E11.5
		215	Least Stable	E11.5
		178	Least Stable	E11.5
		400	Least Stable	E11.5
		590	Least Stable	E11.5
		28	Least Stable	E11.5
		601	Least Stable	E11.5
		270	Least Stable	E11.5
		137	Least Stable	E11.5
		102	Least Stable	E11.5
		72	Least Stable	E11.5
		269	Least Stable	E11.5
		429	Least Stable	E11.5
		284	Least Stable	E11.5
		510	Least Stable	E11.5
		211	Least Stable	E11.5
		378	Least Stable	E11.5
		50	Least Stable	E11.5
		131	Least Stable	E11.5
		211	Least Stable	E11.5
		193	Least Stable	E11.5
		259	Least Stable	E11.5
		692	Least Stable	E11.5
		395	Least Stable	E11.5
		1051	Least Stable	E11.5
		192	Least Stable	E11.5
		383	Least Stable	E11.5
		675	Least Stable	E11.5
		894	Least Stable	E11.5
		71	Least Stable	E11.5
		196	Least Stable	E11.5
		896	Least Stable	E11.5
		368	Least Stable	E11.5
		547	Least Stable	E11.5
		125	Least Stable	E11.5
		213	Least Stable	E11.5
		95	Least Stable	E11.5
		107	Least Stable	E11.5
		160	Least Stable	E11.5
		435	Least Stable	E11.5
		502	Least Stable	E11.5
		249	Least Stable	E11.5
		292	Least Stable	E11.5
		621	Least Stable	E11.5
		21	Least Stable	E11.5
		24	Least Stable	E11.5
		840	Least Stable	E11.5
		466	Least Stable	E11.5
		271	Least Stable	E11.5
		10	Least Stable	E11.5
		141	Least Stable	E11.5
		870	Least Stable	E11.5
		384	Least Stable	E11.5
		153	Least Stable	E11.5
		181	Least Stable	E11.5
		759	Least Stable	E11.5
		775	Least Stable	E11.5
		208	Least Stable	E11.5
		65	Least Stable	E11.5
		181	Least Stable	E11.5
		152	Least Stable	E11.5
		456	Least Stable	E11.5
		706	Least Stable	E11.5
		219	Least Stable	E11.5
		221	Least Stable	E11.5
		672	Least Stable	E11.5
		113	Least Stable	E11.5
		241	Least Stable	E11.5
		659	Least Stable	E11.5
		357	Least Stable	E11.5
		183	Least Stable	E11.5
		331	Least Stable	E11.5
		587	Least Stable	E11.5
		436	Least Stable	E11.5
		454	Least Stable	E11.5
		348	Least Stable	E11.5
		90	Least Stable	E11.5
		216	Least Stable	E11.5
		148	Least Stable	E11.5
		191	Least Stable	E11.5
		283	Least Stable	E11.5
		1395	Least Stable	E11.5
		360	Least Stable	E11.5
		8	Least Stable	E11.5
		20	Least Stable	E11.5
		171	Least Stable	E11.5
		485	Least Stable	E11.5
		184	Least Stable	E11.5
		1721	Least Stable	E11.5
		619	Least Stable	E11.5
		85	Least Stable	E11.5
		813	Least Stable	E11.5
		576	Least Stable	E11.5
		282	Least Stable	E11.5
		890	Least Stable	E11.5
		86	Least Stable	E11.5
		1232	Least Stable	E11.5
		482	Least Stable	E11.5
		212	Least Stable	E11.5
		101	Least Stable	E11.5
		304	Least Stable	E11.5
		198	Least Stable	E11.5
		189	Least Stable	E11.5
		87	Least Stable	E11.5
		112	Least Stable	E11.5
		312	Least Stable	E11.5
		366	Least Stable	E11.5
		658	Least Stable	E11.5
		663	Least Stable	E11.5
		198	Least Stable	E11.5
		208	Least Stable	E11.5
		656	Least Stable	E11.5
		410	Least Stable	E11.5
		190	Least Stable	E11.5
		700	Least Stable	E11.5
		310	Least Stable	E11.5
		490	Least Stable	E11.5
		217	Least Stable	E11.5
		251	Least Stable	E11.5
		218	Least Stable	E11.5
		232	Least Stable	E11.5
		491	Least Stable	E11.5
		228	Least Stable	E11.5
		2077	Least Stable	E11.5
		251	Least Stable	E11.5
		289	Least Stable	E11.5
		751	Least Stable	E11.5
		426	Least Stable	E11.5
		1215	Least Stable	E11.5
		70	Least Stable	E11.5
		323	Least Stable	E11.5
		475	Least Stable	E11.5
		376	Least Stable	E11.5
		490	Least Stable	E11.5
		443	Least Stable	E11.5
		252	Least Stable	E11.5
		330	Least Stable	E11.5
		496	Least Stable	E11.5
		570	Least Stable	E11.5
		305	Least Stable	E11.5
		224	Least Stable	E11.5
		101	Least Stable	E11.5
		10	Least Stable	E11.5
		555	Least Stable	E11.5
		417	Least Stable	E11.5
		298	Least Stable	E11.5
		107	Least Stable	E11.5
		723	Least Stable	E11.5
		474	Least Stable	E11.5
		403	Least Stable	E11.5
		1561	Least Stable	E11.5
		87	Least Stable	E11.5
		302	Least Stable	E11.5
		111	Least Stable	E11.5
		298	Least Stable	E11.5
		500	Least Stable	E11.5
		585	Least Stable	E11.5
		143	Least Stable	E11.5
		99	Least Stable	E11.5
		167	Least Stable	E11.5
		105	Least Stable	E11.5
		35	Least Stable	E11.5
		532	Least Stable	E11.5
		6	Least Stable	E11.5
		203	Least Stable	E11.5
		135	Least Stable	E11.5
		107	Least Stable	E11.5
		93	Least Stable	E11.5
		498	Least Stable	E11.5
		252	Least Stable	E11.5
		232	Least Stable	E11.5
		355	Least Stable	E11.5
		27	Least Stable	E11.5
		736	Least Stable	E11.5
		660	Least Stable	E11.5
		225	Least Stable	E11.5
		539	Least Stable	E11.5
		286	Least Stable	E11.5
		601	Least Stable	E11.5
		386	Least Stable	E11.5
		99	Least Stable	E11.5
		164	Least Stable	E11.5
		373	Least Stable	E11.5
		170	Least Stable	E11.5
		203	Least Stable	E11.5
		133	Least Stable	E11.5
		255	Least Stable	E11.5
		260	Least Stable	E11.5
		68	Least Stable	E11.5
		370	Least Stable	E11.5
		217	Least Stable	E11.5
		816	Least Stable	E11.5
		253	Least Stable	E11.5
		757	Least Stable	E11.5
		54	Least Stable	E11.5
		421	Least Stable	E11.5
		1666	Least Stable	E11.5
		502	Least Stable	E11.5
		583	Least Stable	E11.5
		2504	Least Stable	E11.5
		181	Least Stable	E11.5
		1172	Least Stable	E11.5
		135	Least Stable	E11.5
		485	Least Stable	E11.5
		270	Least Stable	E11.5
		241	Least Stable	E11.5
		368	Least Stable	E11.5
		292	Least Stable	E11.5
		280	Least Stable	E11.5
		293	Least Stable	E11.5
		538	Least Stable	E11.5
		63	Least Stable	E11.5
		532	Least Stable	E11.5
		426	Least Stable	E11.5
		26	Least Stable	E11.5
		162	Least Stable	E11.5
		289	Least Stable	E11.5
		283	Least Stable	E11.5
		130	Least Stable	E11.5
		235	Least Stable	E11.5
		519	Least Stable	E11.5
		965	Least Stable	E11.5
		25	Least Stable	E11.5
		182	Least Stable	E11.5
		93	Least Stable	E11.5
		474	Least Stable	E11.5
		279	Least Stable	E11.5
		453	Least Stable	E11.5
		445	Least Stable	E11.5
		135	Least Stable	E11.5
		205	Least Stable	E11.5
		521	Least Stable	E11.5
		19	Least Stable	E11.5
		522	Least Stable	E11.5
		844	Least Stable	E11.5
		231	Least Stable	E11.5
		234	Least Stable	E11.5
		829	Least Stable	E11.5
		371	Least Stable	E11.5
		37	Least Stable	E11.5
		33	Least Stable	E11.5
		639	Least Stable	E11.5
		638	Least Stable	E11.5
		384	Least Stable	E11.5
		195	Least Stable	E11.5
		24	Least Stable	E11.5
		1161	Least Stable	E11.5
		87	Least Stable	E11.5
		221	Least Stable	E11.5
		328	Least Stable	E11.5
		193	Least Stable	E11.5
		390	Least Stable	E11.5
		328	Least Stable	E11.5
		561	Least Stable	E11.5
		348	Least Stable	E11.5
		292	Least Stable	E11.5
		132	Least Stable	E11.5
		408	Least Stable	E11.5
		25	Least Stable	E11.5
		382	Least Stable	E11.5
		232	Least Stable	E11.5
		106	Least Stable	E11.5
		109	Least Stable	E11.5
		549	Least Stable	E11.5
		185	Least Stable	E11.5
		134	Least Stable	E11.5
		420	Least Stable	E11.5
		260	Least Stable	E11.5
		969	Least Stable	E11.5
		775	Least Stable	E11.5
		284	Least Stable	E11.5
		152	Least Stable	E11.5
		512	Least Stable	E11.5
		116	Least Stable	E11.5
		348	Least Stable	E11.5
		488	Least Stable	E11.5
		488	Least Stable	E11.5
		116	Least Stable	E11.5
		308	Least Stable	E11.5
		235	Least Stable	E11.5
		15	Least Stable	E11.5
		281	Least Stable	E11.5
		342	Least Stable	E11.5
		405	Least Stable	E11.5
		110	Most Stable	E14.5
		215	Most Stable	E14.5
		220	Most Stable	E14.5
		518	Most Stable	E14.5
		278	Most Stable	E14.5
		289	Most Stable	E14.5
		387	Most Stable	E14.5
		31	Most Stable	E14.5
		77	Most Stable	E14.5
		412	Most Stable	E14.5
		38	Most Stable	E14.5
		157	Most Stable	E14.5
		366	Most Stable	E14.5
		245	Most Stable	E14.5
		314	Most Stable	E14.5
		284	Most Stable	E14.5
		339	Most Stable	E14.5
		297	Most Stable	E14.5
		303	Most Stable	E14.5
		218	Most Stable	E14.5
		98	Most Stable	E14.5
		123	Most Stable	E14.5
		43	Most Stable	E14.5
		201	Most Stable	E14.5
		232	Most Stable	E14.5
		189	Most Stable	E14.5
		302	Most Stable	E14.5
		122	Most Stable	E14.5
		466	Most Stable	E14.5
		76	Most Stable	E14.5
		35	Most Stable	E14.5
		437	Most Stable	E14.5
		98	Most Stable	E14.5
		25	Most Stable	E14.5
		34	Most Stable	E14.5
		231	Most Stable	E14.5
		201	Most Stable	E14.5
		138	Most Stable	E14.5
		84	Most Stable	E14.5
		102	Most Stable	E14.5
		246	Most Stable	E14.5
		183	Most Stable	E14.5
		67	Most Stable	E14.5
		105	Most Stable	E14.5
		64	Most Stable	E14.5
		229	Most Stable	E14.5
		187	Most Stable	E14.5
		83	Most Stable	E14.5
		57	Most Stable	E14.5
		353	Most Stable	E14.5
		311	Most Stable	E14.5
		52	Most Stable	E14.5
		266	Most Stable	E14.5
		30	Most Stable	E14.5
		210	Most Stable	E14.5
		398	Most Stable	E14.5
		325	Most Stable	E14.5
		225	Most Stable	E14.5
		164	Most Stable	E14.5
		484	Most Stable	E14.5
		302	Most Stable	E14.5
		310	Most Stable	E14.5
		96	Most Stable	E14.5
		242	Most Stable	E14.5
		111	Most Stable	E14.5
		254	Most Stable	E14.5
		276	Most Stable	E14.5
		39	Most Stable	E14.5
		324	Most Stable	E14.5
		115	Most Stable	E14.5
		2362	Most Stable	E14.5
		340	Most Stable	E14.5
		748	Most Stable	E14.5
		199	Most Stable	E14.5
		111	Most Stable	E14.5
		247	Most Stable	E14.5
		81	Most Stable	E14.5
		154	Most Stable	E14.5
		402	Most Stable	E14.5
		185	Most Stable	E14.5
		210	Most Stable	E14.5
		258	Most Stable	E14.5
		151	Most Stable	E14.5
		390	Most Stable	E14.5
		184	Most Stable	E14.5
		369	Most Stable	E14.5
		269	Most Stable	E14.5
		97	Most Stable	E14.5
		87	Most Stable	E14.5
		130	Most Stable	E14.5
		104	Most Stable	E14.5
		171	Most Stable	E14.5
		357	Most Stable	E14.5
		51	Most Stable	E14.5
		248	Most Stable	E14.5
		299	Most Stable	E14.5
		218	Most Stable	E14.5
		60	Most Stable	E14.5
		208	Most Stable	E14.5
		288	Most Stable	E14.5
		40	Most Stable	E14.5
		252	Most Stable	E14.5
		92	Most Stable	E14.5
		99	Most Stable	E14.5
		184	Most Stable	E14.5
		307	Most Stable	E14.5
		66	Most Stable	E14.5
		190	Most Stable	E14.5
		613	Most Stable	E14.5
		204	Most Stable	E14.5
		89	Most Stable	E14.5
		206	Most Stable	E14.5
		187	Most Stable	E14.5
		587	Most Stable	E14.5
		135	Most Stable	E14.5
		365	Most Stable	E14.5
		192	Most Stable	E14.5
		58	Most Stable	E14.5
		62	Most Stable	E14.5
		102	Most Stable	E14.5
		212	Most Stable	E14.5
		451	Most Stable	E14.5
		133	Most Stable	E14.5
		5	Most Stable	E14.5
		281	Most Stable	E14.5
		109	Most Stable	E14.5
		53	Most Stable	E14.5
		600	Most Stable	E14.5
		106	Most Stable	E14.5
		158	Most Stable	E14.5
		500	Most Stable	E14.5
		219	Most Stable	E14.5
		94	Most Stable	E14.5
		77	Most Stable	E14.5
		122	Most Stable	E14.5
		191	Most Stable	E14.5
		779	Most Stable	E14.5
		93	Most Stable	E14.5
		273	Most Stable	E14.5
		250	Most Stable	E14.5
		131	Most Stable	E14.5
		1003	Most Stable	E14.5
		128	Most Stable	E14.5
		340	Most Stable	E14.5
		14	Most Stable	E14.5
		125	Most Stable	E14.5
		249	Most Stable	E14.5
		421	Most Stable	E14.5
		134	Most Stable	E14.5
		11	Most Stable	E14.5
		273	Most Stable	E14.5
		194	Most Stable	E14.5
		613	Most Stable	E14.5
		214	Most Stable	E14.5
		483	Most Stable	E14.5
		67	Most Stable	E14.5
		31	Most Stable	E14.5
		301	Most Stable	E14.5
		177	Most Stable	E14.5
		179	Most Stable	E14.5
		84	Most Stable	E14.5
		500	Most Stable	E14.5
		148	Most Stable	E14.5
		40	Most Stable	E14.5
		130	Most Stable	E14.5
		201	Most Stable	E14.5
		92	Most Stable	E14.5
		86	Most Stable	E14.5
		140	Most Stable	E14.5
		102	Most Stable	E14.5
		348	Most Stable	E14.5
		63	Most Stable	E14.5
		182	Most Stable	E14.5
		763	Most Stable	E14.5
		84	Most Stable	E14.5
		241	Most Stable	E14.5
		256	Most Stable	E14.5
		226	Most Stable	E14.5
		239	Most Stable	E14.5
		291	Most Stable	E14.5
		110	Most Stable	E14.5
		278	Most Stable	E14.5
		126	Most Stable	E14.5
		40	Most Stable	E14.5
		128	Most Stable	E14.5
		300	Most Stable	E14.5
		88	Most Stable	E14.5
		160	Most Stable	E14.5
		334	Most Stable	E14.5
[truncated: 3,575 more rows]

## Sheet: Fig S1I
Supplemental Figure S1I - Analysis of 5' UTR GC content		GC	Group	Stage
		73.1707	Most Stable	E11.5
		53.6364	Most Stable	E11.5
		61.165	Most Stable	E11.5
		60.4651	Most Stable	E11.5
		71.8182	Most Stable	E11.5
		62.7413	Most Stable	E11.5
		71.5827	Most Stable	E11.5
		49.481	Most Stable	E11.5
		58.6563	Most Stable	E11.5
		70.7547	Most Stable	E11.5
		64.5161	Most Stable	E11.5
		67.5325	Most Stable	E11.5
		70.5179	Most Stable	E11.5
		57.2935	Most Stable	E11.5
		68.9655	Most Stable	E11.5
		62.4339	Most Stable	E11.5
		56.8966	Most Stable	E11.5
		64.1026	Most Stable	E11.5
		64.898	Most Stable	E11.5
		58.6592	Most Stable	E11.5
		67.5325	Most Stable	E11.5
		44.0141	Most Stable	E11.5
		56.9061	Most Stable	E11.5
		49.7283	Most Stable	E11.5
		68.6869	Most Stable	E11.5
		63.3028	Most Stable	E11.5
		61.6162	Most Stable	E11.5
		67.4419	Most Stable	E11.5
		64.2276	Most Stable	E11.5
		55.0265	Most Stable	E11.5
		72.9508	Most Stable	E11.5
		65.3061	Most Stable	E11.5
		51.153	Most Stable	E11.5
		63.1579	Most Stable	E11.5
		56	Most Stable	E11.5
		48.0519	Most Stable	E11.5
		72.1393	Most Stable	E11.5
		66.6667	Most Stable	E11.5
		78.3333	Most Stable	E11.5
		60.7843	Most Stable	E11.5
		86.5672	Most Stable	E11.5
		80	Most Stable	E11.5
		51.5625	Most Stable	E11.5
		72.89	Most Stable	E11.5
		62.0321	Most Stable	E11.5
		78.0822	Most Stable	E11.5
		52.6316	Most Stable	E11.5
		75.8621	Most Stable	E11.5
		67.8295	Most Stable	E11.5
		71.0863	Most Stable	E11.5
		63.7168	Most Stable	E11.5
		48.3019	Most Stable	E11.5
		57.1429	Most Stable	E11.5
		77.7778	Most Stable	E11.5
		58.0952	Most Stable	E11.5
		58.8235	Most Stable	E11.5
		66.4615	Most Stable	E11.5
		82.3171	Most Stable	E11.5
		68.543	Most Stable	E11.5
		74.5161	Most Stable	E11.5
		87.7863	Most Stable	E11.5
		67.3554	Most Stable	E11.5
		65.7658	Most Stable	E11.5
		69.5122	Most Stable	E11.5
		79.4872	Most Stable	E11.5
		69.3878	Most Stable	E11.5
		75.2577	Most Stable	E11.5
		86.4865	Most Stable	E11.5
		66.2997	Most Stable	E11.5
		64.4118	Most Stable	E11.5
		58.1551	Most Stable	E11.5
		59.375	Most Stable	E11.5
		84.6847	Most Stable	E11.5
		61.9433	Most Stable	E11.5
		68.3333	Most Stable	E11.5
		70.1987	Most Stable	E11.5
		56.5217	Most Stable	E11.5
		61.8076	Most Stable	E11.5
		58.5366	Most Stable	E11.5
		60.5948	Most Stable	E11.5
		65.9794	Most Stable	E11.5
		72.2222	Most Stable	E11.5
		64.6154	Most Stable	E11.5
		69.2308	Most Stable	E11.5
		62.3116	Most Stable	E11.5
		70.3704	Most Stable	E11.5
		61.9048	Most Stable	E11.5
		69.1057	Most Stable	E11.5
		69.1297	Most Stable	E11.5
		78.4926	Most Stable	E11.5
		73.8532	Most Stable	E11.5
		70	Most Stable	E11.5
		57.3333	Most Stable	E11.5
		64.5833	Most Stable	E11.5
		53.9683	Most Stable	E11.5
		63.0435	Most Stable	E11.5
		69.8462	Most Stable	E11.5
		55.5556	Most Stable	E11.5
		49.4565	Most Stable	E11.5
		59.322	Most Stable	E11.5
		77.1987	Most Stable	E11.5
		51.4286	Most Stable	E11.5
		62.1212	Most Stable	E11.5
		65.1316	Most Stable	E11.5
		59.6	Most Stable	E11.5
		52.9412	Most Stable	E11.5
		60.114	Most Stable	E11.5
		60.4124	Most Stable	E11.5
		67.4157	Most Stable	E11.5
		73.125	Most Stable	E11.5
		50.411	Most Stable	E11.5
		65.1429	Most Stable	E11.5
		70.8333	Most Stable	E11.5
		67.2414	Most Stable	E11.5
		61.6541	Most Stable	E11.5
		60	Most Stable	E11.5
		57.6512	Most Stable	E11.5
		76.1468	Most Stable	E11.5
		70.4545	Most Stable	E11.5
		52.8302	Most Stable	E11.5
		58.4906	Most Stable	E11.5
		60.7143	Most Stable	E11.5
		56.962	Most Stable	E11.5
		76.7442	Most Stable	E11.5
		55.9354	Most Stable	E11.5
		74.4681	Most Stable	E11.5
		63.6364	Most Stable	E11.5
		61.8529	Most Stable	E11.5
		64.8	Most Stable	E11.5
		56.9892	Most Stable	E11.5
		32.6007	Most Stable	E11.5
		48.8	Most Stable	E11.5
		48.7465	Most Stable	E11.5
		70.6522	Most Stable	E11.5
		64.7436	Most Stable	E11.5
		39.7807	Most Stable	E11.5
		57.0312	Most Stable	E11.5
		33.8235	Most Stable	E11.5
		56.3636	Most Stable	E11.5
		68.8	Most Stable	E11.5
		63.6364	Most Stable	E11.5
		37.5297	Most Stable	E11.5
		61.7251	Most Stable	E11.5
		62.6866	Most Stable	E11.5
		78.3505	Most Stable	E11.5
		69.3694	Most Stable	E11.5
		62.6427	Most Stable	E11.5
		45.7557	Most Stable	E11.5
		74.1935	Most Stable	E11.5
		76.1905	Most Stable	E11.5
		64.9652	Most Stable	E11.5
		54.2373	Most Stable	E11.5
		85.7143	Most Stable	E11.5
		68.1564	Most Stable	E11.5
		75	Most Stable	E11.5
		66.4234	Most Stable	E11.5
		69.0476	Most Stable	E11.5
		68.4	Most Stable	E11.5
		65	Most Stable	E11.5
		65.9574	Most Stable	E11.5
		79.2308	Most Stable	E11.5
		68.6567	Most Stable	E11.5
		54.8246	Most Stable	E11.5
		59.3023	Most Stable	E11.5
		53.9216	Most Stable	E11.5
		62.3563	Most Stable	E11.5
		60.3175	Most Stable	E11.5
		69.2946	Most Stable	E11.5
		61.0879	Most Stable	E11.5
		51.2658	Most Stable	E11.5
		82.8179	Most Stable	E11.5
		61.8182	Most Stable	E11.5
		69.8413	Most Stable	E11.5
		62.5	Most Stable	E11.5
		48.6618	Most Stable	E11.5
		67.1875	Most Stable	E11.5
		84.9057	Most Stable	E11.5
		74.8148	Most Stable	E11.5
		64.4628	Most Stable	E11.5
		65.625	Most Stable	E11.5
		46.2121	Most Stable	E11.5
		61.2903	Most Stable	E11.5
		67.9426	Most Stable	E11.5
		72.3958	Most Stable	E11.5
		82.1429	Most Stable	E11.5
		69.3878	Most Stable	E11.5
		46.4381	Most Stable	E11.5
		39.7059	Most Stable	E11.5
		60.804	Most Stable	E11.5
		53.4545	Most Stable	E11.5
		65.3021	Most Stable	E11.5
		40.6091	Most Stable	E11.5
		75.6522	Most Stable	E11.5
		61.9718	Most Stable	E11.5
		71.9844	Most Stable	E11.5
		52.7778	Most Stable	E11.5
		49.635	Most Stable	E11.5
		77.7778	Most Stable	E11.5
		76.6355	Most Stable	E11.5
		67.6768	Most Stable	E11.5
		63.2812	Most Stable	E11.5
		52.3973	Most Stable	E11.5
		73.9726	Most Stable	E11.5
		67.5439	Most Stable	E11.5
		62.0779	Most Stable	E11.5
		64.9254	Most Stable	E11.5
		65.9314	Most Stable	E11.5
		64.5161	Most Stable	E11.5
		60.5263	Most Stable	E11.5
		53.8043	Most Stable	E11.5
		69.5876	Most Stable	E11.5
		65.9306	Most Stable	E11.5
		64.5161	Most Stable	E11.5
		64.6341	Most Stable	E11.5
		62.6822	Most Stable	E11.5
		70.3704	Most Stable	E11.5
		60.1852	Most Stable	E11.5
		60.7056	Most Stable	E11.5
		51.5695	Most Stable	E11.5
		60.9756	Most Stable	E11.5
		68.2927	Most Stable	E11.5
		50.4043	Most Stable	E11.5
		67.2161	Most Stable	E11.5
		69.0476	Most Stable	E11.5
		67.1815	Most Stable	E11.5
		48.2633	Most Stable	E11.5
		57.9251	Most Stable	E11.5
		48.3516	Most Stable	E11.5
		65.2308	Most Stable	E11.5
		86.0465	Most Stable	E11.5
		70.7071	Most Stable	E11.5
		56.0976	Most Stable	E11.5
		80.8219	Most Stable	E11.5
		81.7568	Most Stable	E11.5
		51.6364	Most Stable	E11.5
		58.4229	Most Stable	E11.5
		61.4379	Most Stable	E11.5
		46.3303	Most Stable	E11.5
		55.0877	Most Stable	E11.5
		65.5738	Most Stable	E11.5
		67.3077	Most Stable	E11.5
		58.4746	Most Stable	E11.5
		73.0159	Most Stable	E11.5
		57.7508	Most Stable	E11.5
		66.5138	Most Stable	E11.5
		57.1429	Most Stable	E11.5
		65.1724	Most Stable	E11.5
		68.3908	Most Stable	E11.5
		64.5833	Most Stable	E11.5
		53.4368	Most Stable	E11.5
		85.5	Most Stable	E11.5
		59.3548	Most Stable	E11.5
		70.7692	Most Stable	E11.5
		81.2865	Most Stable	E11.5
		54.0441	Most Stable	E11.5
		81.982	Most Stable	E11.5
		50.3333	Most Stable	E11.5
		68.4303	Most Stable	E11.5
		71.7172	Most Stable	E11.5
		64.9254	Most Stable	E11.5
		71.2329	Most Stable	E11.5
		65.5229	Most Stable	E11.5
		57.0652	Most Stable	E11.5
		68.254	Most Stable	E11.5
		63.7427	Most Stable	E11.5
		57.0423	Most Stable	E11.5
		77.1654	Most Stable	E11.5
		67.0886	Most Stable	E11.5
		58.0128	Most Stable	E11.5
		62.4309	Most Stable	E11.5
		68.3983	Most Stable	E11.5
		51.7053	Most Stable	E11.5
		68.1416	Most Stable	E11.5
		59.893	Most Stable	E11.5
		37.5748	Most Stable	E11.5
		67.3203	Most Stable	E11.5
		67.6471	Most Stable	E11.5
		80.4469	Most Stable	E11.5
		48.0226	Most Stable	E11.5
		58.6022	Most Stable	E11.5
		51.7241	Most Stable	E11.5
		82.0809	Most Stable	E11.5
		53.3333	Most Stable	E11.5
		52.2358	Most Stable	E11.5
		65.7534	Most Stable	E11.5
		65.861	Most Stable	E11.5
		62.5624	Most Stable	E11.5
		67.0455	Most Stable	E11.5
		58.011	Most Stable	E11.5
		65.2174	Most Stable	E11.5
		63.7168	Most Stable	E11.5
		55.5336	Most Stable	E11.5
		51.5625	Most Stable	E11.5
		62.1005	Most Stable	E11.5
		63.1148	Most Stable	E11.5
		68.3721	Most Stable	E11.5
		45.2282	Most Stable	E11.5
		69.6	Most Stable	E11.5
		54.0426	Most Stable	E11.5
		59.8485	Most Stable	E11.5
		67.6768	Most Stable	E11.5
		70.5085	Most Stable	E11.5
		59.7222	Most Stable	E11.5
		58.3765	Most Stable	E11.5
		80.597	Most Stable	E11.5
		54.1284	Most Stable	E11.5
		69.1057	Most Stable	E11.5
		67.5603	Most Stable	E11.5
		77.1536	Most Stable	E11.5
		80	Most Stable	E11.5
		68.75	Most Stable	E11.5
		66.9903	Most Stable	E11.5
		58.498	Most Stable	E11.5
		68.4391	Most Stable	E11.5
		70.5285	Most Stable	E11.5
		50.9847	Most Stable	E11.5
		73.2759	Most Stable	E11.5
		73.8337	Most Stable	E11.5
		61.3115	Most Stable	E11.5
		53.2203	Most Stable	E11.5
		71.9807	Most Stable	E11.5
		62.3932	Most Stable	E11.5
		56.5495	Most Stable	E11.5
		66.2222	Most Stable	E11.5
		64.9533	Most Stable	E11.5
		49.5208	Most Stable	E11.5
		62.8571	Most Stable	E11.5
		70.9497	Most Stable	E11.5
		64.5022	Most Stable	E11.5
		68.1416	Most Stable	E11.5
		58.3333	Most Stable	E11.5
		69.2308	Most Stable	E11.5
		50	Most Stable	E11.5
		75.3086	Most Stable	E11.5
		79.8851	Most Stable	E11.5
		76.25	Most Stable	E11.5
		57.2848	Most Stable	E11.5
		62.2685	Most Stable	E11.5
		64.4172	Most Stable	E11.5
		73.9837	Most Stable	E11.5
		51.8987	Most Stable	E11.5
		51.9031	Most Stable	E11.5
		78.4038	Most Stable	E11.5
		81.6514	Most Stable	E11.5
		57.2254	Most Stable	E11.5
		47.8261	Most Stable	E11.5
		60.4762	Most Stable	E11.5
		80.4878	Most Stable	E11.5
		61.4035	Most Stable	E11.5
		66.8478	Most Stable	E11.5
		60	Most Stable	E11.5
		60.8108	Most Stable	E11.5
		53.2468	Most Stable	E11.5
		80	Most Stable	E11.5
		59.4667	Most Stable	E11.5
		64.7727	Most Stable	E11.5
		72.2581	Most Stable	E11.5
		35	Most Stable	E11.5
		60	Most Stable	E11.5
		55.2846	Most Stable	E11.5
		74.0088	Most Stable	E11.5
		68.5714	Most Stable	E11.5
		67.6796	Most Stable	E11.5
		69.5238	Most Stable	E11.5
		61.6774	Most Stable	E11.5
		56.3071	Most Stable	E11.5
		67.4107	Most Stable	E11.5
		64.467	Most Stable	E11.5
		59.322	Most Stable	E11.5
		72.1311	Most Stable	E11.5
		63.2231	Most Stable	E11.5
		75.5556	Most Stable	E11.5
		51.0067	Most Stable	E11.5
		74.7748	Most Stable	E11.5
		68.0556	Most Stable	E11.5
		62.6506	Most Stable	E11.5
		66.6667	Most Stable	E11.5
		61.2691	Most Stable	E11.5
		72.0588	Most Stable	E11.5
		77.8626	Most Stable	E11.5
		65.2174	Most Stable	E11.5
		50.0945	Most Stable	E11.5
		53.7815	Most Stable	E11.5
		47.3934	Most Stable	E11.5
		62.6263	Most Stable	E11.5
		67.3469	Most Stable	E11.5
		57.6577	Most Stable	E11.5
		47.4453	Most Stable	E11.5
		64.2857	Most Stable	E11.5
		77.1429	Most Stable	E11.5
		68.5393	Most Stable	E11.5
		51.4493	Most Stable	E11.5
		52.5273	Most Stable	E11.5
		58.6667	Most Stable	E11.5
		68.2171	Most Stable	E11.5
		59.8456	Most Stable	E11.5
		52	Most Stable	E11.5
		59.7285	Most Stable	E11.5
		71.5789	Most Stable	E11.5
		57.2034	Most Stable	E11.5
		64.5161	Most Stable	E11.5
		59.3407	Most Stable	E11.5
		70.0935	Most Stable	E11.5
		68.9655	Most Stable	E11.5
		52.6316	Most Stable	E11.5
		54.5455	Most Stable	E11.5
		53.76	Most Stable	E11.5
		68.2482	Most Stable	E11.5
		45.4545	Most Stable	E11.5
		63.8009	Most Stable	E11.5
		62.9167	Most Stable	E11.5
		52.3179	Most Stable	E11.5
		31.7073	Most Stable	E11.5
		67.3267	Most Stable	E11.5
		80.6667	Most Stable	E11.5
		59.5918	Most Stable	E11.5
		82.9787	Most Stable	E11.5
		68.8889	Most Stable	E11.5
		70.8134	Most Stable	E11.5
		43.5671	Most Stable	E11.5
		56.25	Most Stable	E11.5
		49.2188	Most Stable	E11.5
		63.7931	Most Stable	E11.5
		57.3826	Most Stable	E11.5
		60.9756	Most Stable	E11.5
		70.1389	Most Stable	E11.5
		65.5629	Most Stable	E11.5
		67.7885	Most Stable	E11.5
		66.6667	Most Stable	E11.5
		85.1351	Most Stable	E11.5
		61.1111	Most Stable	E11.5
		47.3171	Most Stable	E11.5
		46.4698	Most Stable	E11.5
		67.4518	Most Stable	E11.5
		54.6196	Most Stable	E11.5
		75.8929	Most Stable	E11.5
		63.964	Most Stable	E11.5
		72.2222	Most Stable	E11.5
		74.1784	Most Stable	E11.5
		68.9655	Most Stable	E11.5
		61.4118	Most Stable	E11.5
		66.6667	Most Stable	E11.5
		66.6667	Most Stable	E11.5
		73.7374	Most Stable	E11.5
		76.6129	Most Stable	E11.5
		70.7407	Most Stable	E11.5
		60	Most Stable	E11.5
		54.5093	Most Stable	E11.5
		52.6761	Most Stable	E11.5
		66.2162	Most Stable	E11.5
		69.0909	Most Stable	E11.5
		54.4304	Most Stable	E11.5
		66.6667	Most Stable	E11.5
		53.9157	Most Stable	E11.5
		65.708	Most Stable	E11.5
		54.8387	Most Stable	E11.5
		62.5	Most Stable	E11.5
		56.2771	Most Stable	E11.5
		42.3792	Most Stable	E11.5
		72.2222	Most Stable	E11.5
		56.7742	Most Stable	E11.5
		60.3865	Most Stable	E11.5
		72.2222	Most Stable	E11.5
		62.5	Most Stable	E11.5
		81.3953	Most Stable	E11.5
		73.6486	Most Stable	E11.5
		78.5047	Most Stable	E11.5
		50.4	Most Stable	E11.5
		82.7795	Most Stable	E11.5
		63.2653	Most Stable	E11.5
		69.2308	Most Stable	E11.5
		54.6954	Most Stable	E11.5
		51.8367	Most Stable	E11.5
		68.2927	Most Stable	E11.5
		54.2105	Most Stable	E11.5
		51.7007	Most Stable	E11.5
		78.8136	Most Stable	E11.5
		60.7143	Most Stable	E11.5
		65.4088	Most Stable	E11.5
		76.9231	Most Stable	E11.5
		59.176	Most Stable	E11.5
		71.4286	Most Stable	E11.5
		66.3717	Most Stable	E11.5
		67.8873	Most Stable	E11.5
		72.8682	Most Stable	E11.5
		60.6742	Most Stable	E11.5
		69.5122	Most Stable	E11.5
		67.1362	Most Stable	E11.5
		69.2641	Most Stable	E11.5
		57.1174	Most Stable	E11.5
		56.8421	Most Stable	E11.5
		63.8889	Most Stable	E11.5
		57.554	Most Stable	E11.5
		84	Most Stable	E11.5
		81.7308	Most Stable	E11.5
		57.377	Most Stable	E11.5
		59.0022	Most Stable	E11.5
		56.993	Most Stable	E11.5
		60.4052	Most Stable	E11.5
		62.4183	Most Stable	E11.5
		38.6364	Most Stable	E11.5
		60.7143	Most Stable	E11.5
		62.1622	Most Stable	E11.5
		52.8868	Most Stable	E11.5
		62.0513	Most Stable	E11.5
		66.6667	Most Stable	E11.5
		60	Most Stable	E11.5
		62.963	Most Stable	E11.5
		61.0272	Most Stable	E11.5
		59.2593	Most Stable	E11.5
		76.555	Most Stable	E11.5
		60.3306	Most Stable	E11.5
		56.1497	Most Stable	E11.5
		65.7534	Most Stable	E11.5
		48.5876	Most Stable	E11.5
		66.8224	Most Stable	E11.5
		65.3846	Most Stable	E11.5
		75.6098	Most Stable	E11.5
		74.6544	Most Stable	E11.5
		73.8095	Most Stable	E11.5
		58.9888	Most Stable	E11.5
		88.8889	Most Stable	E11.5
		68.4564	Most Stable	E11.5
		81.3953	Most Stable	E11.5
		61.7424	Most Stable	E11.5
		65.1163	Most Stable	E11.5
		64.1509	Most Stable	E11.5
		67.6806	Most Stable	E11.5
		48.1132	Most Stable	E11.5
		66.6667	Most Stable	E11.5
		44.1176	Most Stable	E11.5
		63.9456	Most Stable	E11.5
		48.9919	Most Stable	E11.5
		68.8172	Most Stable	E11.5
		82.6176	Most Stable	E11.5
		67.9739	Most Stable	E11.5
		75.8974	Most Stable	E11.5
		72.9167	Most Stable	E11.5
		61.0272	Most Stable	E11.5
		91.0714	Most Stable	E11.5
		69.4581	Most Stable	E11.5
		68.4211	Most Stable	E11.5
		51.5385	Most Stable	E11.5
		75.2941	Most Stable	E11.5
		64.2458	Most Stable	E11.5
		54.6087	Most Stable	E11.5
		61.2069	Most Stable	E11.5
		70.1613	Most Stable	E11.5
		67.1096	Most Stable	E11.5
		69.8113	Most Stable	E11.5
		68	Most Stable	E11.5
		64.2384	Most Stable	E11.5
		53.8462	Most Stable	E11.5
		44.4444	Most Stable	E11.5
		68.75	Most Stable	E11.5
		65.7343	Most Stable	E11.5
		60	Most Stable	E11.5
		70.1613	Most Stable	E11.5
		57.2222	Most Stable	E11.5
		61.9565	Most Stable	E11.5
		75	Most Stable	E11.5
		75	Most Stable	E11.5
		67.1171	Most Stable	E11.5
		50	Most Stable	E11.5
		60.1227	Most Stable	E11.5
		76.489	Most Stable	E11.5
		73.9837	Most Stable	E11.5
		69.0141	Most Stable	E11.5
		59.7156	Most Stable	E11.5
		45.0704	Most Stable	E11.5
		61.4583	Most Stable	E11.5
		74.5098	Most Stable	E11.5
		46.395	Most Stable	E11.5
		58.8889	Most Stable	E11.5
		67.7419	Most Stable	E11.5
		63.4731	Most Stable	E11.5
		46.5347	Most Stable	E11.5
		50.3876	Most Stable	E11.5
		65.7534	Most Stable	E11.5
		72.5806	Most Stable	E11.5
		68.5897	Most Stable	E11.5
		68.7285	Most Stable	E11.5
		62.3853	Most Stable	E11.5
		65.7343	Most Stable	E11.5
		56.4626	Most Stable	E11.5
		55.8559	Most Stable	E11.5
		67.2	Most Stable	E11.5
		64.1379	Most Stable	E11.5
		69.3023	Most Stable	E11.5
		70.4348	Most Stable	E11.5
		83.3333	Most Stable	E11.5
		68.1481	Most Stable	E11.5
		60.3774	Most Stable	E11.5
		70	Most Stable	E11.5
		71.4286	Most Stable	E11.5
		69.2082	Most Stable	E11.5
		62.6168	Most Stable	E11.5
		55.516	Most Stable	E11.5
		38.1818	Most Stable	E11.5
		63.6364	Most Stable	E11.5
		61.5385	Most Stable	E11.5
		57.5646	Most Stable	E11.5
		45.0777	Most Stable	E11.5
		74.4681	Most Stable	E11.5
		71.4653	Most Stable	E11.5
		59.4595	Most Stable	E11.5
		52.2523	Most Stable	E11.5
		74.3902	Most Stable	E11.5
		60.1626	Most Stable	E11.5
		73.1924	Most Stable	E11.5
		68.1481	Most Stable	E11.5
		66.055	Most Stable	E11.5
		60.1896	Most Stable	E11.5
		55.0669	Most Stable	E11.5
		54.9296	Most Stable	E11.5
		63.3005	Most Stable	E11.5
		61.5079	Most Stable	E11.5
		66.9231	Most Stable	E11.5
		49.0122	Most Stable	E11.5
		67.7273	Most Stable	E11.5
		40.9326	Most Stable	E11.5
		72.4518	Most Stable	E11.5
		50.1089	Most Stable	E11.5
		65.1376	Most Stable	E11.5
		65.5738	Most Stable	E11.5
		52.1739	Most Stable	E11.5
		59.743	Most Stable	E11.5
		62.963	Most Stable	E11.5
		59.0909	Most Stable	E11.5
		60.7759	Most Stable	E11.5
		61.0169	Most Stable	E11.5
		55.4273	Most Stable	E11.5
		76.1062	Most Stable	E11.5
		56.6038	Most Stable	E11.5
		51.4793	Most Stable	E11.5
		65.8436	Most Stable	E11.5
		52.6316	Most Stable	E11.5
		65.6522	Most Stable	E11.5
		71.2871	Most Stable	E11.5
		80.8	Most Stable	E11.5
		62.5	Most Stable	E11.5
		60.7595	Most Stable	E11.5
		67.3077	Most Stable	E11.5
		59.6899	Most Stable	E11.5
		53.1915	Most Stable	E11.5
		84.5238	Most Stable	E11.5
		75.2294	Most Stable	E11.5
		60.4027	Most Stable	E11.5
		59.9338	Most Stable	E11.5
		34.8066	Most Stable	E11.5
		72.9114	Most Stable	E11.5
		61.3636	Most Stable	E11.5
		74.4	Most Stable	E11.5
		70.4082	Most Stable	E11.5
		62.1262	Most Stable	E11.5
		73.6842	Most Stable	E11.5
		62.8571	Most Stable	E11.5
		54.6053	Most Stable	E11.5
		69.3548	Most Stable	E11.5
		66.9339	Most Stable	E11.5
		62.6263	Most Stable	E11.5
		67.5325	Most Stable	E11.5
		60.3448	Most Stable	E11.5
		59.2697	Most Stable	E11.5
		67.2619	Most Stable	E11.5
		53.0249	Most Stable	E11.5
		74.9141	Most Stable	E11.5
		57.8102	Most Stable	E11.5
		58.5938	Most Stable	E11.5
		59.2593	Most Stable	E11.5
		54.7244	Most Stable	E11.5
		69.2308	Most Stable	E11.5
		80.8642	Most Stable	E11.5
		56.8841	Most Stable	E11.5
		56.1798	Most Stable	E11.5
		71.4286	Most Stable	E11.5
		61.6438	Most Stable	E11.5
		71.0526	Most Stable	E11.5
		53.3333	Most Stable	E11.5
		46.1224	Most Stable	E11.5
		68.4932	Most Stable	E11.5
		70	Most Stable	E11.5
		57.931	Most Stable	E11.5
		84.3137	Most Stable	E11.5
		72.3077	Most Stable	E11.5
		70.7317	Most Stable	E11.5
		62.3639	Most Stable	E11.5
		66	Most Stable	E11.5
		68.2171	Most Stable	E11.5
		76.9231	Most Stable	E11.5
		55.2846	Most Stable	E11.5
		62.6866	Most Stable	E11.5
		57.4219	Most Stable	E11.5
		58.8889	Most Stable	E11.5
		56.25	Most Stable	E11.5
		48.6631	Most Stable	E11.5
		57.7075	Most Stable	E11.5
		65	Most Stable	E11.5
		63.6792	Most Stable	E11.5
		63.8095	Most Stable	E11.5
		68.3417	Most Stable	E11.5
		54.4061	Most Stable	E11.5
		69.8305	Most Stable	E11.5
		59.2233	Most Stable	E11.5
		50	Most Stable	E11.5
		75.2632	Most Stable	E11.5
		64.3123	Most Stable	E11.5
		65.1515	Most Stable	E11.5
		65.3846	Most Stable	E11.5
		70.8861	Most Stable	E11.5
		56.391	Most Stable	E11.5
		39.6396	Most Stable	E11.5
		53.1034	Most Stable	E11.5
		53.3333	Most Stable	E11.5
		70	Most Stable	E11.5
		42.2222	Most Stable	E11.5
		60.2113	Most Stable	E11.5
		67.9245	Most Stable	E11.5
		67.2566	Most Stable	E11.5
		64.539	Most Stable	E11.5
		42.6346	Most Stable	E11.5
		65.3846	Most Stable	E11.5
		48.6486	Most Stable	E11.5
		60	Most Stable	E11.5
		64.7564	Most Stable	E11.5
		70.4403	Most Stable	E11.5
		66.2088	Most Stable	E11.5
		69.5876	Most Stable	E11.5
		74.4828	Most Stable	E11.5
		66.9725	Most Stable	E11.5
		61.4035	Most Stable	E11.5
		66.9627	Most Stable	E11.5
		80.2632	Most Stable	E11.5
		49.3878	Most Stable	E11.5
		53.6	Most Stable	E11.5
		73.0769	Most Stable	E11.5
		64.8276	Most Stable	E11.5
		52.7778	Most Stable	E11.5
		65.1408	Most Stable	E11.5
		82.9181	Most Stable	E11.5
		58.3815	Most Stable	E11.5
		58.4906	Most Stable	E11.5
		53.2258	Most Stable	E11.5
		73.028	Most Stable	E11.5
		63.4069	Most Stable	E11.5
		62.7273	Most Stable	E11.5
		82.4561	Most Stable	E11.5
		68.9076	Most Stable	E11.5
		53.1469	Most Stable	E11.5
		58.6466	Most Stable	E11.5
		55.8511	Most Stable	E11.5
		61.8557	Most Stable	E11.5
		81.3953	Most Stable	E11.5
		62.2366	Most Stable	E11.5
		77.3585	Most Stable	E11.5
		55.3903	Most Stable	E11.5
		78.6982	Most Stable	E11.5
		67.3077	Most Stable	E11.5
		49.2569	Most Stable	E11.5
		54.7558	Most Stable	E11.5
		59.2593	Most Stable	E11.5
		54.3762	Most Stable	E11.5
		53.8462	Most Stable	E11.5
		80	Most Stable	E11.5
		62.5	Most Stable	E11.5
		61.25	Most Stable	E11.5
		69.8718	Most Stable	E11.5
		74.7126	Most Stable	E11.5
		58.75	Most Stable	E11.5
		65.1163	Most Stable	E11.5
		61.6279	Most Stable	E11.5
		66.5094	Most Stable	E11.5
		61.1529	Most Stable	E11.5
		67.033	Most Stable	E11.5
		61.0526	Most Stable	E11.5
		51.9084	Most Stable	E11.5
		69.5364	Most Stable	E11.5
		59.6491	Most Stable	E11.5
		57.1429	Most Stable	E11.5
		53.9683	Most Stable	E11.5
		60.9091	Most Stable	E11.5
		61.5776	Most Stable	E11.5
		59.854	Most Stable	E11.5
		62.6087	Most Stable	E11.5
		60.0753	Most Stable	E11.5
		70.6522	Most Stable	E11.5
		51.532	Most Stable	E11.5
		60	Most Stable	E11.5
		61.6438	Most Stable	E11.5
		67.3684	Most Stable	E11.5
		58.0952	Most Stable	E11.5
		45.2381	Most Stable	E11.5
		73.0892	Most Stable	E11.5
		68.7747	Most Stable	E11.5
		68.4524	Most Stable	E11.5
		57.9439	Most Stable	E11.5
		80.3468	Most Stable	E11.5
		58.6842	Most Stable	E11.5
		63.8298	Most Stable	E11.5
		68.6335	Most Stable	E11.5
		65.6371	Most Stable	E11.5
		45.8333	Most Stable	E11.5
		58.75	Most Stable	E11.5
		49.4024	Most Stable	E11.5
		65.5172	Least Stable	E11.5
		51.8519	Least Stable	E11.5
		62.9898	Least Stable	E11.5
		73.0159	Least Stable	E11.5
		84.3137	Least Stable	E11.5
		64.8256	Least Stable	E11.5
		55.332	Least Stable	E11.5
		72.2015	Least Stable	E11.5
		66.5217	Least Stable	E11.5
		80	Least Stable	E11.5
		56.2212	Least Stable	E11.5
		76.2376	Least Stable	E11.5
		69.5157	Least Stable	E11.5
		73.2484	Least Stable	E11.5
		57.4661	Least Stable	E11.5
		73.0769	Least Stable	E11.5
		44.1125	Least Stable	E11.5
		68.0464	Least Stable	E11.5
		43.4783	Least Stable	E11.5
		67.4556	Least Stable	E11.5
		54.717	Least Stable	E11.5
		44.3196	Least Stable	E11.5
		65.8333	Least Stable	E11.5
		74.1935	Least Stable	E11.5
		46.8661	Least Stable	E11.5
		58.7963	Least Stable	E11.5
		52.7048	Least Stable	E11.5
		49.6063	Least Stable	E11.5
		75.3623	Least Stable	E11.5
		79.8817	Least Stable	E11.5
		72.8814	Least Stable	E11.5
		54.6256	Least Stable	E11.5
		46.6667	Least Stable	E11.5
		63.7168	Least Stable	E11.5
		73.9496	Least Stable	E11.5
		69.9248	Least Stable	E11.5
		63.3663	Least Stable	E11.5
		73.9308	Least Stable	E11.5
		59.8958	Least Stable	E11.5
		51.0204	Least Stable	E11.5
		53.5445	Least Stable	E11.5
		78.5714	Least Stable	E11.5
		56.1404	Least Stable	E11.5
		64.6804	Least Stable	E11.5
		76.3016	Least Stable	E11.5
		56.4784	Least Stable	E11.5
		61.4286	Least Stable	E11.5
		59.0323	Least Stable	E11.5
		48.0433	Least Stable	E11.5
		74.957	Least Stable	E11.5
		69.1145	Least Stable	E11.5
		56.5371	Least Stable	E11.5
		59.5238	Least Stable	E11.5
		75.5435	Least Stable	E11.5
		58.209	Least Stable	E11.5
		62.8931	Least Stable	E11.5
		58.7379	Least Stable	E11.5
		68.6275	Least Stable	E11.5
		52.6667	Least Stable	E11.5
		71.2903	Least Stable	E11.5
		63.9535	Least Stable	E11.5
		47.769	Least Stable	E11.5
		42.4893	Least Stable	E11.5
		62.3853	Least Stable	E11.5
		74.5833	Least Stable	E11.5
		74.3284	Least Stable	E11.5
		44.8276	Least Stable	E11.5
		59.2405	Least Stable	E11.5
		63.6187	Least Stable	E11.5
		67.3611	Least Stable	E11.5
		85.7143	Least Stable	E11.5
		73.3564	Least Stable	E11.5
		73.9377	Least Stable	E11.5
		66.6667	Least Stable	E11.5
		59.1322	Least Stable	E11.5
		61.086	Least Stable	E11.5
		44.8763	Least Stable	E11.5
		39.0039	Least Stable	E11.5
		70.3557	Least Stable	E11.5
		71.9697	Least Stable	E11.5
		51.9481	Least Stable	E11.5
		64.9837	Least Stable	E11.5
		53.356	Least Stable	E11.5
		50.2488	Least Stable	E11.5
		67.7019	Least Stable	E11.5
		77.7778	Least Stable	E11.5
		84.0336	Least Stable	E11.5
		82.4451	Least Stable	E11.5
		61.7647	Least Stable	E11.5
		69.5402	Least Stable	E11.5
		62.2807	Least Stable	E11.5
		68.4783	Least Stable	E11.5
		79.1667	Least Stable	E11.5
		40.6667	Least Stable	E11.5
		50.3614	Least Stable	E11.5
		78.2609	Least Stable	E11.5
		73.0435	Least Stable	E11.5
		62.4709	Least Stable	E11.5
		70.0855	Least Stable	E11.5
		75.6436	Least Stable	E11.5
		78.6885	Least Stable	E11.5
		53.6437	Least Stable	E11.5
		71.0526	Least Stable	E11.5
		69.598	Least Stable	E11.5
		64.2458	Least Stable	E11.5
		56.7119	Least Stable	E11.5
		66.2791	Least Stable	E11.5
		80.3448	Least Stable	E11.5
		61.5385	Least Stable	E11.5
		59.2025	Least Stable	E11.5
		68.595	Least Stable	E11.5
		62.9921	Least Stable	E11.5
		46.8504	Least Stable	E11.5
		61.8454	Least Stable	E11.5
		48.3412	Least Stable	E11.5
		76.5152	Least Stable	E11.5
		62.9909	Least Stable	E11.5
		63.0363	Least Stable	E11.5
		71.1538	Least Stable	E11.5
		53.6563	Least Stable	E11.5
		51.3441	Least Stable	E11.5
		52.9197	Least Stable	E11.5
		60.4511	Least Stable	E11.5
		61.573	Least Stable	E11.5
		55.6391	Least Stable	E11.5
		82.3529	Least Stable	E11.5
		66.5236	Least Stable	E11.5
		61.3208	Least Stable	E11.5
		49.2394	Least Stable	E11.5
		52.8571	Least Stable	E11.5
		65.7439	Least Stable	E11.5
		63.9956	Least Stable	E11.5
		63.2184	Least Stable	E11.5
		68.9796	Least Stable	E11.5
		60.7438	Least Stable	E11.5
		53.5826	Least Stable	E11.5
		75.1634	Least Stable	E11.5
		57.3643	Least Stable	E11.5
		44.4328	Least Stable	E11.5
		59.0909	Least Stable	E11.5
		70.4	Least Stable	E11.5
		44.6281	Least Stable	E11.5
		60.5263	Least Stable	E11.5
		52.5547	Least Stable	E11.5
		66.6667	Least Stable	E11.5
		67.4352	Least Stable	E11.5
		68.1818	Least Stable	E11.5
		76.6187	Least Stable	E11.5
		62.1881	Least Stable	E11.5
		61.5385	Least Stable	E11.5
		73.1959	Least Stable	E11.5
		74.5098	Least Stable	E11.5
		57.5529	Least Stable	E11.5
		90.9091	Least Stable	E11.5
		61.9318	Least Stable	E11.5
		71.1735	Least Stable	E11.5
		71.0638	Least Stable	E11.5
		79.9107	Least Stable	E11.5
		72.9508	Least Stable	E11.5
		68.2927	Least Stable	E11.5
		73.8906	Least Stable	E11.5
		66.4606	Least Stable	E11.5
		54.0509	Least Stable	E11.5
		60.2775	Least Stable	E11.5
		67.0455	Least Stable	E11.5
		53.2895	Least Stable	E11.5
		64.2857	Least Stable	E11.5
		60.6149	Least Stable	E11.5
		66.6667	Least Stable	E11.5
		68.5714	Least Stable	E11.5
		64.433	Least Stable	E11.5
		73.913	Least Stable	E11.5
		65.4676	Least Stable	E11.5
		46.2366	Least Stable	E11.5
		65.9259	Least Stable	E11.5
		63.142	Least Stable	E11.5
		58.4071	Least Stable	E11.5
		71.4286	Least Stable	E11.5
		56.3525	Least Stable	E11.5
		71.9101	Least Stable	E11.5
		67.7419	Least Stable	E11.5
		67.9012	Least Stable	E11.5
		58.9041	Least Stable	E11.5
		66.1597	Least Stable	E11.5
		68.6667	Least Stable	E11.5
		65.5474	Least Stable	E11.5
		49.7908	Least Stable	E11.5
		55.0725	Least Stable	E11.5
		53.5398	Least Stable	E11.5
		75.2137	Least Stable	E11.5
		51.7544	Least Stable	E11.5
		63.6678	Least Stable	E11.5
		70.2479	Least Stable	E11.5
		71.0938	Least Stable	E11.5
		52.5316	Least Stable	E11.5
		62.5	Least Stable	E11.5
		62.963	Least Stable	E11.5
		53.8235	Least Stable	E11.5
		57.9681	Least Stable	E11.5
		69.0909	Least Stable	E11.5
		52.7211	Least Stable	E11.5
		59.1837	Least Stable	E11.5
		50.7589	Least Stable	E11.5
		65.7635	Least Stable	E11.5
		55.7734	Least Stable	E11.5
		59.8131	Least Stable	E11.5
		68.9214	Least Stable	E11.5
		47.3272	Least Stable	E11.5
		50.6024	Least Stable	E11.5
		56.6667	Least Stable	E11.5
		62.6598	Least Stable	E11.5
		76.8786	Least Stable	E11.5
		69.8413	Least Stable	E11.5
		65.9574	Least Stable	E11.5
		61.9942	Least Stable	E11.5
		66.3551	Least Stable	E11.5
		68.9076	Least Stable	E11.5
		63.3475	Least Stable	E11.5
		44.4444	Least Stable	E11.5
		71.0345	Least Stable	E11.5
		61.1549	Least Stable	E11.5
		54.6392	Least Stable	E11.5
		58.3815	Least Stable	E11.5
		66.0377	Least Stable	E11.5
		50.7782	Least Stable	E11.5
		54.1608	Least Stable	E11.5
		64.8649	Least Stable	E11.5
		53.7071	Least Stable	E11.5
		65.4167	Least Stable	E11.5
		66.318	Least Stable	E11.5
		62.406	Least Stable	E11.5
		53.7736	Least Stable	E11.5
		60.0649	Least Stable	E11.5
		61.7284	Least Stable	E11.5
		77.5	Least Stable	E11.5
		73.1266	Least Stable	E11.5
		48.4472	Least Stable	E11.5
		52.5813	Least Stable	E11.5
		66.9118	Least Stable	E11.5
		66.4286	Least Stable	E11.5
		73.2394	Least Stable	E11.5
		72.6027	Least Stable	E11.5
		60.8696	Least Stable	E11.5
		50	Least Stable	E11.5
		47.0779	Least Stable	E11.5
		75.5034	Least Stable	E11.5
		79.7468	Least Stable	E11.5
		63.4043	Least Stable	E11.5
		70.7317	Least Stable	E11.5
		62.6437	Least Stable	E11.5
		66.9565	Least Stable	E11.5
		65.9091	Least Stable	E11.5
		47.5728	Least Stable	E11.5
		57.0909	Least Stable	E11.5
		69.3305	Least Stable	E11.5
		62.6709	Least Stable	E11.5
		83.8926	Least Stable	E11.5
		43.6709	Least Stable	E11.5
		64.4628	Least Stable	E11.5
		77.7778	Least Stable	E11.5
		56.7619	Least Stable	E11.5
		55.1136	Least Stable	E11.5
		63.0841	Least Stable	E11.5
		74.8011	Least Stable	E11.5
		70.4023	Least Stable	E11.5
		61.4035	Least Stable	E11.5
		68.8811	Least Stable	E11.5
		53.25	Least Stable	E11.5
		73.1884	Least Stable	E11.5
		64.2857	Least Stable	E11.5
		74.1117	Least Stable	E11.5
		70.4918	Least Stable	E11.5
		55.1402	Least Stable	E11.5
		65.227	Least Stable	E11.5
		75.7485	Least Stable	E11.5
		75.1693	Least Stable	E11.5
		63.6598	Least Stable	E11.5
		71.0098	Least Stable	E11.5
		54.1667	Least Stable	E11.5
		71.8563	Least Stable	E11.5
		63.522	Least Stable	E11.5
		46.3415	Least Stable	E11.5
		59.0674	Least Stable	E11.5
		65.2174	Least Stable	E11.5
		80.2632	Least Stable	E11.5
		61.7647	Least Stable	E11.5
		64.4144	Least Stable	E11.5
		57.4032	Least Stable	E11.5
		55.7994	Least Stable	E11.5
		67.7083	Least Stable	E11.5
		69.8113	Least Stable	E11.5
		65.035	Least Stable	E11.5
		57.7778	Least Stable	E11.5
		70.5479	Least Stable	E11.5
		66.0574	Least Stable	E11.5
		72.3077	Least Stable	E11.5
		81.0976	Least Stable	E11.5
		57.3394	Least Stable	E11.5
		62.3853	Least Stable	E11.5
		44.7761	Least Stable	E11.5
		76	Least Stable	E11.5
		88.5965	Least Stable	E11.5
		58.9862	Least Stable	E11.5
		100	Least Stable	E11.5
		73.2	Least Stable	E11.5
		56.1815	Least Stable	E11.5
		76.8293	Least Stable	E11.5
		58.9018	Least Stable	E11.5
		70.4082	Least Stable	E11.5
		67.004	Least Stable	E11.5
		58.4548	Least Stable	E11.5
		65.861	Least Stable	E11.5
		82.7586	Least Stable	E11.5
		73.7745	Least Stable	E11.5
		55.5556	Least Stable	E11.5
		85.0746	Least Stable	E11.5
		78.1095	Least Stable	E11.5
		64.0599	Least Stable	E11.5
		57.2973	Least Stable	E11.5
		65.7895	Least Stable	E11.5
		62.8726	Least Stable	E11.5
		54.8571	Least Stable	E11.5
		76.1404	Least Stable	E11.5
		67.7003	Least Stable	E11.5
		54.359	Least Stable	E11.5
		58.0913	Least Stable	E11.5
		64.7541	Least Stable	E11.5
		64.8	Least Stable	E11.5
		68.8235	Least Stable	E11.5
		47.6562	Least Stable	E11.5
		49.7774	Least Stable	E11.5
		61.5984	Least Stable	E11.5
		74.3363	Least Stable	E11.5
		59.5278	Least Stable	E11.5
		79.4286	Least Stable	E11.5
		58.4475	Least Stable	E11.5
		80.916	Least Stable	E11.5
		62.3239	Least Stable	E11.5
		65.0407	Least Stable	E11.5
		85.4167	Least Stable	E11.5
		54.5455	Least Stable	E11.5
		75	Least Stable	E11.5
		59.1346	Least Stable	E11.5
		55.9892	Least Stable	E11.5
		60.0509	Least Stable	E11.5
		77.4436	Least Stable	E11.5
		72.9779	Least Stable	E11.5
		64.2157	Least Stable	E11.5
		74.2782	Least Stable	E11.5
		50.7937	Least Stable	E11.5
		74.1935	Least Stable	E11.5
		80	Least Stable	E11.5
		76.5625	Least Stable	E11.5
		59.098	Least Stable	E11.5
		40.8889	Least Stable	E11.5
		74.0741	Least Stable	E11.5
		60.1432	Least Stable	E11.5
		74.8031	Least Stable	E11.5
		69.378	Least Stable	E11.5
		76.1099	Least Stable	E11.5
		63.0802	Least Stable	E11.5
		82.6923	Least Stable	E11.5
		69.7917	Least Stable	E11.5
		43.026	Least Stable	E11.5
		54.4776	Least Stable	E11.5
		79.6296	Least Stable	E11.5
		54.7887	Least Stable	E11.5
		50.7586	Least Stable	E11.5
		79.4737	Least Stable	E11.5
		72.3735	Least Stable	E11.5
		66.0944	Least Stable	E11.5
		76.3359	Least Stable	E11.5
		65.1899	Least Stable	E11.5
		59.7015	Least Stable	E11.5
		59.6721	Least Stable	E11.5
		63.7931	Least Stable	E11.5
		53.8462	Least Stable	E11.5
		73.0594	Least Stable	E11.5
		65.4206	Least Stable	E11.5
		59.8837	Least Stable	E11.5
		56.8966	Least Stable	E11.5
		55.7292	Least Stable	E11.5
		70.696	Least Stable	E11.5
		52.9052	Least Stable	E11.5
		61.5238	Least Stable	E11.5
		46.2264	Least Stable	E11.5
		66.3043	Least Stable	E11.5
		51.706	Least Stable	E11.5
		55.3571	Least Stable	E11.5
		53.2258	Least Stable	E11.5
		55.7895	Least Stable	E11.5
		62.6471	Least Stable	E11.5
		84.3434	Least Stable	E11.5
		59.1224	Least Stable	E11.5
		42.268	Least Stable	E11.5
		72.5714	Least Stable	E11.5
		57.4899	Least Stable	E11.5
		70.1754	Least Stable	E11.5
		65.7005	Least Stable	E11.5
		73.2704	Least Stable	E11.5
		68.0723	Least Stable	E11.5
		76.2238	Least Stable	E11.5
		73.7179	Least Stable	E11.5
		66.2162	Least Stable	E11.5
		100	Least Stable	E11.5
		58.5507	Least Stable	E11.5
		73.3553	Least Stable	E11.5
		55.6237	Least Stable	E11.5
		74.1419	Least Stable	E11.5
		90	Least Stable	E11.5
		67.7778	Least Stable	E11.5
		44.5783	Least Stable	E11.5
		63.2411	Least Stable	E11.5
		63.5983	Least Stable	E11.5
		51.4851	Least Stable	E11.5
		51.2315	Least Stable	E11.5
		57.1429	Least Stable	E11.5
		52.8517	Least Stable	E11.5
		48.3627	Least Stable	E11.5
		79.5918	Least Stable	E11.5
		55.4878	Least Stable	E11.5
		51.2476	Least Stable	E11.5
		50	Least Stable	E11.5
		41.2998	Least Stable	E11.5
		55.4286	Least Stable	E11.5
		61.0442	Least Stable	E11.5
		74.3802	Least Stable	E11.5
		47.557	Least Stable	E11.5
		52.6961	Least Stable	E11.5
		60	Least Stable	E11.5
		41.1215	Least Stable	E11.5
		55.6283	Least Stable	E11.5
		60.3858	Least Stable	E11.5
		53.75	Least Stable	E11.5
		62.0939	Least Stable	E11.5
		54.6939	Least Stable	E11.5
		45.9184	Least Stable	E11.5
		83.7838	Least Stable	E11.5
		74.2547	Least Stable	E11.5
		61.2	Least Stable	E11.5
		51.6854	Least Stable	E11.5
		70.4348	Least Stable	E11.5
		55.8011	Least Stable	E11.5
		69.7452	Least Stable	E11.5
		56.3934	Least Stable	E11.5
		68.323	Least Stable	E11.5
		64.6259	Least Stable	E11.5
		71.6883	Least Stable	E11.5
		68.0484	Least Stable	E11.5
		72.5429	Least Stable	E11.5
		72.4638	Least Stable	E11.5
		71.179	Least Stable	E11.5
		65.3631	Least Stable	E11.5
		68.3824	Least Stable	E11.5
		56.25	Least Stable	E11.5
		56.4593	Least Stable	E11.5
		53.886	Least Stable	E11.5
		56.422	Least Stable	E11.5
		62.3333	Least Stable	E11.5
		55.3922	Least Stable	E11.5
		61.3636	Least Stable	E11.5
		52.2659	Least Stable	E11.5
		59.8886	Least Stable	E11.5
		60.5505	Least Stable	E11.5
		67.2727	Least Stable	E11.5
		58.8968	Least Stable	E11.5
		57.7735	Least Stable	E11.5
		33.3333	Least Stable	E11.5
		65.8065	Least Stable	E11.5
		63.4146	Least Stable	E11.5
		60.3333	Least Stable	E11.5
		58.3333	Least Stable	E11.5
		45.7806	Least Stable	E11.5
		63.0252	Least Stable	E11.5
		63.2812	Least Stable	E11.5
		55.6054	Least Stable	E11.5
		67.3401	Least Stable	E11.5
		62.1118	Least Stable	E11.5
		61.2903	Least Stable	E11.5
		62.5	Least Stable	E11.5
		75.969	Least Stable	E11.5
		75	Least Stable	E11.5
		44.7581	Least Stable	E11.5
		59.322	Least Stable	E11.5
		58.5366	Least Stable	E11.5
		100	Least Stable	E11.5
		75	Least Stable	E11.5
		75.3185	Least Stable	E11.5
		62.4161	Least Stable	E11.5
		75	Least Stable	E11.5
		53.4091	Least Stable	E11.5
		68.2353	Least Stable	E11.5
		72.2222	Least Stable	E11.5
		49.1484	Least Stable	E11.5
		76.3158	Least Stable	E11.5
		51.5439	Least Stable	E11.5
		67.1141	Least Stable	E11.5
		54.1818	Least Stable	E11.5
		55.3398	Least Stable	E11.5
		75.2294	Least Stable	E11.5
		82.5	Least Stable	E11.5
		82.4268	Least Stable	E11.5
		67.1151	Least Stable	E11.5
		53.9301	Least Stable	E11.5
		64.9425	Least Stable	E11.5
		76.1905	Least Stable	E11.5
		73.0435	Least Stable	E11.5
		66.9565	Least Stable	E11.5
		64.8765	Least Stable	E11.5
		68.2927	Least Stable	E11.5
		74.6835	Least Stable	E11.5
		84.7273	Least Stable	E11.5
		48.5437	Least Stable	E11.5
		49.2806	Least Stable	E11.5
		59.322	Least Stable	E11.5
		42.8571	Least Stable	E11.5
		74.6903	Least Stable	E11.5
		66.5746	Least Stable	E11.5
		57.5472	Least Stable	E11.5
		62.4434	Least Stable	E11.5
		82.6087	Least Stable	E11.5
		65.7143	Least Stable	E11.5
		59.2083	Least Stable	E11.5
		68.3616	Least Stable	E11.5
		76.3158	Least Stable	E11.5
		77.8761	Least Stable	E11.5
		68.7898	Least Stable	E11.5
		75.2212	Least Stable	E11.5
		51.8378	Least Stable	E11.5
		68.4615	Least Stable	E11.5
		63.2495	Least Stable	E11.5
		65.9176	Least Stable	E11.5
		66.8367	Least Stable	E11.5
		51.0145	Least Stable	E11.5
		53.304	Least Stable	E11.5
		48.3871	Least Stable	E11.5
		65.233	Least Stable	E11.5
		65.0794	Least Stable	E11.5
		44.5476	Least Stable	E11.5
		61.5385	Least Stable	E11.5
		38.4813	Least Stable	E11.5
		54.2857	Least Stable	E11.5
		48.4716	Least Stable	E11.5
		47.1338	Least Stable	E11.5
		70.5357	Least Stable	E11.5
		56.2667	Least Stable	E11.5
		63.1841	Least Stable	E11.5
		56.3798	Least Stable	E11.5
		64.2857	Least Stable	E11.5
		53.7778	Least Stable	E11.5
		66.8285	Least Stable	E11.5
		68.4524	Least Stable	E11.5
		55.9194	Least Stable	E11.5
		66.8085	Least Stable	E11.5
		45	Least Stable	E11.5
		51.3043	Least Stable	E11.5
		58.3333	Least Stable	E11.5
		72.5275	Least Stable	E11.5
		63.9738	Least Stable	E11.5
		64.8649	Least Stable	E11.5
		49.0141	Least Stable	E11.5
		37.3406	Least Stable	E11.5
		57.1856	Least Stable	E11.5
		57.6923	Least Stable	E11.5
		59.3875	Least Stable	E11.5
		82.0388	Least Stable	E11.5
		72.7848	Least Stable	E11.5
		69.5652	Least Stable	E11.5
		55.5419	Least Stable	E11.5
		71.8266	Least Stable	E11.5
		56.6667	Least Stable	E11.5
		58.3541	Least Stable	E11.5
		65.8537	Least Stable	E11.5
		73.7968	Least Stable	E11.5
		67.0391	Least Stable	E11.5
		76.4919	Least Stable	E11.5
		55.2273	Least Stable	E11.5
		70.9677	Least Stable	E11.5
		69.2308	Least Stable	E11.5
		53.3175	Least Stable	E11.5
		62.6866	Least Stable	E11.5
		72.8477	Least Stable	E11.5
		66.1734	Least Stable	E11.5
		73.0159	Least Stable	E11.5
		73.297	Least Stable	E11.5
		54.6341	Least Stable	E11.5
		64.4886	Least Stable	E11.5
		56.833	Least Stable	E11.5
		68.2759	Least Stable	E11.5
		85.7143	Least Stable	E11.5
		71.5976	Least Stable	E11.5
		63.1179	Least Stable	E11.5
		55.1282	Least Stable	E11.5
		76.7442	Least Stable	E11.5
		36.6782	Least Stable	E11.5
		52.9891	Least Stable	E11.5
		50	Least Stable	E11.5
		63.2	Least Stable	E11.5
		59.4096	Least Stable	E11.5
		59.7685	Least Stable	E11.5
		67.344	Least Stable	E11.5
		70.4678	Least Stable	E11.5
		56.0976	Least Stable	E11.5
		45.3901	Least Stable	E11.5
		75.7062	Least Stable	E11.5
		66.1616	Least Stable	E11.5
		49.899	Least Stable	E11.5
		48.6618	Least Stable	E11.5
		72.3077	Least Stable	E11.5
		76.5363	Least Stable	E11.5
		62.0438	Least Stable	E11.5
		86.1925	Least Stable	E11.5
		82.9493	Least Stable	E11.5
		44.3609	Least Stable	E11.5
		62.9371	Least Stable	E11.5
		56.962	Least Stable	E11.5
		78.9474	Least Stable	E11.5
		33.3333	Least Stable	E11.5
		60.3419	Least Stable	E11.5
		59.5745	Least Stable	E11.5
		66.4286	Least Stable	E11.5
		70.0696	Least Stable	E11.5
		76.5487	Least Stable	E11.5
		48.9529	Least Stable	E11.5
		58.0247	Least Stable	E11.5
		60.2985	Least Stable	E11.5
		68.1818	Least Stable	E11.5
		63.3333	Least Stable	E11.5
		38.8626	Least Stable	E11.5
		48.1651	Least Stable	E11.5
		56	Least Stable	E11.5
		70.2006	Least Stable	E11.5
		54.7804	Least Stable	E11.5
		60.4167	Least Stable	E11.5
		69.2771	Least Stable	E11.5
		65.7534	Least Stable	E11.5
		74.1935	Least Stable	E11.5
		59.8485	Least Stable	E11.5
		64.6259	Least Stable	E11.5
		71.179	Least Stable	E11.5
		47.3684	Least Stable	E11.5
		74.4444	Least Stable	E11.5
		62.963	Least Stable	E11.5
		57.2165	Least Stable	E11.5
		63.3333	Least Stable	E11.5
		73.6842	Least Stable	E11.5
		56.1505	Least Stable	E11.5
		77.918	Least Stable	E11.5
		67.313	Least Stable	E11.5
		84.3537	Least Stable	E11.5
		61.4083	Least Stable	E11.5
		46.0526	Least Stable	E11.5
		65.1163	Least Stable	E11.5
		68.4478	Least Stable	E11.5
		43.6066	Least Stable	E11.5
		61.7284	Least Stable	E11.5
		82.9787	Least Stable	E11.5
		54.4186	Least Stable	E11.5
		77.6	Least Stable	E11.5
		53.7143	Least Stable	E11.5
		50.4673	Least Stable	E11.5
		56.3636	Least Stable	E11.5
		55.5205	Least Stable	E11.5
		49.8507	Least Stable	E11.5
		67.5676	Least Stable	E11.5
		60.7143	Least Stable	E11.5
		56.7982	Least Stable	E11.5
		65.035	Least Stable	E11.5
		68.8525	Least Stable	E11.5
		68.8312	Least Stable	E11.5
		57.1429	Least Stable	E11.5
		43.8356	Least Stable	E11.5
		80.5556	Least Stable	E11.5
		68.5279	Least Stable	E11.5
		56.7521	Least Stable	E11.5
		76.9231	Least Stable	E11.5
		67.9688	Least Stable	E11.5
		74.6154	Least Stable	E11.5
		65.1515	Least Stable	E11.5
		63.8205	Least Stable	E11.5
		70.5	Least Stable	E11.5
		63.8655	Least Stable	E11.5
		79.4118	Least Stable	E11.5
		58.9744	Least Stable	E11.5
		75	Least Stable	E11.5
		69.3299	Least Stable	E11.5
		30.9942	Least Stable	E11.5
		66.474	Least Stable	E11.5
		74.4467	Least Stable	E11.5
		74.6362	Least Stable	E11.5
		66.5012	Least Stable	E11.5
		72.619	Least Stable	E11.5
		53.6585	Least Stable	E11.5
		64	Least Stable	E11.5
		71.0769	Least Stable	E11.5
		65.7609	Least Stable	E11.5
		69.9675	Least Stable	E11.5
		74.8768	Least Stable	E11.5
		55.2716	Least Stable	E11.5
		72.679	Least Stable	E11.5
		51.0204	Least Stable	E11.5
		63.4409	Least Stable	E11.5
		63.197	Least Stable	E11.5
		57.5875	Least Stable	E11.5
		53.4653	Least Stable	E11.5
		67.0732	Least Stable	E11.5
		66.6667	Least Stable	E11.5
		71.2727	Least Stable	E11.5
		67.2544	Least Stable	E11.5
		71.0744	Least Stable	E11.5
		67.4797	Least Stable	E11.5
		55.6017	Least Stable	E11.5
		57.1429	Least Stable	E11.5
		69.5652	Least Stable	E11.5
		60.815	Least Stable	E11.5
		53.0387	Least Stable	E11.5
		70.3663	Least Stable	E11.5
		51.8293	Least Stable	E11.5
		72.3834	Least Stable	E11.5
		62.2433	Least Stable	E11.5
		70.3804	Least Stable	E11.5
		63.6943	Least Stable	E11.5
		50.8861	Least Stable	E11.5
		71.6279	Least Stable	E11.5
		74.7191	Least Stable	E11.5
		70.25	Least Stable	E11.5
		58.9831	Least Stable	E11.5
		60.7143	Least Stable	E11.5
		49.0849	Least Stable	E11.5
		54.8148	Least Stable	E11.5
		75.1825	Least Stable	E11.5
		58.8235	Least Stable	E11.5
		79.1667	Least Stable	E11.5
		44.6097	Least Stable	E11.5
		48.951	Least Stable	E11.5
		71.1268	Least Stable	E11.5
		43.1373	Least Stable	E11.5
		51.6588	Least Stable	E11.5
		66.1376	Least Stable	E11.5
		66	Least Stable	E11.5
		64.1221	Least Stable	E11.5
		48.8152	Least Stable	E11.5
		62.1762	Least Stable	E11.5
		62.5483	Least Stable	E11.5
		63.4393	Least Stable	E11.5
		56.962	Least Stable	E11.5
		66.6984	Least Stable	E11.5
		57.2917	Least Stable	E11.5
		56.9191	Least Stable	E11.5
		72.2963	Least Stable	E11.5
		51.2304	Least Stable	E11.5
		73.2394	Least Stable	E11.5
		58.1633	Least Stable	E11.5
		56.4732	Least Stable	E11.5
		64.1304	Least Stable	E11.5
		73.6746	Least Stable	E11.5
		51.2	Least Stable	E11.5
		70.892	Least Stable	E11.5
		58.9474	Least Stable	E11.5
		47.6636	Least Stable	E11.5
		48.125	Least Stable	E11.5
		85.2874	Least Stable	E11.5
		72.3108	Least Stable	E11.5
		60.241	Least Stable	E11.5
		55.8219	Least Stable	E11.5
		61.3527	Least Stable	E11.5
		57.1429	Least Stable	E11.5
		54.1667	Least Stable	E11.5
		58.2143	Least Stable	E11.5
		71.4592	Least Stable	E11.5
		72.3247	Least Stable	E11.5
		60	Least Stable	E11.5
		80.8511	Least Stable	E11.5
		59.6552	Least Stable	E11.5
		62.2396	Least Stable	E11.5
		83.0065	Least Stable	E11.5
		52.4862	Least Stable	E11.5
		67.9842	Least Stable	E11.5
		55.2258	Least Stable	E11.5
		44.7115	Least Stable	E11.5
		58.4615	Least Stable	E11.5
		43.6464	Least Stable	E11.5
		45.3947	Least Stable	E11.5
		67.3246	Least Stable	E11.5
		45.3258	Least Stable	E11.5
		68.0365	Least Stable	E11.5
		69.2308	Least Stable	E11.5
		67.2619	Least Stable	E11.5
		74.3363	Least Stable	E11.5
		76.3485	Least Stable	E11.5
		57.0561	Least Stable	E11.5
		63.3053	Least Stable	E11.5
		84.6995	Least Stable	E11.5
		58.006	Least Stable	E11.5
		48.7223	Least Stable	E11.5
		55.7339	Least Stable	E11.5
		71.5859	Least Stable	E11.5
		73.2759	Least Stable	E11.5
		58.8889	Least Stable	E11.5
		75.463	Least Stable	E11.5
		66.2162	Least Stable	E11.5
		65.445	Least Stable	E11.5
		51.9435	Least Stable	E11.5
		67.3835	Least Stable	E11.5
		56.9444	Least Stable	E11.5
		100	Least Stable	E11.5
		45	Least Stable	E11.5
		77.7778	Least Stable	E11.5
		70.1031	Least Stable	E11.5
		59.7826	Least Stable	E11.5
		42.7658	Least Stable	E11.5
		53.3118	Least Stable	E11.5
		90.5882	Least Stable	E11.5
		64.4526	Least Stable	E11.5
		60.5903	Least Stable	E11.5
		64.8936	Least Stable	E11.5
		59.3258	Least Stable	E11.5
		55.814	Least Stable	E11.5
		70.2922	Least Stable	E11.5
		73.029	Least Stable	E11.5
		50.9434	Least Stable	E11.5
		36.6337	Least Stable	E11.5
		56.5789	Least Stable	E11.5
		33.8384	Least Stable	E11.5
		66.6667	Least Stable	E11.5
		59.7701	Least Stable	E11.5
		66.9643	Least Stable	E11.5
		81.4103	Least Stable	E11.5
		51.6393	Least Stable	E11.5
		55.9271	Least Stable	E11.5
		65.46	Least Stable	E11.5
		66.6667	Least Stable	E11.5
		70.6731	Least Stable	E11.5
		62.9573	Least Stable	E11.5
		54.3902	Least Stable	E11.5
		55.7895	Least Stable	E11.5
		59.8571	Least Stable	E11.5
		68.3871	Least Stable	E11.5
		65.7143	Least Stable	E11.5
		66.8203	Least Stable	E11.5
		64.9402	Least Stable	E11.5
		52.7523	Least Stable	E11.5
		71.9828	Least Stable	E11.5
		66.8024	Least Stable	E11.5
		63.5965	Least Stable	E11.5
		56.3312	Least Stable	E11.5
		37.4502	Least Stable	E11.5
		49.827	Least Stable	E11.5
		64.98	Least Stable	E11.5
		56.338	Least Stable	E11.5
		50.6173	Least Stable	E11.5
		47.1429	Least Stable	E11.5
		52.9412	Least Stable	E11.5
		64.4211	Least Stable	E11.5
		51.8617	Least Stable	E11.5
		59.3878	Least Stable	E11.5
		76.9752	Least Stable	E11.5
		58.3333	Least Stable	E11.5
		68.7879	Least Stable	E11.5
		53.2258	Least Stable	E11.5
		72.1053	Least Stable	E11.5
		60	Least Stable	E11.5
		51.7857	Least Stable	E11.5
		69.3069	Least Stable	E11.5
		60	Least Stable	E11.5
		63.6036	Least Stable	E11.5
		54.1966	Least Stable	E11.5
		62.0805	Least Stable	E11.5
		47.6636	Least Stable	E11.5
		60.5809	Least Stable	E11.5
		67.5105	Least Stable	E11.5
		58.0645	Least Stable	E11.5
		55.4773	Least Stable	E11.5
		64.3678	Least Stable	E11.5
		46.3576	Least Stable	E11.5
		56.7568	Least Stable	E11.5
		61.4094	Least Stable	E11.5
		51.6	Least Stable	E11.5
		59.3162	Least Stable	E11.5
		66.4336	Least Stable	E11.5
		50.5051	Least Stable	E11.5
		55.6886	Least Stable	E11.5
		58.0952	Least Stable	E11.5
		45.7143	Least Stable	E11.5
		48.8722	Least Stable	E11.5
		50	Least Stable	E11.5
		52.2167	Least Stable	E11.5
		65.9259	Least Stable	E11.5
		68.2243	Least Stable	E11.5
		74.1935	Least Stable	E11.5
		70.0803	Least Stable	E11.5
		63.8889	Least Stable	E11.5
		65.5172	Least Stable	E11.5
		51.831	Least Stable	E11.5
		51.8519	Least Stable	E11.5
		59.7826	Least Stable	E11.5
		69.5455	Least Stable	E11.5
		57.7778	Least Stable	E11.5
		53.0612	Least Stable	E11.5
		53.4965	Least Stable	E11.5
		48.5857	Least Stable	E11.5
		70.2073	Least Stable	E11.5
		75.7576	Least Stable	E11.5
		66.4634	Least Stable	E11.5
		60.0536	Least Stable	E11.5
		58.2353	Least Stable	E11.5
		50.7389	Least Stable	E11.5
		52.6316	Least Stable	E11.5
		59.2157	Least Stable	E11.5
		47.6923	Least Stable	E11.5
		73.5294	Least Stable	E11.5
		44.5946	Least Stable	E11.5
		63.5945	Least Stable	E11.5
		40.6863	Least Stable	E11.5
		67.5889	Least Stable	E11.5
		62.7477	Least Stable	E11.5
		59.2593	Least Stable	E11.5
		68.4086	Least Stable	E11.5
		67.2269	Least Stable	E11.5
		71.7131	Least Stable	E11.5
		77.7015	Least Stable	E11.5
		37.9393	Least Stable	E11.5
		66.2983	Least Stable	E11.5
		50.8532	Least Stable	E11.5
		68.1481	Least Stable	E11.5
		72.7835	Least Stable	E11.5
		56.6667	Least Stable	E11.5
		56.0166	Least Stable	E11.5
		76.9022	Least Stable	E11.5
		69.1781	Least Stable	E11.5
		58.5714	Least Stable	E11.5
		61.0922	Least Stable	E11.5
		63.7546	Least Stable	E11.5
		77.7778	Least Stable	E11.5
		41.9173	Least Stable	E11.5
		51.6432	Least Stable	E11.5
		53.8462	Least Stable	E11.5
		78.3951	Least Stable	E11.5
		60.5536	Least Stable	E11.5
		69.6113	Least Stable	E11.5
		76.1538	Least Stable	E11.5
		78.7234	Least Stable	E11.5
		56.262	Least Stable	E11.5
		59.5855	Least Stable	E11.5
		60	Least Stable	E11.5
		57.1429	Least Stable	E11.5
		54.8387	Least Stable	E11.5
		75.3165	Least Stable	E11.5
		77.4194	Least Stable	E11.5
		64.4592	Least Stable	E11.5
		60.2247	Least Stable	E11.5
		82.963	Least Stable	E11.5
		76.0976	Least Stable	E11.5
		45.4894	Least Stable	E11.5
		68.4211	Least Stable	E11.5
		42.5287	Least Stable	E11.5
		60.9005	Least Stable	E11.5
		62.3377	Least Stable	E11.5
		64.1026	Least Stable	E11.5
		63.9324	Least Stable	E11.5
		51.4825	Least Stable	E11.5
		67.5676	Least Stable	E11.5
		57.5758	Least Stable	E11.5
		58.3725	Least Stable	E11.5
		49.2163	Least Stable	E11.5
		62.2396	Least Stable	E11.5
		63.0769	Least Stable	E11.5
		62.5	Least Stable	E11.5
		47.5452	Least Stable	E11.5
		64.3678	Least Stable	E11.5
		77.8281	Least Stable	E11.5
		59.1463	Least Stable	E11.5
		78.7565	Least Stable	E11.5
		52.5641	Least Stable	E11.5
		67.9878	Least Stable	E11.5
		62.3886	Least Stable	E11.5
		55.7471	Least Stable	E11.5
		68.4932	Least Stable	E11.5
		52.2727	Least Stable	E11.5
		53.1863	Least Stable	E11.5
		72	Least Stable	E11.5
		67.5393	Least Stable	E11.5
		58.1897	Least Stable	E11.5
		67.9245	Least Stable	E11.5
		61.4679	Least Stable	E11.5
		44.4444	Least Stable	E11.5
		60	Least Stable	E11.5
		48.5075	Least Stable	E11.5
		55.2381	Least Stable	E11.5
		63.4615	Least Stable	E11.5
		66.7699	Least Stable	E11.5
		72.6452	Least Stable	E11.5
		45.7746	Least Stable	E11.5
		51.3158	Least Stable	E11.5
		62.8906	Least Stable	E11.5
		60.3448	Least Stable	E11.5
		70.6897	Least Stable	E11.5
		63.3197	Least Stable	E11.5
		55.5328	Least Stable	E11.5
		59.4828	Least Stable	E11.5
		53.2468	Least Stable	E11.5
		71.9149	Least Stable	E11.5
		53.3333	Least Stable	E11.5
		50.1779	Least Stable	E11.5
		64.9123	Least Stable	E11.5
		59.7531	Least Stable	E11.5
		53.6364	Most Stable	E14.5
		60.4651	Most Stable	E14.5
		71.8182	Most Stable	E14.5
		62.7413	Most Stable	E14.5
		71.5827	Most Stable	E14.5
		49.481	Most Stable	E14.5
		58.6563	Most Stable	E14.5
		64.5161	Most Stable	E14.5
		67.5325	Most Stable	E14.5
		53.1553	Most Stable	E14.5
		55.2632	Most Stable	E14.5
		54.1401	Most Stable	E14.5
		69.1257	Most Stable	E14.5
		64.898	Most Stable	E14.5
		64.3312	Most Stable	E14.5
		44.0141	Most Stable	E14.5
		73.4513	Most Stable	E14.5
		68.6869	Most Stable	E14.5
		70.297	Most Stable	E14.5
		63.3028	Most Stable	E14.5
		47.9592	Most Stable	E14.5
		64.2276	Most Stable	E14.5
		67.4419	Most Stable	E14.5
		59.204	Most Stable	E14.5
		72.4138	Most Stable	E14.5
		55.0265	Most Stable	E14.5
		66.5563	Most Stable	E14.5
		72.9508	Most Stable	E14.5
		45.9227	Most Stable	E14.5
		71.0526	Most Stable	E14.5
		88.5714	Most Stable	E14.5
		53.5469	Most Stable	E14.5
		65.3061	Most Stable	E14.5
		56	Most Stable	E14.5
		58.8235	Most Stable	E14.5
		48.0519	Most Stable	E14.5
		72.1393	Most Stable	E14.5
		76.087	Most Stable	E14.5
		80.9524	Most Stable	E14.5
		66.6667	Most Stable	E14.5
		73.9837	Most Stable	E14.5
		69.9454	Most Stable	E14.5
		86.5672	Most Stable	E14.5
		80	Most Stable	E14.5
		51.5625	Most Stable	E14.5
		73.7991	Most Stable	E14.5
		62.0321	Most Stable	E14.5
		65.0602	Most Stable	E14.5
		52.6316	Most Stable	E14.5
		53.8244	Most Stable	E14.5
		59.8071	Most Stable	E14.5
		59.6154	Most Stable	E14.5
		69.5489	Most Stable	E14.5
		63.3333	Most Stable	E14.5
		58.0952	Most Stable	E14.5
		59.0452	Most Stable	E14.5
		66.4615	Most Stable	E14.5
		75.1111	Most Stable	E14.5
		82.3171	Most Stable	E14.5
		70.8678	Most Stable	E14.5
		68.543	Most Stable	E14.5
		74.5161	Most Stable	E14.5
		77.0833	Most Stable	E14.5
		67.3554	Most Stable	E14.5
		65.7658	Most Stable	E14.5
		64.1732	Most Stable	E14.5
		64.8551	Most Stable	E14.5
		79.4872	Most Stable	E14.5
		61.7284	Most Stable	E14.5
		54.7826	Most Stable	E14.5
		66.2997	Most Stable	E14.5
		64.4118	Most Stable	E14.5
		58.1551	Most Stable	E14.5
		59.799	Most Stable	E14.5
		84.6847	Most Stable	E14.5
		61.9433	Most Stable	E14.5
		80.2469	Most Stable	E14.5
		77.2727	Most Stable	E14.5
		41.5423	Most Stable	E14.5
		54.5946	Most Stable	E14.5
		64.7619	Most Stable	E14.5
		62.4031	Most Stable	E14.5
		70.1987	Most Stable	E14.5
		46.1538	Most Stable	E14.5
		56.5217	Most Stable	E14.5
		58.5366	Most Stable	E14.5
		60.5948	Most Stable	E14.5
		65.9794	Most Stable	E14.5
		71.2644	Most Stable	E14.5
		64.6154	Most Stable	E14.5
		69.2308	Most Stable	E14.5
		60.2339	Most Stable	E14.5
		67.7871	Most Stable	E14.5
		68.6275	Most Stable	E14.5
		82.6613	Most Stable	E14.5
		60.5351	Most Stable	E14.5
		73.8532	Most Stable	E14.5
		70	Most Stable	E14.5
		83.1731	Most Stable	E14.5
		64.5833	Most Stable	E14.5
		82.5	Most Stable	E14.5
		53.9683	Most Stable	E14.5
		63.0435	Most Stable	E14.5
		55.5556	Most Stable	E14.5
		49.4565	Most Stable	E14.5
		77.1987	Most Stable	E14.5
		62.1212	Most Stable	E14.5
		65.7895	Most Stable	E14.5
		62.1533	Most Stable	E14.5
		52.9412	Most Stable	E14.5
		67.4157	Most Stable	E14.5
		54.8544	Most Stable	E14.5
		74.3316	Most Stable	E14.5
		62.3509	Most Stable	E14.5
		60	Most Stable	E14.5
		50.411	Most Stable	E14.5
		70.8333	Most Stable	E14.5
		67.2414	Most Stable	E14.5
		66.129	Most Stable	E14.5
		73.5294	Most Stable	E14.5
		63.2075	Most Stable	E14.5
		52.9933	Most Stable	E14.5
		61.6541	Most Stable	E14.5
		60	Most Stable	E14.5
		57.6512	Most Stable	E14.5
		76.1468	Most Stable	E14.5
		52.8302	Most Stable	E14.5
		60.6667	Most Stable	E14.5
		58.4906	Most Stable	E14.5
		56.962	Most Stable	E14.5
		72.8	Most Stable	E14.5
		68.9498	Most Stable	E14.5
		74.4681	Most Stable	E14.5
		63.6364	Most Stable	E14.5
		72.1311	Most Stable	E14.5
		76.9634	Most Stable	E14.5
		54.8139	Most Stable	E14.5
		56.9892	Most Stable	E14.5
		32.6007	Most Stable	E14.5
		48.8	Most Stable	E14.5
		80.916	Most Stable	E14.5
		39.7807	Most Stable	E14.5
		57.0312	Most Stable	E14.5
		33.8235	Most Stable	E14.5
		35.7143	Most Stable	E14.5
		68.8	Most Stable	E14.5
		77.9116	Most Stable	E14.5
		37.5297	Most Stable	E14.5
		62.6866	Most Stable	E14.5
		72.7273	Most Stable	E14.5
		56.7766	Most Stable	E14.5
		78.3505	Most Stable	E14.5
		62.6427	Most Stable	E14.5
		82.7103	Most Stable	E14.5
		45.7557	Most Stable	E14.5
		56.7164	Most Stable	E14.5
		74.1935	Most Stable	E14.5
		81.3953	Most Stable	E14.5
		54.2373	Most Stable	E14.5
		68.1564	Most Stable	E14.5
		69.0476	Most Stable	E14.5
		68.4	Most Stable	E14.5
		57.4324	Most Stable	E14.5
		65	Most Stable	E14.5
		79.2308	Most Stable	E14.5
		68.6567	Most Stable	E14.5
		55.4348	Most Stable	E14.5
		59.3023	Most Stable	E14.5
		63.5714	Most Stable	E14.5
		53.9216	Most Stable	E14.5
		62.3563	Most Stable	E14.5
		60.3175	Most Stable	E14.5
		65.9341	Most Stable	E14.5
		62.5164	Most Stable	E14.5
		70.2381	Most Stable	E14.5
		69.2946	Most Stable	E14.5
		62.8906	Most Stable	E14.5
		53.5398	Most Stable	E14.5
		61.0879	Most Stable	E14.5
		82.8179	Most Stable	E14.5
		61.8182	Most Stable	E14.5
		64.3885	Most Stable	E14.5
		69.8413	Most Stable	E14.5
		62.5	Most Stable	E14.5
		67.1875	Most Stable	E14.5
		57	Most Stable	E14.5
		75	Most Stable	E14.5
		65.625	Most Stable	E14.5
		52.0958	Most Stable	E14.5
[truncated: 3,575 more rows]

## Sheet: Fig S1J
Supplemental Figure S1J - Scatterplot comparison of codon CSC values for E14.5 vs E11.5		Codon	E11.5	E14.5
		AGU	-0.196748	-0.195975
		UCA	-0.181898	-0.180057
		UUA	-0.173402	-0.171171
		CAU	-0.148398	-0.141277
		UCU	-0.136439	-0.130051
		UGU	-0.1321	-0.140581
		AUA	-0.119616	-0.11343
		AGA	-0.119263	-0.123224
		CUU	-0.109872	-0.111754
		CAA	-0.103219	-0.112673
		AAU	-0.10097	-0.0991768
		CCA	-0.0990769	-0.0904595
		AGC	-0.0981239	-0.0926235
		AAA	-0.0939075	-0.089157
		ACA	-0.0896926	-0.0812774
		CAC	-0.086918	-0.106832
		ACU	-0.0847352	-0.0938776
		GAA	-0.0788089	-0.0736893
		CCU	-0.0728139	-0.0872395
		UUG	-0.0654965	-0.0738485
		CCG	-0.0653413	-0.0573436
		UGC	-0.0651619	-0.0704054
		UUU	-0.0643327	-0.0581194
		CUA	-0.0632021	-0.0762008
		UCC	-0.0618821	-0.0549891
		GUA	-0.0587889	-0.0547798
		UCG	-0.0541009	-0.0588486
		AGG	-0.0503394	-0.0461957
		GUU	-0.0358808	-0.0309883
		CCC	-0.0209172	-0.0110077
		UAU	-0.0206503	-0.0189985
		CAG	-0.00139983	-0.00437194
		GCA	-0.00123908	0.00964695
		GCG	-0.000835798	-0.00405868
		ACG	-0.000735703	-0.0217499
		AUU	0.00408886	0.00360808
		GAU	0.00530813	0.0153925
		CUC	0.0293839	0.0390513
		CGA	0.0305624	0.0340606
		AAC	0.0372808	0.0375479
		GGA	0.0396826	0.0109748
		UGG	0.040574	0.0332703
		UAC	0.0541177	0.0674199
		CGG	0.0619507	0.0702806
		CGC	0.0624319	0.0644811
		UUC	0.0636717	0.0601092
		GAC	0.0687355	0.0764098
		GGG	0.0710513	0.0535927
		ACC	0.0725568	0.0759636
		CGU	0.0741629	0.0693821
		GAG	0.0774391	0.0894237
		GGU	0.0934391	0.0694584
		GUC	0.0978143	0.108179
		GCU	0.104055	0.0999647
		GGC	0.113589	0.0988705
		CUG	0.121167	0.108008
		GCC	0.129048	0.132852
		AUG	0.133139	0.144974
		GUG	0.160053	0.146527
		AAG	0.163523	0.176412
		AUC	0.169402	0.173962

## Sheet: Fig S1K
Supplemental Figure S1K - Scatterplot comparison of codon CSC values for E16.5 vs E14.5		Codon	E14.5	E16.5
		AGU	-0.195975	-0.178074
		UCA	-0.180057	-0.16544
		UUA	-0.171171	-0.155621
		CAU	-0.141277	-0.143476
		UCU	-0.130051	-0.12059
		UGU	-0.140581	-0.139078
		AUA	-0.11343	-0.10445
		AGA	-0.123224	-0.114537
		CUU	-0.111754	-0.0985248
		CAA	-0.112673	-0.0840401
		AAU	-0.0991768	-0.0817879
		CCA	-0.0904595	-0.0722609
		AGC	-0.0926235	-0.0922067
		AAA	-0.089157	-0.0845667
		ACA	-0.0812774	-0.0672842
		CAC	-0.106832	-0.115089
		ACU	-0.0938776	-0.0832874
		GAA	-0.0736893	-0.0521423
		CCU	-0.0872395	-0.0595418
		UUG	-0.0738485	-0.0544343
		CCG	-0.0573436	-0.067357
		UGC	-0.0704054	-0.0810223
		UUU	-0.0581194	-0.0512472
		CUA	-0.0762008	-0.0462009
		UCC	-0.0549891	-0.0685424
		GUA	-0.0547798	-0.048576
		UCG	-0.0588486	-0.0680838
		AGG	-0.0461957	-0.0511669
		GUU	-0.0309883	-0.0315938
		CCC	-0.0110077	-0.0128005
		UAU	-0.0189985	-0.0268353
		CAG	-0.00437194	-0.00199824
		GCA	0.00964695	0.0222338
		GCG	-0.00405868	-0.00919825
		ACG	-0.0217499	-0.0245115
		AUU	0.00360808	0.0110021
		GAU	0.0153925	0.0344227
		CUC	0.0390513	0.0198157
		CGA	0.0340606	0.0357415
		AAC	0.0375479	0.0348716
		GGA	0.0109748	0.0304458
		UGG	0.0332703	0.0222313
		UAC	0.0674199	0.0464309
		CGG	0.0702806	0.0591715
		CGC	0.0644811	0.0530063
		UUC	0.0601092	0.0396837
		GAC	0.0764098	0.065686
		GGG	0.0535927	0.0479686
		ACC	0.0759636	0.0588079
		CGU	0.0693821	0.0771047
		GAG	0.0894237	0.0909269
		GGU	0.0694584	0.0724693
		GUC	0.108179	0.0790732
		GCU	0.0999647	0.110009
		GGC	0.0988705	0.0908507
		CUG	0.108008	0.105219
		GCC	0.132852	0.110385
		AUG	0.144974	0.124965
		GUG	0.146527	0.130799
		AAG	0.176412	0.163866
		AUC	0.173962	0.150623
