# Supplementary material for: mRNA stability fine-tunes gene expression in the developing cortex to control neurogenesis
Source: PLoS Biol. 2025 Feb 6;23(2):e3003031. doi: 10.1371/journal.pbio.3003031 (PMC11838918; doi:10.1371/journal.pbio.3003031)
Supplement: S10 Data — (XLSX) [file pbio.3003031.s025.xlsx]

## Sheet: Fig S2A
Supplemental Figure S2A - Expression of developmentally regulated transcripts in progenitors versus neurons (E14.5 vs E11.5)		Gene	progenitor	neuron	Sig			Gene	progenitor	neuron	Sig
		Dmrta1	0.121898	0.00651691	Down			Chl1	0.029014	0.479357	Up
		Ptpru	0.072689	0.0140311	Down			Flrt2	0.0164232	0.124908	Up
		Gldc	0.224601	0.0107542	Down			Grin2b	0.0273515	0.682876	Up
		Cadps2	0.0156908	0.0207838	Down			Hivep2	0.0180426	0.298528	Up
		Col4a1	0.0105041	0.0121504	Down			Neto2	0.0927184	0.263096	Up
		Fzd8	0.0957607	0.0108281	Down			Neurod6	0.838715	2.72112	Up
		Mest	0.528877	0.123076	Down			Nuak1	0.0698947	0.309314	Up
		Lum	0.00172066	0.00129355	Down			Opcml	0.0200033	0.907614	Up
		Col4a2	0.00730034	0.0149463	Down			Slc8a1	0.00163719	0.0319651	Up
		Spock2	0.00983977	0.143719	Down			Camk2b	0.0208376	0.54759	Up
		Fgfr2	0.0890174	0.0286999	Down			Nell2	0.0846529	0.980235	Up
		Cntnap2	0.31369	0.249221	Down			L1cam	0.0387854	0.411419	Up
		Filip1	0.0372503	0.00334797	Down			Enc1	0.266751	1.01054	Up
		Col5a2	0.0133139	0.00322689	Down			Fam49a	0.0509702	0.658251	Up
		Sall2	0.168062	0.0725311	Down			Mapt	0.0907474	1.98654	Up
		Col6a3	0.000230536	0.000483355	Down			Gria1	0.00448307	0.0668246	Up
		Pcsk5	0.00859773	0.00304025	Down			Tenm2	0.0538525	0.27014	Up
		Epb41l4b	0.00160414	0.00166104	Down			Luzp2	0.0245751	0.26548	Up
		Cntn6	0.0031526	0.0216459	Down			St8sia5	0.00493946	0.00715946	Up
		Hey1	0.317798	0.0957446	Down			Bhlhe22	0.101646	1.01133	Up
		Pbx2	0.134159	0.0621112	Down			Lmo3	0.108715	0.320261	Up
		Metrn	0.126454	0.00363028	Down			Tnr	0.00140573	0.150482	Up
		Mtmr11	0.0243435	0.00350708	Down			Tiam2	0.0252316	0.183886	Up
		Peg3	0.113432	0.105735	Down			Robo1	0.0198347	0.183695	Up
		Crb2	0.0369277	0.00219561	Down			Nos1	0.010078	0.11819	Up
		Nrk	0.00463349	0.000143736	Down			Stmn4	0.219335	1.92065	Up
		Nid1	0.00104484	0.000880518	Down			Sh3kbp1	0.0374369	0.150758	Up
		Spats2l	0.013377	0.0481325	Down			Syt4	0.108628	1.30936	Up
		Scube1	0.0102103	0.0943369	Down			Dlg2	0.00494754	0.203859	Up
		Otx1	0.201088	0.0343444	Down			Shtn1	0.0215302	0.710957	Up
		Mcam	0.0139337	0.00150057	Down			Hrk	0.00453389	0.00902575	Up
		Bmp7	0.0243107	0.0012361	Down			Clmp	0.0551492	0.95202	Up
		Smad3	0.0426559	0.0292273	Down			St8sia3	0.0105456	0.183851	Up
		Ildr2	0.0408936	0.00333249	Down			Rbfox1	0.0334527	0.967189	Up
		Hes5	0.851805	0.0397628	Down			Cacna1e	0.00443359	0.134346	Up
		Fam181a	0.0724447	0.0114923	Down			Ppfia2	0.0198828	0.301241	Up
		Fam222a	0.0134657	0.00348244	Down			Ablim1	0.0292443	0.3252	Up
		Vim	1.55457	0.266167	Down			Ntm	0.0607721	0.977751	Up
		Neto1	0.000716209	0.00624216	Down			Prkce	0.0333423	0.315179	Up
		Tcf7l1	0.100458	0.00302393	Down			Rlbp1	0.247861	0.212797	Up
		Lamb2	0.0275157	0.00106881	Down			Satb2	0.0397087	0.77061	Up
		Dpysl4	0.11779	0.12085	Down			Scn3b	0.00661639	0.200524	Up
		Hopx	0.0193749	0.00256814	Down			Nr4a3	0.00223047	0.0904335	Up
		Hif3a	0.0179063	0.00408459	Down			Kirrel3	0.00623916	0.0634832	Up
		Peg12	0.198668	0.0108949	Down			Eef1a2	0.00392315	0.166656	Up
		Gpr139	0.000204277	0.00420642	Down			Mfge8	0.212919	0.0180773	Up
		Oaf	0.0681158	0.000716332	Down			Adora1	0.00165604	0.0774264	Up
		Emilin1	0.00980339	0.00439331	Down			March4	0.00216867	0.11004	Up
		Cbln2	0.0224224	0.0785523	Down			Camk4	0.0069062	0.105572	Up
		Hba-a2	0.140136	0.0910179	Down			Snap25	0.0432665	0.553619	Up
		Plin3	0.100767	0.017216	Down			Cplx1	0.0113693	0.364666	Up
		Cyp26b1	9.71577e-05	0.00333711	Down			Gpr85	0.0397367	0.902355	Up
		Loxl2	0.0717046	0.0202056	Down			Ndrg1	0.0187792	0.308137	Up
		Rasgrp1	0.00846961	0.018848	Down			Phf24	0.00290535	0.130406	Up
		Col2a1	0.0813427	0.00263699	Down			Nsg2	0.361673	1.18085	Up
		Kirrel	0.00454542	0.00129491	Down			Zbtb18	0.319278	1.29843	Up
		Lsr	0.119075	0.00315294	Down			Spock1	0.00677994	0.217158	Up
		Rtkn	0.0288877	0.00498119	Down			Plxna2	0.261473	0.349713	Up
		Ano1	0.0045011	0.000307525	Down			Nnat	1.26419	2.01108	Up
		Ccnd3	0.248546	0.10296	Down			Myt1l	0.0419286	0.912871	Up
		Fndc3c1	0.0358559	0.000288702	Down			Ttc39b	0.0410871	0.0622392	Up
		Cdr2l	0.0936741	0.0859311	Down			Nav3	0.0120865	0.155972	Up
		Chrdl1	0.00504222	0.000383732	Down			Rasgef1b	0.228561	0.0852361	Up
		Spry1	0.0274792	0.031195	Down			Ptprd	0.104397	0.779268	Up
		Abhd4	0.0873623	0.0133986	Down			Grm5	0.00472747	0.255592	Up
		Col3a1	0.00370418	0.00131766	Down			March1	0.0264683	0.114472	Up
		Emx2	0.651295	0.0896682	Down			Phactr1	0.0512101	0.476024	Up
		Acsbg1	0.0481107	0.00326158	Down			Dscam	0.00596928	0.0918667	Up
		Samd5	0.00322678	0.004674	Down			Gas7	0.0142293	0.74398	Up
		Cdh6	0.00464824	0.0108429	Down			Xpr1	0.125956	0.268118	Up
		Nhs	0.0717472	0.00494871	Down			Prickle1	0.00545507	0.0410938	Up
		Zfp618	0.0623401	0.0415003	Down			Glra2	0.00442617	0.203303	Up
		Dmrta2	0.704208	0.0534678	Down			Adcyap1r1	0.044495	0.0574453	Up
		Lrp4	0.115266	0.00421894	Down			Hpca	0.0184809	0.208183	Up
		Papln	0.000159052	8.47312e-05	Down			Syt16	0.0217083	0.471914	Up
		Scn5a	0.0109135	0.000277715	Down			Rnf182	0.103753	0.446872	Up
		Hap1	0.109776	0.00861346	Down			Sv2a	0.018699	0.320703	Up
		Clic1	0.787134	0.19142	Down			Kcnq2	0.0187874	0.185483	Up
		Rcn1	0.521677	0.0600029	Down			Msra	0.0949577	0.315506	Up
		Foxo4	0.0370816	0.00621426	Down			Ube2ql1	0.0485151	0.328667	Up
		Arntl	0.0256387	0.0390439	Down			Prokr2	0.00415002	0.0353977	Up
		Arvcf	0.187866	0.114995	Down			Cdh13	0.0100146	0.314055	Up
		Fbn2	0.0113306	0.0546578	Down			Gpm6a	0.2241	1.93576	Up
		Bag3	0.00684474	0.000156819	Down			Dnajc6	0.00391139	0.10348	Up
		Ttyh1	0.351758	0.0582637	Down			Ncam1	0.305677	1.55471	Up
		Ccdc8	0.146052	0.0043154	Down			Neo1	0.0867975	0.210271	Up
		Plagl2	0.108076	0.0219234	Down			Prkar1b	0.0400389	0.631046	Up
		Zic3	0.0222676	0.00266274	Down			Plppr1	0.278587	0.52938	Up
		E2f6	0.146493	0.0578468	Down			Mmp24	0.00508845	0.0790447	Up
		Daam2	0.0057387	0.00293773	Down			Blcap	0.187329	0.416593	Up
		Amt	0.0263581	0.0312399	Down			Nol4	0.0856485	0.303294	Up
		Wls	0.0496982	0.0144369	Down			Syt6	0.00554837	0.0137694	Up
		Pbxip1	0.0423025	0.00202592	Down			Inhbb	0.0870556	0.0458927	Up
		Col26a1	0.00239577	0.00913047	Down			Ppp2r2b	0.711036	1.28135	Up
		Plpp3	0.371976	0.0365627	Down			Tmem229b	0.024812	0.146333	Up
		Prss23	0.0501558	0.00388281	Down			Nrxn1	0.0543426	0.886441	Up
		Gnai2	1.27343	0.432936	Down			Erc2	0.017009	0.144184	Up
		Syt13	0.00671314	0.008639	Down			Prkca	0.0439124	0.175211	Up
		Chrm3	0.000133379	0.00566166	Down			Amer3	0.00183264	0.0554795	Up
		Thbd	0	0.00115147	Down			Adcy1	0.00724757	0.148499	Up
		Pdlim5	0.0122515	0.00447279	Down			Rab3a	0.180757	1.54513	Up
		Nhlh1	0.0614511	0.0355737	Down			Clstn2	0.00626788	0.24406	Up
		Rbp1	0.221639	0.0751393	Down			Nfix	0.818279	1.80067	Up
		Peg10	0.0266913	0.00598656	Down			Mturn	0.0482385	0.333619	Up
		Prex1	0.0629712	0.0892032	Down			Dio2	0.00266153	0.000512109	Up
		Rxra	0.0215269	0.00319477	Down			Tub	0.0186075	0.202615	Up
		Stard13	0.00103799	0.000656573	Down			Gramd1b	0.0170897	0.13496	Up
		Acss2	0.0410001	0.0401182	Down			Cemip	0.000796762	0.00750692	Up
		Ptpn13	0.0266129	0.00460801	Down			Scg3	0.118146	0.447304	Up
		Wfdc2	0.09944	0.0111564	Down			Rab3c	0.0706169	0.478691	Up
		Fgfbp3	0.340845	0.16643	Down			Scamp5	0.0336758	0.142563	Up
		Cxcr4	0.00951515	0.00374355	Down			Bend6	0.0175128	0.59025	Up
		Mast4	0.0723931	0.0806597	Down			Cntn2	0.0308872	0.495857	Up
		Car2	0.0111201	0.00497169	Down			Rabgap1l	0.0558265	0.363785	Up
		Nynrin	0.0508447	0.0178542	Down			Bach2	0.173654	0.311144	Up
		Lama1	0.00779002	0.00101689	Down			Dync1i1	0.0158145	0.744748	Up
		Tmem163	0.0581488	0.0516604	Down			Sptbn2	0.0536319	0.268527	Up
		Tmem176a	0.0190008	0.00508365	Down			Kif21b	0.19817	0.400683	Up
		Slc2a1	0.122267	0.0282415	Down			Dlgap1	0.0242024	0.279597	Up
		Nt5dc2	1.26296	0.239086	Down			Sh3bp5	0.0516824	0.549007	Up
		Astn2	0.00294053	0.00441396	Down			Trim66	7.62944e-05	0.000662711	Up
		Spata6	0.0309107	0.00268266	Down			Hivep3	0.0159564	0.212723	Up
		Gdf11	0.0256901	0.0264924	Down			Phactr3	0.0398272	0.458557	Up
		Caskin2	0.0312717	0.00423476	Down			Slc1a1	0.00471226	0.109202	Up
		Kremen1	0.0101275	0.00494598	Down			Tmem74	0.00452639	0.0099197	Up
		Tenm3	0.0693479	0.120249	Down			Igsf3	0.0998742	0.546567	Up
		Igf2bp1	0.367491	0.0891141	Down			Mllt11	0.640826	2.76706	Up
		Kcnk5	0.0277706	0.000975447	Down			Fosl2	0.00387419	0.0682579	Up
		Kif26b	0.0968312	0.111255	Down			Tmem59l	0.0193396	0.281196	Up
		Camk2d	0.0515436	0.00694385	Down			Kcnip3	0.0659039	0.0614508	Up
		Ebf1	0.0139091	0.0482522	Down			Fam131a	0.0292873	0.100246	Up
		Epb41l2	0.0604074	0.018267	Down			Gm29260	0.15355	0.0164703	Up
		Frmd4b	0.120108	0.288992	Down			Csrnp3	0.0146927	0.264	Up
		Tmem198b	0.0491963	0.0149833	Down			Cacnb4	0.0152717	0.136018	Up
		Mob3b	0.0356659	0.00176994	Down			Gabrb3	0.0138543	0.220076	Up
		Npr1	0.00040445	0.000110006	Down			E330009J07Rik	0.0973081	0.0653253	Up
		Zcchc3	0.36835	0.109433	Down			Kcnn2	0.115155	0.177751	Up
		Rffl	0.0302609	0.00858371	Down			Stk32b	0.00393129	0.121	Up
		Fzd2	0.292445	0.0318242	Down			Acat1	0.46318	1.01037	Up
		Axl	0.0562449	0.00147407	Down			Sgip1	0.0247099	0.22335	Up
		Ccne1	0.215801	0.0146254	Down			Pou3f1	0.230533	0.412707	Up
		Mrc2	0.0193755	0.00127947	Down			Sept3	0.285657	0.776108	Up
		Ptpn3	0.00159366	0.00353372	Down			Syngr1	0.0659219	0.124993	Up
		Pdgfrb	0.00799938	0.00105733	Down			Sfxn3	0.0319727	0.261596	Up
		Etv1	0.0625769	0.0440481	Down			Eno2	0.0024347	0.048079	Up
		Lama2	0.00516962	0.0225968	Down			Snph	0.00171447	0.02732	Up
		Ephb3	0.0179267	0.0068291	Down			Gpr21	0.00328806	0.0607544	Up
		Mylk	0.00278496	0.0026918	Down			Adcy8	0	0.00189448	Up
		Sash1	0.0408094	0.00603507	Down			Gdap1	0.0780959	0.356146	Up
		Tpbg	0.18433	0.0120658	Down			Sema3a	0.0490152	0.0310887	Up
		Tgfb2	0.113184	0.0101158	Down			Tmem178	0.327616	0.202084	Up
		Ppard	0.0181432	0.00875939	Down			Nrxn3	0.0172216	0.0186934	Up
		Spata13	0.13601	0.00997299	Down			Mapk10	0.0203303	0.321753	Up
		Lrig1	0.0364687	0.00362292	Down			Psd2	0.0118812	0.0969167	Up
		Erbb2	0.0195753	0.000628172	Down			Slc8a2	0.014147	0.0510294	Up
		Cand2	0.101897	0.0249645	Down			Sstr2	0.44493	0.0838304	Up
		Zfp423	0.121992	0.0491175	Down			Ldb2	0.0255462	0.33485	Up
		Yap1	0.137731	0.00600689	Down			Nedd4l	0.148607	0.272064	Up
		Ephb4	0.0247242	0.00303701	Down			Snap91	0.0172969	0.34984	Up
		Mcc	0.0099257	0.00363151	Down			Deptor	0.00205841	0.00490309	Up
		Myo5b	0.0259566	0.0328532	Down			Nmnat2	0.00596242	0.133643	Up
		Tcf7l2	0.0835239	0.00269445	Down			Dtx1	0.0295217	0.290974	Up
		Col6a2	0.00126762	0.00101039	Down			Egfr	0.00494667	0.00136837	Up
		Apeh	0.0726686	0.0460876	Down			Clcn4	0.169112	0.653805	Up
		Pxdn	0.0518053	0.0302692	Down			Mical2	0.00171218	0.0651977	Up
		Ctnnal1	0.0841965	0.0143909	Down			Tnc	0.0367184	0.0121311	Up
		Thbs2	8.28356e-05	0.000573791	Down			Htr2a	3.80259e-05	0.00054293	Up
		S1pr2	0.0148044	0.00997046	Down			Samd12	0.00179711	0.0131422	Up
		Phlpp1	0.0715976	0.0409371	Down			Tcf4	1.63253	1.98574	Up
		Stac	0.0123281	0.00898407	Down			Dnm3	0.00655537	0.26692	Up
		Slc6a1	0.0237779	0.0144695	Down			Hecw1	0.0150502	0.563363	Up
		Uhrf1	0.300589	0.0111117	Down			Lmo7	0.0143447	0.104675	Up
		Frem2	0.00481607	0.0277857	Down			Lgalsl	0.107571	0.237636	Up
		Slc12a7	0.0449303	0.00635977	Down			Gabbr1	0.154606	0.55262	Up
		Dll3	0.12404	0.0839245	Down			Slc6a15	0.0562271	0.282938	Up
		Fgd6	0.0089067	0.00136637	Down			Gm17750	0.39284	0.767256	Up
		Plekhb1	0.00831625	0.00593409	Down			Pou6f1	0.0490201	0.127679	Up
		Notch3	0.0582054	0.00244414	Down			Lrrtm2	0.0258092	0.083676	Up
		Cers4	0.0975016	0.252177	Down			Enpp5	0.0365231	0.171789	Up
		Ptprk	0.0770493	0.366612	Down			Trim9	0.0384436	0.0832464	Up
		Gins2	0.311023	0.0273299	Down			Ppm1e	0.0449037	0.130959	Up
		Sall1	0.171745	0.00411003	Down			Tunar	0.00122016	0.0240931	Up
		Mov10	0.00895885	0.00339361	Down			Zeb2	0.191387	1.34938	Up
		Phc2	0.167339	0.116781	Down			St8sia1	0.0158781	0.07053	Up
		Kank2	0.0135732	0.00109621	Down			Dpysl3	0.418013	2.11532	Up
		Fgfrl1	0.0309097	0.0017418	Down			Ica1	0.010536	0.163474	Up
		Sparc	0.17514	0.0127539	Down			Nrg3	0.00333937	0.0470935	Up
		Dmrtb1	0.00660075	0.00541885	Down			Arpp21	0.00926982	0.597352	Up
		Lrrn1	0.347377	0.077803	Down			Zbtb38	0.16471	0.305135	Up
		Zic2	0.00577571	0.00171105	Down			Cnrip1	0.0946874	0.769623	Up
		Lama4	0.000645234	0.00365602	Down			Kcnq3	0.0139577	0.152232	Up
		Hspb8	0.0259621	0.000745853	Down			Ak4	0.0458227	0.00707201	Up
		Slc25a13	0.087991	0.00267001	Down			Rtn1	0.743934	3.08569	Up
		Dach1	0.150848	0.0139453	Down			Gabrg2	0.0059249	0.26164	Up
		Cdk2	0.245431	0.0063528	Down			Chd5	0.00773612	0.174952	Up
		Acsf2	0.0401294	0.000937353	Down			Chac1	0.00306962	0.0114384	Up
		Acvr2b	0.324559	0.0943359	Down			Elavl2	0.908846	0.735223	Up
		Clcn5	0.0455043	0.0354184	Down			Sh3rf1	0.0986568	0.0569927	Up
		Sox3	0.213425	0.00639486	Down			Ap3b2	0.0353426	0.296473	Up
		Bpgm	0.253224	0.265213	Down			D430041D05Rik	0.0153436	0.21913	Up
		Sox2	0.855236	0.0211127	Down			Ntrk3	0.0967425	0.327341	Up
		Wipf1	0.0183083	0.00117873	Down			Gtdc1	0.0586287	0.219356	Up
		Camk2a	0.0177932	0.017447	Down			Cyb5r1	0.0234415	0.0528802	Up
		Eya2	0.00964073	0.00221426	Down			Skil	0.14864	0.202212	Up
		E2f2	0.0480861	0.00103335	Down			Pak6	0.00273872	0.174375	Up
		Efna5	0.0364602	0.121186	Down			Clasp2	0.0882888	0.235139	Up
		Bgn	0.00242275	0.00143528	Down			Ptpre	0.00255473	0.0500899	Up
		Cdc6	0.112635	0.000893242	Down			Ss18l1	0.0399454	0.206078	Up
		Igf2bp2	0.325995	0.0734851	Down			Kcnh7	0.102165	0.147046	Up
		Cald1	0.245805	0.0926762	Down			Dscaml1	0.0182024	0.0105082	Up
		Net1	0.0612461	0.00701322	Down			Elfn2	0.00166532	0.03555	Up
		Pknox2	0.0344049	0.0308805	Down			Lmo1	0.302583	0.471278	Up
		Rai2	0.025187	0.0461275	Down			Nav2	0.0548997	0.40288	Up
		Kif1c	0.0238782	0.00526759	Down			Znrf2	0.0410124	0.254002	Up
		Dock6	0.0126445	0.00154927	Down			Fam20c	0.0350517	0.216278	Up
		Has2	0.000113686	0.00159838	Down			Slc44a5	0.00509753	0.00566798	Up
		Rhoc	0.166496	0.0306688	Down			Dusp6	0.033841	0.17418	Up
		Frzb	0.0181389	0.0109797	Down			Cdk5r1	0.183489	1.21556	Up
		Asf1b	0.237601	0.00456386	Down			Ankrd6	0.142925	0.0588204	Up
		Mmp15	0.0550195	0.0215796	Down			Nfib	1.50167	1.54742	Up
		Acadl	0.0505248	0.0122896	Down			Jazf1	0.0043328	0.0208869	Up
		Fzd7	0.0193492	0.00348074	Down			Mllt3	0.330022	0.470295	Up
		Alas2	0.00381524	0.00480515	Down			Gpr26	0.000691912	0.0465163	Up
		Inppl1	0.106196	0.0120125	Down			Tbc1d30	0.00371492	0.0671398	Up
		Cdc34	0.348349	0.149639	Down			Golga7b	0.00481353	0.240936	Up
		Btbd17	0.350588	0.0217804	Down			Fbln7	0.0094626	0.00294464	Up
		Loxl3	0.00756031	0.000435802	Down			Kcnma1	0.000807749	0.0924	Up
		Antxr2	0.0234155	0.00378603	Down			Apobec1	0.0177891	0.000392039	Up
		Six5	0.0234191	0.000595721	Down			Layn	0.00179608	0.00719177	Up
		Ror2	0.0494599	0.0040799	Down			Nfasc	0.0440854	0.169809	Up
		Cpne2	0.04765	0.0285493	Down			Mdga1	0.0620873	0.109498	Up
		Sat1	0.0735594	0.0649351	Down			Alcam	0.169685	0.182861	Up
		Cacna1g	0.00433897	0.0398654	Down			Sybu	0.0419003	0.628934	Up
		Dmd	0.0514796	0.0635242	Down			Slc15a2	0.0459905	0.0155517	Up
		Cbx2	0.176921	0.0364219	Down			Amer2	0.291381	0.593473	Up
		Ston2	0.0112681	0.000672239	Down			Galnt9	0.0012502	0.0434814	Up
		Sec14l2	0.011229	0.00265724	Down			Runx1t1	0.0215885	0.886131	Up
		Cdh7	0.00944747	0.0245624	Down			Rgs7bp	0.0197775	0.0499649	Up
		Lix1	0.475144	0.294599	Down			Rapgef4	0.00215222	0.0311098	Up
		Nedd9	0.0988382	0.0293196	Down			St6gal2	0.0204837	0.17837	Up
		Ntn4	0.016082	0.000820968	Down			Bcl11b	0.201985	0.479256	Up
		Plekha7	0.0478882	0.00428341	Down			Kcnc1	0.0186269	0.0861538	Up
		Col12a1	0.0148071	0.00112206	Down			Parp6	0.206951	0.694972	Up
		Nuak2	0.115404	0.0212038	Down			Gng2	0.2699	1.2427	Up
		Tk1	0.406849	0.00806903	Down			Clstn3	0.0162052	0.0979087	Up
		Cpa2	0.00719684	0.0682229	Down			Btbd11	0.00527091	0.0589611	Up
		B4galt1	0.0255587	0.0059735	Down			Chst1	0.0102525	0.228083	Up
		Mmp2	0.00235042	0.00560471	Down			Xkr4	0.000415733	0.0111256	Up
		Ralb	0.106666	0.155592	Down			Rab11fip4	0.0459683	0.154454	Up
		Ece1	0.0142707	0.0217262	Down			Aatk	0.00492273	0.0727698	Up
		Shc4	0.00446437	0.00660134	Down			Fry	0.0128127	0.170439	Up
		Lin28b	0.0114749	0.00146587	Down			Syt5	0.0176193	0.450403	Up
		Chaf1b	0.291021	0.0887178	Down			Cacna1c	0.00362114	0.0593408	Up
		Eif2ak4	0.0460017	0.0252155	Down			Ndst3	0.00410904	0.0165452	Up
		Efnb1	0.722849	0.217771	Down			Pygo1	0.10056	0.119759	Up
		Pard3b	0.0506717	0.00108605	Down			Brsk1	0.0371724	0.141437	Up
		Adgra2	0.00045648	0.00077772	Down			Doc2b	0.00139233	0.0128905	Up
		Gltp	0.255575	0.025351	Down			Bsn	0.0127796	0.0771546	Up
		Stk39	0.294625	0.108224	Down			Atrnl1	0.0353979	0.110843	Up
		5033430I15Rik	0.0213467	0.0472669	Down			Sez6l2	0.0108837	0.211586	Up
		Iqsec1	0.0651866	0.0553376	Down			Cabp1	0.0218703	0.154564	Up
		Anxa6	0.0162139	0.0561984	Down			Smim14	0.288456	0.789715	Up
		Slc25a24	0.016011	0.00789873	Down			Lonrf2	0.0107901	0.159267	Up
		Dlk1	0.0338833	0.00187586	Down			Mef2c	0.0772701	2.28668	Up
		E2f8	0.086735	0.000952908	Down			Chrm1	0.000407308	0.0327425	Up
		Atp1a2	0.0601405	0.0053104	Down			Chst2	0.125169	0.172854	Up
		Phldb2	0.0663412	0.00443704	Down			Htr1b	0.000111214	0.00100813	Up
		Hadh	0.248669	0.0270423	Down			Ica1l	0.0109313	0.102402	Up
		Rarg	0.00400602	0.0242758	Down			Cntnap3	9.1335e-05	0.000153244	Up
		Pon2	0.154011	0.00561121	Down			Slc4a10	0.00379773	0.0188227	Up
		Plscr1	0.0584975	0.00105306	Down			Rell2	0.0104559	0.256493	Up
		Sox21	0.272348	0.00568139	Down			Foxp1	0.327292	0.767111	Up
		Epb41l4a	0.0105755	0.0157235	Down			Abhd2	0.134911	0.204916	Up
		Adamts1	0.0140329	0.0196717	Down			Arrb1	0.0137957	0.0785182	Up
		Vamp8	0.0548131	0.00246004	Down			Atp1a3	0.0117865	0.288555	Up
		Pld1	0.00498013	0.000334073	Down			Lgi1	0.00133494	0.0347736	Up
		Crb1	0.00266308	0.000656298	Down			Id2	0.484352	1.39266	Up
		Haghl	0.202778	0.236034	Down			Taok3	0.0534264	0.485422	Up
		Tcn2	0.0221428	0.00113614	Down			Nbea	0.104452	0.58375	Up
		Fhl3	0.0104204	0.00194255	Down			Psd	0.00898374	0.305781	Up
		Stk10	0.00309419	0.00482201	Down			Atp9a	0.0778492	0.349902	Up
		Prex2	0.0202926	0.00196256	Down			Phf20l1	0.281362	0.233123	Up
		Rbm20	0.054182	0.00196742	Down			4931428F04Rik	0.0572043	0.256522	Up
		Vat1	0.145242	0.307416	Down			St3gal1	0.00378386	0.0631406	Up
		Zfp467	0.0842891	0.1497	Down			Cttnbp2	0.191866	0.614355	Up
		Dlx2	0.0125187	0.0117576	Down			Rps6kl1	0.00320439	0.108395	Up
		Plag1	0.0114646	0.00237495	Down			Stmn3	0.368544	2.32763	Up
		Itgb5	0.00573643	0.000688369	Down			Ppp1r14c	0.011901	0.479679	Up
		Gpr153	0.00364247	0.00829317	Down			Prickle2	0.00182682	0.0397082	Up
		Ppfibp1	0.0366142	0.0160468	Down			Shank1	0.0176552	0.459032	Up
		Rgs8	0.0169807	0.0258591	Down			Sertm1	0.0078874	0.0725702	Up
		Csad	0.0888107	0.0410631	Down			Lrrc55	0.000757704	0.0203166	Up
		Emx1	0.837276	0.479169	Down			Cltb	0.128209	0.692548	Up
		Tmem123	0.252379	0.0244758	Down			Ank3	0.0815006	0.691291	Up
		Plec	0.0106247	0.0175548	Down			Sult4a1	0.0333087	0.397296	Up
		Cd248	0.00228531	0.00279944	Down			Cnih2	0.277216	1.67914	Up
		Tead2	1.00886	0.0369468	Down			Dbpht2	0.01614	0.199319	Up
		Serpinh1	0.733899	0.0377201	Down			Bace1	0.0940925	0.160443	Up
		Slc4a2	0.0416543	0.0177847	Down			Draxin	0.0554061	0.152057	Up
		Zfp219	0.295809	0.0204979	Down			Fbxo41	0.00369135	0.0620601	Up
		Gja1	0.168069	0.00708362	Down			Kcnip1	0.0413333	0.0341316	Up
		Exo1	0.165896	0.00216279	Down			Unc79	0.00633543	0.0602302	Up
		Nhsl2	0.0210125	0.00863881	Down			B230334C09Rik	0.00494371	0.214354	Up
		Zic1	0.117667	0.00934934	Down			Prkcz	0.0476078	0.386678	Up
		Wipi1	0.0554022	0.0163941	Down			Tbc1d24	0.0324328	0.150621	Up
		Fjx1	0.227095	0.273688	Down			Dusp8	0.0575549	0.319433	Up
		Rara	0.0224719	0.0363414	Down			Pcdh1	0.00109601	0.0256037	Up
		Ugt8a	0.0113719	0.0014468	Down			B4galnt1	0.0186223	0.309202	Up
		Fbxl7	0.000345567	0	Down			Kcnd3	0.0168056	0.0298064	Up
		Casp6	0.223869	0.0838078	Down			Prkaa2	0.0152133	0.127875	Up
		Cntfr	0.303296	0.108083	Down			Atcay	0.0651805	0.387386	Up
		Tpm2	0.0253097	0.0103769	Down			Inhba	0.0014835	0.202363	Up
		Adcyap1	0.00899581	0.0354764	Down			Sema4d	0.019035	0.0426825	Up
		Tshz2	0.0107316	0.0238386	Down			2600014E21Rik	0.0254053	0.0141104	Up
		Col25a1	0.00233509	0.00168613	Down			Slc7a14	0.00464411	0.0251092	Up
		Fn1	0.135575	0.0456111	Down			Ephx4	0.00251741	0.0721485	Up
		Gcnt4	4.06351e-05	0	Down			Ap1s2	0.102118	0.303664	Up
		Syk	0.000983337	0.000675453	Down			Ppp2r2c	0.00347079	0.280027	Up
		Pou3f4	0.0703523	0.0339595	Down			Ids	0.0268339	0.189046	Up
		Gli3	0.300278	0.00804999	Down			Pfkfb3	0.0350554	0.082053	Up
		Snx8	0.0621512	0.0097558	Down			Prnp	0.120704	0.51054	Up
		Creg1	0.0568576	0.0434462	Down			Gabbr2	0.000757867	0.0947949	Up
		E130308A19Rik	0.081202	0.0416034	Down			Zfp9	0.00498624	0.0487049	Up
		Arhgap17	0.0587459	0.0241182	Down			Slc7a1	0.0475227	0.0541853	Up
		Cdc34b	0.000954743	5.5144e-05	Down			Atp8a2	0.00750313	0.0713472	Up
		Capg	0.00274943	0.000594009	Down			Jph3	0.00872058	0.191137	Up
		Pi4k2b	0.109316	0.0200885	Down			Camkv	0.0245569	0.478584	Up
		Tcf3	0.922072	0.214079	Down			Lrrc7	0.0100884	0.261996	Up
		Ajap1	0.00193266	0.0255896	Down			Chst15	0.0294529	0.0715536	Up
		Klf5	0.00696262	0.0279611	Down			Eef2k	0.0466782	0.138286	Up
		Tns2	0.000901518	0.000782115	Down			Ntsr1	0.000810994	0.0741365	Up
		Igfbp4	0.212954	0.0865518	Down			Nsg1	0.669802	2.33616	Up
		Adgre5	0.000448569	0.000502647	Down			Grin2c	0.00292465	0.000176221	Up
		Gsn	0.0101561	0.0382354	Down			Slc1a3	0.298683	0.041746	Up
		Angptl2	0.04237	0.000641581	Down			Dpysl5	0.198645	0.795884	Up
		Tril	0.016249	0.00146031	Down			Jph4	0.0169689	0.452575	Up
		Adamts5	0.00414226	0.00376076	Down			Tnik	0.223475	0.581163	Up
		Cnn2	0.00666881	0.00876563	Down			Slc45a1	0.00231798	0.075658	Up
		Cdc14a	0.0718276	0.00676979	Down			Wdr47	0.145431	0.38855	Up
		Utrn	0.0326179	0.00367031	Down			Adap1	0.000998123	0.0846638	Up
		Ccdc141	0.00219165	0.0024529	Down			Epha5	0.728313	0.983691	Up
		Tgfbi	0.000385135	0.000194649	Down			Pde4dip	0.0433424	0.145783	Up
		Ebf3	0.0123774	0.00213245	Down			Serpini1	0.108351	0.264027	Up
		Kcnd2	0.0133111	0.0484967	Down			Itm2b	1.16332	1.32454	Up
		Prkg2	0.0315362	0.00146502	Down			Fat4	0.0433603	0.101508	Up
		Sgsh	0.00650351	0.00286651	Down			Cpeb4	0.0148463	0.0733239	Up
		Kank1	0.00771894	0.00154903	Down			Inpp4a	0.0606635	0.24089	Up
		Tm7sf2	0.0285766	0.0654506	Down			Syp	0.034874	0.205567	Up
		Sox9	0.508681	0.0286278	Down			Ier5	0.422381	0.42715	Up
		Agtrap	0.0333022	0.000762453	Down			Unc13a	0.0269505	0.123867	Up
		Fanca	0.0398542	0.00085182	Down			Stmn2	0.194009	3.25524	Up
		Serpine2	0.0370861	0.220604	Down			Map9	0.0628384	0.506874	Up
		Mmp9	0.000501745	0.000442259	Down			Smarca2	0.238322	0.632694	Up
		Col23a1	0.00129971	0.00508239	Down			Mapk8	0.198111	0.513453	Up
		Prdm16	0.0892368	0.0262057	Down			Napb	0.0469569	0.219775	Up
		Ccdc85a	0.00338823	0.0717738	Down			Sema7a	0.0119376	0.128593	Up
		Asrgl1	0.213023	0.118829	Down			Sec11c	0.0764	0.476241	Up
		Isyna1	0.165937	0.162187	Down			Ryr2	0.000870878	0.0251996	Up
		Rfx2	0.0131907	0.000467641	Down			Vipr1	0.00141733	0.00457784	Up
		Col6a1	9.78171e-05	0.000383432	Down			Foxo6	0.0616734	0.0849347	Up
		Hmga2	0.483261	0.00713386	Down			Efr3a	0.146688	0.127139	Up
		Naaa	0.00763551	0.00332121	Down			Cnksr2	0.0150982	0.208648	Up
		Grm8	0.00196167	0.0158579	Down			Arl15	0.0246538	0.0894953	Up
		Tom1l1	0.0579962	0.010025	Down			Unc5d	0.0993695	0.103619	Up
		Blvrb	0.0519648	0.0412835	Down			Clvs1	0.120742	0.127664	Up
		Pakap	0	7.53991e-05	Down			Cnih3	0.0235918	0.178451	Up
		Svil	0.0238642	0.000437559	Down			Dlx6os1	0.00295858	0.00630353	Up
		Lactb2	0.0330107	0.0103862	Down			Tmem63c	0.000135537	0.00720279	Up
		Tead3	0.019754	0.0033796	Down			Camkk2	0.111518	0.620682	Up
		Acads	0.1873	0.0192952	Down			Ifngr2	0.169911	0.811191	Up
		Igsf11	0.0403572	0.0021235	Down			Gad2	0.00650864	0.00697531	Up
		Maml3	0.053761	0.0132447	Down			Stx1b	0.0290002	0.230424	Up
		Pdgfra	0.00165326	0.00167085	Down			Lgals8	0.0223302	0.0332801	Up
		Ppic	0.169872	0.0129686	Down			Tmem130	0.0012899	0.0656643	Up
		Fhod1	0.0102879	0.000935129	Down			Kcnq5	0.00170211	0.0444813	Up
		Itpripl1	0.0780086	0.0768419	Down			Paqr9	0.00674908	0.0606371	Up
		Laptm4b	0.108838	0.0157655	Down			Kcnv1	0.00168633	0.0527807	Up
		Fbxl21	0.00121591	0.00812808	Down			1700066M21Rik	0.0614985	0.100517	Up
		Zfpm1	0.00298468	0.00913662	Down			Syngr3	0.0498887	0.466234	Up
		Gmnn	0.625438	0.0227345	Down			Tmeff1	0.538821	0.701409	Up
		Mybl2	0.130946	0.00315117	Down			Dmxl2	0.0439211	0.15683	Up
		Ube2l6	0.0487493	0.015416	Down			Celf2	1.0695	2.18076	Up
		Stard10	0.0120817	0.0139172	Down			Grik3	0.0016536	0.0155081	Up
		Zfp36l1	0.495201	0.0120301	Down			Elmod1	0.00937866	0.130787	Up
		Dnah1	0.00265852	0.00379131	Down			Adam22	0.0184486	0.0949305	Up
		Prr5	0.00800646	0.0387152	Down			Pcdhb19	0.00248751	0.0136234	Up
		Col1a1	0.00122923	0.000340518	Down			Garnl3	0.0220337	0.116513	Up
		Synpr	0.028584	0.0309691	Down			Mgat5b	0.115892	0.157425	Up
		Lmcd1	0.0685691	0.00350191	Down			Chga	0.0786195	0.312673	Up
		Plekhh1	0.0116194	0.00192949	Down			Kidins220	0.0873263	0.407453	Up
		Hmg20b	0.49008	0.116032	Down			Sh3gl2	0.0208538	0.325451	Up
		Rhpn1	0.018093	0.0043136	Down			Cd200	0.0338506	0.759302	Up
		Slc26a11	0.00635726	0.00337234	Down			Crtac1	0.00474961	0.0307929	Up
		Tgfb1i1	0.00753822	0.0485065	Down			6430548M08Rik	0.0131799	0.0455729	Up
		Rgs16	0.0779838	0.0263909	Down			Clcn3	0.171145	0.259795	Up
		Bcar3	0.0135951	0.00177305	Down			Arhgap20	0.00279686	0.154675	Up
		Renbp	0.0152531	0.000990378	Down			Tmod2	0.142938	0.613969	Up
		Rgs3	0.101309	0.0761322	Down			Trim67	0.0116901	0.475414	Up
		Itga8	0.00308064	0.00327927	Down			Gnal	0.0124086	0.297743	Up
		Rassf7	0.0690457	0.0476298	Down			Kcnj10	0.0267296	0.00224687	Up
		Dpf3	0.00454966	0.0171788	Down			Tmem150c	0.0145183	0.17481	Up
		Nr2f2	0.0127833	0.0110596	Down			Egr1	0.0906831	0.0863381	Up
		Nphp3	0.0142996	0.0047456	Down			D430019H16Rik	0.0617947	0.294422	Up
		Crabp1	0.00911823	0.0432002	Down			Rbmx	0.745885	0.742784	Up
		Slc39a8	0.0122499	0.00289025	Down			2810459M11Rik	0.0384589	0.00240805	Up
		Nes	0.393129	0.0308059	Down			Pik3ip1	0.0595372	0.128827	Up
		Cdca7l	0.138106	0.00210916	Down			Pacsin1	0.00561179	0.0591172	Up
		Klhl13	0.0886679	0.0156927	Down			Frrs1l	0.0742689	0.140104	Up
		Fzd6	0.00816826	0.000507124	Down			Mfsd6	0.02241	0.0694227	Up
		Trip6	0.208063	0.00914397	Down			Trnp1	0.0026476	0.0535504	Up
		Cgnl1	0.000443047	0.000149309	Down			Aldh1l2	0.00823611	0.0626135	Up
		Cercam	0.01236	0.0113856	Down			Egr2	0.00140133	0.00559223	Up
		Galt	0.0263233	0.0631204	Down			Herpud1	0.120525	0.168083	Up
		Ajuba	0.146552	0.00356226	Down			Rab30	0.039464	0.0535015	Up
		Usp44	0.00220318	0	Down			Macrod2	0.208764	0.884854	Up
		Gcat	0.194761	0.107988	Down			Timp2	0.140702	0.268874	Up
		E2f7	0.0623466	0.00554633	Down			Ttbk2	0.0586634	0.11245	Up
		Cmtm8	0.0849785	0.00450531	Down			Gria2	0.306723	1.5253	Up
		Eng	0.000772374	0.00158017	Down			Rph3a	0.00156105	0.0329438	Up
		Zfp385a	0.0885433	0.0991395	Down			Hcn1	0.00034171	0.0254596	Up
		Gale	0.0275429	0.0718289	Down			Olig2	0.00427829	0.00171526	Up
		Rbm38	0.249886	0.0710691	Down			Tspyl4	0.0890993	0.401666	Up
		Hba-a1	0.183273	0.108346	Down			Plcb1	0.16579	0.231227	Up
		Tspan33	0.0384525	0.00608399	Down			Stxbp1	0.0691077	0.519518	Up
		Pir	0.0362198	0.00918807	Down			Gm26644	0.00024427	0.000993546	Up
		Ap1s3	0.00670206	0.00216996	Down			Disp2	0.00356319	0.0589506	Up
		Vat1l	0.0158576	0.038452	Down			Sdc3	0.0874028	0.206826	Up
		Fkbp10	0.0109525	0.00127886	Down			Syn1	0.0254302	0.319433	Up
		Arsi	0.0018805	0.000107974	Down			Pnck	0.0489361	0.288362	Up
		Cdt1	0.195827	0.0105044	Down			Dmtn	0.00288018	0.181204	Up
		Ccdc102a	0.048969	0.0252507	Down			Kif5a	0.0237105	0.276332	Up
		Apln	0.0105489	0.00222995	Down			Olfm1	0.225647	0.676375	Up
		Dapp1	0.0277497	0.00134209	Down			Gpr22	0.00116021	0.0859876	Up
		Tgfb1	0.00203427	0.000818625	Down			Prdm8	0.0241461	0.191405	Up
		Gm2694	0.0264204	0.188359	Down			Gabra5	0.00220491	0.243051	Up
		Lypd1	0.0142887	0.0188346	Down			Slc16a7	0.00621825	0.0548896	Up
		Pacsin3	0.105793	0.0133616	Down			Pde10a	0.066675	0.192108	Up
		Plcd1	0.0103576	0.0175751	Down			Tmem151a	0.00690672	0.0679821	Up
		Slc43a3	0.00748944	0.00164335	Down			Kcnf1	0.00122256	0.0400728	Up
		Epas1	0.000647636	0.00195391	Down			Cadps	0.0367152	0.0968645	Up
		Cpxm1	0.0375839	0.0354704	Down			Gprin2	0	0	Up
		Inpp4b	0.000401918	0.00223941	Down			Gpr27	0.0240347	0.182684	Up
		Arid5b	0.025962	0.111846	Down			Shb	0.0287702	0.138739	Up
		Adamts9	0.0051801	0.000163037	Down			Arfgef3	0.00790057	0.0353246	Up
		Slc6a11	0.00662219	0.0700776	Down			Clu	0.0541046	0.0668127	Up
		St3gal6	0.014582	0.00419827	Down			Gdpd1	0.396825	0.743799	Up
		Tpp1	0.0748224	0.0119744	Down			Pcdh11x	0.0403023	0.0318455	Up
		Sorcs3	0.00127986	0.00298795	Down			Adgrl3	0.00839079	0.230045	Up
		Shisa2	0.486853	0.0954926	Down			Syt3	0.00635534	0.0757191	Up
		Wdhd1	0.113721	0.00965364	Down			Vsnl1	0.00347109	0.278763	Up
		Col9a2	0.00652743	0.00881894	Down			Nrros	0.00397263	0.0038418	Up
		Shc1	0.0346418	0.00862548	Down			Arhgdig	0.0235102	0.501051	Up
		Acer3	0.0164236	0.0146311	Down			Sez6l	0.00872515	0.0901502	Up
		Cobll1	0.0098854	0.00050645	Down			Rbfox2	0.283033	0.914201	Up
		Colec12	0.00125678	0.000271843	Down			Eps8	0.00227322	0.0489466	Up
		Lrrc1	0.113563	0.00902148	Down			Vamp2	0.145658	0.837521	Up
		Piezo2	0.00292657	0.000350644	Down			Osbp2	0.000552557	0.0337767	Up
		Itga5	0.0109836	0.000463381	Down			Arl4d	0.0206096	0.0324959	Up
		Bicc1	0.0138515	0.0032533	Down			Nrp1	0.182661	0.283694	Up
		Meis1	0.0222877	0.00510163	Down			Ddr2	0.00351073	0.000366292	Up
		Col11a1	0.0458389	0.0122583	Down			Igfbpl1	1.42171	1.82824	Up
		Wif1	0.0112127	0.000452497	Down			Agtpbp1	0.0414908	0.299722	Up
		Donson	0.162845	0.0469538	Down			Orai2	0.0154431	0.118748	Up
		Osbpl10	0.000318674	0.00282624	Down			Nkain2	0.0170679	0.0539306	Up
		Kif16b	0.017678	0.0110855	Down			Sh2d3c	0.0197654	0.076019	Up
		Eif2ak2	0.0330785	0.00124332	Down			Ppp1r13b	0.00447614	0.0549341	Up
		Tlr3	0.00103713	0.000126636	Down			Slc8a3	0.000778242	0.00924369	Up
		Dok1	0.0225041	0.00432946	Down			Rgs4	0.00309415	0.0451652	Up
		Tex15	0.00755041	0.00147048	Down			Stx1a	0.0187261	0.316215	Up
		Ggta1	0.00714301	0.0051802	Down			Nkain3	0.0619644	0.188871	Up
		Abtb2	0.012079	0.00639476	Down			Lrrn2	0.0343803	0.22954	Up
		Hmcn1	0.00973593	0.00171218	Down			Scn8a	0.0496256	0.0976805	Up
		Snx9	0.023924	0.00204447	Down			Scaper	0.0693251	0.248046	Up
		Sox13	0.0250218	0.00079215	Down			Fabp3	0.0109836	0.553942	Up
		Eme1	0.121123	0.002948	Down			Smg6	0.143523	0.13414	Up
		Emx2os	0.0569964	0.0116838	Down			Svop	0.0125809	0.245903	Up
		Grin3a	0.000954372	0.00303634	Down			Dbx2	0.00112215	0.0109161	Up
		Abcb9	0.0524149	0.0204215	Down			Unc80	0.00246974	0.0203248	Up
		Ccdc190	0.00370177	0.00121385	Down			Ankrd12	0.172197	0.887834	Up
		Pbx3	0.0667477	0.00547795	Down			Pde4d	0.0182692	0.0648047	Up
		Cdhr1	0.000308325	0.00165987	Down			B3galt2	0.0158119	0.121825	Up
		Magel2	0.00281954	0.0186769	Down			Ralyl	0.0374771	0.365293	Up
		Micall2	0.00255644	0.00817649	Down			Dock9	0.00510993	0.072852	Up
		Msrb3	0.01225	0.000660507	Down			Ncoa7	0.0624978	0.12954	Up
		Emp3	0.00171029	0.000537267	Down			Psph	0.281601	0.0886031	Up
		Map7	0.00822055	0.0012807	Down			Tmem132b	0.0342769	0.0243506	Up
		Ucp2	0.020524	0.0160229	Down			Dnajb5	0.0557031	0.210965	Up
		Tm6sf1	0.0266976	0.00534068	Down			Mfsd8	0.0345961	0.0872671	Up
		Lrrc56	0.0232157	0.0240894	Down			Hpcal4	0.000584364	0.0411853	Up
		Cnp	0.0557206	0.0243896	Down			2900079G21Rik	0.00402528	0.276747	Up
		Gpc6	0.159145	0.0701528	Down			Frmpd3	0.00174229	0.0189371	Up
		Amot	0.0291679	0.0194709	Down			Ntng2	0.00251675	0.00478747	Up
		Col5a1	0.00964678	0.00104277	Down			Amph	0.0136863	0.114797	Up
		Dna2	0.0822886	0.00789305	Down			Lrp11	0.0703743	0.27267	Up
		Il17rd	0.00854975	0.00166364	Down			Neurod2	0.501977	1.7425	Up
		Fam181b	0.207627	0.068072	Down			Kcnk2	0.141209	0.219447	Up
		Cobl	0.00299393	0.0239346	Down			Zfp704	0.0971191	0.309825	Up
		Olfml2a	0.000696357	0.000623942	Down			Ptpn5	0.00751212	0.261029	Up
		Map3k11	0.0278163	0.00929395	Down			Pcsk1n	0.0947928	1.24464	Up
		Cln6	0.033933	0.00689577	Down			Cacng2	0.0038531	0.185802	Up
		Tpm3	0.89425	1.1701	Down			Atp2b3	0.000375109	0.00945663	Up
		Alk	0.000483207	0.000122725	Down			Arrdc3	0.17712	0.226559	Up
		Bmf	0.0143295	0.00465775	Down			Tspyl3	0.00832974	0.0698565	Up
		Nek7	0.104345	0.00436223	Down			Dgki	0.00650474	0.0150941	Up
		Rbms1	0.00941714	0.0975664	Down			Atp2b4	0.023519	0.060643	Up
		Anxa1	6.90973e-05	0.000439771	Down			Rab9b	0.003849	0.0821427	Up
		S1pr1	0.05722	0.0026524	Down			Rnf180	0.00839848	0.00350842	Up
		Ttc23	0.0890111	0.00583359	Down			Podxl2	0.469548	1.19614	Up
		Klhdc8a	0.00856684	0.0325685	Down			Tanc2	0.0350346	0.193116	Up
		Gulp1	0.026807	0.000583555	Down			Tenm4	0.293261	0.270578	Up
		Cast	0.0106334	0.0016917	Down			Oprl1	0.00996551	0.085579	Up
		Lhfpl3	0.00145711	0.0109948	Down			Cnst	0.0415985	0.0833998	Up
		Vwa5a	0.0161338	0.000569175	Down			Ccdc106	0.0215085	0.202616	Up
		Nfkb2	0.0058056	0.000746505	Down			Clec2l	0.00444965	0.078321	Up
		Chtf18	0.078911	0.0061666	Down			Jade2	0.00123904	0.00027008	Up
		H2-Q4	0.00692229	0.000790028	Down			Zfp385b	0.0030323	0.0266991	Up
		Gm14230	0.000349462	0	Down			Coro1a	0.0611442	0.392268	Up
		Epha2	0.00161474	0.000105094	Down			Nfil3	0.0254912	0.208427	Up
		Fign	0.0122336	0.00169354	Down			Dcx	0.29934	1.14522	Up
		Arap1	0.00441879	0.00168734	Down			Kcnb1	0.010437	0.0355747	Up
		Pdlim7	0.452754	0.297242	Down			Ptprn2	0.00138482	0.0799323	Up
		Zbtb46	0.0138269	0.0116084	Down			Lxn	0.0243521	0.116144	Up
		Pkn3	0.012215	0.000901464	Down			Pik3cd	0.00301089	0.0524422	Up
		Enho	0.0546792	0.12139	Down			Cygb	0.00430898	0.090526	Up
		Plekhd1	0.000134374	0.000206368	Down			Zfp846	0.0307335	0.044571	Up
		Acta2	0.000261629	0.00247166	Down			Rasl10b	0.0079112	0.0607346	Up
		Pkmyt1	0.100683	0.0302843	Down			Sptan1	0.162263	0.484446	Up
		Wscd2	0.0206278	0.0818367	Down			Aldh1b1	0.00848141	0.121923	Up
		Il11ra1	0.0590607	0.0157339	Down			Mycn	0.649869	0.546716	Up
		Enpp1	0.000243894	0.000318517	Down			Sntg1	0.00069614	0.0298439	Up
		Necab2	0.0223481	0.0149094	Down			Reep1	0.0717729	0.615944	Up
		Adgrg2	0.0018903	0.00611319	Down			9330159F19Rik	0.0509669	0.396434	Up
		Sulf2	0.0511038	0.0610111	Down			Fam126b	0.0506501	0.0791564	Up
		Noxo1	0.00508754	0.00505021	Down			C1ql3	0.00141214	0.0324003	Up
		Zfp503	0.00385954	0.00173548	Down			Slc7a4	0.00547118	0.0634318	Up
		Bcl2l12	0.300367	0.00712759	Down			Gdpd5	0.00910094	0.108887	Up
		Prodh	0.0320752	0.00708856	Down			Kcnj11	8.03292e-05	0.000178546	Up
		Adamts12	6.73283e-05	0	Down			Xkr7	0.000235676	0.000194055	Up
		Adamts10	0.0387343	0.0245315	Down			Zfp558	0.0118812	0.0265485	Up
		Atoh8	0.0185387	0.00264607	Down			Neurog2	1.41704	0.0793696	Up
		Nrm	0.139111	0.0423052	Down			Ubash3b	0.0175476	0.0806569	Up
		Agpat2	0.0121678	0.00436881	Down			Cpne4	0.00369047	0.0594923	Up
		Fam117a	0.0201591	0.00327163	Down			Kctd13	0.159856	0.836991	Up
		Ghr	0.0131481	0.00759951	Down			Lnx2	0.0082468	0.0500175	Up
		Cnksr3	0.0257087	0.000862925	Down			Ttc9	0.0270995	0.0568598	Up
		Morc4	0.00786278	0.00645077	Down			Aplp1	0.193244	1.41487	Up
		Chrna4	0.000957277	0.00983186	Down			Ppp1r16b	0.00403107	0.24424	Up
		Chst14	0.0153913	0.00681143	Down			Fbxo25	0.0795184	0.235995	Up
		Mxra8	0.0324604	0.00410482	Down			Celf5	0.045171	0.399859	Up
		Sipa1	0.0286341	0.0542785	Down			Abcc8	0.00240737	0.0262942	Up
		Mboat1	0.0115287	0.0132662	Down			Hspa12a	0.00537853	0.114901	Up
		Dennd3	0.00070912	0.0023945	Down			Sorl1	0.0879303	0.073794	Up
		Il1rap	0.00572288	0.0413177	Down			Diras1	0.00610674	0.146722	Up
		C77080	0.013038	0.00958379	Down			Nrip1	0.0597329	0.196666	Up
		Ets1	0.00280817	0.00174147	Down			Frmd3	0.00781308	0.148567	Up
		Nxph4	0.0526916	0.0792904	Down			1700086L19Rik	0.0219047	0.1815	Up
		Plcb4	0.038572	0.0160391	Down			Actl6b	0.0372355	0.831537	Up
		Calb2	0.00786792	0.0680089	Down			Rab3d	0.0467976	0.195334	Up
		Sphkap	0.00108764	0.0434092	Down			Adam19	0.00617153	0.0510783	Up
		Dgkk	0.00198338	9.52584e-05	Down			Sh3gl3	0.0376779	0.274067	Up
		Mdfi	0.044774	0.016073	Down			Sprn	0.000679996	0.0764776	Up
		Wdsub1	0.0283721	0.00227755	Down			Slc7a3	0.00146318	0.00137985	Up
		Dysf	0.000217341	0.000493558	Down			Nptx1	0.00413821	0.0118805	Up
		Itga9	0.00126884	0.00145015	Down			Fbll1	0.000899495	0.0324535	Up
		Rab36	0.0165745	0.0317564	Down			Srsf12	0.0113525	0.105236	Up
		Car3	0.00677758	0.00227276	Down			Olfml2b	0.00699338	0.0316691	Up
		Mfap4	0.437102	0.0995462	Down			Sptbn4	0.00314548	0.0317049	Up
		2610318N02Rik	0.174726	0.0383037	Down			Adamts18	0.0301997	0.0755134	Up
		Hspg2	0.021712	0.00438972	Down			Fam171b	0.370014	0.498999	Up
		Stk32a	0.00326502	8.51964e-05	Down			Mmp17	0.0285903	0.2044	Up
		Sorbs3	0.0171676	0.00208235	Down			Smim18	0.0803183	0.232613	Up
		Tmem144	0.0224842	0.00117815	Down			Dok4	0.0872015	0.493323	Up
		Adamts4	0.0113992	0.011368	Down			Erbb4	0.00170273	0.00603089	Up
		C130013H08Rik	0.0108747	0.00337552	Down			Ralgps1	0.071287	0.19264	Up
		Slc16a3	0.0592324	0.00498481	Down			Fbln5	0.000339574	0.000249099	Up
		Rhbdf2	0.0034733	0.000330345	Down			Auts2	0.695326	0.856475	Up
		Ell2	0.00126739	0.00288691	Down			Unc5a	0.0122863	0.0403052	Up
		Dpp10	0.00121189	0.0591454	Down			Trpv2	0.00307786	0.0590055	Up
		Sema3e	0.00522658	0.00245986	Down			Ezh1	0.0174394	0.0529746	Up
		Rbpms2	0.0144156	0.00368079	Down			Celsr3	0.0205996	0.0856072	Up
		Mapk12	0.0577959	0.00494493	Down			Tmem198	0.0402515	0.222622	Up
		Pcsk9	0.0112927	0.00516413	Down			Lancl3	0.0210697	0.0592851	Up
		Parm1	0.00852115	0.00428292	Down			Capn5	0.00225273	0.043812	Up
		P3h1	0.0242628	0.0200552	Down			Rspo3	0.038171	0.180004	Up
		Tmem132e	0.00146572	0.000960475	Down			Syn3	0.00337231	0.0183195	Up
		Iffo2	0.00825691	0.0314455	Down			Rap1gap	0.0157202	0.107026	Up
		Kcnh4	0.000547304	0.00729548	Down			Nsmf	0.118797	0.420305	Up
		Itm2a	0.0620422	0.0720997	Down			Grin1	0.0025001	0.101634	Up
		Scx	0.00180171	0.00737192	Down			Asphd1	0.00232377	0.0446199	Up
		Zfp941	0.0099853	0.00582857	Down			Btbd8	0.00340144	0.00430866	Up
		Jag1	0.0234943	0.00631867	Down			Cep85l	0.010662	0.0384712	Up
		Rreb1	0.00414783	0.000246716	Down			Rims4	0.00320528	0.0491611	Up
		Anxa5	0.0436291	0.0726265	Down			4632404H12Rik	0.0250216	0.0326054	Up
		Khk	0.0146546	0.00912812	Down			Rbm24	0.0122751	0.109123	Up
		Lama5	0.0107719	0.000640562	Down			Rps6ka5	0.013316	0.0275829	Up
		Nog	0.0597453	0.0204104	Down			Rnd1	0.041674	0.18809	Up
		Slco4a1	0.00317305	0.00649392	Down			Tsga10	0.0486035	0.0789126	Up
		Slc25a18	0.00199721	0.000566367	Down			Plekhm3	0.0128077	0.0185011	Up
		Nbeal2	0.00177389	0.00267814	Down			Pdzd2	0.000835944	0.0181384	Up
		Emilin2	0.00423047	0.000460532	Down			Fgf14	0.00120141	0.0230289	Up
		Adamts3	0.00764207	0.0209923	Down			Gmip	0.0373617	0.140964	Up
		Vsig10	0.00747727	0.000411724	Down			Ankrd34a	0.00212579	0.0425993	Up
		Lpar1	0.28524	0.00641068	Down			Smyd3	0.0565207	0.180238	Up
		Cep250	0.057681	0.0269313	Down			Nr4a2	0.0890549	0.0818861	Up
		Plxdc2	0.00606197	0.0196584	Down			Nap1l5	0.0263413	0.316151	Up
		Ebf4	0.0124325	0.00548268	Down			Fgf12	0.00849775	0.0869551	Up
		Pros1	0.0175872	0.00212278	Down			Slc7a11	0.00896794	0.017984	Up
		Pde5a	0.0352678	0.0134427	Down			Lrig2	0.0313262	0.056536	Up
		Kctd12b	0.00285491	7.70944e-05	Down			Dok5	0.170244	1.17385	Up
		Nid2	0.0196806	0.00201117	Down			Neurl1b	0.00442007	0.0398524	Up
		Gpc3	0.0362424	0.000661197	Down			Dleu7	0.129579	0.074986	Up
		Atp10a	0.00470149	0.00180927	Down			Drp2	0.00435376	0.0304618	Up
		Dnmt3b	0.0307446	0.00521557	Down			Sgk1	0.00522652	0.117829	Up
		Cdc42bpg	0.00349582	0.0049547	Down			Rhbdl3	0.312297	0.0246146	Up
		Tmem63a	0.00198455	0	Down			Tmem169	0.00824281	0.0747978	Up
		Fuz	0.0737878	0.0381603	Down			Kcng1	0.00667908	0.0438631	Up
		Zfhx2	0.0651833	0.100311	Down			Tubb4a	0.0673431	0.692828	Up
		Dynlt1f	0.390083	0.185659	Down			Ltbp3	0.0449066	0.00680843	Up
		Arhgap10	0.030504	0.0188472	Down			P2rx3	0.00203847	0.00118726	Up
		Kcnj5	0.000125324	0.000643291	Down			Dlg4	0.058046	0.247301	Up
		St5	0.0137916	0.00416892	Down			Rpp25	0.0164722	0.0169613	Up
		Dnase2a	0.0405427	0.00423752	Down			Aig1	0.0658227	0.293172	Up
		Me3	0.00103366	0.00482601	Down			Them4	0.0567082	0.179858	Up
		Zdhhc12	0.0755821	0.0647078	Down			Rtn4rl1	0.000297914	0.0458434	Up
		Steap3	0.000775362	1.97581e-05	Down			Ppp1r9a	0.141428	0.240276	Up
		Pidd1	0.0264064	0.0110586	Down			Rnf150	0.0158792	0.046176	Up
		Itga1	0.0040536	0.000172445	Down			Cds1	0.00172626	0.014832	Up
		Tram2	0.0137406	0.00113295	Down			Pcdh20	0.00251335	0.0191307	Up
		Xrcc3	0.0433214	0.00499284	Down			Cdh8	0.0375678	0.0830688	Up
		Serhl	0.0501337	0.00451102	Down			AI854703	0.00177419	0.0378613	Up
		Rhod	0.0139062	0.00090635	Down			Inpp5k	0.0573527	0.124558	Up
		AW551984	0.000690254	0.00101644	Down			Eif4a2	0.739005	1.87845	Up
		Gpx3	0.0566404	0.0102654	Down			Asns	0.115014	0.245847	Up
		Crybg3	0.00807931	0.00139339	Down			Adcy2	0.00150941	0.0243418	Up
		Depdc7	0.00658575	0.000712017	Down			Magee2	0.00445475	0.0693866	Up
		Cd93	0.000872063	0.00128602	Down			Ly6h	0.116972	1.81761	Up
		Fam184b	0.0226149	0.0108697	Down			Car11	0.0119709	0.224159	Up
		Gatm	0.0418876	0.127434	Down			Adgrb3	0.0445064	0.273454	Up
		Tm4sf1	0.00154598	0.000734899	Down			Pde1a	0.00263307	0.0215036	Up
		Slc2a10	0.00237287	0	Down			Pcdhga1	0.000613461	0.000776825	Up
		Col27a1	0.0158098	0.000162905	Down			Fam131c	0.00391714	0.179191	Up
		4930523C07Rik	0.00417153	0.000135275	Down			Kcna1	0.000954199	0.0933457	Up
		Entpd1	0.00489005	0.0020053	Down			Sstr3	0.00287091	0.0072924	Up
		Ogg1	0.0969361	0.0556097	Down			Prkab2	0.0258814	0.0630152	Up
		Nhlh2	0.0830685	0.0808035	Down			Ntn1	0.00194275	0.00112764	Up
		Capn6	0.00550006	0.00137597	Down			Tmtc1	0.001682	0.0373862	Up
		Ccdc40	0.0281937	0.0155952	Down			Dll4	0.00402666	0.000352257	Up
		Gm17092	0.0113827	0.000756447	Down			Hr	0.000214437	0.00507198	Up
		Nrp2	0.0192845	0.0216304	Down			Hcn3	0.0207096	0.0798574	Up
		Csgalnact1	0.00199985	0.0164414	Down			Txndc16	0.0638139	0.0841336	Up
		Ghdc	0.00786413	0.00730615	Down			Rims1	0.00204119	0.0580291	Up
		Cgn	0.00834229	0.0250122	Down			Shisa6	0.00198015	0.0394271	Up
		Mbnl3	0.0325497	0.000926769	Down			Ngef	0.00272461	0.0325087	Up
		Zyx	0.158499	0.0552317	Down			Zfp804a	0.00115764	0.055037	Up
		Ssc5d	0.000406916	0.000366792	Down			Cox7b	1.15228	1.44499	Up
		Anpep	0.000227571	6.86984e-05	Down			Mmp16	0.0553565	0.158208	Up
		Fam111a	0.103446	0.0311755	Down			Hs3st4	0.0019794	0.0215309	Up
		Dmrta2os	0.0806332	0.00372118	Down			Atl1	0.04831	0.215503	Up
		Dusp28	0.0797262	0.0678538	Down			Pcdhb7	0.0091899	0.0421584	Up
		Postn	0.000151573	0.000789951	Down			Faim2	0.00277928	0.0858534	Up
		Mme	0.00242645	0.0047052	Down			Kcnq4	0.00408064	0.0494334	Up
		Flrt1	0.0555708	0.0549305	Down			Cdh20	0.00569272	0.0134348	Up
		Usp2	0.0139405	0.0368875	Down			Crebrf	0.0489778	0.0471149	Up
		Ctdsp2	0.202552	0.0785952	Down			Arid5a	0.0051073	0.00263743	Up
		Il10rb	0.00918503	0.00510401	Down			Ocel1	0.00857385	0.0452469	Up
		Sh3bp1	0.270303	0.628963	Down			Dcn	0.00570049	0.0015277	Up
		AI849053	0.0764242	0.0173795	Down			Lzts3	0.00320234	0.00528633	Up
		Plpp2	0.0469983	0.0613477	Down			Kcnk1	0.014422	0.0808097	Up
		Ahcy	0.0532018	0.0224141	Down			Tmem158	0.0462702	0.45803	Up
		Nt5e	0.00211269	0.000939846	Down			Cadm3	0.0542435	0.285579	Up
		Stx11	0.000962123	0.00320473	Down			Atp2b2	0.0399462	0.190418	Up
		Chchd10	0.0425524	0.0866428	Down			Nicn1	0.127538	0.342849	Up
		Wnt5b	0.0603742	0.0221135	Down			Prrt1	0.00179062	0.0620762	Up
		Bche	0.00131925	7.39042e-05	Down			Sez6	0.0786679	0.423873	Up
		Retsat	0.00460266	0.00279085	Down			Per2	0.0111594	0.00867378	Up
		Hmga1	0.0753783	0.0246224	Down			Dlgap3	0.0073966	0.0563037	Up
		Rcan3	0.0218386	0.00634206	Down			Ttc9b	0.216981	1.11881	Up
		Mpp7	0.0388518	0.0111266	Down			Ank1	0.00120675	0.00980341	Up
		Mab21l1	0.000434983	0.000884102	Down			Arc	0.00653428	0.00247364	Up
		Nrsn2	0.00143802	0.00693699	Down			Khdrbs2	0.0727514	0.667157	Up
		Ptgis	0.00937277	0.000392104	Down			Map1lc3a	0.478038	1.69357	Up
		Cd59a	0.006399	0.0152801	Down			Pou3f2	0.443886	0.616943	Up
		Id1	0.0936376	0.00802606	Down			Ablim3	0.00146024	0.060653	Up
		Abcd4	0.0451831	0.0244482	Down			Plekha6	0.0167867	0.0198962	Up
		Rgs5	0.0027698	0.00481148	Down			Mbp	0.0178079	0.033354	Up
		Rps6ka1	0.0308739	0.0192042	Down			Cth	0.0612163	0.00289427	Up
		H19	0.023947	0.00223645	Down			Nrsn1	0.00839018	0.0917529	Up
		Pipox	0.0303302	0.000876096	Down			Rhov	0.0059108	0.109081	Up
		Rmst	0.127679	0.0254948	Down			Ppp1r3c	0.0152507	0.00183286	Up
		Col9a3	0.0258274	0.139306	Down			Fkbp1b	0.0208222	0.253414	Up
		Myo1e	0.0172351	0.000844571	Down			Zfp712	0.0036357	0.00776701	Up
		Htatip2	0.0011711	0.0221738	Down			Cdk20	0.0216517	0.0587528	Up
		Pdlim1	0.0847147	0.00314215	Down			Nab2	0.0127649	0.0253103	Up
		Rmi2	0.0775138	0.00119424	Down			Mgst3	0.122496	0.786268	Up
		Mxra7	0.0434668	0.0296502	Down			Begain	0.00793618	0.0595033	Up
		Tmem141	0.0269235	0.143023	Down			Cpeb3	0.00406122	0.024593	Up
		Heph	0.00384547	0.000157749	Down			Pcdhb17	0.00641357	0.0393787	Up
		Shisa3	8.89977e-05	0	Down			Gria3	0.00906404	0.0970754	Up
		Arhgdib	0.000814943	0.0281852	Down			Dpp6	0.00565468	0.0751008	Up
		Cmtm7	0.159196	0.0200145	Down			Lonrf1	0.0321756	0.0747249	Up
		Gsta4	0.105214	0.00438208	Down			Pcdhgb1	0.000384831	0.00151654	Up
		Lmna	0.013163	0.0811094	Down			Slc16a14	0.0196822	0.00828257	Up
		Styk1	0.000472429	0.0149446	Down			Lyrm7	0.0206179	0.0640557	Up
		Zc3hav1	0.000615097	0.000172456	Down			Scn1b	0.000321966	0.0464299	Up
		Vangl1	0.00210171	0.00143463	Down			Klf8	0.00159161	0.0264526	Up
		Dhrs11	0.00505285	0.00930431	Down			Rhof	0.00379817	0.104338	Up
		Slc35g2	0.0155478	0.00168855	Down			Scai	0.0616493	0.11229	Up
		Man2b2	0.00794017	0.00394625	Down			Map3k13	0.00182741	0.00424078	Up
		1110015O18Rik	0.0345133	0.00758627	Down			Mgll	0.00496954	0.0486469	Up
		Abhd15	0.00222183	0.000725895	Down			Myl6b	0.0556574	0.293115	Up
		Il13ra1	0.00086334	0.000159215	Down			Zbed5	0.0194976	0.0532258	Up
		Pcp4l1	0.00103251	0.000821758	Down			Kcna6	0.000661605	0.0320497	Up
		Prr5l	0.0287744	0.000436651	Down			Gabra3	0.00545246	0.04884	Up
		Nek8	0.0084231	0.00491283	Down			Caly	0.0131488	0.562674	Up
		Akr1b8	0.0379906	0.00774491	Down			Ccdc80	0.0623384	0.0032857	Up
		Tmem132c	0.0218952	0.00319588	Down			St6galnac5	0.00576115	0.0281204	Up
		Ulk4	0.0583292	0.0278907	Down			Ccl9	3.55474e-05	8.47883e-05	Up
		Stat6	0.000981128	0.000607152	Down			Lypd6b	0.0115006	0.0925393	Up
		Hic1	0.000283009	0.000918998	Down			Pcdhb9	0.00178788	0.0215403	Up
		Vipr2	0.00637546	0.00150934	Down			Trim47	0.00527158	0.00113973	Up
		Id3	0.0872144	0.0115413	Down			Kcnh3	0.000347003	0.0213781	Up
		Car8	0.0039137	0.00584706	Down			Zfp420	0.04091	0.0691766	Up
		Sept4	0.0102679	0.0351551	Down			Rnf208	0.0853582	0.309492	Up
		C1qtnf1	0.00114202	0.000482916	Down			Slc24a3	0.00334412	0.0344495	Up
		Cpa4	0.013072	0.000391975	Down			Wdr17	0.0070209	0.0378122	Up
		Galm	0.0180125	0.00033714	Down			Dlk2	0.00199392	0.0564569	Up
		Plcxd3	0.0140595	0.0836487	Down			Pcdhb16	0.00125718	0.0070175	Up
		Pdgfa	0.0337585	0.198659	Down			Gper1	0.0109601	0.00118647	Up
		Ndst4	0.00477027	0.00231167	Down			Ier3	0.0129786	0.0146735	Up
		Pter	0.0467917	0.000768689	Down			Sema3c	0.0605211	0.0652098	Up
		Cfap54	0.00237514	0.000617198	Down			Atf3	0.00789731	0.000609073	Up
		Tnfrsf10b	0.00351192	0.000370633	Down			Camkk1	0.00629659	0.0599447	Up
		Hykk	0.0057394	0.00568992	Down			Pfkfb2	0.00825769	0.0341964	Up
		Tgfbr2	0.00156386	0.00017812	Down			Adrb1	0.000559194	0.0114833	Up
		Igfbp5	0.145812	0.0378165	Down			Nptxr	0.00411165	0.122833	Up
		Rapgef3	0.00916166	0.00467562	Down			Spns2	0.000757434	0.0282084	Up
		Ccdc96	0.0154692	0.00626961	Down			Lgals3	0.000302601	0.000685512	Up
		Gm10643	0.00856225	0.0049476	Down			Plk2	0.0342363	0.870395	Up
		Ano3	0.00054334	0.00302382	Down			Zfp551	0.00830235	0.0169357	Up
		Fst	0.0209212	0.0442696	Down			Nenf	0.229317	1.18492	Up
		Mapkapk3	0.00546975	0.00233692	Down			C1qtnf4	0.0880221	0.297947	Up
		Ltbr	0.0191535	0.00266527	Down			Zfp14	0.0149611	0.0283743	Up
		Rin3	0.00159251	0.000284801	Down			Tmem74b	0.028755	0.119608	Up
		Col4a6	0.00442291	0.000233736	Down			Zcchc18	0.23476	0.737797	Up
		Ldlrap1	0.00444494	0.000371649	Down			Umad1	0.0766032	0.207395	Up
		Muc1	0.00803467	0.000762182	Down			Pcdhb20	0.00391347	0.0328282	Up
		Ggact	0.00838585	0.00208688	Down			Nyap2	0.00161466	0.0327734	Up
		Pfkfb1	0.00818583	0.00765354	Down			Lin7a	0.0082705	0.0656797	Up
		Dnajc12	0.032176	0.0155572	Down			Tubg2	0.0050112	0.14035	Up
		Nudt12	0.00792141	0.00141504	Down			C130071C03Rik	0.343423	0.494722	Up
		Il1r1	0.000220639	4.15168e-05	Down			Celf6	0.00581931	0.0850228	Up
		Zic4	0.0166831	0.00101708	Down			Scn3a	0.0180164	0.249981	Up
		Flnc	0.00495005	0.000472543	Down			Gng4	0.000846329	0.0372707	Up
		Greb1	0.00348879	0.000270684	Down			Arg2	0.0171746	0.0404869	Up
		Nadsyn1	0.0113559	0.00728379	Down			Gpr45	0.04553	0.0925248	Up
		Rab27a	0.00276089	0.00228703	Down			Epha6	5.33578e-05	0.000633774	Up
		Tgfbr3	0.000261739	0.000518953	Down			Pde3a	0.00426629	0.000812464	Up
		S1pr3	0.00396816	0.00119404	Down			Brdt	0.00643621	0.0850975	Up
		Rph3al	0.00665652	0.00203727	Down			Hbegf	0.0115581	0.0994792	Up
		BC067074	0.00213226	0.000393646	Down			Chst8	0.00534023	0.0548967	Up
		Fzd10	0.000879211	0	Down			Tmem179	0.00547861	0.152815	Up
		Slc14a2	0.0352898	0.00143812	Down			Mc4r	0.000881649	0.0232222	Up
		Irf1	0.0060228	0.00052876	Down			Mpv17l	0.014246	0.0930305	Up
		Tjp3	0.011159	0.0219585	Down			1110032F04Rik	0.064588	0.0322603	Up
		Unc13c	7.39263e-05	0.0111006	Down			Tcp11l2	0.0387088	0.139877	Up
		Slc27a6	0.000142954	0.000246849	Down			4833418N02Rik	0.00782783	0.0258644	Up
		S100a6	0.0121908	0.00276528	Down			Csmd2	0.0353274	0.0398824	Up
		Filip1l	0.00642082	0.000919049	Down			Klhl3	0.000827003	0.00593421	Up
		Trim68	0.0127512	0.00646097	Down			Nkiras1	0.0864133	0.215785	Up
		Gcnt1	0.00015503	0	Down			Slc25a33	0.0442202	0.148437	Up
		Col11a2	0.00164158	0.00396754	Down			Pcdhb14	0.00158117	0.00835968	Up
		Nup210l	0.000982181	0.000546084	Down			Srrm3	0.0181786	0.166628	Up
		Tmem243	0.335046	0.216009	Down			Chst7	0.00479787	0.00279368	Up
		Lrtm2	0.000601715	0.00627292	Down			Pcdhb13	0.000414898	0.0040243	Up
		Flt1	0.000860875	0.00114283	Down			Angptl6	0.0452587	0.190213	Up
		Spp1	0.00598596	0.000464273	Down			Fbxl2	0.0103975	0.0548206	Up
		Glis3	0.00146384	0.002184	Down			Tmem62	0.0139174	0.0365773	Up
		Slc26a7	0.00118757	0.0108073	Down			Fchsd1	0.0087319	0.0273221	Up
		Foxj1	0.0105509	0.00460016	Down			Eml6	0.00121894	0.00983626	Up
		Ddx58	0.00744437	0.0122352	Down			Slc35a5	0.0502501	0.103302	Up
		Erf	0.13361	0.0323743	Down			Grik1	0.00466645	0.000709525	Up
		Trim25	0.00175179	0.000215385	Down			Acrbp	0.0235996	0.0343794	Up
		Dcaf12l2	0.00381137	0.00666327	Down			Gm11266	0.146836	0.062176	Up
		Dennd2c	0.00117634	0.000434867	Down			Lypd6	0.0866141	0.0883365	Up
		Unc5c	0.00453052	0.13728	Down			Gabrb2	0.000700553	0.0156062	Up
		Lacc1	0.00460148	0.00254644	Down			Fam155a	0.00486542	0.0764533	Up
		Pltp	0.00477211	0.00135974	Down			Dagla	0.00221222	0.015225	Up
		Sgms2	0.000302433	0.000148519	Down			Onecut2	0.0207911	0.0213014	Up
		Angptl4	0.019655	0.0030741	Down			Nfe2l3	0.00497504	0.0806418	Up
		Tnfaip6	0.0380754	0.00169042	Down			Gpr83	0.00104454	0.000127816	Up
		Cd109	0.00550499	0.000279036	Down			Lmo2	0.0455993	0.0212773	Up
		Pmaip1	0.00175892	0.0233551	Down			Ggct	0.0189546	0.205103	Up
		Cntn4	0.00277404	0.005234	Down			Pycr1	0.0489512	0.065599	Up
		Cdh18	7.49857e-05	0.000990513	Down			Tmeff2	0.0148433	0.0645647	Up
		Mettl7a1	0.0238154	0.0180935	Down			Dlc1	0.00901454	0.0201091	Up
		Pik3ap1	0	0	Down			5330416C01Rik	0.00764679	0.00363327	Up
		Synm	0.00148541	0.0286619	Down			Cacng5	0.0172126	0.0032727	Up
		Ahnak	0.00522287	0.000387	Down			Sstr1	0.00190399	0.0444367	Up
		Scml4	0.00150212	0.00445399	Down			Grb14	0.00951132	0.0449555	Up
		Helz2	0.00115477	0.00058839	Down			Pex5l	0.00458599	0.0119623	Up
		Dcxr	0.0433886	0.0147569	Down			Slitrk3	0.00173831	0.0149303	Up
		Dact2	0.0057161	0.00576833	Down			Lrrtm4	0.00921092	0.0363718	Up
		Fbxo36	0.0424617	0.0159306	Down			Sept5	0.0214176	0.0881026	Up
		Tmem51	0.00379921	0.00031106	Down			Junb	0.0221096	0.349567	Up
		Lamc2	0.000188547	0.00022249	Down			Arhgef3	0.000457053	0.00633623	Up
		Ncf4	0.000325902	0.000471177	Down			Dzank1	0.00643686	0.0170338	Up
		Adra2a	0.000584006	0.00431555	Down			Pcdha5	0.000322348	0.00403933	Up
		Gprc5c	0.00534963	0.000813439	Down			Rnf32	0.0122431	0.0736974	Up
		Trim21	0.000296455	0	Down			Nbl1	0.0208613	0.0296712	Up
		Smim1	0.0020691	0.00348645	Down			Ppp2r5b	0.0821241	0.413852	Up
		Slc7a10	0.00390466	0.00141928	Down			Slc24a2	0.0018873	0.0214796	Up
		N4bp3	0.0178817	0.0410604	Down			Zfp458	0.0026418	0.00657071	Up
		Plvap	0.00690054	0.0645754	Down			Adam12	0.00124508	0.00506987	Up
		Bmp5	0.000591175	0.000602124	Down			Zfp72	0.000906415	0.0024964	Up
		Gabrg3	0.000766263	0.0150318	Down			AI593442	0.00119924	0.0559421	Up
		Slc8b1	0.00673416	0.000223435	Down			A530017D24Rik	0.00701633	0.0114217	Up
		Capn1	0.000448676	0.00597771	Down			Upp1	0.00737382	0.000300052	Up
		Htr3a	0.0156311	0.00308976	Down			Esrrg	0.000763085	0.00996417	Up
		Fyco1	0.028043	0.0669698	Down			Mpeg1	4.53304e-05	0.000151034	Up
		Palm3	0.00170795	0.022117	Down			Bcan	0.0370951	0.00841422	Up
		Sema3b	0.00173912	0.00295351	Down			Lrrc24	0.0572594	0.098336	Up
		C330011M18Rik	0.0046082	0.00125998	Down			Lipg	0.026709	0.0366275	Up
		Angpt2	0.00576919	0.00463612	Down			Grm3	0.000733625	0.0520704	Up
		Pabpn1	0.289927	0.309908	Down			Cyp7b1	0.0082542	0.0235396	Up
		Miat	0.186201	0.204486	Down			Gm9936	0.000212511	0.00581858	Up
		Cd34	0.0015702	0.00679253	Down			N4bp2l1	0.0151585	0.0314644	Up
		Glb1l2	0.0047282	0.000686174	Down			Kcnab1	0.0192985	0.0351365	Up
		Gm10138	0.0649504	0.0675686	Down			Vit	0.0525449	0.00246071	Up
		Spsb2	0.0163264	0.00433316	Down			Pcdhb12	0.000219038	0.00514177	Up
		Fam83h	0.00192866	0.0024542	Down			Gm16638	0.00308839	0.0114279	Up
		Dock10	0.0017929	0.00383774	Down			Mei4	0.00185318	0.00286722	Up
		Gm26777	0.00762445	0.00238388	Down			Pcdha3	0.000100212	0.00157554	Up
		Txnip	0.0928453	0.0462219	Down			Zfp273	0.0329667	0.0419876	Up
		Slc16a10	0.00299927	0.00275572	Down			Zfp874b	0.00799729	0.0162204	Up
		Itga2b	0.00127012	0.0208939	Down			Ppfia4	0.00426713	0.0325118	Up
		Dhh	1.24095e-05	3.9129e-05	Down			Fhl2	0.0120016	0.158492	Up
		Slc1a6	0.00536711	0.039251	Down			Inha	0.0114672	0.0965041	Up
		Galnt18	0.00723821	0.0315613	Down			5330417C22Rik	0.00434066	0.0176751	Up
		Cntn5	0.00852141	0.0702677	Down			Dusp5	0.0142641	0.00651844	Up
		Sspn	0.0022004	0.00905754	Down			Rgs6	0.00209043	0.160714	Up
		Parp4	0.0018276	0.000204852	Down			A2m	0.000884566	0.000543737	Up
		Lrrc29	0.00188903	0.00155034	Down			Csmd1	0.0274566	0.0808929	Up
		H2-K1	0.0313794	0.00274184	Down			Pcdha9	0.000476112	0.0049015	Up
		Mfsd2b	0.00135319	0.000557104	Down			Zdhhc23	0	1.6667e-05	Up
		Cav1	0.0135049	0.0220768	Down			Pcsk2	0.00831762	0.301287	Up
		Dennd1c	0.015254	0.0127821	Down			Nupr1	0.00131384	0.00018514	Up
		Il4ra	0.000655323	0.000526394	Down			Pcdhb10	0.000480366	0.00134688	Up
		Dmrt3	0.112234	0.0153049	Down			Scn2b	0.00368038	0.0288763	Up
		Tcaf2	0.0022156	0.000614321	Down			Pcdhb5	0.00346294	0.0205708	Up
		Abcb4	0.00403285	0.000629139	Down			Lrrc73	0.0233242	0.338555	Up
		Susd1	0.000264798	0.0002883	Down			Kctd4	0.0195194	0.157735	Up
		Crispld2	0.000651602	0.000752849	Down			Zfp874a	0.0194095	0.0294361	Up
		Rtp4	0.00521372	0.00685754	Down			Edaradd	0.00356859	0.0170191	Up
		Crym	0.00243627	0.0225422	Down			Tekt2	0.0268687	0.0113988	Up
		Greb1l	0.000213079	0.00167413	Down			Olig1	0.0064727	0.00766269	Up
		Nqo1	0.00379787	0.00162645	Down			Pcdhb11	0.00143031	0.00799878	Up
		Sytl5	0.00205009	0.000336513	Down			Lingo3	0.0061191	0.028162	Up
		Smad6	0.0177231	0.00287692	Down			Kcnip2	0.00269846	0.0229505	Up
		Klf2	0.0259033	0.0625045	Down			Ano4	0.000914405	0.0115471	Up
		Tagln	0.000617723	0.000335365	Down			Gm14964	0.0518531	0.216436	Up
		Rnase4	0.00222095	0.0123433	Down			Acbd4	0.00453464	0.0262084	Up
		Parp12	0.0105923	0.00143216	Down			Cilp2	0.00366736	0.066239	Up
		Tap1	0.00140289	0.000812099	Down			Man1a	0.00220101	0.0247843	Up
		Clybl	0.0391242	0.0107127	Down			BC037039	0.00828279	0.0451633	Up
		Col18a1	0.0506594	0.000581903	Down			Adamtsl3	0.000948805	0.00159342	Up
		Enpp2	0.001982	0.0118617	Down			Eva1c	0.0306648	0.00392614	Up
		Pstpip2	0.000197448	0.000173065	Down			Pcdhb8	0.00174135	0.00974303	Up
		Ttpa	0.00561459	0.000277242	Down			Rimbp2	0.00164479	0.0254394	Up
		Gstk1	0.0201162	0.0152831	Down			Fam13a	0.0043626	0.0544445	Up
		Hbb-bt	0.111193	0.0647109	Down			2010300C02Rik	0.000619126	0.00235789	Up
		Cbx7	0.00566642	0.00627325	Down			Gm10699	0.00870774	0.0599827	Up
		Ccdc89	0.00546857	0.00356412	Down			Gpr135	0.000533126	0.0127071	Up
		Pqlc3	0.000291029	0.000741204	Down			Ydjc	0.00970544	0.232004	Up
		Ccdc189	0.0254311	0.022054	Down			Ackr1	0.0186709	0.0720648	Up
		Pcdhgb8	0.000246925	0.000304669	Down			Gm26801	0.031427	0.0497851	Up
		Asap3	0.00321559	0.00331463	Down			Kcne1l	0.0776739	0.0104791	Up
		Mgmt	0.0225625	0.000915812	Down			Zfp119a	0.0281596	0.0358098	Up
		Ehhadh	0.000855604	0.000417468	Down			Ryr3	0.00280003	0.0295693	Up
		Kctd11	0.00376998	0.000305157	Down			March11	0.0126357	0.0961612	Up
		Grik4	0.00394514	0.0163705	Down			Klf4	0.0529281	0.017429	Up
		Nol3	0.00294268	0.0135993	Down			Kcnt2	0.00150293	0.0130141	Up
		9930012K11Rik	0.00197683	0.0147198	Down			Gpd1	0.00868595	0.00442571	Up
		Egfl7	0.0441122	0.0359013	Down			Tle2	0.0041711	0.0429451	Up
		Tnfaip2	0.00012388	0.000158381	Down			Pcdhb15	0.000868821	0.00373325	Up
		Perp	0.00570554	0.0105403	Down			Trpm3	0.000310785	0.00965454	Up
		Rpl26	3.23903	2.952	Down			Arhgef15	0.00259278	0.0197892	Up
		Col16a1	0.00377914	0.00150038	Down			Zfp583	0.0144707	0.03228	Up
		Card10	0.00123647	0.00057096	Down			Sec16b	0.00129333	8.19856e-05	Up
		Ptpn14	0.00137405	0.000848322	Down			Rapgefl1	0.00336718	0.0516079	Up
		Gm15564	0.000166217	0.00091689	Down			Grip2	0.00116668	0.0312406	Up
		Pex11g	0.02299	0.00622901	Down			Cyp2u1	0.00629022	0.0238379	Up
		C130026L21Rik	0.0491755	0.0252802	Down			Ccl3	0.000387491	0.000650104	Up
		Gm43570	0.00973725	0.00154848	Down			Reln	0.00646369	0.0493526	Up
		Ulbp1	1.53547e-05	0.000109473	Down			Pcdha11	7.90762e-05	0.00167913	Up
		Pygl	0.00613937	0.0049587	Down			Sypl2	0.0514098	0.0147699	Up
		Anxa11	0.00520859	0.00078367	Down			Cacna2d3	0.00200411	0.0288536	Up
		Tfeb	0.00273418	0.000443504	Down			Zfp605	0.0419598	0.0655511	Up
		Col22a1	0.00678961	0.00243749	Down			Cybrd1	0.00131134	0.000809464	Up
		Dab2	0.00824051	0.00201643	Down			Sema3d	0.00153578	0.000692239	Up
		Gm42418	0.143923	0.198207	Down			Kifc2	0.00454628	0.0752231	Up
		Gm12319	0	0.000114679	Down			Hs3st1	0.238287	0.205324	Up
		Adamts15	0.000219552	0.000710268	Down			Zkscan4	0.0106226	0.015743	Up
		Llgl2	0.00136597	0.000258058	Down			Scn1a	0.00354465	0.0183518	Up
		Gm28529	0.00143132	0.000765673	Down			Dhrs7	0.00843814	0.0118476	Up
		Ifitm3	0.00765359	0.00188149	Down			Synpo2	0.000550207	0.00152367	Up
		Gm9493	0.788548	0.804215	Down			Gm16576	0.00248887	0.00274343	Up
		Lgals9	0.00017264	0.00146121	Down			Sp9	0.00413832	0.00525853	Up
		Tmod1	0.00369873	0.00596468	Down			Amigo2	0.004465	0.0174441	Up
		Slc22a21	0.00275565	0.00503979	Down			Bbof1	0.011779	0.030072	Up
		Zfp456	0.0026353	0.0017499	Down			D130040H23Rik	0.00364512	0.00326896	Up
		Gm21887	0.0261652	0.0269003	Down			Baiap2l1	0.00226172	4.38602e-05	Up
		4932422M17Rik	0.0436301	0.0522101	Down			Fndc5	0.010868	0.0291967	Up
		AV099323	0.04003	0.00176066	Down			Rasl11a	0.111291	0.0314471	Up
		S100a1	0.023789	0.00542867	Down			BC023719	0.000125225	0	Up
								Ctsf	0.022997	0.0704675	Up
								Iqsec3	0.00188998	0.0622748	Up
								Hey2	0.00597325	0.00142505	Up
								Nme2	0.100768	0.125136	Up
								Cyb561	0.0103779	0.0671494	Up
								Chodl	0.0208263	0.000890114	Up
								E130311K13Rik	0.0144397	0.0389645	Up
								D130043K22Rik	0.000100341	0.00491677	Up
								Gm17484	0.0153199	0.0423818	Up
								Gm15559	0.0109524	0.0102772	Up
								Serpinb8	2.82336e-05	0.00083909	Up
								Chadl	0.0151827	0.18803	Up
								Zbtb20	0.691215	0.299348	Up
								Fam151b	0.00111496	0.00479746	Up
								Pabpc5	0.00123829	0.0075249	Up
								Pianp	0.0337199	0.19807	Up
								Cdh12	0.00191812	0.115253	Up
								Dhrs3	0.0245125	0.0680896	Up
								Trpm2	0.000710762	0.00579187	Up
								Disc1	0.00177527	0.00289508	Up
								Gdf10	0.000239618	0.00236335	Up
								Cpxm2	0.0049593	0.00676229	Up
								1810010H24Rik	0.0113638	0.0154655	Up
								Ppp1r3d	0.00173606	0.00541577	Up
								Ccdc116	0.000522776	0.00742063	Up
								Ccbe1	0.000554778	0.081706	Up
								Hhip	0.000425991	0.000697324	Up
								Rnf128	0.000937815	0.00699252	Up
								Matn4	0.00205226	0.00604965	Up
								Bdnf	0.00483273	0.0207573	Up
								B230369F24Rik	0.0118742	0.0212271	Up
								Cd14	0.00130705	6.26391e-05	Up
								Kcnu1	0.00360397	0.0414277	Up
								Ramp2	0.00775281	0.0626523	Up
								Tuba1b	2.24027	1.75824	Up
								Cybb	8.29296e-05	0.000112549	Up
								Itpr2	0.00283498	0.000520829	Up
								Pth2r	0	0	Up
								Ptk2b	0.000470491	0.0457738	Up
								Zfp78	0.00402326	0.012371	Up
								Cd36	0	0.000158841	Up
								Matk	0.0127678	0.266157	Up
								Dct	0.105623	0.00221182	Up
								E130006D01Rik	0.0361111	0.0495558	Up
								Tlr7	0.000187967	0.000275346	Up
								2900009J06Rik	0.0158642	0.0933924	Up
								Ppp1r1b	0.00863509	0.11649	Up
								Pnldc1	0.00255799	0.00232972	Up
								Alox5ap	0.00747297	0.0166776	Up
								Kcnc4	0.000187934	0.00453019	Up

## Sheet: Fig S2B
Supplemental Figure S2A - Expression of developmentally regulated transcripts in progenitors versus neurons (E16.5 vs E14.5)		Gene	progenitor	neuron	Sig			Gene	progenitor	neuron	Sig
		Aldoc	0.582631	0.0439067	Down			Pou3f1	0.230533	0.412707	Up
		Grb10	0.52693	0.0292916	Down			Sobp	0.0561856	0.445326	Up
		Ttc39b	0.0410871	0.0622392	Down			Lmtk3	0.0116157	0.115108	Up
		Psph	0.281601	0.0886031	Down			Satb2	0.0397087	0.77061	Up
		Nusap1	0.577581	0.0147417	Down			Camk2b	0.0208376	0.54759	Up
		Vim	1.55457	0.266167	Down			Ccbe1	0.000554778	0.081706	Up
		Cdk1	0.630787	0.0146069	Down			Ntsr1	0.000810994	0.0741365	Up
		Cth	0.0612163	0.00289427	Down			Chd5	0.00773612	0.174952	Up
		Ccnd2	1.91993	0.123363	Down			Tmeff2	0.0148433	0.0645647	Up
		Rhbdl3	0.312297	0.0246146	Down			Nrip1	0.0597329	0.196666	Up
		Nsdhl	0.152917	0.232504	Down			Maf	0.00593899	0.00761937	Up
		Samd5	0.00322678	0.004674	Down			Dok5	0.170244	1.17385	Up
		E130114P18Rik	0.628247	0.0777839	Down			Lrrtm1	0.0296982	0.311503	Up
		Grin2c	0.00292465	0.000176221	Down			Agap2	0.000463307	0.0207872	Up
		Trim66	7.62944e-05	0.000662711	Down			Grin3a	0.000954372	0.00303634	Up
		Spata13	0.13601	0.00997299	Down			Cux2	0.0713934	0.346568	Up
		Elk3	0.0491488	0.00213629	Down			Prkar1b	0.0400389	0.631046	Up
		Tpx2	0.49735	0.0149927	Down			Dync1i1	0.0158145	0.744748	Up
		Cdon	0.219198	0.0223472	Down			Gad2	0.00650864	0.00697531	Up
		Ccnb1	0.7212	0.0192191	Down			Dlx1	0.00892557	0.0102833	Up
		Rffl	0.0302609	0.00858371	Down			Mef2c	0.0772701	2.28668	Up
		Nudt5	0.488613	0.114367	Down			Mapt	0.0907474	1.98654	Up
		Mthfd2	0.240644	0.11247	Down			Ppp2r2c	0.00347079	0.280027	Up
		Tmem229a	0.0146401	0.0232078	Down			Ube2ql1	0.0485151	0.328667	Up
		Fbln1	0.258814	0.118883	Down			Clstn2	0.00626788	0.24406	Up
		Psat1	0.576707	0.0772016	Down			Pcdh7	0.0407205	0.250466	Up
		Ttyh1	0.351758	0.0582637	Down			Tmtc1	0.001682	0.0373862	Up
		Hey1	0.317798	0.0957446	Down			Slc6a1	0.0237779	0.0144695	Up
		Bub1	0.187513	0.00314046	Down			Cntn1	0.00260428	0.172252	Up
		Stc2	0.0171436	0.00206063	Down			Mmp24	0.00508845	0.0790447	Up
		Ube2c	0.901179	0.0403323	Down			Gabra5	0.00220491	0.243051	Up
		Mest	0.528877	0.123076	Down			Sema6b	0.00407495	0.121799	Up
		Mcm3	0.484945	0.0123253	Down			Cdh8	0.0375678	0.0830688	Up
		Ercc6l	0.0541361	0.00118807	Down			2700081O15Rik	0.152864	0.438862	Up
		Eif4ebp1	0.159397	0.033289	Down			Prdm8	0.0241461	0.191405	Up
		Kif22	0.373235	0.017473	Down			Fbxo41	0.00369135	0.0620601	Up
		Hk2	0.160869	0.0171924	Down			Rgs7	0.00548176	0.149594	Up
		Fabp7	1.61173	0.379538	Down			Dlg2	0.00494754	0.203859	Up
		Gna14	0.0143903	9.98385e-05	Down			Dkk3	0.0181386	0.0876603	Up
		Lgals1	0.118762	0.0266562	Down			Klhl4	0.000111972	0.0279507	Up
		Kif20a	0.235596	0.00339704	Down			Sp9	0.00413832	0.00525853	Up
		Slc1a5	0.0676057	0.00941108	Down			Fam171a2	0.200204	0.454912	Up
		Ngfr	0.00101266	0.00920267	Down			Slc26a7	0.00118757	0.0108073	Up
		Plpp3	0.371976	0.0365627	Down			Adap1	0.000998123	0.0846638	Up
		Ckap2l	0.216047	0.00840338	Down			Vstm2b	0.0227692	0.0369702	Up
		Scd1	0.0363167	0.0354936	Down			Grem1	0.00313866	0.00468654	Up
		Ncaph	0.156617	0.00519646	Down			Nrxn2	0.114254	0.710191	Up
		Acss2	0.0410001	0.0401182	Down			Cdk5r2	0.00202208	0.0897363	Up
		Btg2	0.749214	0.116972	Down			Lrfn5	0.00695224	0.562289	Up
		Ccna2	0.692388	0.0156244	Down			Rell2	0.0104559	0.256493	Up
		Fgfbp3	0.340845	0.16643	Down			Thrb	0.00907724	0.00347221	Up
		Paqr8	0.0494443	0.01635	Down			Nr4a2	0.0890549	0.0818861	Up
		Ptpru	0.072689	0.0140311	Down			Nav3	0.0120865	0.155972	Up
		Lbr	0.342156	0.043252	Down			Nrxn1	0.0543426	0.886441	Up
		Clic1	0.787134	0.19142	Down			Neto1	0.000716209	0.00624216	Up
		Ccnb2	0.483776	0.0116265	Down			Gnal	0.0124086	0.297743	Up
		Litaf	0.251317	0.0292945	Down			Sprn	0.000679996	0.0764776	Up
		Slc7a1	0.0475227	0.0541853	Down			Dlx6os1	0.00295858	0.00630353	Up
		Nxn	0.0871037	0.0242617	Down			Trim67	0.0116901	0.475414	Up
		Prc1	0.495553	0.0128497	Down			Fbxl19	0.0993002	0.182254	Up
		Col2a1	0.0813427	0.00263699	Down			March9	0.0208043	0.0838747	Up
		Magel2	0.00281954	0.0186769	Down			Eef1a2	0.00392315	0.166656	Up
		Phgdh	0.780465	0.0484719	Down			Pdzd4	0.0632181	0.273972	Up
		Dach1	0.150848	0.0139453	Down			Jup	0.00962921	0.0926247	Up
		Scpep1	0.0781822	0.0281388	Down			Dtx4	0.0493057	0.177554	Up
		Aurka	0.374437	0.0147472	Down			Lingo1	0.0180022	0.349458	Up
		Magt1	0.133489	0.0439649	Down			Peg10	0.0266913	0.00598656	Up
		Aif1l	0.232137	0.0476686	Down			Nrxn3	0.0172216	0.0186934	Up
		Dbi	2.29813	0.66243	Down			Fgd3	0.000546832	0.0150714	Up
		Mtbp	0.0545139	0.0037969	Down			Kif26b	0.0968312	0.111255	Up
		Rrm2	1.3979	0.126033	Down			Epb41l1	0.0159184	0.123457	Up
		Nde1	0.508556	0.0163175	Down			Sptbn4	0.00314548	0.0317049	Up
		Tagln2	0.1176	0.0243869	Down			Grm5	0.00472747	0.255592	Up
		Igf2bp2	0.325995	0.0734851	Down			Gprin1	0.0423089	0.296241	Up
		Gpc4	0.254654	0.0588279	Down			Thbs1	0.00702296	0.00384146	Up
		Notch2	0.206497	0.0166922	Down			Cmip	0.187582	0.544938	Up
		Spag5	0.118057	0.00153738	Down			Dlx2	0.0125187	0.0117576	Up
		Tfap2c	0.411602	0.0108052	Down			Prkcb	0.0441286	0.132588	Up
		Slc6a9	0.00889227	0.0115996	Down			Adcy5	0.00575303	0.051219	Up
		Bub1b	0.232102	0.0118822	Down			Dlgap1	0.0242024	0.279597	Up
		Hmgb2	2.21876	0.236753	Down			Prkcg	0.000778733	0.0365265	Up
		Tyms	0.645218	0.0974127	Down			Jph4	0.0169689	0.452575	Up
		Cdca2	0.244616	0.0031007	Down			Sh3rf3	0.0336564	0.0820512	Up
		Cntn6	0.0031526	0.0216459	Down			Brsk1	0.0371724	0.141437	Up
		Nek2	0.124464	0.00322759	Down			Rac3	0.0903314	1.29114	Up
		Msmo1	0.439238	0.650516	Down			Shank1	0.0176552	0.459032	Up
		Itga6	0.124673	0.0350956	Down			Pou3f3	0.612466	0.566276	Up
		Top2a	0.786143	0.0183963	Down			Cacna1c	0.00362114	0.0593408	Up
		Hadh	0.248669	0.0270423	Down			Hcn2	0.00134137	0.0140175	Up
		Emp1	0.00242353	0.000418954	Down			Stmn4	0.219335	1.92065	Up
		Fgfr3	0.120256	0.00967994	Down			Hdac9	0.0205818	0.0119896	Up
		Zfp36l1	0.495201	0.0120301	Down			Grm2	0.000539328	0.054781	Up
		Gmnn	0.625438	0.0227345	Down			Sema6c	0.0355485	0.193077	Up
		Ntng1	0.013777	0.0131806	Down			Prkar2a	0.258182	0.274898	Up
		Shmt1	0.192265	0.0220882	Down			Pou6f1	0.0490201	0.127679	Up
		Slc5a3	0.0214003	0.0438841	Down			Caskin1	0.00919365	0.0426012	Up
		Pck2	0.0544219	0.0150234	Down			Pdgfra	0.00165326	0.00167085	Up
		Gpsm2	0.290794	0.0381338	Down			Apba1	0.0021726	0.0482771	Up
		Gli2	0.0793444	0.00322764	Down			Adgrl1	0.122373	0.522969	Up
		Iars	0.178583	0.122675	Down			Ano8	0.0398117	0.0562976	Up
		Kif11	0.205619	0.00441446	Down			Frmd6	0.0265402	0.0463335	Up
		Tacc3	0.445655	0.021636	Down			Dlx5	0.00892172	0.00612074	Up
		Slc9a3r1	0.0928653	0.00554019	Down			Gabrb2	0.000700553	0.0156062	Up
		Tmcc3	0.00353509	0.00415569	Down			Tub	0.0186075	0.202615	Up
		Acat2	1.14369	1.2252	Down			Tmem145	0.0085746	0.12627	Up
		Cdk2	0.245431	0.0063528	Down			Hk1	0.0518423	0.31339	Up
		Sept10	0.132322	0.0233428	Down			Ankrd13b	0.0781651	0.199946	Up
		Kif4	0.140785	0.00706967	Down			Jag2	0.00107689	0.00477488	Up
		Ddr2	0.00351073	0.000366292	Down			Adcyap1	0.00899581	0.0354764	Up
		Slc38a3	0.0138234	0.00265154	Down			Grip2	0.00116668	0.0312406	Up
		Ect2	0.227103	0.0049175	Down			Abca1	0.0410781	0.00373837	Up
		Ccdc8	0.146052	0.0043154	Down			Magi2	0.0355208	0.100297	Up
		Mcm4	0.37239	0.0346274	Down			Dpp6	0.00565468	0.0751008	Up
		Mthfd1l	0.0452251	0.0104345	Down			Grin1	0.0025001	0.101634	Up
		Cenpq	0.314409	0.0309245	Down			Asic2	0.00362892	0.0730419	Up
		Uhrf1	0.300589	0.0111117	Down			Amph	0.0136863	0.114797	Up
		Slc7a3	0.00146318	0.00137985	Down			Mapk10	0.0203303	0.321753	Up
		Nuf2	0.249495	0.00928542	Down			Anks1b	0.0158632	0.144694	Up
		Neurog2	1.41704	0.0793696	Down			Spock2	0.00983977	0.143719	Up
		Sec14l2	0.011229	0.00265724	Down			Arpp21	0.00926982	0.597352	Up
		Trps1	0.15568	0.0150203	Down			Dnm1	0.00527649	0.0835649	Up
		Hmmr	0.20288	0.00339998	Down			Lrfn1	0.0232991	0.0893808	Up
		Asns	0.115014	0.245847	Down			Gabbr2	0.000757867	0.0947949	Up
		Exo1	0.165896	0.00216279	Down			March8	0.0627615	0.0906608	Up
		Alcam	0.169685	0.182861	Down			Arhgap20	0.00279686	0.154675	Up
		Sorcs1	0.0082405	0.0258733	Down			Lonrf2	0.0107901	0.159267	Up
		Deptor	0.00205841	0.00490309	Down			Pcdh8	0.0684071	0.243048	Up
		Pon2	0.154011	0.00561121	Down			Thra	0.297845	1.88464	Up
		Pbk	0.723815	0.0167292	Down			Nrgn	0.00907449	0.335518	Up
		Ncapg	0.215289	0.00320589	Down			March4	0.00216867	0.11004	Up
		Cdca8	0.814393	0.0528581	Down			Rasl10b	0.0079112	0.0607346	Up
		Knstrn	0.400286	0.0140856	Down			Gnai1	0.110875	0.409956	Up
		Megf10	0.0595903	0.00200698	Down			Lonrf1	0.0321756	0.0747249	Up
		Kcnn2	0.115155	0.177751	Down			Kcnj2	0.000131787	0.0107657	Up
		Stk39	0.294625	0.108224	Down			Jph3	0.00872058	0.191137	Up
		Gas1	0.89854	0.0431656	Down			St6gal2	0.0204837	0.17837	Up
		Il17ra	0.012712	0.016191	Down			Mast1	0.00910941	0.125304	Up
		Hells	0.456874	0.0167908	Down			Map3k12	0.0541208	0.191922	Up
		Ctnna1	0.461913	0.0514854	Down			Hcn1	0.00034171	0.0254596	Up
		Cdca5	0.205151	0.0041594	Down			Sema3f	0.00387973	0.0283524	Up
		Fignl1	0.28796	0.0195004	Down			Gabra2	0.0261635	0.34758	Up
		Kif2c	0.203992	0.00838291	Down			Lrrn3	0.165871	0.216547	Up
		Cdc25c	0.216714	0.0047047	Down			Slitrk3	0.00173831	0.0149303	Up
		Hspb8	0.0259621	0.000745853	Down			Rims4	0.00320528	0.0491611	Up
		Creb5	0.447528	0.0144912	Down			Chl1	0.029014	0.479357	Up
		Aldh1l2	0.00823611	0.0626135	Down			Shisa7	0.00824998	0.0955863	Up
		Mad2l1	0.306138	0.026839	Down			Slc4a3	0.0281969	0.122958	Up
		AU020206	0.0387789	0.002231	Down			Mgat5b	0.115892	0.157425	Up
		Ezr	0.593931	0.0757099	Down			Wdr13	0.0672353	0.260142	Up
		Hat1	0.516367	0.0901283	Down			Ptpre	0.00255473	0.0500899	Up
		Fdps	0.747595	1.21582	Down			Gdf10	0.000239618	0.00236335	Up
		Nrk	0.00463349	0.000143736	Down			Grid2	0.00371784	0.010848	Up
		Hopx	0.0193749	0.00256814	Down			Nefl	0.0120225	0.199195	Up
		Stard4	0.110796	0.0743806	Down			Rph3a	0.00156105	0.0329438	Up
		Mgst1	0.0814154	0.00460927	Down			Dusp26	0.0412896	0.28647	Up
		Cdc45	0.156362	0.0128072	Down			C1qtnf4	0.0880221	0.297947	Up
		Ston2	0.0112681	0.000672239	Down			Syt5	0.0176193	0.450403	Up
		Etv6	0.0428248	0.0177067	Down			Tox	0.0691513	0.157614	Up
		Baz1a	0.380481	0.0798601	Down			Kcnd2	0.0133111	0.0484967	Up
		Chek1	0.108801	0.00536149	Down			Galnt9	0.0012502	0.0434814	Up
		Arhgap19	0.0491562	0.00413835	Down			Nkain2	0.0170679	0.0539306	Up
		Wfdc2	0.09944	0.0111564	Down			Aatk	0.00492273	0.0727698	Up
		Tk1	0.406849	0.00806903	Down			Adcy1	0.00724757	0.148499	Up
		Gli3	0.300278	0.00804999	Down			Micall1	0.0133555	0.0612008	Up
		Cemip	0.000796762	0.00750692	Down			Slc7a14	0.00464411	0.0251092	Up
		Lmcd1	0.0685691	0.00350191	Down			Atp9a	0.0778492	0.349902	Up
		Kif15	0.166126	0.00266134	Down			Pnmal2	0.0246959	0.210585	Up
		Birc5	0.787309	0.0266597	Down			Pitpnm1	0.00726796	0.0966954	Up
		Prokr2	0.00415002	0.0353977	Down			Kcnq5	0.00170211	0.0444813	Up
		Pttg1	0.134909	0.0459926	Down			Brsk2	0.0426802	0.089009	Up
		Ckap2	0.217012	0.0149156	Down			Efnb3	0.0597491	0.306893	Up
		Nup37	0.356587	0.0732468	Down			Ppp1r9b	0.0730605	0.207535	Up
		Nfe2l2	0.088281	0.00259742	Down			Pkdcc	0.0288876	0.0104099	Up
		Shmt2	0.26325	0.128643	Down			Dnm3	0.00655537	0.26692	Up
		Apcdd1	0.000505155	0.000657104	Down			Doc2b	0.00139233	0.0128905	Up
		Sox9	0.508681	0.0286278	Down			Mpped1	0.293966	1.61439	Up
		Tgif2	0.391355	0.0549645	Down			Dok4	0.0872015	0.493323	Up
		Syt13	0.00671314	0.008639	Down			Man1a	0.00220101	0.0247843	Up
		Idi1	0.479313	0.465581	Down			Lsamp	0.0549238	0.380956	Up
		Dlgap5	0.137594	0.00239803	Down			Scg2	0.00234083	0.199132	Up
		Spc25	0.643277	0.0190053	Down			Unc5c	0.00453052	0.13728	Up
		Nuak2	0.115404	0.0212038	Down			Stx3	0.00689935	0.0314963	Up
		Kntc1	0.0384336	0.00154028	Down			Ptprn2	0.00138482	0.0799323	Up
		Nhlh1	0.0614511	0.0355737	Down			Sparcl1	0.021279	0.143611	Up
		Trib3	0.0018768	0.00230204	Down			B3gat1	0.0531248	0.201562	Up
		Inf2	0.00575782	0.0179171	Down			Ephb6	0.0368732	0.129616	Up
		Asf1b	0.237601	0.00456386	Down			Zswim6	0.0520438	0.146773	Up
		Tcf7l2	0.0835239	0.00269445	Down			Atp2b1	0.275241	0.913269	Up
		Jam3	0.362054	0.105917	Down			Paqr9	0.00674908	0.0606371	Up
		Cox7b	1.15228	1.44499	Down			Gpr85	0.0397367	0.902355	Up
		Vamp3	0.318494	0.108541	Down			6430548M08Rik	0.0131799	0.0455729	Up
		Asah1	0.234992	0.0981582	Down			Gabrg3	0.000766263	0.0150318	Up
		Cdca3	0.608056	0.0169882	Down			Fblim1	0.00126536	0.0370527	Up
		Smc4	0.912294	0.0927527	Down			Camsap3	0.0201922	0.114264	Up
		Bora	0.103578	0.00408509	Down			Evi5l	0.0313425	0.155027	Up
		Gm10184	0.0708284	0.00681239	Down			Trpm3	0.000310785	0.00965454	Up
		Ormdl2	0.290532	0.0443761	Down			Atp1b1	0.0453613	0.625984	Up
		Acly	0.526985	0.368816	Down			Plppr3	0.147415	0.564861	Up
		Pnp	0.111694	0.0100785	Down			Apc2	0.0974849	0.425193	Up
		Bhlhe40	0.0353466	0.0240902	Down			Thsd7a	0.000719533	0.0197136	Up
		Suclg2	0.220473	0.0205773	Down			Camk2n2	0.0556519	0.337541	Up
		Shcbp1	0.248042	0.00661326	Down			Gpr162	0.0382665	0.281999	Up
		Wipi1	0.0554022	0.0163941	Down			Fbxl16	0.0431068	0.121212	Up
		Gng5	1.90173	0.602657	Down			Dtx1	0.0295217	0.290974	Up
		Nedd1	0.165608	0.0120689	Down			Xkr4	0.000415733	0.0111256	Up
		Dhfr	0.346505	0.0222521	Down			Camkv	0.0245569	0.478584	Up
		Dock1	0.0574841	0.00160329	Down			Gng4	0.000846329	0.0372707	Up
		Chac1	0.00306962	0.0114384	Down			Inhba	0.0014835	0.202363	Up
		Anln	0.0540221	0.00205412	Down			Bend6	0.0175128	0.59025	Up
		Cenpi	0.0714231	0.00179333	Down			Cdkl5	0.0309788	0.170304	Up
		Iqgap3	0.0271991	0.00053483	Down			Srcin1	0.0488556	0.151862	Up
		Ano1	0.0045011	0.000307525	Down			Hcn4	0.000741447	0.00603066	Up
		Cdca7	0.573502	0.0204487	Down			Rims1	0.00204119	0.0580291	Up
		Echdc1	0.137876	0.0673636	Down			Cacng2	0.0038531	0.185802	Up
		Acss1	0.122283	0.013542	Down			Snx7	0.0305058	0.204795	Up
		Melk	0.229709	0.00466507	Down			Tmem158	0.0462702	0.45803	Up
		Kif24	0.0184328	0.00164951	Down			Sema7a	0.0119376	0.128593	Up
		Tanc1	0.0951548	0.00405102	Down			Cbarp	0.051717	0.401318	Up
		Gpt2	0.0932165	0.0653496	Down			Cd200	0.0338506	0.759302	Up
		Tnfaip8	0.110326	0.00282263	Down			Shank2	0.00986016	0.084386	Up
		Ccne2	0.19385	0.00847457	Down			Ptprk	0.0770493	0.366612	Up
		Rad51	0.324611	0.0169863	Down			5730409E04Rik	0.00779924	0.150746	Up
		Cep55	0.128221	0.00332231	Down			Dok6	0.00382739	0.0399947	Up
		Adamts9	0.0051801	0.000163037	Down			Nlgn2	0.0529125	0.1786	Up
		Stk17b	0.0315366	0.00155407	Down			Spryd3	0.0333343	0.197614	Up
		Epb41l5	0.11935	0.0239173	Down			D430041D05Rik	0.0153436	0.21913	Up
		2900026A02Rik	0.0304736	0.0150843	Down			Rbfox1	0.0334527	0.967189	Up
		Pcna-ps2	0.0161664	0.00306458	Down			Sema4g	0.0225538	0.125751	Up
		Hus1	0.0480471	0.00456146	Down			Sema4f	0.00637091	0.0628316	Up
		Ube2t	0.236283	0.0319082	Down			Nefm	0.0166427	0.199634	Up
		Mrps6	0.191911	0.288856	Down			Tesk1	0.031545	0.0895275	Up
		Atad2	0.199852	0.00870817	Down			Mical2	0.00171218	0.0651977	Up
		Dsn1	0.102916	0.00577491	Down			Dlk2	0.00199392	0.0564569	Up
		St18	0.0358792	0.0443964	Down			Has3	0.000828078	0.0137954	Up
		Ndc80	0.146104	0.00217307	Down			St8sia4	0.0499509	0.0543082	Up
		Gtse1	0.0657544	0.00143286	Down			Syndig1	0.00673671	0.0990187	Up
		Esco2	0.210193	0.0035638	Down			Slitrk1	0.0160791	0.125318	Up
		Snap23	0.187968	0.0282554	Down			Tenm2	0.0538525	0.27014	Up
		Tmem123	0.252379	0.0244758	Down			Reps2	0.0032242	0.115461	Up
		E2f2	0.0480861	0.00103335	Down			Stac2	0.00470067	0.00777566	Up
		Gja1	0.168069	0.00708362	Down			Slitrk4	0.01043	0.0496278	Up
		Tmem176b	0.123228	0.103792	Down			Chrm1	0.000407308	0.0327425	Up
		Msn	0.205123	0.0085951	Down			Smpd3	0.0754318	0.480217	Up
		Kif18a	0.150267	0.00952347	Down			Egr2	0.00140133	0.00559223	Up
		Sox13	0.0250218	0.00079215	Down			Afap1	0.218926	0.299414	Up
		Rfc4	0.670171	0.124802	Down			Fam174b	0.027693	0.348814	Up
		Rbp1	0.221639	0.0751393	Down			Clvs2	0.00304438	0.0662112	Up
		Prune2	0.0123319	0.00436879	Down			Soga3	0.256641	0.668274	Up
		Elovl1	0.0398856	0.0176495	Down			Elovl7	0.00223847	0.00264947	Up
		Ticrr	0.0775932	0.00239035	Down			Panx2	0.00642858	0.0202123	Up
		Stil	0.0476102	0.00144051	Down			Cdk5r1	0.183489	1.21556	Up
		Abcd2	0.166061	0.0290873	Down			Ablim3	0.00146024	0.060653	Up
		Cenpn	0.159765	0.00628025	Down			Itpr1	0.0312625	0.225521	Up
		Dtl	0.353001	0.0116366	Down			Sptb	0.00205144	0.0131598	Up
		Fbln5	0.000339574	0.000249099	Down			Kcna6	0.000661605	0.0320497	Up
		Cks2	0.899871	0.0679409	Down			Nr2f1	0.713454	0.576921	Up
		Tead2	1.00886	0.0369468	Down			Gabrb3	0.0138543	0.220076	Up
		Lars	0.224827	0.208765	Down			Sybu	0.0419003	0.628934	Up
		Gas2l3	0.0966657	0.0038064	Down			Stx1a	0.0187261	0.316215	Up
		Btbd17	0.350588	0.0217804	Down			Klhl18	0.0163643	0.0560442	Up
		Papln	0.000159052	8.47312e-05	Down			Diras2	0.00142862	0.0347705	Up
		Oip5	0.0428209	0.00331551	Down			Gramd1b	0.0170897	0.13496	Up
		P2rx3	0.00203847	0.00118726	Down			Grin2d	0	0.000419676	Up
		Cenpe	0.407586	0.00940471	Down			Ncdn	0.0678586	0.320289	Up
		Aff1	0.004822	0.0011799	Down			Fam155a	0.00486542	0.0764533	Up
		Cenph	0.277291	0.0206325	Down			Ncam1	0.305677	1.55471	Up
		Slc7a5	0.0794202	0.0911542	Down			Grid1	0.00208855	0.0268812	Up
		Nupr1	0.00131384	0.00018514	Down			Vamp2	0.145658	0.837521	Up
		Apool	0.260686	0.0509717	Down			Shank3	0.00109631	0.00239807	Up
		Mcam	0.0139337	0.00150057	Down			Shroom2	0.0186747	0.133463	Up
		Sox6	0.281074	0.0087254	Down			Syt1	0.0101963	0.486187	Up
		Kif23	0.197899	0.00410754	Down			9330159F19Rik	0.0509669	0.396434	Up
		Mvd	0.142938	0.329322	Down			Arhgap23	0.00283778	0.0551327	Up
		Cdc14a	0.0718276	0.00676979	Down			Nlgn1	0.0486288	0.219687	Up
		Mfng	0.539486	0.0311664	Down			Ldb2	0.0255462	0.33485	Up
		Fbln7	0.0094626	0.00294464	Down			Fam57b	0.0457594	0.591098	Up
		Zwilch	0.0690661	0.00412755	Down			Pnma2	0.0123259	0.113355	Up
		Blm	0.13118	0.0211221	Down			Ppfia3	0.021084	0.0887351	Up
		Slc15a2	0.0459905	0.0155517	Down			Clstn3	0.0162052	0.0979087	Up
		Plch1	0.0375846	0.00386526	Down			Pcdh10	0.0777842	0.0795363	Up
		Sapcd2	0.188461	0.010412	Down			Slc6a17	0.016903	0.123712	Up
		Gabpb2	0.0773648	0.0093556	Down			Adgrl3	0.00839079	0.230045	Up
		Uaca	0.11782	0.0115386	Down			Rab15	0.010262	0.0989557	Up
		Serpinh1	0.733899	0.0377201	Down			Gria1	0.00448307	0.0668246	Up
		Slc25a13	0.087991	0.00267001	Down			Pde4d	0.0182692	0.0648047	Up
		Sft2d2	0.0292975	0.000589866	Down			Cspg5	0.0639687	0.551256	Up
		Eme1	0.121123	0.002948	Down			Tbc1d30	0.00371492	0.0671398	Up
		Arhgap18	0.0318481	0.00279976	Down			Znrf1	0.269814	0.545081	Up
		Rgs20	0.120022	0.0140507	Down			Slain1	0.163625	0.200103	Up
		Maml2	0.0690753	0.0402009	Down			Rusc2	0.014164	0.190107	Up
		4833418N02Rik	0.00782783	0.0258644	Down			Coro2a	0.00244711	0.0341542	Up
		Kcnn3	0.00546196	0.00691576	Down			Ppp1r37	0.138393	0.234306	Up
		Fkbp14	0.0407789	0.00567565	Down			Usp27x	0.0102168	0.0234441	Up
		Scn5a	0.0109135	0.000277715	Down			Atp6v1g2	0.0385029	0.260018	Up
		Zfp367	0.131352	0.00764265	Down			Mcf2l	0.0369183	0.208858	Up
		Mipol1	0.0459628	0.0144437	Down			Cbln2	0.0224224	0.0785523	Up
		Prr11	0.0533756	0.00272006	Down			Gabra4	0.0202456	0.0464249	Up
		Spdl1	0.071778	0.00277858	Down			Met	0.000703422	0.0372833	Up
		Fancd2	0.029554	0.00788802	Down			Pcsk1n	0.0947928	1.24464	Up
		Lef1	0.121031	0.0265314	Down			Parp8	0.0143577	0.0381607	Up
		Tgif1	0.162504	0.00958863	Down			Otud1	0.0133615	0.0270958	Up
		Ttk	0.144883	0.0061875	Down			St8sia2	0.136202	0.43015	Up
		B230118H07Rik	0.240293	0.171634	Down			Fam110b	0.199662	0.526895	Up
		Iqgap1	0.0706225	0.0689014	Down			Slco3a1	0.023501	0.095901	Up
		Plag1	0.0114646	0.00237495	Down			Zdhhc23	0	1.6667e-05	Up
		Erbb2	0.0195753	0.000628172	Down			Kcnq4	0.00408064	0.0494334	Up
		F2rl1	4.79128e-05	0	Down			Lrrc3	0.00373189	0.0311814	Up
		Cdc6	0.112635	0.000893242	Down			Sorl1	0.0879303	0.073794	Up
		Cmtm7	0.159196	0.0200145	Down			Cpeb2	0.00513852	0.0383696	Up
		Myo6	0.097701	0.0368485	Down			Tgfb1i1	0.00753822	0.0485065	Up
		Dmrta1	0.121898	0.00651691	Down			Srf	0.0433906	0.059972	Up
		Kcnk5	0.0277706	0.000975447	Down			Tspyl5	0.0221332	0.0886894	Up
		Trmt10a	0.124313	0.0510399	Down			Syngap1	0.0110574	0.0336109	Up
		Pdpn	0.151744	0.00423703	Down			Pou3f2	0.443886	0.616943	Up
		Cecr2	0.115172	0.0475299	Down			Shtn1	0.0215302	0.710957	Up
		Cdca7l	0.138106	0.00210916	Down			Lgi2	0.00530162	0.00713488	Up
		Pcdh11x	0.0403023	0.0318455	Down			Spns2	0.000757434	0.0282084	Up
		Nxph4	0.0526916	0.0792904	Down			Cited2	0.550825	0.322377	Up
		Chrna3	0.0202836	0.00890007	Down			Kctd4	0.0195194	0.157735	Up
		Spidr	0.0842344	0.0118971	Down			Erbb4	0.00170273	0.00603089	Up
		Chrdl1	0.00504222	0.000383732	Down			Nkd2	0.0096472	0.0630103	Up
		Fbxo5	0.429011	0.0190818	Down			Dtx3	0.264933	0.542493	Up
		Iah1	0.182788	0.191171	Down			Arhgdig	0.0235102	0.501051	Up
		Aspm	0.114795	0.00264001	Down			Sertad4	0.0900637	0.0747799	Up
		Fam167a	0.0247425	0.0020384	Down			Calb1	0.00293784	0.00637425	Up
		Hvcn1	0.0147073	0.000576878	Down			Srgap1	0.0278054	0.241636	Up
		Akap12	0.0436967	0.0575928	Down			Fam222a	0.0134657	0.00348244	Up
		Haus4	0.164561	0.0559643	Down			Pgbd5	0.00631415	0.0382297	Up
		Brca1	0.0750453	0.0127906	Down			Fgf12	0.00849775	0.0869551	Up
		Rad54l	0.192671	0.00452723	Down			Robo2	0.199365	0.533453	Up
		Atf5	0.138186	0.0515416	Down			Map3k9	0.0165036	0.0629185	Up
		Arc	0.00653428	0.00247364	Down			Eml2	0.0438506	0.143483	Up
		Mis18bp1	0.306074	0.00938068	Down			Trim46	0.034949	0.240436	Up
		Pcna	0.731769	0.235439	Down			Gm2415	0.0256689	0.046468	Up
		Rin2	0.016646	0.00280879	Down			Lmo7	0.0143447	0.104675	Up
		Gcat	0.194761	0.107988	Down			Gpr27	0.0240347	0.182684	Up
		Clspn	0.190426	0.00152294	Down			Fbxl7	0.000345567	0	Up
		Diaph2	0.0610995	0.0150198	Down			Rab3b	0.0216254	0.27067	Up
		Fam72a	0.0412911	0.00663642	Down			Zfp9	0.00498624	0.0487049	Up
		Apobec1	0.0177891	0.000392039	Down			Slc16a7	0.00621825	0.0548896	Up
		Pole2	0.0903928	0.00511755	Down			Arid5b	0.025962	0.111846	Up
		Lpar6	0.153538	0.0236128	Down			Trim3	0.0260218	0.113428	Up
		Lpar1	0.28524	0.00641068	Down			Cdc42ep3	0.110861	0.324922	Up
		Brip1	0.0405076	0.00612262	Down			Celf5	0.045171	0.399859	Up
		Pld1	0.00498013	0.000334073	Down			Dscaml1	0.0182024	0.0105082	Up
		Ryr2	0.000870878	0.0251996	Down			Rgs2	0.0651193	0.11969	Up
		Ppp1r3c	0.0152507	0.00183286	Down			Grm3	0.000733625	0.0520704	Up
		Lfng	0.121331	0.00465538	Down			Abcg4	0.0108978	0.0465033	Up
		Myo10	0.190761	0.00478706	Down			Slc1a1	0.00471226	0.109202	Up
		Vegfa	0.0196286	0.0229697	Down			Map3k10	0.0840157	0.125383	Up
		Depdc1a	0.0837899	0.00170875	Down			Cc2d1a	0.0307373	0.0789285	Up
		Cenpf	0.585197	0.0231268	Down			Cxcr4	0.00951515	0.00374355	Up
		Rad51ap1	0.204403	0.014725	Down			Aplp1	0.193244	1.41487	Up
		Zic1	0.117667	0.00934934	Down			Pnmal1	0.0232172	0.150388	Up
		Kif20b	0.20774	0.0134534	Down			Jazf1	0.0043328	0.0208869	Up
		Sema3d	0.00153578	0.000692239	Down			Epha7	0.111881	0.19202	Up
		Alpl	0.0309595	0.00108734	Down			Cep170b	0.0214307	0.0862669	Up
		Dera	0.137802	0.0248962	Down			Gria4	0.00596562	0.0485235	Up
		Ermp1	0.0197787	0.0122521	Down			Basp1	0.86538	1.79677	Up
		Ttc7	0.00137205	0.00579553	Down			Gpsm1	0.126428	0.304516	Up
		Efhd2	0.265023	0.0393681	Down			Tmem56	0.00860335	0.0179496	Up
		Cacna1e	0.00443359	0.134346	Down			Cobl	0.00299393	0.0239346	Up
		Gramd2	0.00152056	0.0101553	Down			Trio	0.0785349	0.193508	Up
		Zic5	0.071448	0.00279912	Down			Mrgpre	0.00436222	0.0322035	Up
		Hif3a	0.0179063	0.00408459	Down			Rasgrp2	0.0188746	0.14787	Up
		AW011738	0.0102454	0.000693185	Down			Atp2b2	0.0399462	0.190418	Up
		Fzd9	0.103513	0.0533835	Down			Rap1gap2	0.00361964	0.0268062	Up
		Gpr83	0.00104454	0.000127816	Down			Rap1gap	0.0157202	0.107026	Up
		Ttc23	0.0890111	0.00583359	Down			Nrg3	0.00333937	0.0470935	Up
		Crb2	0.0369277	0.00219561	Down			Ggt7	0.0297232	0.166258	Up
		Igsf11	0.0403572	0.0021235	Down			Gas7	0.0142293	0.74398	Up
		Plekha7	0.0478882	0.00428341	Down			Bahcc1	0.0612944	0.0599657	Up
		Kifc5b	0.0412909	0.00458962	Down			Arhgap33	0.115761	0.437341	Up
		Rad54b	0.0450775	0.00194797	Down			Lrrc24	0.0572594	0.098336	Up
		Acat3	0.00232214	0.000618194	Down			Tspyl3	0.00832974	0.0698565	Up
		Wdhd1	0.113721	0.00965364	Down			Slc4a4	0.0111418	0.00626672	Up
		Bag3	0.00684474	0.000156819	Down			Fbll1	0.000899495	0.0324535	Up
		Nfatc2	0.0160977	0.00957949	Down			Prkcz	0.0476078	0.386678	Up
		Fhl3	0.0104204	0.00194255	Down			Hpcal4	0.000584364	0.0411853	Up
		Prdm5	0.0499979	0.00741058	Down			Matk	0.0127678	0.266157	Up
		Thsd4	0.0240882	0.00361301	Down			Wipf3	0.00466789	0.0409029	Up
		Gm26644	0.00024427	0.000993546	Down			Ntrk2	0.127546	0.295063	Up
		Prrx1	0.100971	0.00187546	Down			Ndrg4	0.0261186	0.346423	Up
		Sesn2	0.0149181	0.00792835	Down			Zmiz2	0.182751	0.360138	Up
		Dock6	0.0126445	0.00154927	Down			Stk32c	0.00235464	0.0512633	Up
		Ska1	0.205439	0.0033936	Down			Nrcam	0.0588792	0.17459	Up
		Arhgef39	0.0563259	0.00136625	Down			B4galt2	0.130522	0.253301	Up
		Pard3b	0.0506717	0.00108605	Down			Dmtn	0.00288018	0.181204	Up
		Kcnn4	0.000782054	9.96223e-05	Down			Dusp8	0.0575549	0.319433	Up
		Hfm1	0.0220727	0.0107176	Down			Capn5	0.00225273	0.043812	Up
		Slc43a1	0.0401826	0.00170126	Down			Rab3c	0.0706169	0.478691	Up
		Dct	0.105623	0.00221182	Down			Neurl1b	0.00442007	0.0398524	Up
		Npr1	0.00040445	0.000110006	Down			Srrm3	0.0181786	0.166628	Up
		Gm11266	0.146836	0.062176	Down			Rnf112	0.00150333	0.0546519	Up
		Adcy8	0	0.00189448	Down			Hdac11	0.0365921	0.0944404	Up
		Kctd9	0.0365132	0.0105637	Down			Syt16	0.0217083	0.471914	Up
		Car14	0.217812	0.00227234	Down			Elfn1	0.00192521	0.00561516	Up
		Tom1l1	0.0579962	0.010025	Down			Pak6	0.00273872	0.174375	Up
		Tmem132e	0.00146572	0.000960475	Down			Kcnj3	0.00595367	0.0547578	Up
		Abcc4	0.00378234	0.00129631	Down			Mb21d2	0.0103784	0.0471619	Up
		Angpt2	0.00576919	0.00463612	Down			Akap7	0.0508795	0.264653	Up
		Dtx3l	0.0228148	0.002361	Down			Slc12a5	0.00276177	0.0266499	Up
		Kdelr3	0.00930426	0.000401858	Down			Ccdc85a	0.00338823	0.0717738	Up
		Avpi1	0.0827912	0.0588457	Down			Tmem130	0.0012899	0.0656643	Up
		Ninj1	0.108335	0.0417212	Down			Ccdc184	0.00398842	0.154537	Up
		Dcc	0.0395794	0.0353146	Down			Shd	0.0775602	0.242565	Up
		Lockd	0.717329	0.0332968	Down			Pcdhga2	0.00225446	0.00316327	Up
		Hmgn5	0.711998	0.181425	Down			Rgma	0.199968	0.102249	Up
		Msrb3	0.01225	0.000660507	Down			Speg	0.0166378	0.062858	Up
		Ccdc77	0.110837	0.0277069	Down			Siah3	0.0142702	0.00274955	Up
		Gch1	0.00300188	0.0003027	Down			Ly6h	0.116972	1.81761	Up
		Cenpk	0.308872	0.0219097	Down			Agap3	0.073386	0.159995	Up
		Cln6	0.033933	0.00689577	Down			Sorcs3	0.00127986	0.00298795	Up
		Smim3	0.0418128	0.0131093	Down			Elavl3	0.697522	1.91248	Up
		Ndst4	0.00477027	0.00231167	Down			Cltb	0.128209	0.692548	Up
		Tnfrsf22	0.0063545	0.00781068	Down			Tmem240	0.00548463	0.0443375	Up
		Nme4	0.354246	0.0827401	Down			Rimbp2	0.00164479	0.0254394	Up
		Ltbp1	0.0242079	0.00150833	Down			Lrfn2	0.00152312	0.0651592	Up
		Prkg2	0.0315362	0.00146502	Down			Ppm1h	0.00736494	0.08192	Up
		Adamts12	6.73283e-05	0	Down			Syn1	0.0254302	0.319433	Up
		Pir	0.0362198	0.00918807	Down			Khdrbs2	0.0727514	0.667157	Up
		Calcrl	0.000481954	0.000502366	Down			Arhgap39	0.0454281	0.127481	Up
		Rdm1	0.203681	0.00630888	Down			Nova2	0.112247	0.373473	Up
		Vrk2	0.0570155	0.0392694	Down			B4galnt1	0.0186223	0.309202	Up
		Tlcd1	0.0284543	0.00545569	Down			Mmp11	0.0350112	0.0490421	Up
		Cenpp	0.138322	0.00819369	Down			Rtn4rl1	0.000297914	0.0458434	Up
		Acsf2	0.0401294	0.000937353	Down			Rab11fip5	0.0149695	0.0476702	Up
		Hba-a2	0.140136	0.0910179	Down			Ptpn5	0.00751212	0.261029	Up
		Erap1	0.00326468	0.000328222	Down			Vat1l	0.0158576	0.038452	Up
		Mei4	0.00185318	0.00286722	Down			Sv2c	0.00456952	0.00832495	Up
		Orc1	0.0261005	0.000494637	Down			Scrt1	0.0252283	0.187775	Up
		Tmco4	0.00274597	0.00145659	Down			Clec2l	0.00444965	0.078321	Up
		Dgkk	0.00198338	9.52584e-05	Down			Dact3	0.0335243	0.0524557	Up
		Ipcef1	0.00139285	0.00859885	Down			Thbd	0	0.00115147	Up
		Cdc14b	0.0356601	0.00790313	Down			Dlx6	0.00100937	0.00134783	Up
		Tmem144	0.0224842	0.00117815	Down			Klf5	0.00696262	0.0279611	Up
		Rmst	0.127679	0.0254948	Down			Chrm3	0.000133379	0.00566166	Up
		Rras	0.0128836	0.000488291	Down			Pitpnm2	0.0183079	0.0688911	Up
		Pcsk9	0.0112927	0.00516413	Down			Arrdc4	0.0552293	0.158189	Up
		Fzd1	0.156506	0.051313	Down			Zdhhc14	0.00231719	0.016737	Up
		Rfx2	0.0131907	0.000467641	Down			Kcnma1	0.000807749	0.0924	Up
		Hebp1	0.00803964	0.0134779	Down			Pik3cd	0.00301089	0.0524422	Up
		Ciart	0.0169838	0.0215734	Down			Camk1	0.172082	0.42724	Up
		Per3	0.023936	0.0089501	Down			Lgr4	0.00289611	0.0129278	Up
		Wdsub1	0.0283721	0.00227755	Down			Cacnb1	0.0189314	0.12151	Up
		Eif2ak2	0.0330785	0.00124332	Down			Lhfpl3	0.00145711	0.0109948	Up
		Efcab7	0.056895	0.0306872	Down			Klhl32	0.0930234	0.106927	Up
		Il1rap	0.00572288	0.0413177	Down			Sdc3	0.0874028	0.206826	Up
		H19	0.023947	0.00223645	Down			Cadm2	0.0460155	0.566418	Up
		Cmtm8	0.0849785	0.00450531	Down			Rasip1	0.00627643	0.0907106	Up
		Rad51b	0.000749649	0	Down			Csmd1	0.0274566	0.0808929	Up
		Adamts6	0.00432112	0.00032708	Down			Qpct	0.0150778	0.0356246	Up
		Fndc3c1	0.0358559	0.000288702	Down			Zfp341	0.00986698	0.0295704	Up
		Ttc32	0.148954	0.0280051	Down			Htr3a	0.0156311	0.00308976	Up
		Efcab11	0.0718337	0.00295655	Down			Iqsec3	0.00188998	0.0622748	Up
		Plscr1	0.0584975	0.00105306	Down			Ank1	0.00120675	0.00980341	Up
		Matn4	0.00205226	0.00604965	Down			Kcnk2	0.141209	0.219447	Up
		Vasn	0.00522388	0.000861733	Down			Mdga2	0.0119903	0.0994517	Up
		Cdkn3	0.128053	0.00329862	Down			Diras1	0.00610674	0.146722	Up
		Mapk12	0.0577959	0.00494493	Down			Kcnc3	0.0102308	0.0712728	Up
		Shisa3	8.89977e-05	0	Down			Arhgap28	0.00386448	0.0270692	Up
		Atf3	0.00789731	0.000609073	Down			Adam12	0.00124508	0.00506987	Up
		Six4	0.0151561	0.00102684	Down			Cdh10	0.0462559	0.112405	Up
		Lpar4	0.0717699	0.00944022	Down			Negr1	0.0988946	0.215192	Up
		Gm9936	0.000212511	0.00581858	Down			Kcnj11	8.03292e-05	0.000178546	Up
		Pycr1	0.0489512	0.065599	Down			Larp6	0.0039695	0.088	Up
		Itpripl2	0.00318657	0.000858724	Down			Col4a2	0.00730034	0.0149463	Up
		Ankrd63	6.24132e-05	0.000576688	Down			Dlgap2	0.00228723	0.010438	Up
		Gpx3	0.0566404	0.0102654	Down			Alk	0.000483207	0.000122725	Up
		Cyp7b1	0.0082542	0.0235396	Down			Hic1	0.000283009	0.000918998	Up
		Gm16380	0.00283442	0.000262092	Down			Pdgfa	0.0337585	0.198659	Up
		Pla2g7	0.00677121	0.00500086	Down			Mn1	0.711453	1.1327	Up
		Gadd45a	0.106454	0.026833	Down			Ppp1r14c	0.011901	0.479679	Up
		Pla2g4a	0.00714242	6.26391e-05	Down			Arl4a	0.159137	0.334933	Up
		Gpd1	0.00868595	0.00442571	Down			Syn3	0.00337231	0.0183195	Up
		Echdc2	0.0645187	0.0213749	Down			Fam124a	0.0895559	0.265147	Up
		Flnc	0.00495005	0.000472543	Down			Pcdhac2	0.000529131	0.00859849	Up
		Pnp2	0.000830507	0.000424834	Down			Flrt1	0.0555708	0.0549305	Up
		Frzb	0.0181389	0.0109797	Down			Ralyl	0.0374771	0.365293	Up
		Stra6	0.00240386	0.00213137	Down			Ajap1	0.00193266	0.0255896	Up
		Rmi2	0.0775138	0.00119424	Down			Prickle2	0.00182682	0.0397082	Up
		Arsi	0.0018805	0.000107974	Down			Radil	0.000638668	0.0136853	Up
		Il18	0.0383472	0.00634795	Down			Vgf	0.00110955	0.0331861	Up
		Optc	0.0212483	0.0073185	Down			Faah	0.00140844	0.0669258	Up
		Lsp1	0.00754023	0.0029513	Down			Npy	0.0212722	0.910974	Up
		Fzd6	0.00816826	0.000507124	Down			Camk1g	0.00824353	0.0554152	Up
		Msrb2	0.0489409	0.0370408	Down			Lzts3	0.00320234	0.00528633	Up
		Nfatc1	0.0010005	0	Down			Camta2	0.0154251	0.0440589	Up
		Rps3a1	3.26029	2.97871	Down			Rbm24	0.0122751	0.109123	Up
		Mc4r	0.000881649	0.0232222	Down			Lrrc75b	0.0173639	0.0748417	Up
		Nudt12	0.00792141	0.00141504	Down			Egfr	0.00494667	0.00136837	Up
		Dmrt3	0.112234	0.0153049	Down			Nfix	0.818279	1.80067	Up
		Gm9742	0.000117389	0.00011283	Down			Col4a1	0.0105041	0.0121504	Up
		BC067074	0.00213226	0.000393646	Down			Begain	0.00793618	0.0595033	Up
		Tnfrsf10b	0.00351192	0.000370633	Down			Meg3	0.370547	1.42621	Up
		Aunip	0.146774	0.00320568	Down			Slc9a3r2	0.0243743	0.113305	Up
		Slc14a2	0.0352898	0.00143812	Down			Zfr2	0.0162233	0.0860251	Up
		Chrnb4	0.00676986	0.000286665	Down			Car3	0.00677758	0.00227276	Up
		Cntn4	0.00277404	0.005234	Down			Ptch2	0.00124397	0.00385611	Up
		Ggact	0.00838585	0.00208688	Down			Ydjc	0.00970544	0.232004	Up
		Pabpc4l	0.0226522	0.000925512	Down			Arhgap29	0.00320302	0.0909136	Up
		Itgb3bp	0.306636	0.0558209	Down			Crlf2	0.0462764	0.168947	Up
		Xkr5	0.014641	3.12221e-05	Down			Adcy9	0.00256646	0.0173336	Up
		Snhg18	0.386437	0.00975244	Down			Ago4	0.0297162	0.0665986	Up
		Nt5dc1	0.020407	0.00278899	Down			Map1lc3a	0.478038	1.69357	Up
		Hey2	0.00597325	0.00142505	Down			Hcn3	0.0207096	0.0798574	Up
		Klf4	0.0529281	0.017429	Down			Pcdhga1	0.000613461	0.000776825	Up
		Gm10076	1.08463	1.14458	Down			Vstm2l	0.00119528	0.0538863	Up
		P3h2	0.0183664	0.000694302	Down			Rbms3	0.00744575	0.00677855	Up
		Gm16740	0.0194256	0.0019978	Down			Cttnbp2	0.191866	0.614355	Up
		Gsta4	0.105214	0.00438208	Down			Cntn3	0.00145826	0.0114329	Up
		P2rx7	0.000661505	2.74756e-05	Down			Brinp3	0.000412367	0.00834925	Up
		Gm4890	0.027005	0.00180346	Down			Inha	0.0114672	0.0965041	Up
		Glis3	0.00146384	0.002184	Down			Cacna1b	0.00432885	0.145758	Up
		Adgre5	0.000448569	0.000502647	Down			Cacna1a	0.0912231	0.0852824	Up
		Il34	4.84118e-05	0.00047824	Down			Ahr	0.00211428	0.011649	Up
		Kctd14	0.0324866	0.00081271	Down			Sh3d19	0.0163375	0.0490419	Up
		Ccdc18	0.0894431	0.00806681	Down			Rorb	0.0390166	0.133916	Up
		Cpxm2	0.0049593	0.00676229	Down			Stard10	0.0120817	0.0139172	Up
		Angptl4	0.019655	0.0030741	Down			Umad1	0.0766032	0.207395	Up
		Mamdc2	0.000472022	0.000248623	Down			Igf1	0.000888158	0.00147106	Up
		Gm11627	0.158272	0.00469193	Down			Serp2	0.12974	1.14984	Up
		Parp9	0.0182384	0.000473922	Down			2900079G21Rik	0.00402528	0.276747	Up
		Rpl6l	0.814257	0.63599	Down			Filip1l	0.00642082	0.000919049	Up
		Cks1brt	0.0318475	0.0039989	Down			Unc5a	0.0122863	0.0403052	Up
		Usp44	0.00220318	0	Down			Vps37d	0.0670828	0.0931131	Up
		Rps27rt	0.848459	0.639282	Down			Ptprm	0.0034163	0.00189557	Up
		Abhd15	0.00222183	0.000725895	Down			Gm16372	0	0.000128201	Up
		Zic4	0.0166831	0.00101708	Down			Aldh1l1	0.0134311	0.00256629	Up
		Trim21	0.000296455	0	Down			Ttll11	0.00230155	0.00780639	Up
		Mmab	0.0518188	0.0337091	Down			Zfp579	0.130058	0.246942	Up
		Serpinb8	2.82336e-05	0.00083909	Down			Spon1	0.00224399	0.0181668	Up
		Frem1	0.000675996	0.000558516	Down			Abcg1	0.0295377	0.0110284	Up
		Glb1l2	0.0047282	0.000686174	Down			Grik1	0.00466645	0.000709525	Up
		Dmrta2os	0.0806332	0.00372118	Down			Fam131c	0.00391714	0.179191	Up
		Mansc1	0.00493629	0.000511258	Down			Smim10l2a	0.0285694	0.0877983	Up
		3110082J24Rik	0.0745538	0.00501524	Down			Snx25	0.00700988	0.0121659	Up
		Slc2a5	0.00338325	0.00648499	Down			Rhov	0.0059108	0.109081	Up
		Cfap74	0.00759352	0.00329356	Down			Ccdc106	0.0215085	0.202616	Up
		Pappa2	0.000959916	0.00809538	Down			Ets1	0.00280817	0.00174147	Up
		Tmem254c	0.000128387	0.000116517	Down			Amigo2	0.004465	0.0174441	Up
		Hmga2	0.483261	0.00713386	Down			Vsnl1	0.00347109	0.278763	Up
		Cdkn2b	0.000584207	0.000878606	Down			Trnp1	0.0026476	0.0535504	Up
		Lyz2	0.000264594	0.000464254	Down			Edaradd	0.00356859	0.0170191	Up
		Sstr3	0.00287091	0.0072924	Down			Mlip	0.00118652	0.23499	Up
		Gadl1	0.000559732	0.000701162	Down			Rapgefl1	0.00336718	0.0516079	Up
		Nmrk1	0.0535966	0.0564497	Down			Lum	0.00172066	0.00129355	Up
		Kpna2	0.460039	0.0708463	Down			Gpr153	0.00364247	0.00829317	Up
		Rpl27-ps3	0.405993	0.277654	Down			Cpeb3	0.00406122	0.024593	Up
								Nanos1	0.0357251	0.0636858	Up
								Prrt4	0.00234844	0.0256126	Up
								Ets2	0.00597885	0.0294833	Up
								Sncb	0.0100577	0.520435	Up
								Ebf1	0.0139091	0.0482522	Up
								Cacna1g	0.00433897	0.0398654	Up
								Scml4	0.00150212	0.00445399	Up
								Gprin2	0	0	Up
								Plpp7	0.0177348	0.107444	Up
								Tunar	0.00122016	0.0240931	Up
								Slc7a8	0.00128404	0.0212404	Up
								Mmp2	0.00235042	0.00560471	Up
								Kifc2	0.00454628	0.0752231	Up
								Amt	0.0263581	0.0312399	Up
								Stxbp5l	0.00424256	0.0310739	Up
								Kcnh4	0.000547304	0.00729548	Up
								Tshz2	0.0107316	0.0238386	Up
								Tmem28	0.00778927	0.0092961	Up
								Mocs3	0.0550786	0.0568554	Up
								Adora2a	0.000504896	0.00122365	Up
								Cpne5	0.00884679	0.149874	Up
								Scn1a	0.00354465	0.0183518	Up
								Dennd6b	0.027127	0.0641478	Up
								Doc2a	0.0167744	0.12017	Up
								Nrbp2	0.0114755	0.0708744	Up
								B3gnt7	0.00152475	0.00781627	Up
								Tenm1	0.00239325	0.120069	Up
								Car8	0.0039137	0.00584706	Up
								Stambpl1	0.00627594	0.0316945	Up
								C77080	0.013038	0.00958379	Up
								Zbtb4	0.0119135	0.0328814	Up
								Slc41a2	0.000576948	0.0123049	Up
								Hecw2	0.00138172	0.0228382	Up
								Peli3	0.00151025	0.0118388	Up
								6330403L08Rik	0.0011987	0.00779963	Up
								Hsd17b11	0.00627947	0.00981362	Up
								Adnp	0.00669799	0.00444468	Up
								Tubg2	0.0050112	0.14035	Up
								Gpr135	0.000533126	0.0127071	Up
								Mafb	0.0567681	0.0623915	Up
								Gpr158	0.000976982	0.00612611	Up
								Tceal6	0.0229293	0.147374	Up
								Rnf208	0.0853582	0.309492	Up
								Col23a1	0.00129971	0.00508239	Up
								Zscan18	0.0161213	0.0439015	Up
								Anks6	0.00215861	0.00908969	Up
								Dock9	0.00510993	0.072852	Up
								Tox2	0.0134826	0.000998036	Up
								Actl6b	0.0372355	0.831537	Up
								Nat14	0.0425866	0.246749	Up
								Snx32	0.0275826	0.201847	Up
								Zfp503	0.00385954	0.00173548	Up
								Tspan4	0.0400398	0.100444	Up
								Cx3cl1	0.00453713	0.0214747	Up
								B430305J03Rik	0.000850753	0.00115852	Up
								Zfpm1	0.00298468	0.00913662	Up
								Lrrc73	0.0233242	0.338555	Up
								Scn3a	0.0180164	0.249981	Up
								Prmt8	0.126194	0.148812	Up
								Prrt3	0.0032538	0.0191686	Up
								Adam11	0.0185249	0.121029	Up
								Bbc3	0.0474885	0.363631	Up
								Rab9b	0.003849	0.0821427	Up
								Car11	0.0119709	0.224159	Up
								Cyp46a1	0.0287976	0.067705	Up
								Rara	0.0224719	0.0363414	Up
								Cilp2	0.00366736	0.066239	Up
								Chsy3	4.57329e-05	0.000467701	Up
								Endod1	0.00308089	0.0143483	Up
								Fbrs	0.034997	0.0517443	Up
								Ccdc116	0.000522776	0.00742063	Up
								Tgfb3	0.0131336	0.00349929	Up
								Fmnl1	0.000576855	0.0143857	Up
								Pth2r	0	0	Up
								Chrd	0.00684371	0.0146693	Up
								5330416C01Rik	0.00764679	0.00363327	Up
								Zmat4	0.00142093	0.00482953	Up
								Paqr7	0.0034693	0.0332772	Up
								Cul9	0.0153713	0.0489701	Up
								Lin7a	0.0082705	0.0656797	Up
								Megf11	0.00900015	0.00254136	Up
								Nudt3	0.201509	0.434656	Up
								Junb	0.0221096	0.349567	Up
								Tekt2	0.0268687	0.0113988	Up
								AI593442	0.00119924	0.0559421	Up
								Slc9a5	0.0119973	0.0203038	Up
								Lipg	0.026709	0.0366275	Up
								Ptpn3	0.00159366	0.00353372	Up
								Ackr1	0.0186709	0.0720648	Up
								Astn2	0.00294053	0.00441396	Up
								Neurl1a	0.00339936	0.00545745	Up
								Frmpd3	0.00174229	0.0189371	Up
								Dbpht2	0.01614	0.199319	Up
								Crym	0.00243627	0.0225422	Up
								Zfp804a	0.00115764	0.055037	Up
								Grm4	0.000194591	0.00243201	Up
								Tmem150a	0.0185784	0.114402	Up
								AW551984	0.000690254	0.00101644	Up
								Slc24a3	0.00334412	0.0344495	Up
								Psmb10	0.0798491	0.265778	Up
								Adm	0.000394985	0.00363714	Up
								Zbtb46	0.0138269	0.0116084	Up
								Kcnmb4os2	0.0129087	0.0560691	Up
								Gabra3	0.00545246	0.04884	Up
								Csgalnact1	0.00199985	0.0164414	Up
								Itgb5	0.00573643	0.000688369	Up
								Tppp	0.00462574	0.0246824	Up
								Synm	0.00148541	0.0286619	Up
								Egr3	0.000120118	0.000368924	Up
								Col22a1	0.00678961	0.00243749	Up
								Pcdha3	0.000100212	0.00157554	Up
								Osbp2	0.000552557	0.0337767	Up
								Pcdha5	0.000322348	0.00403933	Up
								Faim2	0.00277928	0.0858534	Up
								Rbms1	0.00941714	0.0975664	Up
								Rpp25	0.0164722	0.0169613	Up
								Igfbp7	0.00223628	0.0067423	Up
								Pcsk5	0.00859773	0.00304025	Up
								Baalc	0.000549003	0.00538743	Up
								Meis1	0.0222877	0.00510163	Up
								Ngef	0.00272461	0.0325087	Up
								Col6a2	0.00126762	0.00101039	Up
								Zbtb20	0.691215	0.299348	Up
								Baiap2l1	0.00226172	4.38602e-05	Up
								Scn9a	0.000506008	0.0484207	Up
								Ramp3	0.00442381	0.019452	Up
								Chrna4	0.000957277	0.00983186	Up
								Osbpl3	0.00717731	0.033396	Up
								Nr2f2	0.0127833	0.0110596	Up
								Whamm	0.0431538	0.0364807	Up
								Grb14	0.00951132	0.0449555	Up
								Ryr3	0.00280003	0.0295693	Up
								Rasgrp1	0.00846961	0.018848	Up
								Klhl35	0.00469155	0.0170292	Up
								Ptk2b	0.000470491	0.0457738	Up
								Fah	0.00228332	0.0282522	Up
								Tmem200c	0.0122492	0.0411945	Up
								Il17d	0.00975147	0.0377268	Up
								Ryr1	0.0178367	0.0403362	Up
								Iffo2	0.00825691	0.0314455	Up
								Arap2	0.0113421	0.0315996	Up
								Fabp3	0.0109836	0.553942	Up
								Hps6	0.00395584	0.0070676	Up
								Gm14168	0.00170062	0.00458381	Up
								Pcdha9	0.000476112	0.0049015	Up
								Cldn1	0.000214661	0.0124835	Up
								Adrb1	0.000559194	0.0114833	Up
								Kcp	0.00155935	0.010982	Up
								Unc13c	7.39263e-05	0.0111006	Up
								Tmem151a	0.00690672	0.0679821	Up
								Gm8797	0.133048	0.214087	Up
								Cyb561	0.0103779	0.0671494	Up
								Elmod1	0.00937866	0.130787	Up
								Plxdc2	0.00606197	0.0196584	Up
								Fam83h	0.00192866	0.0024542	Up
								Tmem86a	0.0298918	0.0522155	Up
								Gjd2	0.0165803	0.0171511	Up
								Mfsd9	0.00352874	0.0211045	Up
								Lama2	0.00516962	0.0225968	Up
								Krt1	0.021244	0.192487	Up
								Hrh3	0.00324233	0.0108689	Up
								Syne1	0.00123373	0.0189151	Up
								Cxcl12	0.0852202	0.0355275	Up
								Gm14964	0.0518531	0.216436	Up
								Foxp2	0.117563	0.0336484	Up
								Synpr	0.028584	0.0309691	Up
								Prr7	0.127122	0.521136	Up
								Cntnap5a	0.000349979	0.0276286	Up
								Inafm1	0.0602069	0.280383	Up
								Ccna1	0.00763105	0.00315772	Up
								Plcd1	0.0103576	0.0175751	Up
								Map4k2	0.024032	0.0318571	Up
								Csf2ra	0.0528234	0.13505	Up
								Ap5b1	0.00144773	0.00281905	Up
								Chadl	0.0151827	0.18803	Up
								Parvb	0.00348312	0.00814627	Up
								Ildr2	0.0408936	0.00333249	Up
								Cspg4	0.000457199	0.000412799	Up
								Pth1r	0.014466	0.078767	Up
								Sertm1	0.0078874	0.0725702	Up
								Klk8	0.00182263	0.0349294	Up
								Wscd2	0.0206278	0.0818367	Up
								Parm1	0.00852115	0.00428292	Up
								Map7	0.00822055	0.0012807	Up
								Klf2	0.0259033	0.0625045	Up
								Lypd1	0.0142887	0.0188346	Up
								Il1rapl1	0.0033566	0.0126562	Up
								Leng9	0.0141664	0.0474746	Up
								Ccdc141	0.00219165	0.0024529	Up
								Fhl2	0.0120016	0.158492	Up
								Dpp10	0.00121189	0.0591454	Up
								Ttll3	0.0065896	0.00951989	Up
								Gfra2	0.00445081	0.0103077	Up
								Scn1b	0.000321966	0.0464299	Up
								Gm26604	0.131786	0.069905	Up
								Bend7	0.0205711	0.00291042	Up
								Cacna2d3	0.00200411	0.0288536	Up
								Zfp641	0.00199807	0.00996325	Up
								Pgf	0.0184788	0.0155361	Up
								Ehbp1l1	0.0130812	0.0552426	Up
								Grik4	0.00394514	0.0163705	Up
								Bcl6	0.00178739	0.0510118	Up
								Tgfb1	0.00203427	0.000818625	Up
								Mylip	0.00434236	0.0187914	Up
								9330161L09Rik	0.00066297	0.00133302	Up
								Pcdhb2	0.000111837	0.0010701	Up
								Rimbp3	0.00235023	0.00341483	Up
								Palmd	0.105461	0.0720097	Up
								Galnt18	0.00723821	0.0315613	Up
								Pnma1	0.000828967	0.0366294	Up
								P3h4	0.0436744	0.0387135	Up
								Pex5l	0.00458599	0.0119623	Up
								Col6a3	0.000230536	0.000483355	Up
								Rsph9	0.0410867	0.218115	Up
								Zfp575	0.013104	0.0975054	Up
								Crhbp	0.000871802	1.84537e-05	Up
								Smtnl2	0.00594411	0.0238623	Up
								Myo5b	0.0259566	0.0328532	Up
								Gpr4	0.00126846	0.0110522	Up
								Myh7	0.000235772	0.00987377	Up
								Pnma3	0.00472554	0.0211605	Up
								Inpp5d	0.000207992	0.000724364	Up
								Nxph1	0.00322837	0.0124741	Up
								N4bp3	0.0178817	0.0410604	Up
								Zbtb16	0.00782971	0.00598196	Up
								Msantd1	0.00180914	0.0375685	Up
								Klhdc8a	0.00856684	0.0325685	Up
								Gsx2	0.0027126	0.0001605	Up
								Gm3739	0.0192171	0.0570873	Up
								Cgnl1	0.000443047	0.000149309	Up
								Postn	0.000151573	0.000789951	Up
								Rnase4	0.00222095	0.0123433	Up
								Tnfaip6	0.0380754	0.00169042	Up
								Greb1l	0.000213079	0.00167413	Up
								Dennd1c	0.015254	0.0127821	Up
								Rab27b	0.00510649	0.0252617	Up
								Ccdc190	0.00370177	0.00121385	Up
								Metrnl	0.00260778	0.0241453	Up
								Mafg	0.180504	0.208581	Up
								Gm9493	0.788548	0.804215	Up
								C030034I22Rik	0.0367602	0.0668876	Up
								Emilin2	0.00423047	0.000460532	Up
								Adra2c	0.00161346	0.0300116	Up
								Izumo4	0.0227771	0.0619506	Up
								Ahcy	0.0532018	0.0224141	Up
								Colec12	0.00125678	0.000271843	Up
								Gpnmb	0.000104576	0.000203396	Up
								Gm8066	6.90445e-05	8.64115e-05	Up
								A930033H14Rik	0.014363	0.0300274	Up
								Cdh9	0.000318681	0.00983313	Up
								Sulf2	0.0511038	0.0610111	Up
								Cgn	0.00834229	0.0250122	Up
								Prtn3	0.0358065	0.0675762	Up
								Slc26a1	0.00270811	0.00680921	Up
								Ramp2	0.00775281	0.0626523	Up
								Fam189a1	0.00122377	0.010538	Up
								Ssh3	0.00289288	0.0102515	Up
								Arhgdib	0.000814943	0.0281852	Up
								Txnip	0.0928453	0.0462219	Up
								Npas2	8.12387e-05	0.0210196	Up
								Col9a2	0.00652743	0.00881894	Up
								Hist1h2al	0.00658208	0.000660084	Up
								Aspdh	0.00367593	0.00694367	Up
								Vsig10l	0.00158568	0.0039106	Up
								Lrp1b	0.0159178	0.127664	Up
								Gzmm	0.00256726	0.00373322	Up
								Olfm3	0.000405249	0.00663157	Up
								Zfp947	0.00558668	0.00938067	Up
								Entpd1	0.00489005	0.0020053	Up
								Cd248	0.00228531	0.00279944	Up
								Plcxd3	0.0140595	0.0836487	Up
								Mme	0.00242645	0.0047052	Up
								Hcrtr2	0.000862842	0.0236775	Up
								Thbs2	8.28356e-05	0.000573791	Up
								Adra2a	0.000584006	0.00431555	Up
								Lrrtm3	0.00591928	0.108031	Up
								4930570G19Rik	0.0155488	0.0177324	Up
								BC043934	0.00187242	0.00188994	Up
								Pip5kl1	0.00204359	0.0103401	Up
								Dsp	8.36438e-05	0.000174565	Up
								Rph3al	0.00665652	0.00203727	Up
								Col6a1	9.78171e-05	0.000383432	Up
								Fkbp7	0.0282211	0.0294825	Up
								Fbxo27	0.00760622	0.0428388	Up
								Me3	0.00103366	0.00482601	Up
								Fgf9	0.000837729	0.0231649	Up
								Dusp2	0.000982311	0.0324592	Up
								Lrguk	0.00061255	0.000323356	Up
								Ppp1r3f	0.0178127	0.0305606	Up
								Col11a2	0.00164158	0.00396754	Up
								Gm8773	0.00620662	0.0890087	Up
								Ankrd33b	0.000855757	0.000236004	Up
								Adgra2	0.00045648	0.00077772	Up
								Rit2	0.00142079	0.0547882	Up
								Carns1	0.00456559	0.00761219	Up
								Pabpn1	0.289927	0.309908	Up
								9030612E09Rik	0.00690068	0.0146132	Up
								Kctd8	0.000823881	0.0138576	Up
								Perp	0.00570554	0.0105403	Up
								Dok3	0.00274913	0.00323131	Up
								Hyal3	0.00436661	0.00530784	Up
								Il13ra1	0.00086334	0.000159215	Up
								Mfsd2b	0.00135319	0.000557104	Up
								Bmp5	0.000591175	0.000602124	Up
								Myrip	0.00022792	0.00590584	Up
								Acr	0.000470212	0.00148364	Up
								Pcdhgb8	0.000246925	0.000304669	Up
								Lag3	0.0144972	0.0193483	Up
								Kcnj5	0.000125324	0.000643291	Up
								Ccdc148	0.00380866	0.0307272	Up
								Flt1	0.000860875	0.00114283	Up
								Wif1	0.0112127	0.000452497	Up
								Il4ra	0.000655323	0.000526394	Up
								1110017D15Rik	0.0179322	0.0425465	Up
								Sgms2	0.000302433	0.000148519	Up
								Col3a1	0.00370418	0.00131766	Up
								Fhdc1	0.00106344	0.00251714	Up
								B3gnt9	0.000939236	0.0101472	Up
								Cdh12	0.00191812	0.115253	Up
								Dab2	0.00824051	0.00201643	Up
								C030018K13Rik	0.00714605	0.000436171	Up
								Frmpd4	0	0.0196407	Up
								Enpp2	0.001982	0.0118617	Up
								Kcnj9	0.00160354	0.0144483	Up
								S100a1	0.023789	0.00542867	Up
								Neurl2	0.00847556	0.0225443	Up
								Acta2	0.000261629	0.00247166	Up
								Lgals3bp	0.000538465	0.000690039	Up
								Fes	0.000282718	0.000432355	Up
								Lrp2	0.000767959	0.000666742	Up
								Ccl28	0.000215274	0.00069213	Up
								Aard	0.0113541	0.0150258	Up
								C1qb	0.00112267	0.00220021	Up
								Rpl26	3.23903	2.952	Up
								Pltp	0.00477211	0.00135974	Up
								Ebi3	0.0114141	0.0864978	Up

## Sheet: Fig S2C
Supplemental Figure S2C - Expression of progenitor enriched transcripts across stages		Expression	Age
		218.215	E11.5
		509.891	E11.5
		235.3	E11.5
		223.546	E11.5
		195.575	E11.5
		347.949	E11.5
		151.522	E11.5
		596.416	E11.5
		285.989	E11.5
		78.2555	E11.5
		62.258	E11.5
		338.635	E11.5
		264.319	E11.5
		41.1846	E11.5
		24.5547	E11.5
		902.383	E11.5
		842.537	E11.5
		69.1044	E11.5
		204.375	E11.5
		151.933	E11.5
		194.96	E11.5
		174.879	E11.5
		129.154	E11.5
		94.0553	E11.5
		126.504	E11.5
		2196.82	E11.5
		64.663	E11.5
		272.717	E11.5
		59.2846	E11.5
		158.455	E11.5
		47.6163	E11.5
		429.856	E11.5
		486.647	E11.5
		212.508	E11.5
		23.8105	E11.5
		102.608	E11.5
		121.955	E11.5
		189.186	E11.5
		212.291	E11.5
		586.668	E11.5
		176.325	E11.5
		72.8242	E11.5
		84.6441	E11.5
		103.716	E11.5
		101.074	E11.5
		125.698	E11.5
		20.5637	E11.5
		352.025	E11.5
		39.7183	E11.5
		207.044	E11.5
		881.258	E11.5
		32.6621	E11.5
		58.2007	E11.5
		1124.47	E11.5
		1006.99	E11.5
		101.963	E11.5
		103.953	E14.5
		264.28	E14.5
		119.886	E14.5
		139.052	E14.5
		133.854	E14.5
		184.907	E14.5
		77.6574	E14.5
		501.678	E14.5
		240.127	E14.5
		62.3271	E14.5
		39.1353	E14.5
		297.032	E14.5
		189.396	E14.5
		14.967	E14.5
		16.6307	E14.5
		582.437	E14.5
		351.796	E14.5
		50.7056	E14.5
		175.481	E14.5
		115.731	E14.5
		127.562	E14.5
		107.518	E14.5
		80.5411	E14.5
		87.8433	E14.5
		53.4106	E14.5
		1811.06	E14.5
		48.186	E14.5
		175.268	E14.5
		35.3714	E14.5
		142.199	E14.5
		38.4686	E14.5
		322.383	E14.5
		359.241	E14.5
		88.7806	E14.5
		111.784	E14.5
		90.7833	E14.5
		131.667	E14.5
		216.081	E14.5
		169.351	E14.5
		1480.02	E14.5
		311.418	E14.5
		50.9586	E14.5
		60.1522	E14.5
		126.24	E14.5
		133.676	E14.5
		93.3172	E14.5
		19.1173	E14.5
		347.651	E14.5
		31.9702	E14.5
		207.287	E14.5
		614.709	E14.5
		35.036	E14.5
		85.1986	E14.5
		1270.68	E14.5
		1501.05	E14.5
		299.41	E14.5
		35.9401	E16.5
		98.2039	E16.5
		76.8752	E16.5
		64.7928	E16.5
		66.2487	E16.5
		95.8599	E16.5
		44.0266	E16.5
		284.619	E16.5
		148.409	E16.5
		28.9507	E16.5
		18.0603	E16.5
		157.298	E16.5
		200.776	E16.5
		9.19167	E16.5
		9.65693	E16.5
		186.517	E16.5
		301.526	E16.5
		29.7979	E16.5
		77.0305	E16.5
		103.331	E16.5
		81.7733	E16.5
		101.657	E16.5
		36.4552	E16.5
		39.4647	E16.5
		25.177	E16.5
		596.777	E16.5
		18.2762	E16.5
		77.4349	E16.5
		14.5618	E16.5
		74.3229	E16.5
		24.2915	E16.5
		224.811	E16.5
		294.816	E16.5
		39.1591	E16.5
		86.4902	E16.5
		59.1038	E16.5
		82.3843	E16.5
		159.953	E16.5
		105.062	E16.5
		961.749	E16.5
		163.581	E16.5
		20.5109	E16.5
		41.6748	E16.5
		105.128	E16.5
		84.7984	E16.5
		72.9722	E16.5
		9.37959	E16.5
		144.929	E16.5
		22.9609	E16.5
		182.411	E16.5
		424.282	E16.5
		29.9876	E16.5
		84.0216	E16.5
		1590.54	E16.5
		1484.34	E16.5
		356.807	E16.5

## Sheet: Fig S2D
Supplemental Figure S2D - Expression of neuron enriched transcripts across stages		Expression	Age
		993.022	E11.5
		1617.32	E11.5
		554.508	E11.5
		236.546	E11.5
		155.223	E11.5
		126.683	E11.5
		170.598	E11.5
		303.933	E11.5
		60.5412	E11.5
		102.348	E11.5
		110.528	E11.5
		179.187	E11.5
		1101.94	E11.5
		173.906	E11.5
		250.964	E11.5
		202.905	E11.5
		889.304	E11.5
		645.329	E11.5
		184.286	E11.5
		110.252	E11.5
		116.189	E11.5
		378.044	E11.5
		195.598	E11.5
		381.187	E11.5
		132.254	E11.5
		131.18	E11.5
		102.704	E11.5
		201.476	E11.5
		45.5067	E11.5
		24.473	E11.5
		97.2633	E11.5
		348.421	E11.5
		532.255	E11.5
		35.7579	E11.5
		70.7507	E11.5
		121.724	E11.5
		411.345	E11.5
		165.878	E11.5
		511.276	E11.5
		174.413	E11.5
		6.49	E11.5
		546.394	E11.5
		141.173	E11.5
		162.23	E11.5
		434.12	E11.5
		46.0571	E11.5
		84.936	E11.5
		128.823	E11.5
		248.921	E11.5
		73.8745	E11.5
		86.236	E11.5
		86.2959	E11.5
		80.6	E11.5
		202.739	E11.5
		69.2327	E11.5
		572.136	E11.5
		55.0236	E11.5
		1210.4	E14.5
		2052.81	E14.5
		390.448	E14.5
		267.665	E14.5
		305.507	E14.5
		302.848	E14.5
		290.009	E14.5
		723.187	E14.5
		171.99	E14.5
		842.605	E14.5
		259.003	E14.5
		566.071	E14.5
		1934.37	E14.5
		227.981	E14.5
		336.466	E14.5
		334.483	E14.5
		2033.74	E14.5
		926.989	E14.5
		331.002	E14.5
		112.106	E14.5
		284.829	E14.5
		556.796	E14.5
		248.333	E14.5
		447.284	E14.5
		174.132	E14.5
		300.463	E14.5
		394.126	E14.5
		595.77	E14.5
		76.0254	E14.5
		162.912	E14.5
		209.434	E14.5
		2144.7	E14.5
		672.622	E14.5
		174.871	E14.5
		128.543	E14.5
		305.13	E14.5
		881.477	E14.5
		192.23	E14.5
		1214.87	E14.5
		260.049	E14.5
		274.184	E14.5
		881.168	E14.5
		248.879	E14.5
		277.277	E14.5
		329.45	E14.5
		74.2788	E14.5
		145.958	E14.5
		108.619	E14.5
		478.76	E14.5
		138.752	E14.5
		171.21	E14.5
		154.211	E14.5
		136.18	E14.5
		870.863	E14.5
		367.311	E14.5
		641.632	E14.5
		79.5909	E14.5
		2104.66	E16.5
		2670.42	E16.5
		470.723	E16.5
		325.972	E16.5
		351.147	E16.5
		470.128	E16.5
		366.241	E16.5
		1057.39	E16.5
		274.991	E16.5
		794.896	E16.5
		378.368	E16.5
		799.195	E16.5
		2635.56	E16.5
		372.504	E16.5
		554.946	E16.5
		603.52	E16.5
		3132.6	E16.5
		1466.94	E16.5
		503.955	E16.5
		178.377	E16.5
		547.395	E16.5
		425.072	E16.5
		329.931	E16.5
		1042.56	E16.5
		281.409	E16.5
		681.537	E16.5
		452.952	E16.5
		1062	E16.5
		102.554	E16.5
		155.489	E16.5
		286.8	E16.5
		2752.44	E16.5
		1138.83	E16.5
		328.781	E16.5
		223.311	E16.5
		520.276	E16.5
		1492.87	E16.5
		276.589	E16.5
		1653.88	E16.5
		347.113	E16.5
		639.189	E16.5
		1055.47	E16.5
		364.576	E16.5
		524.236	E16.5
		477.249	E16.5
		158.316	E16.5
		182.448	E16.5
		273.355	E16.5
		775.799	E16.5
		230.735	E16.5
		201.281	E16.5
		300.759	E16.5
		190.125	E16.5
		1221.7	E16.5
		547.574	E16.5
		838.552	E16.5
		111.23	E16.5
