# Supplementary material for: mRNA stability fine-tunes gene expression in the developing cortex to control neurogenesis
Source: PLoS Biol. 2025 Feb 6;23(2):e3003031. doi: 10.1371/journal.pbio.3003031 (PMC11838918; doi:10.1371/journal.pbio.3003031)
Supplement: S11 Data — (XLSX) [file pbio.3003031.s026.xlsx]

## Sheet: Fig S3A
Supplemental Figure S3A - qPCR analysis of Cnot gene expression across genotypes		Sample	Relative Expression	Gene
		Ctrl	0.871311	cnot3
		Ctrl	1.04404	cnot3
		Ctrl	0.729597	cnot3
		Ctrl	1.35505	cnot3
		cHet	0.559298	cnot3
		cHet	1.08694	cnot3
		cHet	0.636856	cnot3
		cKO	0.0812718	cnot3
		cKO	0.0542006	cnot3
		cKO	0.276661	cnot3
		cKO	0.298511	cnot3
		Ctrl	0.833204	cnot2
		Ctrl	1.00691	cnot2
		Ctrl	0.858509	cnot2
		Ctrl	1.30138	cnot2
		cHet	1.3376	cnot2
		cHet	1.88046	cnot2
		cHet	1.2096	cnot2
		cKO	1.2942	cnot2
		cKO	0.957192	cnot2
		cKO	0.913416	cnot2
		cKO	2.59431	cnot2
		Ctrl	0.896508	cnot1
		Ctrl	1.05467	cnot1
		Ctrl	0.733296	cnot1
		Ctrl	1.31553	cnot1
		cHet	1.04501	cnot1
		cHet	1.81699	cnot1
		cHet	1.2666	cnot1
		cKO	0.824053	cnot1
		cKO	0.582513	cnot1
		cKO	0.69673	cnot1
		cKO	1.53334	cnot1

## Sheet: Fig S3B
Supplemental Figure S3B - Binning analysis for distribution of TBR1+ cells			Bin 5	Bin 4	Bin 3	Bin 2	Bin 1
		Ctrl	0.0396347	0.089976	0.648305	0.220458	0.0016261
		Ctrl	0.0353387	0.307733	0.551412	0.0748669	0.0306494
		Ctrl	0.0902227	0.142594	0.64126	0.111831	0.014092
		Ctrl	0.0377492	0.286226	0.628044	0.0398111	0.00816893
		Ctrl	0.0521706	0.198744	0.635283	0.0973968	0.0164057
		cKO	0.191144	0.183449	0.137646	0.348984	0.138777
		cKO	0.242286	0.220732	0.143471	0.248972	0.144539
		cKO	0.179496	0.190915	0.161711	0.393149	0.0747284

## Sheet: Fig S3C
Supplemental Figure S3C - Binning analysis for distribution of CTIP2+ cells			Bin 5	Bin 4	Bin 3	Bin 2	Bin 1
		Ctrl	0.064249	0.430654	0.439304	0.0657936	0
		Ctrl	0.0379782	0.441398	0.457821	0.0628032	0
		Ctrl	0.00185185	0.405448	0.474739	0.117961	0
		Ctrl	0.0018315	0.350574	0.514646	0.132949	0
		Ctrl	0.0216806	0.33717	0.474531	0.145736	0.0208817
		cKO	0.34618	0.0956728	0.127789	0.199121	0.231237
		cKO	0.4255	0.255002	0.143891	0.0891869	0.0864198
		cKO	0.173111	0.243475	0.304456	0.125847	0.153112

## Sheet: Fig S3D
Supplemental Figure S3D - Binning analysis for distribution of RORb+ cells			Bin 5	Bin 4	Bin 3	Bin 2	Bin 1
		Ctrl	0.079907	0.866144	0.0539488	0	0
		Ctrl	0.143321	0.817832	0.0388467	0	0
		Ctrl	0.101124	0.869366	0.02951	0	0
		Ctrl	0.094293	0.781045	0.124662	0	0
		cKO	0.212121	0.606061	0.0606061	0.121212	0
		cKO	0	0.293651	0.380952	0.198413	0.126984
		cKO	0.142857	0.690476	0.111111	0.0555556	0

## Sheet: Fig S3E
Supplemental Figure S3E - Binning analysis for distribution of LHX2+ cells			Bin 5	Bin 4	Bin 3	Bin 2	Bin 1
		Ctrl	0.129389	0.227199	0.145169	0.239547	0.258695
		Ctrl	0.191642	0.211323	0.131634	0.243345	0.222058
		Ctrl	0.19883	0.201502	0.0938307	0.190526	0.315311
		Ctrl	0.15755	0.20568	0.137021	0.230521	0.269227
		Ctrl	0.219429	0.211153	0.175016	0.192063	0.20234
		cKO	0.300524	0.191405	0.0606394	0.0828616	0.36457
		cKO	0.378334	0.173368	0.138998	0.0961881	0.213112
		cKO	0.225804	0.197135	0.143726	0.12945	0.303885
