# Supplementary material for: mRNA stability fine-tunes gene expression in the developing cortex to control neurogenesis
Source: PLoS Biol. 2025 Feb 6;23(2):e3003031. doi: 10.1371/journal.pbio.3003031 (PMC11838918; doi:10.1371/journal.pbio.3003031)
Supplement: S12 Data — (XLSX) [file pbio.3003031.s027.xlsx]

## Sheet: Fig S4E
Supplemental Figure S4E - Quantification of TBR1+ cells		Genotype	Tbr1
		Ctrl	25.5716
		Ctrl	25.6714
		Ctrl	23.414
		cHet	24.1261
		cHet	26.5376
		cHet	24.1031
		cKO	18.6216
		cKO	17.7528
		cKO	13.3354

## Sheet: Fig S4F
Supplemental Figure S4F - Quantification of CTIP2+ cells		Genotype	Ctip2
		Ctrl	22.0176
		Ctrl	21.5683
		Ctrl	21.758
		cHet	22.2531
		cHet	25.7782
		cHet	22.3803
		cKO	18.618
		cKO	19.4268
		cKO	13.9636

## Sheet: Fig S4G
Supplemental Figure S4G - Quantification of RORb+ cells		Genotype	Rorb
		Ctrl	17.3217
		Ctrl	17.9562
		Ctrl	12.6754
		cHet	10.8378
		cHet	14.9998
		cHet	17.6156
		cKO	10.4335
		cKO	14.9807
		cKO	13.8139

## Sheet: Fig S4H
Supplemental Figure S4H - Quantification of LHX2+ cells		Genotype	Lhx2
		Ctrl	59.5472
		Ctrl	54.4311
		Ctrl	59.3981
		cHet	55.0755
		cHet	55.1228
		cHet	51.1356
		cKO	58.754
		cKO	45.0818
		cKO	51.8637
