# Supplementary material for: mRNA stability fine-tunes gene expression in the developing cortex to control neurogenesis
Source: PLoS Biol. 2025 Feb 6;23(2):e3003031. doi: 10.1371/journal.pbio.3003031 (PMC11838918; doi:10.1371/journal.pbio.3003031)
Supplement: S13 Data — (XLSX) [file pbio.3003031.s028.xlsx]

## Sheet: Fig S5A
Supplemental Figure S5A - Quantification of CC3+ cells		Genotype	CC3
		Ctrl	0.5
		Ctrl	0.333333
		Ctrl	6
		Ctrl	0.333333
		Ctrl	1
		cKO	39
		cKO	74
		cKO	96
		dcKO	0.5
		dcKO	0
		dcKO	0.333333

## Sheet: Fig S5B
Supplemental Figure S5B - Quantification of p53+ cells		Genotype	p53
		Ctrl	0.858161
		Ctrl	0
		Ctrl	0.158031
		cKO	23.6151
		cKO	13.0361
		cKO	20.8723
		dcKO	0
		dcKO	0
		dcKO	0

## Sheet: Fig S5C
Supplemental Figure S5C - Binning analysis for distribution of TBR1+ cells			Bin 5	Bin 4	Bin 3	Bin 2	Bin 1
		Ctrl	0.0396347	0.089976	0.648305	0.220458	0.0016261
		Ctrl	0.0353387	0.307733	0.551412	0.0748669	0.0306494
		Ctrl	0.0902227	0.142594	0.64126	0.111831	0.014092
		Ctrl	0.0377492	0.286226	0.628044	0.0398111	0.00816893
		Ctrl	0.0521706	0.198744	0.635283	0.0973968	0.0164057
		cKO	0.191144	0.183449	0.137646	0.348984	0.138777
		cKO	0.242286	0.220732	0.143471	0.248972	0.144539
		cKO	0.179496	0.190915	0.161711	0.393149	0.0747284
		dcKO	0.183597	0.214532	0.275593	0.287445	0.0388326
		dcKO	0.173197	0.3304	0.267955	0.205588	0.0228594
		dcKO	0.160588	0.243001	0.255552	0.27518	0.0656797

## Sheet: Fig S5D
Supplemental Figure S5D - Binning analysis for distribution of CTIP2+ cells			Bin 5	Bin 4	Bin 3	Bin 2	Bin 1
		Ctrl	0.064249	0.430654	0.439304	0.0657936	0
		Ctrl	0.0379782	0.441398	0.457821	0.0628032	0
		Ctrl	0.00185185	0.405448	0.474739	0.117961	0
		Ctrl	0.0018315	0.350574	0.514646	0.132949	0
		Ctrl	0.0216806	0.33717	0.474531	0.145736	0.0208817
		cKO	0.34618	0.0956728	0.127789	0.199121	0.231237
		cKO	0.4255	0.255002	0.143891	0.0891869	0.0864198
		cKO	0.173111	0.243475	0.304456	0.125847	0.153112
		dcKO	0.378306	0.0929329	0.311968	0.0856865	0.131107
		dcKO	0.233234	0.296589	0.129124	0.181012	0.160041
		dcKO	0.321489	0.20301	0.142898	0.15049	0.182114

## Sheet: Fig S5E
Supplemental Figure S5E - Binning analysis for distribution of RORb+ cells			Bin 5	Bin 4	Bin 3	Bin 2	Bin 1
		Ctrl	0.079907	0.866144	0.0539488	0	0
		Ctrl	0.143321	0.817832	0.0388467	0	0
		Ctrl	0.101124	0.869366	0.02951	0	0
		Ctrl	0.094293	0.781045	0.124662	0	0
		cKO	0.212121	0.606061	0.0606061	0.121212	0
		cKO	0	0.293651	0.380952	0.198413	0.126984
		cKO	0.142857	0.690476	0.111111	0.0555556	0
		dcKO	0.373987	0.470688	0.146476	0.00884956	0
		dcKO	0.508664	0.388533	0.102804	0	0
		dcKO	0.366338	0.58765	0.0460117	0	0

## Sheet: Fig S5F
Supplemental Figure S5F - Binning analysis for distribution of LHX2+ cells			Bin 5	Bin 4	Bin 3	Bin 2	Bin 1
		Ctrl	0.129389	0.227199	0.145169	0.239547	0.258695
		Ctrl	0.191642	0.211323	0.131634	0.243345	0.222058
		Ctrl	0.19883	0.201502	0.0938307	0.190526	0.315311
		Ctrl	0.15755	0.20568	0.137021	0.230521	0.269227
		Ctrl	0.219429	0.211153	0.175016	0.192063	0.20234
		cKO	0.300524	0.191405	0.0606394	0.0828616	0.36457
		cKO	0.378334	0.173368	0.138998	0.0961881	0.213112
		cKO	0.225804	0.197135	0.143726	0.12945	0.303885
		dcKO	0.190951	0.191739	0.154881	0.194465	0.267964
		dcKO	0.179612	0.198248	0.159786	0.226179	0.236175
		dcKO	0.189188	0.210662	0.164172	0.223808	0.21217

## Sheet: Fig S5H
Supplemental Figure S5H - Quantification of BrdU+ cells		Genotype	BrdU
		Ctrl	205.667
		Ctrl	216.333
		Ctrl	249
		Ctrl	213
		cHet	237
		cHet	248
		cHet	235
		cHet	199
		cKO	90.6667
		cKO	139.333
		cKO	114.5
		cKO	141
		dcKO	185
		dcKO	189.333
		dcKO	202
