# Supplementary material for: mRNA stability fine-tunes gene expression in the developing cortex to control neurogenesis
Source: PLoS Biol. 2025 Feb 6;23(2):e3003031. doi: 10.1371/journal.pbio.3003031 (PMC11838918; doi:10.1371/journal.pbio.3003031)
Supplement: S14 Data — (XLSX) [file pbio.3003031.s029.xlsx]

## Sheet: Fig S6A
Supplemental Figure S6A - Relative expression of cell cycle genes from RNA-seq data		Genotype	Gene	Relative Expression
		Ctrl	Ccnd1	1.08274
		Ctrl	Ccnd1	0.928036
		Ctrl	Ccnd1	0.989227
		cKO	Ccnd1	0.426789
		cKO	Ccnd1	0.480823
		cKO	Ccnd1	0.391817
		dcKO	Ccnd1	0.301932
		dcKO	Ccnd1	1.03063
		dcKO	Ccnd1	0.415923
		Ctrl	Ccnd2	1.02091
		Ctrl	Ccnd2	0.954479
		Ctrl	Ccnd2	1.02461
		cKO	Ccnd2	0.448454
		cKO	Ccnd2	0.352718
		cKO	Ccnd2	0.437375
		dcKO	Ccnd2	0.367782
		dcKO	Ccnd2	1.01342
		dcKO	Ccnd2	0.372255
		Ctrl	Cdk4	1.01461
		Ctrl	Cdk4	1.01978
		Ctrl	Cdk4	0.965608
		cKO	Cdk4	0.659819
		cKO	Cdk4	0.664139
		cKO	Cdk4	0.666293
		dcKO	Cdk4	0.438576
		dcKO	Cdk4	0.5932
		dcKO	Cdk4	0.847692

## Sheet: Fig S6B
Supplemental Figure S6B - Expression of Cnot3 cKO/dcKO downregulated transcripts in progenitors vs neurons		Gene	Progenitor	Neuron
		Tet3	0.193947	0.194261
		Eif4ebp2	0.119697	0.0858953
		Tshz1	0.201407	0.0323625
		Tyro3	0.0574363	0.031393
		Gatad2a	0.210099	0.105363
		E2f2	0.0480861	0.00103335
		Cacng4	0.0999808	0.295017
		Rnf165	0.407598	0.538918
		Slc7a1	0.0475227	0.0541853
		Pmepa1	0.134484	0.112498
		Oaz1	2.71841	2.37514
		Bahcc1	0.0612944	0.0599657
		Sema4c	0.0889817	0.15285
		Ulk1	0.0761241	0.11821
		Fbxl19	0.0993002	0.182254
		Snrpb	1.65578	1.21428
		Serf2	2.36251	1.9022
		Smg5	0.12145	0.130999
		Fbl	0.906062	0.787907
		Sema5b	0.0882602	0.00777525
		Mn1	0.711453	1.1327
		Nt5dc2	1.26296	0.239086
		Rnf187	1.04097	1.36357
		Nup210	0.0422949	0.0299231
		Igfbpl1	1.42171	1.82824
		Ctbp1	1.34423	1.08512
		Grk6	0.242193	0.139856
		St3gal2	0.0561724	0.0835205
		Cenpb	0.0862916	0.0969531
		Traf3	0.0511866	0.0271829
		Clstn1	0.191344	0.398596
		Maz	0.397654	0.317604
		Zfp362	0.101088	0.0879868
		Rpsa	2.72439	2.53611
		Elavl3	0.697522	1.91248
		Samd4b	0.148201	0.13531
		Atf5	0.138186	0.0515416
		Cdh24	0.00388881	0.00292481
		Bcl7a	0.562323	0.633717
		Eif5a	2.34181	2.16679
		Scap	0.0892322	0.108119
		Serinc2	0.210942	0.100632
		Ppdpf	1.17411	1.52791
		Cant1	0.0796701	0.115082
		Spef1	0.0348057	0.0443912
		Mlf2	0.987404	1.32553
		Cbx4	0.0566885	0.0859726
		Bcl9	0.282382	0.25481
		Zdhhc18	0.0260515	0.0311853
		Txn2	0.733293	0.77879
		Extl3	0.0504065	0.0734439
		Calm3	1.35609	1.76731
		Fam102a	0.0181553	0.011671
		Gna11	0.30896	0.460363
		Gli2	0.0793444	0.00322764
		B4galt2	0.130522	0.253301
		Ormdl3	0.204754	0.374781
		Spen	0.111544	0.116435
		U2af2	0.609446	0.450708
		Mid1	0.107102	0.0292517
		Pim3	0.163415	0.26608
		Ptprf	0.276378	0.170637
		Szrd1	0.231733	0.134991
		Nat8l	0.021694	0.0431889
		Plxnb1	0.0762442	0.0512712
		Fam53b	0.186308	0.0563302
		Ccm2	0.33113	0.344474
		Slc25a23	0.118431	0.263036
		Drap1	0.640029	0.749933
		Slc38a10	0.12267	0.188285
		Dab2ip	0.0651431	0.0998068
		Zmiz1	0.431159	0.246402
		Dmrta2os	0.0806332	0.00372118
		Srebf2	0.174338	0.213591
		Rnf44	0.175776	0.136379
		Rab11fip3	0.0192625	0.0327333
		Gnai2	1.27343	0.432936
		Cntn2	0.0308872	0.495857
		Prrc2b	0.271765	0.426827
		Mllt6	0.0458787	0.0643417
		Mmp15	0.0550195	0.0215796
		Atxn7l3	0.0654268	0.153244
		Acvr2b	0.324559	0.0943359
		Upf1	0.133258	0.105029
		St3gal3	0.0603186	0.0915315
		Gm3764	1.00129	0.78243
		D8Ertd738e	1.29847	1.06983
		Pou6f1	0.0490201	0.127679
		Smdt1	1.16356	1.38301
		Evl	0.611356	1.19241
		Sox12	0.256766	0.401079
		Kctd15	0.198409	0.14218
		Atp1a2	0.0601405	0.0053104
		Zfp553	0.338417	0.246657
		Pacs2	0.0861041	0.140754
		Phlda3	0.0591936	0.0988206
		Mbd6	0.0683459	0.0520059
		Vash1	0.00913595	0.027709
		Klhdc4	0.129751	0.137608
		Rplp0	3.54348	3.1934
		Anks1	0.0279724	0.024533
		Samd14	0.327444	0.643739
		Nhp2	0.879944	0.807073
		Mknk2	0.0995497	0.0898355
		Soga1	0.0282307	0.0368224
		Mllt1	0.0794047	0.0829982
		Mapk7	0.241547	0.324831
		Rpl29	2.6088	2.39367
		Rapgef1	0.07403	0.137685
		Wdr83os	0.554738	0.673207
		Glis2	0.0505296	0.0248802
		Nptx2	0.0239741	0.00392241
		Col2a1	0.0813427	0.00263699
		Rprm	0.807476	0.736965
		Bmp7	0.0243107	0.0012361
		Tbc1d16	0.0972663	0.247938
		Cacnb3	0.0913596	0.692874
		Fbln1	0.258814	0.118883
		1700017B05Rik	0.0268558	0.00618474
		Unc5b	0.0093044	0.00293962
		Rpl41	4.13265	3.68008
		Ube2s	2.15771	1.57546
		Zbtb7a	0.113767	0.0919575
		Stk40	0.0938546	0.103347
		Cit	0.139899	0.0135045
		Hmga1	0.0753783	0.0246224
		Igdcc3	0.102649	0.0184426
		Agpat1	0.0719713	0.0959468
		Gna12	0.0631212	0.0620095
		Tnrc18	0.203688	0.190989
		Zdhhc7	0.0648116	0.0725796
		Dctpp1	1.19365	0.890087
		Eef2	2.41255	2.60682
		Ccdc85c	0.000130805	0.000101748
		Cacng7	0.0721385	0.0671509
		Sema6c	0.0355485	0.193077
		Tmem201	0.0738431	0.0835078
		Ptms	0.862566	1.61149
		Tmem184b	0.0409206	0.0511972
		Efhd2	0.265023	0.0393681
		B4galt5	0.0462219	0.106991
		Pip5k1c	0.0730488	0.245604
		Atox1	0.743339	1.13215
		Lsm4	1.2988	0.973004
		Nacc1	0.159613	0.0986893
		Dhcr24	0.155656	0.176244
		Cic	0.132009	0.202081
		Srcin1	0.0488556	0.151862
		Rcc2	0.419113	0.178713
		AI849053	0.0764242	0.0173795
		Pom121	0.162148	0.0876226
		Kmt2d	0.13335	0.145947
		Nkain1	0.0304592	0.026058
		Arhgap33	0.115761	0.437341
		E2f1	0.300314	0.0477108
		Plxna1	0.0434346	0.12269
		Phc2	0.167339	0.116781
		Scrt2	0.123415	0.127464
		Rnpepl1	0.106692	0.0895893
		Gm11808	0.721771	0.602283
		Bok	0.216033	0.66581
		Sbk1	0.709037	1.1016
		Rgma	0.199968	0.102249
		Mamdc4	0.00292928	0.000490073
		Stk11	0.530136	0.434905
		Git1	0.0662404	0.118927
		Pcsk6	0.00659875	0.00240062
		Cdc34	0.348349	0.149639
		Mdk	2.28704	0.388143
		Zfp423	0.121992	0.0491175
		Cadm4	0.266359	0.593065
		Kif21b	0.19817	0.400683
		Fasn	0.181582	0.336199
		Mfsd2a	0.039633	0.0215733
		Rps29	3.57697	3.16645
		Igsf9	0.18157	0.154564
		Pitpnm2	0.0183079	0.0688911
		Mdga1	0.0620873	0.109498
		Epn1	0.300755	0.716198
		Slc29a4	0.081009	0.299001
		Palm	0.276566	0.763999
		Tesk1	0.031545	0.0895275
		Cnih2	0.277216	1.67914
		Igsf8	0.701825	0.363569
		Ephb2	0.122412	0.129627
		Tmem79	0.00681035	0.00303728
		Ror2	0.0494599	0.0040799
		Pkdcc	0.0288876	0.0104099
		Wnk2	0.0745473	0.155308
		Islr2	0.043825	0.505079
		Bola2	0.954496	0.908463
		Slc25a10	0.0804729	0.0248607
		Rps2-ps6	0.0143035	0.00945931
		9430041J12Rik	0.0125568	0.00163948
		Ncor2	0.113991	0.0703215
		Tmem86b	0.00340131	0.0038835
		Crip2	0.655557	1.87454
		Adgrl1	0.122373	0.522969
		Notch1	0.307511	0.0112322
		Prrc2a	0.30892	0.283131
		Emid1	0.108957	0.0689825
		Ppp1r14b	0.594058	0.745733
		Zbtb12	0.248879	0.269008
		Nfix	0.818279	1.80067
		Ankrd13b	0.0781651	0.199946
		Zfp651	0.0470654	0.0628855
		Gpc1	0.249157	0.0867257
		Dchs1	0.0827414	0.110061
		Ptprs	0.537225	0.711358
		Akt1	0.418432	0.406151
		Slc25a39	0.155271	0.0999842
		Zdhhc8	0.032479	0.045006
		Map2k2	0.741874	0.865526
		Metrn	0.126454	0.00363028
		Shank1	0.0176552	0.459032
		Mmp17	0.0285903	0.2044
		Zmiz2	0.182751	0.360138
		Gm8225	0.00210234	0.00102109
		Ttyh2	0.0453978	0.00594247
		Gm17201	0	0.000124487
		Ephb3	0.0179267	0.0068291
		Robo3	0.0190659	0.0139895
		Polr2l	0.333555	0.326343
		Fzd9	0.103513	0.0533835
		Lamc3	0.000219556	0.000141479
		Bcl9l	0.0586383	0.0951221
		Prr12	0.0698955	0.0983056
		Celsr1	0.209805	0.0130601
		Mospd3	0.0667399	0.234322
		Gse1	0.153812	0.112298
		Celsr2	0.208754	0.229725
		Aoc2	0.004522	0.00549457
		Gadd45g	0.927038	0.268062
		Cacna1h	0.0112517	0.0644606
		Ptpru	0.072689	0.0140311
		Zfp628	0.063483	0.0604697
		Inhbb	0.0870556	0.0458927
		Ttyh3	0.363573	0.347289
		Scn5a	0.0109135	0.000277715
		Hic1	0.000283009	0.000918998
		Foxo6	0.0616734	0.0849347
		Cnot3	0.372734	0.22863
		Dmpk	0.0174991	0.0102908
		Cdh22	0.00609918	0.00488437
		Itga11	0.000754491	0.00123957
		Foxp4	0.110564	0.194625
		Lancl3	0.0210697	0.0592851

## Sheet: Fig S6C
Supplemental Figure S6C - Expression of Cnot3 cKO/dcKO upregulated transcripts in progenitors vs neurons		Gene	Progenitor	Neuron
		Mr1	0.000916777	6.73261e-05
		Rgs7	0.00548176	0.149594
		Rspo2	0.00285462	0.0297307
		Sulf1	0.00205348	0.0129067
		Cyp4v3	0.00279031	4.07933e-05
		Spag16	0.00131012	0.000431223
		Cr2	0.00165238	0.00234947
		Mgarp	0.0186312	0.00049663
		Pygl	0.00613937	0.0049587
		Igtp	0.00209978	0.000334998
		Nqo1	0.00379787	0.00162645
		Irgm1	0.00113419	0.000471064
		Prelid2	0.0415993	0.00328728
		Cfap54	0.00237514	0.000617198
		Bbof1	0.011779	0.030072
		Rnf135	0.00982073	0.000738906
		H2-Q4	0.00692229	0.000790028
		Rab39	0.0122262	0.0113748
		Tacr3	0.00140738	0.00308354
		Ccdc160	0.00648123	0.00448098
		H2-Q7	0.00782241	9.67618e-05
		Pir	0.0362198	0.00918807
		Cntn1	0.00260428	0.172252
		Stag3	0.00158942	0.00379158
		Plekhb1	0.00831625	0.00593409
		Mansc1	0.00493629	0.000511258
		Smtnl2	0.00594411	0.0238623
		Rec8	0.012298	0.0194891
		Parp12	0.0105923	0.00143216
		Adssl1	0.0119946	0.00413961
		Efcab1	0.00993565	0.0149369
		Ccdc103	0.00881033	0.00639073
		Trim12c	0.0037588	0.000274001
		Wdr17	0.0070209	0.0378122
		Mtm1	0.0336143	0.0153807
		Zcchc12	0.00938839	0.0183214
		Wnt2b	0.000349946	4.48297e-05
		A2m	0.000884566	0.000543737
		Hpse	0.00159502	0.00207998
		Ctso	0.039972	0.0106211
		Ccdc39	0.0126384	0.0404065
		AW551984	0.000690254	0.00101644
		Agbl3	0.0205007	0.0191963
		Nap1l3	0.016614	0.116208
		Efhc1	0.00288315	0.00271197
		Raet1e	0.0109635	0.000264326
		Txlnb	0.00193895	9.7363e-05
		2310030G06Rik	0.00293246	0.00421052
		Ppp1r14c	0.011901	0.479679
		Efcab12	0.00264642	0.00567735
		Mak	0.00156259	0.00712567
		Pacrg	0.013353	0.0135078
		Pkp2	0.00399871	0.00170053
		Fn3k	0.0037987	0.0218723
		Ccdc125	0.00924535	0.000732421
		Il18	0.0383472	0.00634795
		Filip1l	0.00642082	0.000919049
		Gstm6	0.0024732	0.0164259
		Zmat1	0.0244428	0.0281317
		Nrsn1	0.00839018	0.0917529
		Mcf2	0.00161716	0.0018594
		Snhg11	0.0126911	0.0538642
		Iqcg	0.00389359	0.00313486
		Tlr2	0.00165888	0.000156035
		H3f3aos	0.00360339	0.00533535
		Bnip3	0.17783	0.195224
		Adra1a	0.00172674	0.0014556
		Aass	0.00296214	0.000363721
		Rspo3	0.038171	0.180004
		Apobec3	0.0453839	0.0010266
		Lrp2	0.000767959	0.000666742
		Cfap69	0.00884873	0.0115356
		Gm11837	0.0415953	0.0412776
		Elmo3	0.000717552	0.000667303
		Trim25	0.00175179	0.000215385
		Gm266	0.00884544	0.000464946
		Bdh2	0.0155864	0.000953965
		Gsap	0.0268797	0.0124636
		Hexb	0.0189772	0.0558936
		Lrrc46	0.00526822	0.00674209
		Stbd1	0.00656357	0.00680859
		Epcam	0.00782079	0.000852512
		Samd12	0.00179711	0.0131422
		Cpne5	0.00884679	0.149874
		Rnf213	0.0056809	0.000256462
		Erap1	0.00326468	0.000328222
		Armc2	0.013714	0.0410382
		Fgf12	0.00849775	0.0869551
		Ehhadh	0.000855604	0.000417468
		Gm11423	0.0170209	0.00625676
		Rsph9	0.0410867	0.218115
		Nmi	0.0235164	0.00142806
		Gm43254	0.00416616	0.00358209
		Spats2l	0.013377	0.0481325
		Cpq	0.0110906	0.000565165
		Ndrg1	0.0187792	0.308137
		Epm2a	0.00568689	0.0148057
		Pnma3	0.00472554	0.0211605
		Akr1b10	0.030447	0.00355559
		Zfp52	0.00259603	0.00674135
		Sphkap	0.00108764	0.0434092
		Rad9b	0.0267457	0.0416958
		Enpp5	0.0365231	0.171789
		Mlf1	0.0469312	0.0167898
		Trim21	0.000296455	0
		Dhdh	0.00382397	0.00234722
		Ttll9	0.00217637	0.0061185
		Eif4a2	0.739005	1.87845
		Cep112	0.0388047	0.0176205
		Triqk	0.0181294	0.126612
		Hnmt	0.00406196	0.0168887
		Gabrb2	0.000700553	0.0156062
		Steap1	0.0103494	0.00056244
		Crb1	0.00266308	0.000656298
		Pld2	0.00441874	0.0143227
		Capn6	0.00550006	0.00137597
		Ctbs	0.00949442	0.00424049
		Ccdc18	0.0894431	0.00806681
		Naaa	0.00763551	0.00332121
		Sema4a	0.00576877	0.0402201
		Vsig10l	0.00158568	0.0039106
		Il1rap	0.00572288	0.0413177
		Zfp641	0.00199807	0.00996325
		Gm21814	0.0148505	0.00228322
		Dgkk	0.00198338	9.52584e-05
		Scn1a	0.00354465	0.0183518
		Amt	0.0263581	0.0312399
		Tnip2	0.00505224	0.00614206
		Zkscan16	0.000444966	0.00109383
		Ribc1	0.0204698	0.00651417
		Synj2	0.000643254	0.00322288
		Parp9	0.0182384	0.000473922
		Syt1	0.0101963	0.486187
		Klhdc1	0.0129828	0.0415654
		Gpr75	0.0017061	0.00884178
		Angpt1	0.00752486	0.00652246
		Cc2d2a	0.0260044	0.0134649
		Frmd3	0.00781308	0.148567
		Gem	0.0776842	0.00600528
		Renbp	0.0152531	0.000990378
		Dtna	0.017682	0.0519864
		Dleu7	0.129579	0.074986
		Sat2	0.0518809	0.0781602
		Map3k15	0.00140285	0.00103074
		Prune2	0.0123319	0.00436879
		Fbxo16	0.0401997	0.0570707
		Gls2	0.00266915	0.00204516
		Lmo7	0.0143447	0.104675
		Bbs5	0.0348103	0.0454907
		Pde1a	0.00263307	0.0215036
		Lgals8	0.0223302	0.0332801
		Apobec1	0.0177891	0.000392039
		Efemp1	0.0011715	0.000514898
		Nudt17	0.0131639	0.0163669
		Lmx1a	0.0011719	0.000146232
		Nudt12	0.00792141	0.00141504
		Ppm1h	0.00736494	0.08192
		Tmeff2	0.0148433	0.0645647
		Ctsf	0.022997	0.0704675
		Mpv17l	0.014246	0.0930305
		Pfkp	0.00667036	0.100041
		Dpp6	0.00565468	0.0751008
		Kctd11	0.00376998	0.000305157
		Raet1d	0.0167037	0.000566693
		Tex26	0.00941974	0.00328286
		Syt17	0.00466329	0.00103831
		AI429214	0.00185022	0.00201473
		Zfp663	0.00343324	0.0100697
		Vldlr	0.0303439	0.185163
		Otud1	0.0133615	0.0270958
		Clybl	0.0391242	0.0107127
		Ttll7	0.0281174	0.143824
		Vwa5a	0.0161338	0.000569175
		Plscr4	0.00732584	0.000590887
		Smpdl3a	0.06025	0.0205943
		Rnf32	0.0122431	0.0736974
		Palm3	0.00170795	0.022117
		Xkr4	0.000415733	0.0111256
		Ift81	0.13853	0.15968
		Ociad2	0.0441421	0.184087
		Sybu	0.0419003	0.628934
		Pnma2	0.0123259	0.113355
		Dnajc12	0.032176	0.0155572
		Dpyd	0.00363824	0.0012321
		Slc8a3	0.000778242	0.00924369
		Dync2li1	0.111016	0.0985749
		P2rx4	0.0106845	0.0277398
		Abhd18	0.0343797	0.0542445
		Cdh8	0.0375678	0.0830688
		Tex15	0.00755041	0.00147048
		Maob	0.0029022	0.00202541
		Tnfaip6	0.0380754	0.00169042
		Smarca1	0.0507827	0.141372
		Cd44	0.00176524	0.00394006
		Snx14	0.0460076	0.0367388
		Zfand4	0.0416442	0.0200828
		Pgm1	0.118458	0.0560129
		Parp14	0.000175864	1.66269e-05
		Lrguk	0.00061255	0.000323356
		Herc6	0.013057	0.000665938
		Sema3d	0.00153578	0.000692239
		Cep290	0.155378	0.0592799
		Rab27a	0.00276089	0.00228703
		Qpct	0.0150778	0.0356246
		Slc35g2	0.0155478	0.00168855
		Hspa4l	0.157199	0.0943257
		Krcc1	0.244909	0.0546506
		Camk2d	0.0515436	0.00694385
		Ciart	0.0169838	0.0215734
		Ttc30b	0.0250508	0.0451819
		Armcx1	0.117728	0.212579
		Slc22a21	0.00275565	0.00503979
		Grid2	0.00371784	0.010848
		Zcwpw1	0.0371409	0.0117765
		Galm	0.0180125	0.00033714
		Gabra4	0.0202456	0.0464249
		Bace2	0.00252475	0.00345775
		Wdr19	0.0143317	0.0203124
		9530077C05Rik	0.0391095	0.0549662
		Mthfs	0.047187	0.0213853
		Morc4	0.00786278	0.00645077
		Plcxd3	0.0140595	0.0836487
		Lrrcc1	0.120186	0.0528029
		Fam13a	0.0043626	0.0544445
		Cdo1	0.127769	0.177295
		Gramd1c	0.0024537	0.000482489
		Spice1	0.0617165	0.0208847
		Irf9	0.0117049	0.0132656
		Cyp2j6	0.0181159	0.0170004
		Mbip	0.197526	0.105201
		As3mt	0.0542974	0.0348176
		Snx7	0.0305058	0.204795
		Nucb2	0.054053	0.152647
		Pla2g4a	0.00714242	6.26391e-05
		Fuca2	0.0276372	0.046366
		Pter	0.0467917	0.000768689
		Hibch	0.0995865	0.0673377
		Prkar1b	0.0400389	0.631046
		Tmem67	0.0382957	0.0297398
		Ap3b2	0.0353426	0.296473
		Rufy1	0.100731	0.0903532
		Abat	0.0246221	0.0100024
		Phyh	0.102087	0.141458
		Creb3l4	0.0197934	0.00485567
		Gm26604	0.131786	0.069905
		Ttc39a	0.00439897	0.000406069
		Pdpn	0.151744	0.00423703
		Trpa1	0.000907497	0.00529968
		Akap5	0.0157118	0.0137074
		Fbxo4	0.0307725	0.0344631
		Ccdc30	0.00953955	0.0445925
		Cep83os	0.0120895	0.011011
		Arfgef3	0.00790057	0.0353246
		Vat1l	0.0158576	0.038452
		Plxdc2	0.00606197	0.0196584
		Tatdn3	0.0219218	0.0173842
		Xpa	0.194283	0.301532
		Ngly1	0.118007	0.0840905
		Ica1l	0.0109313	0.102402
		Ggh	0.159624	0.150311
		Pdgfd	0.00279478	0.000115497
		Decr1	0.0883008	0.0224455
		Spata24	0.0521559	0.0329795
		Ppargc1a	0.0213187	0.0152301
		Casp8	0.0213749	0.000728576
		Kcnn2	0.115155	0.177751
		Fahd1	0.0968631	0.0825709
		Gprasp2	0.0949799	0.133623
		Swt1	0.17143	0.0907356
		Gm8773	0.00620662	0.0890087
		Col25a1	0.00233509	0.00168613
		Ift74	0.369547	0.128551
		Ldb2	0.0255462	0.33485
		Ccdc158	0.00283941	0.00195231
		Per3	0.023936	0.0089501
		Eya4	0.00319808	7.35501e-05
		Lipa	0.0177001	0.0244421
		Zfp874a	0.0194095	0.0294361
		Akap7	0.0508795	0.264653
		Gprasp1	0.12505	0.228528
		Stat1	0.0202257	0.00903893
		Zfp941	0.0099853	0.00582857
		Zc3h6	0.051414	0.100238
		Kif18a	0.150267	0.00952347
		Cwf19l2	0.0972206	0.054717
		Nudt7	0.0125475	0.000872134
		Arhgef6	0.000756858	0.000628042
		Mipol1	0.0459628	0.0144437
		Edil3	0.0185117	0.106831
		Nudt18	0.058813	0.113614
		Acadl	0.0505248	0.0122896
		Mtrf1	0.0458818	0.0487421
		Pipox	0.0303302	0.000876096
		Gstk1	0.0201162	0.0152831
		Glt8d1	0.141685	0.107041
		Abca8b	0.0014638	0.000714057
		Tbc1d32	0.0168836	0.0142732
		Myof	0.000471638	0.00206416
		Klhl13	0.0886679	0.0156927
		Dnah1	0.00265852	0.00379131
		Stk26	0.00490543	0.000350277
		Zfp9	0.00498624	0.0487049
		Ctsc	0.026683	0.00238834
		Cadps2	0.0156908	0.0207838
		Tspyl3	0.00832974	0.0698565
		Lyplal1	0.0568839	0.0185545
		Tigd2	0.112387	0.0832844
		Decr2	0.062834	0.0953618
		Slc44a5	0.00509753	0.00566798
		Ddx10	0.129003	0.0994862
		Senp7	0.123218	0.156225
		Cbr4	0.0840827	0.0457432
		Stxbp3	0.0643374	0.0141772
		Pigp	0.416199	0.466639
		Fam114a1	0.00992159	0.00232803
		Klf8	0.00159161	0.0264526
		Ttc21b	0.0253333	0.0387211
		Spata6	0.0309107	0.00268266
		Epb41l4a	0.0105755	0.0157235
		St3gal6	0.014582	0.00419827
		Rpf1	0.370505	0.20856
		Akap17b	0.0252281	0.0405475
		Bbs7	0.0528536	0.0434263
		Fgf2	0.00183527	0.000189934
		Gulp1	0.026807	0.000583555
		Map3k5	0.00145341	0.0057265
		Dzank1	0.00643686	0.0170338
		Nek3	0.0125424	0.0239634
		Lactb2	0.0330107	0.0103862
		Rwdd2b	0.0262503	0.0360772
		Bend7	0.0205711	0.00291042
		Erlec1	0.130488	0.141351
		Zfp874b	0.00799729	0.0162204
		Rad51b	0.000749649	0
		Emc2	0.24074	0.254873
		Slc25a14	0.115787	0.242123
		Npl	0.0327347	0.00802575
		Lamp2	0.118342	0.0863967
		Atg10	0.0616271	0.0786072
		Ccdc80	0.0623384	0.0032857
		Etfdh	0.1294	0.0933368
		Car8	0.0039137	0.00584706
		Slitrk1	0.0160791	0.125318
		Bbs9	0.0308321	0.0172701
		Slc35f5	0.0508545	0.0700759
		Tyw5	0.0896073	0.0880192
		Slc2a3	0.0211983	0.0608964
		Snhg18	0.386437	0.00975244
		Ptgr2	0.0534833	0.0335651
		Glrx	0.0427828	0.0936353
		Cdk5rap1	0.0529034	0.0494096
		Pvr	0.0043652	0.0291016
		Ctsl	0.250938	0.252852
		Rundc3b	0.0215219	0.146534
		Fbxo7	0.0402302	0.025637
		Nit2	0.233052	0.105944
		Accs	0.0424749	0.0178635
		Ift88	0.043616	0.0437652
		Gemin2	0.170289	0.0339201
		Anks1b	0.0158632	0.144694
		Trit1	0.0815902	0.11775
		Pim2	0.0173164	0.0400737
		Sfxn4	0.0326847	0.0332518
		Igsf10	0.00723068	0.00390412
		Tpmt	0.0649233	0.0434374
		Plscr1	0.0584975	0.00105306
		Sfmbt2	0.00256507	0.000474852
		Ddit4l	0.038226	0.00126615
		Pctp	0.0209419	0.000749455
		B230217C12Rik	0.0712109	0.133495
		Ddit4	0.442085	0.275136
		Bphl	0.157107	0.106561
		Tbc1d4	0.036868	0.00917283
		Syne1	0.00123373	0.0189151
		Cryzl1	0.302634	0.432888
		Acp6	0.0467475	0.0223868
		Snapin	0.324268	0.218765
		Tstd3	0.0732647	0.064705
		Ptgr1	0.0273223	0.00147999
		Cap2	0.0229281	0.0670399
		Chgb	0.016284	0.268538
		Ugt8a	0.0113719	0.0014468
		Anxa7	0.0252731	0.100935
		Tcaim	0.0170567	0.0157509
		Gria4	0.00596562	0.0485235
		Gprin2	0	0
		Gabrb3	0.0138543	0.220076
		Syn1	0.0254302	0.319433
		Btbd11	0.00527091	0.0589611
		Tarsl2	0.027568	0.053636
		Mpp1	0.032971	0.0263683
		Trim9	0.0384436	0.0832464
		Wdpcp	0.0270035	0.0304065
		Elmod1	0.00937866	0.130787
		Mthfsl	0.124634	0.117793
		Hibadh	0.234771	0.158488
		Dnajb3	0.0353471	0.0581976
		Coq3	0.0682042	0.104654
		Eif2ak2	0.0330785	0.00124332
		B2m	0.1013	0.0518436
		Gstz1	0.147396	0.132168
		Syt2	0.00152013	0.00193295
		Prdm5	0.0499979	0.00741058
		Cluap1	0.115828	0.184189

## Sheet: Fig S6D
Supplemental Figure S6D - Relative gene expression from RNA-seq data		Genotype	Gene	Relative Expression
		Ctrl	Klf8	1.08419
		Ctrl	Klf8	0.751692
		Ctrl	Klf8	1.16412
		cKO	Klf8	2.90718
		cKO	Klf8	3.40811
		cKO	Klf8	2.62399
		dcKO	Klf8	3.25069
		dcKO	Klf8	0.914373
		dcKO	Klf8	2.67707
		Ctrl	Kif18a	1.0167
		Ctrl	Kif18a	0.896659
		Ctrl	Kif18a	1.08664
		cKO	Kif18a	1.95233
		cKO	Kif18a	2.08611
		cKO	Kif18a	2.14584
		dcKO	Kif18a	3.1628
		dcKO	Kif18a	2.47337
		dcKO	Kif18a	1.70035
		Ctrl	Rspo3	0.896772
		Ctrl	Rspo3	1.40954
		Ctrl	Rspo3	0.693692
		cKO	Rspo3	2.0952
		cKO	Rspo3	3.96587
		cKO	Rspo3	6.58965
		dcKO	Rspo3	7.4557
		dcKO	Rspo3	3.17869
		dcKO	Rspo3	1.73422
		Ctrl	Clk1	0.931174
		Ctrl	Clk1	0.951788
		Ctrl	Clk1	1.11704
		cKO	Clk1	1.4088
		cKO	Clk1	1.62225
		cKO	Clk1	1.84455
		dcKO	Clk1	2.84288
		dcKO	Clk1	2.40566
		dcKO	Clk1	0.850719
		Ctrl	Vldlr	0.974476
		Ctrl	Vldlr	1.00397
		Ctrl	Vldlr	1.02155
		cKO	Vldlr	2.49174
		cKO	Vldlr	3.1273
		cKO	Vldlr	3.04358
		dcKO	Vldlr	4.47068
		dcKO	Vldlr	2.97946
		dcKO	Vldlr	1.74021

## Sheet: Fig S6E
Supplemental Figure S6E - mRNA decay curves following transcriptional shutoff with ActD		Klf8				Kif18a				Rspo3				Clk1				Vldlr
		Genotype	Timepoint	RNA remaining		Genotype	Timepoint	RNA remaining		Genotype	Timepoint	RNA remaining		Genotype	Timepoint	RNA remaining		Genotype	Timepoint	RNA remaining
		Ctrl	0	1		Ctrl	0	1		Ctrl	0	1		Ctrl	0	1		Ctrl	0	1
		Ctrl	2	0.665361		Ctrl	2	0.218213		Ctrl	2	0.302616		Ctrl	2	0.0678557		Ctrl	2	0.60843
		Ctrl	8	0.267478		Ctrl	8	0.0899275		Ctrl	8	0.0769188		Ctrl	8	0.071417		Ctrl	8	0.22924
		Ctrl	0	1		Ctrl	0	1		Ctrl	0	1		Ctrl	0	1		Ctrl	0	1
		Ctrl	2	1.12073		Ctrl	2	0.35633		Ctrl	2	0.399058		Ctrl	2	0.113356		Ctrl	2	0.954592
		Ctrl	8	0.394215		Ctrl	8	0.105453		Ctrl	8	0.0851288		Ctrl	8	0.0646093		Ctrl	8	0.306281
		Ctrl	0	1		Ctrl	0	1		Ctrl	0	1		Ctrl	0	1		Ctrl	0	1
		Ctrl	2	0.822671		Ctrl	2	0.317072		Ctrl	2	0.39442		Ctrl	2	0.0754303		Ctrl	2	0.80108
		Ctrl	8	0.264511		Ctrl	8	0.116228		Ctrl	8	0.105973		Ctrl	8	0.0556019		Ctrl	8	0.286521
		Ctrl	0	1		Ctrl	0	1		Ctrl	0	1		Ctrl	0	1		Ctrl	0	1
		Ctrl	2	0.895007		Ctrl	2	0.325983		Ctrl	2	0.3863		Ctrl	2	0.0805215		Ctrl	2	0.945878
		Ctrl	8	0.201733		Ctrl	8	0.0818748		Ctrl	8	0.074303		Ctrl	8	0.0439752		Ctrl	8	0.231827
		cKO	0	1		cKO	0	1		cKO	0	1		cKO	0	1		cKO	0	1
		cKO	2	1.63672		cKO	2	0.903381		cKO	2	0.909044		cKO	2	0.788926		cKO	2	1.49168
		cKO	8	0.529756		cKO	8	0.322179		cKO	8	0.14975		cKO	8	0.187488		cKO	8	0.486877
		cKO	0	1		cKO	0	1		cKO	0	1		cKO	0	1		cKO	0	1
		cKO	2	1.09213		cKO	2	0.859399		cKO	2	0.71438		cKO	2	0.54517		cKO	2	0.991897
		cKO	8	0.543017		cKO	8	0.417899		cKO	8	0.256803		cKO	8	0.195264		cKO	8	0.572558
		cKO	0	1		cKO	0	1		cKO	0	1		cKO	0	1		cKO	0	1
		cKO	2	1.23605		cKO	2	0.940425		cKO	2	0.653617		cKO	2	0.540823		cKO	2	0.958389
		cKO	8	0.66231		cKO	8	0.421132		cKO	8	0.19451		cKO	8	0.224439		cKO	8	0.656904
		cKO	0	1		cKO	0	1		cKO	0	1		cKO	0	1		cKO	0	1
		cKO	2	0.955376		cKO	2	0.804009		cKO	2	0.648827		cKO	2	0.518069		cKO	2	0.849219
		cKO	8	0.385634		cKO	8	0.220924		cKO	8	0.119032		cKO	8	0.128062		cKO	8	0.352302
